# Supplementary material for: QSAR Models for Predicting Oral Bioavailability and Volume of Distribution and Their Application in Mapping the TK Space of Endocrine Disruptors
Source: J Xenobiot. 2025 Oct 15;15(5):166. doi: 10.3390/jox15050166 (PMC12565085; doi:10.3390/jox15050166)
Supplement: Supplementary file 1 [file jox-15-00166-s001.zip]

Archive with 6 entries (6 files):
- jox-3829321-File S1-QMRF VDss.pdf
- jox-3829321-File S2-QMRF Oral bioavailability.pdf
- jox-3829321-Table_S8-S11_Figure_S1-S6.pdf
- TableS15_Data_Oral_Bioavailability.csv
- TableS16_Data_VDss.csv
- Table_S1-S7, S12-S14.xlsx
