# Supplementary material for: QSAR Models for Predicting Oral Bioavailability and Volume of Distribution and Their Application in Mapping the TK Space of Endocrine Disruptors
Source: J Xenobiot. 2025 Oct 15;15(5):166. doi: 10.3390/jox15050166 (PMC12565085; doi:10.3390/jox15050166)
Supplement: Supplementary file 1 [file jox-15-00166-s001.zip › TableS15_Data_Oral_Bioavailability.csv]

	Unnamed: 0	Name	Value	IUPAC_Name	Synonyms	CAS	SMILE_CANONIQUE	Type	Relation	Units	Source_data	ABC	ABCGG	nAcid	nBase	SpAbs_A	SpMax_A	SpDiam_A	SpAD_A	SpMAD_A	LogEE_A	VE1_A	VE2_A	VE3_A	VR1_A	VR2_A	VR3_A	nAromAtom	nAromBond	nAtom	nHeavyAtom	nSpiro	nBridgehead	nHetero	nH	nB	nC	nN	nO	nS	nP	nF	nCl	nBr	nI	nX	ATS0dv	ATS1dv	ATS2dv
0	0	alfentanil	1.0				CCC(=O)N(c1ccccc1)C1(COC)CCN(CCn2c(=O)nnn2CC)CC1	F	=	%	{'Name': {702: 'alfentanil', 5: 'Alfentanil'}, 'SMILE': {702: 'CCC(=O)N(C1=CC=CC=C1)C2(CCN(CC2)CCN3C(=O)N=NN3CC)COC', 5: 'CCC(=O)N(C1=CC=CC=C1)C2(CCN(CC2)CCN3C(=O)N=NN3CC)COC'}, 'Value': {702: '1', 5: '1'}, 'Source': {702: 'wei_train', 5: 'adme_2010_train'}}	22.622826582553703	18.937096584079768	2.0	1.0	38.59949053226517	2.4825257309870987	4.964103205667664	38.59949053226518	1.2866496844088393	4.314759509122892	4.25075289212641	0.14169176307088036	2.545708407003601	398.9645268814997	13.298817562716657	7.087484796546786	11.0	11.0	62.0	30.0	0.0	0.0	9.0	32.0	0.0	21.0	6.0	3.0	0.0	0.0	0.0	0.0	0.0	0.0	0.0	406.0	399.0	548.0
1	1	theobromine	80.0	3,7-dimethylpurine-2,6-dione		519-41-5	Cn1cnc2c1c(=O)[nH]c(=O)n2C	F	=	%	{'Name': {1075: 'theobromine'}, 'SMILE': {1075: 'CN1C=NC2=C1C(=O)NC(=O)N2C'}, 'Value': {1075: '80'}, 'Source': {1075: 'wei_train'}}	10.134853562976975	9.62782242704072	0.0	0.0	16.2034710820108	2.4751005999023223	4.8564608794021495	16.203471082010797	1.246420852462369	3.5144425423517407	3.3491698975682787	0.25762845365909837	1.4710767878283497	51.922740068402554	3.994056928338658	4.212121110285933	9.0	10.0	21.0	13.0	0.0	0.0	6.0	8.0	0.0	7.0	4.0	2.0	0.0	0.0	0.0	0.0	0.0	0.0	0.0	238.0	232.0	355.0
2	2	meptazinol	9.0	3-(3-ethyl-1-methylazepan-3-yl)phenol		54340-58-8	CCC1(c2cccc(O)c2)CCCCN(C)C1	F	=	%	{'Name': {1108: 'meptazinol', 280: 'meptazinol', 149: 'Meptazinol'}, 'SMILE': {1108: 'CCC1(CCCCN(C1)C)C2=CC(=CC=C2)O', 280: 'CCC1(CCCCN(C1)C)C2=CC(=CC=C2)O', 149: 'CCC1(CCCCN(C1)C)C2=CC(=CC=C2)O'}, 'Value': {1108: 9.0, 280: '9', 149: '9'}, 'Source': {1108: 'OCHEM', 280: 'wei_train', 149: 'adme_2010_train'}}	12.885092104021572	11.483224562758833	0.0	1.0	21.51986989795859	2.42904492501611	4.834518517092842	21.51986989795859	1.265874699879917	3.7523100210819473	3.664315298614268	0.21554795874201577	1.8292697472869452	88.57906665650982	5.210533332735872	5.014523812772311	6.0	6.0	40.0	17.0	0.0	0.0	2.0	23.0	0.0	15.0	1.0	1.0	0.0	0.0	0.0	0.0	0.0	0.0	0.0	160.0	165.0	215.0
3	3	PIPOTIAZINE	26.0	10-[3-[4-(2-hydroxyethyl)piperidin-1-yl]propyl]-N,N-dimethylphenothiazine-2-sulfonamide		39860-99-6	CN(C)S(=O)(=O)c1ccc2c(c1)N(CCCN1CCC(CCO)CC1)c1ccccc1S2	F	=	%	{'Name': {541: 'PIPOTIAZINE', 1297: 'Pipotiazine', 1720: 'Pipotiazine', 850: 'pipotiazine', 277: 'Pipotiazine'}, 'SMILE': {541: 'CN(C)S(=O)(=O)C1=CC2=C(C=C1)SC3=CC=CC=C3N2CCCN4CCC(CC4)CCO', 1297: 'CN(C)S(=O)(=O)C1=CC2=C(C=C1)SC3=CC=CC=C3N2CCCN4CCC(CC4)CCO', 1720: 'CN(C)S(=O)(=O)C1=CC2=C(C=C1)SC3=CC=CC=C3N2CCCN4CCC(CC4)CCO', 850: 'CN(C)S(=O)(=O)C1=CC2=C(C=C1)SC3=CC=CC=C3N2CCCN4CCC(CC4)CCO', 277: '…	25.000374614490482	18.386746300895513	0.0	1.0	41.359988747466105	2.5101807320524183	5.020361464104837	41.359988747466105	1.2924996483583158	4.396879414256641	4.375282951595739	0.13672759223736686	2.639122002174398	1534.967378069939	47.967730564685596	8.49941521752945	12.0	12.0	65.0	32.0	0.0	0.0	8.0	33.0	0.0	24.0	3.0	3.0	2.0	0.0	0.0	0.0	0.0	0.0	0.0	362.8888888888889	297.3333333333333	532.6666666666666
4	4	Ramixotidine	60.0	N-[2-[[5-[(dimethylamino)methyl]furan-2-yl]methylsulfanyl]ethyl]-1-oxidopyridin-1-ium-3-carboxamide		84071-15-8	CN(C)Cc1ccc(CSCCNC(=O)c2ccc[n+]([O-])c2)o1	F	=	%	{'Name': {1359: 'Ramixotidine'}, 'SMILE': {1359: 'CN(C)CC1=CC=C(O1)CSCCNC(=O)C2=C[N+](=CC=C2)[O-]'}, 'Value': {1359: 60.0}, 'Source': {1359: 'OCHEM'}}	17.367681832921978	13.945735260434617	0.0	1.0	28.49524810926968	2.2814392526701255	4.547030275272292	28.49524810926968	1.2389238308378123	4.031519710730792	4.2122771838596185	0.183142486254766	2.2709125231753857	149.07218161179165	6.481399200512681	5.837339751924816	11.0	11.0	44.0	23.0	0.0	0.0	7.0	21.0	0.0	16.0	3.0	3.0	1.0	0.0	0.0	0.0	0.0	0.0	0.0	314.44444444444446	281.66666666666663	358.0
5	5	PHENYLPROPANOLAMINE	95.0	2-amino-1-phenylpropan-1-ol		14838-15-4	CC(N)C(O)c1ccccc1	F	=	%	{'Name': {1286: 'PHENYLPROPANOLAMINE', 1132: 'phenylpropanolamine', 794: 'Phenylpropanolamine'}, 'SMILE': {1286: 'CC(C(C1=CC=CC=C1)O)N', 1132: 'CC(C(C1=CC=CC=C1)O)N', 794: 'CC(C(C1=CC=CC=C1)O)N'}, 'Value': {1286: 95.0, 1132: '95', 794: '95'}, 'Source': {1286: 'OCHEM', 1132: 'wei_train', 794: 'adme_2010_train'}}	8.025463763235798	7.68037950152727	0.0	1.0	13.619694833292886	2.2508745945255435	4.501749189051088	13.619694833292886	1.2381540757538987	3.286693138475134	3.095000336889223	0.2813636669899294	1.2250981947903852	38.336941343464815	3.4851764857695287	3.7417241370736978	6.0	6.0	24.0	11.0	0.0	0.0	2.0	13.0	0.0	9.0	1.0	1.0	0.0	0.0	0.0	0.0	0.0	0.0	0.0	114.0	108.0	140.0
6	6	roxifiban	21.0	methyl 2-(butoxycarbonylamino)-3-[[2-[3-(4-carbamimidoylphenyl)-4,5-dihydro-1,2-oxazol-5-yl]acetyl]amino]propanoate			CCCCOC(=O)NC(CNC(=O)CC1CC(c2ccc(C(=N)N)cc2)=NO1)C(=O)OC	F	=	%	{'Name': {695: 'roxifiban'}, 'SMILE': {695: 'CCCCOC(=O)NC(CNC(=O)CC1CC(=NO1)C2=CC=C(C=C2)C(=N)N)C(=O)OC'}, 'Value': {695: '21'}, 'Source': {695: 'wei_train'}}	23.760152434302313	19.030503923457296	0.0	2.0	39.96028867576012	2.3693412747654894	4.664639969992719	39.96028867576011	1.2487590211175035	4.3508178958886035	4.111258456215081	0.12847682675672129	2.576879985172389	1900.2020192073937	59.381313100231054	8.712866295206643	6.0	6.0	61.0	32.0	0.0	0.0	11.0	29.0	0.0	21.0	5.0	6.0	0.0	0.0	0.0	0.0	0.0	0.0	0.0	490.0	440.0	577.0
7	7	BROMFENAC	73.0	2-[2-amino-3-(4-bromobenzoyl)phenyl]acetic acid		120638-55-3	Nc1c(CC(=O)O)cccc1C(=O)c1ccc(Br)cc1	F	=	%	{'Name': {517: 'BROMFENAC', 988: 'BROMFENAC', 679: 'Bromfenac', 1568: 'Bromfenac', 30: 'Bromfenac', 55: 'bromfenac', 539: 'Bromfenac'}, 'SMILE': {517: 'C1=CC(=C(C(=C1)C(=O)C2=CC=C(C=C2)Br)N)CC(=O)O', 988: 'C1=CC(=C(C(=C1)C(=O)C2=CC=C(C=C2)Br)N)CC(=O)O', 679: 'C1=CC(=C(C(=C1)C(=O)C2=CC=C(C=C2)Br)N)CC(=O)O', 1568: 'C1=CC(=C(C(=C1)C(=O)C2=CC=C(C=C2)Br)N)CC(=O)O', 30: 'C1=CC(=C(C(=C1)C(=O)C2=CC=C(C=C…	15.23443094554387	12.987894418995909	1.0	0.0	24.858712375934335	2.39453061046136	4.78906122092272	24.858712375934335	1.2429356187967167	3.9053500173643974	3.9465874763517186	0.19732937381758592	2.0659984560328035	121.57517209406919	6.078758604703459	5.4936799523870965	12.0	12.0	32.0	20.0	0.0	0.0	5.0	12.0	0.0	15.0	1.0	3.0	0.0	0.0	0.0	0.0	1.0	0.0	1.0	285.06721536351165	269.03703703703707	362.55555555555554
8	8	benproperine	92.0	1-[1-(2-benzylphenoxy)propan-2-yl]piperidine		2156-27-6	CC(COc1ccccc1Cc1ccccc1)N1CCCCC1	F	=	%	{'Name': {684: 'benproperine'}, 'SMILE': {684: 'CC(COC1=CC=CC=C1CC2=CC=CC=C2)N3CCCCC3'}, 'Value': {684: '92'}, 'Source': {684: 'wei_train'}}	17.70617910036511	13.815567721176675	0.0	1.0	30.679369607674193	2.3195557497986985	4.639111499597396	30.679369607674193	1.3338856351162693	4.053186991655881	4.27937454240641	0.1860597627133222	2.286715986898284	161.42253882592811	7.018371253301223	5.916934514783027	12.0	12.0	50.0	23.0	0.0	0.0	2.0	27.0	0.0	21.0	1.0	1.0	0.0	0.0	0.0	0.0	0.0	0.0	0.0	228.0	239.0	301.0
9	9	Pentosan	3.0	2-[4,5-dihydroxy-6-(4,5,6-trihydroxyoxan-3-yl)oxyoxan-3-yl]oxyoxane-3,4,5-triol		47592-59-6	OC1COC(OC2COC(OC3COC(O)C(O)C3O)C(O)C2O)C(O)C1O	F	=	%	{'Name': {1266: 'Pentosan'}, 'SMILE': {1266: 'C1C(C(C(C(O1)OC2COC(C(C2O)O)OC3COC(C(C3O)O)O)O)O)O'}, 'Value': {1266: 3.0}, 'Source': {1266: 'OCHEM'}}	21.724360802846935	17.338320249212455	0.0	0.0	35.624872279402354	2.425154060172898	4.8503081203457965	35.624872279402354	1.2723168671215126	4.256245037703915	4.8526357083586165	0.17330841815566486	2.6091414195401765	174.96628384762062	6.248795851700736	6.19421270881475	0.0	0.0	54.0	28.0	0.0	0.0	13.0	26.0	0.0	15.0	0.0	13.0	0.0	0.0	0.0	0.0	0.0	0.0	0.0	500.0	381.0	634.0
10	10	ONDANSETRON	80.33333333333333	(3R)-9-methyl-3-[(2-methylimidazol-1-yl)methyl]-2,3-dihydro-1H-carbazol-4-one|(3S)-9-methyl-3-[(2-methylimidazol-1-yl)methyl]-2,3-dihydro-1H-carbazol-4-one|9-methyl-3-[(2-methylimidazol-1-yl)methyl]-2,3-dihydro-1H-carbazol-4-one		99614-01-4|99614-58-1|99614-60-5	Cc1nccn1CC1CCc2c(c3ccccc3n2C)C1=O	F	=	%	{'Name': {24: 'ONDANSETRON', 93: 'ONDANSETRON', 249: '(S)-ONDANSETRON', 940: '(R)-ONDANSETRON', 35: 'ondansetron', 297: 'ondansetron', 1225: 'ondansetron', 1636: 'ondansetron', 1918: '(S)-Ondansetron', 1948: '(R)-Ondansetron', 201: 'Ondansetron', 18: 'ondansetron'}, 'SMILE': {24: 'CC1=NC=CN1CC2CCC3=C(C2=O)C4=CC=CC=C4N3C', 93: 'CC1=NC=CN1CC2CCC3=C(C2=O)C4=CC=CC=C4N3C', 249: 'CC1=NC=CN1C[C@@H]2CCC3…	17.68231801272818	14.715836831713338	0.0	0.0	29.302625889425233	2.5557086986084028	4.94881475657779	29.30262588942524	1.33193754042842	4.0590828346408205	3.9292620352396934	0.17860281978362244	2.156908991320378	223.08322462807024	10.140146574003193	6.1960022668110515	14.0	15.0	41.0	22.0	0.0	0.0	4.0	19.0	0.0	18.0	3.0	1.0	0.0	0.0	0.0	0.0	0.0	0.0	0.0	284.0	313.0	445.0
11	11	-	6.0	[(4-chlorophenyl)sulfanyl-phosphonomethyl]phosphonic acid		89987-06-4	O=P(O)(O)C(Sc1ccc(Cl)cc1)P(=O)(O)O	F	=	%	{'Name': {525: '-', 1472: 'Tiludronic Acid', 1078: 'tiludronate', 128: 'Tiludronate'}, 'SMILE': {525: 'C1=CC(=CC=C1SC(P(=O)(O)O)P(=O)(O)O)Cl', 1472: 'C1=CC(=CC=C1SC(P(=O)(O)O)P(=O)(O)O)Cl', 1078: 'C1=CC(=CC=C1SC(P(=O)(O)O)P(=O)(O)O)Cl', 128: 'C1=CC(=CC=C1SC(P(=O)(O)O)P(=O)(O)O)Cl'}, 'Value': {525: 6.0, 1472: 6.0, 1078: '6', 128: '6'}, 'Source': {525: 'OCHEM', 1472: 'OCHEM', 1078: 'wei_train', 128…	12.960497701862547	11.993755614573494	4.0	0.0	18.860249619244488	2.394170170971328	4.788340341942657	18.860249619244488	1.1094264481908522	3.7312799777690775	3.599518158794918	0.211736362282054	1.8114282427870336	90.36192046685416	5.315407086285539	5.034451195942696	6.0	6.0	26.0	17.0	0.0	0.0	10.0	9.0	0.0	7.0	0.0	6.0	1.0	2.0	0.0	1.0	0.0	0.0	1.0	250.66666666666666	94.88888888888889	353.71604938271605
12	12	DIDANOSINE	38.0	9-[(2R,5S)-5-(hydroxymethyl)oxolan-2-yl]-1H-purin-6-one|9-[5-(hydroxymethyl)oxolan-2-yl]-1H-purin-6-one		693785-36-3|69655-05-6	O=c1[nH]cnc2c1ncn2C1CCC(CO)O1	F	=	%	{'Name': {659: 'DIDANOSINE', 181: 'Didanosine', 834: 'Didanosine', 86: 'Didanosine', 8: 'didanosine', 343: 'Didanosine'}, 'SMILE': {659: 'C1C[C@@H](O[C@@H]1CO)N2C=NC3=C2N=CNC3=O', 181: 'C1CC(OC1CO)N2C=NC3=C2N=CNC3=O', 834: 'C1CC(OC1CO)N2C=NC3=C2N=CNC3=O', 86: 'C1C[C@@H](O[C@@H]1CO)N2C=NC3=C2N=CNC3=O', 8: 'C1CC(OC1CO)N2C=NC3=C2N=CNC3=O', 343: 'C1CC(OC1CO)N2C=NC3=C2N=CNC3=O'}, 'Value': {659: 38.0, …	13.382658184206061	11.82137398242261	0.0	0.0	22.44332735837921	2.475015326557475	4.794265550210431	22.44332735837921	1.320195726963483	3.7914819876004637	3.72683161082948	0.21922538887232235	1.8461866896503516	100.86251604146801	5.933089178909883	5.144386613279718	9.0	10.0	29.0	17.0	0.0	0.0	7.0	12.0	0.0	10.0	4.0	3.0	0.0	0.0	0.0	0.0	0.0	0.0	0.0	284.0	272.0	415.0
13	13	SOLIFENACIN	89.0	1-azabicyclo[2.2.2]octan-3-yl 1-phenyl-3,4-dihydro-1H-isoquinoline-2-carboxylate|[(3R)-1-azabicyclo[2.2.2]octan-3-yl] (1S)-1-phenyl-3,4-dihydro-1H-isoquinoline-2-carboxylate|[(3R)-1-azabicyclo[2.2.2]octan-3-yl] (1S)-1-phenyl-3,4-dihydro-1H-isoquinoline-2-carboxylate;butanedioic acid		1172613-99-8|180272-14-4|242478-38-2	O=C(OC1CN2CCC1CC2)N1CCc2ccccc2C1c1ccccc1	F	=	%	{'Name': {1024: 'SOLIFENACIN', 1406: 'Solifenacin', 253: 'Solifenacin', 792: 'solifenacin', 728: 'Solifenacin'}, 'SMILE': {1024: 'C1CN2CCC1[C@H](C2)OC(=O)N3CCC4=CC=CC=C4[C@@H]3C5=CC=CC=C5', 1406: 'C1CN2CCC1C(C2)OC(=O)N3CCC4=CC=CC=C4C3C5=CC=CC=C5', 253: 'C1CN2CCC1[C@H](C2)OC(=O)N3CCC4=CC=CC=C4[C@@H]3C5=CC=CC=C5.C(CC(=O)O)C(=O)O', 792: 'C1CN2CCC1C(C2)OC(=O)N3CCC4=CC=CC=C4C3C5=CC=CC=C5', 728: 'C1CN2…	21.787059329404865	16.38479317686131	0.0	1.0	37.07656254341263	2.4839013476868246	4.967802695373649	37.07656254341263	1.3732060201263936	4.257910232736939	4.5716304321158105	0.1693196456339189	2.5131216828051377	217.33070745186072	8.049285461180027	6.374671963919121	12.0	12.0	53.0	27.0	0.0	2.0	4.0	26.0	0.0	23.0	2.0	2.0	0.0	0.0	0.0	0.0	0.0	0.0	0.0	322.0	339.0	498.0
14	14		68.0	1-(1,2,3,5,6,7-hexahydro-s-indacen-4-yl)-3-[4-(2-hydroxypropan-2-yl)furan-2-yl]sulfonylurea	CHEMBL3183703	210826-40-7	CC(C)(O)c1coc(S(=O)(=O)NC(=O)Nc2c3c(cc4c2CCC4)CCC3)c1	F	=	%	{'Name': {1067: ''}, 'SMILE': {1067: 'CC(C)(C1=COC(=C1)S(=O)(=O)NC(=O)NC2=C3CCCC3=CC4=C2CCC4)O'}, 'Value': {1067: 68.0}, 'Source': {1067: 'CHEMBL'}}	22.539313557796785	19.40327329895534	0.0	0.0	34.75962557764656	2.5052777108302924	4.912700243110171	34.75962557764656	1.2414151992016629	4.287027240853398	4.283298389199244	0.15297494247140156	2.484342781657399	316.8526331356572	11.316165469130613	6.788056203270129	11.0	11.0	52.0	28.0	0.0	0.0	8.0	24.0	0.0	20.0	2.0	5.0	1.0	0.0	0.0	0.0	0.0	0.0	0.0	398.44444444444446	343.33333333333337	598.6666666666667
15	15	ciramadol	82.0	3-[dimethylamino-(2-hydroxycyclohexyl)methyl]phenol		51356-59-3	CN(C)C(c1cccc(O)c1)C1CCCCC1O	F	=	%	{'Name': {68: 'ciramadol'}, 'SMILE': {68: 'CN(C)C(C1CCCCC1O)C2=CC(=CC=C2)O'}, 'Value': {68: '82'}, 'Source': {68: 'wei_train'}}	13.710827583429596	12.173383073207134	0.0	1.0	22.420949764495234	2.3992053161249562	4.798410632249913	22.420949764495234	1.2456083202497352	3.8043360281372607	3.8294483611826395	0.21274713117681332	1.9305074266984004	92.08750974794648	5.1159727637748045	5.110525982766308	6.0	6.0	41.0	18.0	0.0	0.0	3.0	23.0	0.0	15.0	1.0	2.0	0.0	0.0	0.0	0.0	0.0	0.0	0.0	188.0	180.0	241.0
16	16		93.89	N-(4-hydroxyphenyl)-2,3-diphenylquinoxaline-6-sulfonamide			O=S(=O)(Nc1ccc(O)cc1)c1ccc2nc(-c3ccccc3)c(-c3ccccc3)nc2c1	F	=	%	{'Name': {428: '', 2061: '-'}, 'SMILE': {428: 'C1=CC=C(C=C1)C2=NC3=C(C=C(C=C3)S(=O)(=O)NC4=CC=C(C=C4)O)N=C2C5=CC=CC=C5', 2061: 'C1=CC=C(C=C1)C2=NC3=C(C=C(C=C3)S(=O)(=O)NC4=CC=C(C=C4)O)N=C2C5=CC=CC=C5'}, 'Value': {428: 93.89, 2061: 93.89}, 'Source': {428: 'CHEMBL', 2061: 'OCHEM'}}	26.366807933941043	18.93104100132486	0.0	0.0	44.02098758972359	2.491813243050485	4.98362648610097	44.02098758972359	1.3339693209007148	4.442274058987807	4.775312521477076	0.14470644004475988	2.7573818897873967	410.43550580728675	12.43743956991778	7.211141273711744	28.0	29.0	52.0	33.0	0.0	0.0	7.0	19.0	0.0	26.0	3.0	3.0	1.0	0.0	0.0	0.0	0.0	0.0	0.0	460.44444444444446	436.3333333333333	729.6666666666666
17	17	Abecarnil	78.5	propan-2-yl 4-(methoxymethyl)-6-phenylmethoxy-9H-pyrido[3,4-b]indole-3-carboxylate		111841-85-1	COCc1c(C(=O)OC(C)C)ncc2[nH]c3ccc(OCc4ccccc4)cc3c12	F	=	%	{'Name': {567: 'Abecarnil', 201: 'abecarnil'}, 'SMILE': {567: 'CC(C)OC(=O)C1=NC=C2C(=C1COC)C3=C(N2)C=CC(=C3)OCC4=CC=CC=C4', 201: 'CC(C)OC(=O)C1=NC=C2C(=C1COC)C3=C(N2)C=CC(=C3)OCC4=CC=CC=C4'}, 'Value': {567: 92.0, 201: '65'}, 'Source': {567: 'OCHEM', 201: 'wei_train'}}	23.42005249126032	18.022268687207283	0.0	0.0	38.85160265145821	2.5443651364848336	4.974887223587545	38.85160265145821	1.2950534217152736	4.334316069118167	4.13862316339769	0.13795410544658968	2.518975451964312	821.5190266144067	27.383967553813555	7.80976738669817	19.0	21.0	54.0	30.0	0.0	0.0	6.0	24.0	0.0	24.0	2.0	4.0	0.0	0.0	0.0	0.0	0.0	0.0	0.0	430.0	434.0	628.0
18	18	MILNACIPRAN	84.5	2-(aminomethyl)-N,N-diethyl-1-phenylcyclopropane-1-carboxamide		136090-84-1	CCN(CC)C(=O)C1(c2ccccc2)CC1CN	F	=	%	{'Name': {355: 'MILNACIPRAN', 601: 'MILNACIPRAN', 1121: 'MILNACIPRAN', 1144: 'MILNACIPRAN', 1885: 'MILNACIPRAN', 2119: 'MILNACIPRAN', 2162: 'MILNACIPRAN', 271: 'milnacipran'}, 'SMILE': {355: 'CCN(CC)C(=O)C1(CC1CN)C2=CC=CC=C2', 601: 'CCN(CC)C(=O)C1(CC1CN)C2=CC=CC=C2', 1121: 'CCN(CC)C(=O)C1(CC1CN)C2=CC=CC=C2', 1144: 'CCN(CC)C(=O)C1(CC1CN)C2=CC=CC=C2', 1885: 'CCN(CC)C(=O)C1(CC1CN)C2=CC=CC=C2', 2119:…	13.31914985730977	13.380719870381405	0.0	1.0	23.197421411957848	2.629767968327739	4.9871252402997905	23.197421411957848	1.2887456339976582	3.84598097147087	3.3347510490492023	0.18526394716940012	1.7921846935221495	141.33541587344922	7.851967548524957	5.538922566311059	6.0	6.0	40.0	18.0	0.0	0.0	3.0	22.0	0.0	15.0	2.0	1.0	0.0	0.0	0.0	0.0	0.0	0.0	0.0	190.0	198.0	265.0
19	19	adrafinil	80.0				O=S(CC(O)=[NH+]O)C(c1ccccc1)c1ccccc1	F	=	%	{'Name': {256: 'adrafinil'}, 'SMILE': {256: 'C1=CC=C(C=C1)C(C2=CC=CC=C2)S(=O)CC(=[NH+]O)O'}, 'Value': {256: '80'}, 'Source': {256: 'wei_train'}}	14.946701660840217	13.146952395188082	0.0	1.0	25.658513378054682	2.376714831263212	4.7534296625264245	25.658513378054685	1.2829256689027342	3.896709218386789	3.8762642576124366	0.19381321288062184	2.0480190501830418	131.91081335060082	6.595540667530041	5.575273218352797	12.0	12.0	36.0	20.0	0.0	0.0	5.0	16.0	0.0	15.0	1.0	3.0	1.0	0.0	0.0	0.0	0.0	0.0	0.0	246.44444444444446	206.33333333333334	267.0
20	20	PERPHENAZINE	59.5	2-[4-[3-(2-chlorophenothiazin-10-yl)propyl]piperazin-1-yl]ethanol		58-39-9	OCCN1CCN(CCCN2c3ccccc3Sc3ccc(Cl)cc32)CC1	F	=	%	{'Name': {471: 'PERPHENAZINE', 1274: 'Perphenazine', 1597: 'Perphenazine', 672: 'perphenazine', 352: 'Perphenazine'}, 'SMILE': {471: 'C1CN(CCN1CCCN2C3=CC=CC=C3SC4=C2C=C(C=C4)Cl)CCO', 1274: 'C1CN(CCN1CCCN2C3=CC=CC=C3SC4=C2C=C(C=C4)Cl)CCO', 1597: 'C1CN(CCN1CCCN2C3=CC=CC=C3SC4=C2C=C(C=C4)Cl)CCO', 672: 'C1CN(CCN1CCCN2C3=CC=CC=C3SC4=C2C=C(C=C4)Cl)CCO', 352: 'C1CN(CCN1CCCN2C3=CC=CC=C3SC4=C2C=C(C=C4)Cl)…	21.160832777258083	15.244759589101738	0.0	2.0	35.882237397909996	2.485136364908788	4.970272729817576	35.882237397909996	1.328971755478148	4.232591714671159	3.972306324382422	0.14712245645860822	2.3725986371617434	1143.0997281232912	42.337026967529304	8.034750684200409	12.0	12.0	53.0	27.0	0.0	0.0	6.0	26.0	0.0	21.0	3.0	1.0	1.0	0.0	0.0	1.0	0.0	0.0	1.0	280.0493827160494	288.44444444444446	379.0
21	21	cisatracurium	1.0	5-[3-[1-[(3,4-dimethoxyphenyl)methyl]-6,7-dimethoxy-2-methyl-3,4-dihydro-1H-isoquinolin-2-ium-2-yl]propanoyloxy]pentyl 3-[1-[(3,4-dimethoxyphenyl)methyl]-6,7-dimethoxy-2-methyl-3,4-dihydro-1H-isoquinolin-2-ium-2-yl]propanoate		64228-79-1	COc1ccc(CC2c3cc(OC)c(OC)cc3CC[N+]2(C)CCC(=O)OCCCCCOC(=O)CC[N+]2(C)CCc3cc(OC)c(OC)cc3C2Cc2ccc(OC)c(OC)c2)cc1OC	F	=	%	{'Name': {1025: 'cisatracurium', 9: 'Atracurium'}, 'SMILE': {1025: 'C[N+]1(CCC2=CC(=C(C=C2C1CC3=CC(=C(C=C3)OC)OC)OC)OC)CCC(=O)OCCCCCOC(=O)CC[N+]4(CCC5=CC(=C(C=C5C4CC6=CC(=C(C=C6)OC)OC)OC)OC)C', 9: 'C[N+]1(CCC2=CC(=C(C=C2C1CC3=CC(=C(C=C3)OC)OC)OC)OC)CCC(=O)OCCCCCOC(=O)CC[N+]4(CCC5=CC(=C(C=C5C4CC6=CC(=C(C=C6)OC)OC)OC)OC)C'}, 'Value': {1025: '2', 9: '0'}, 'Source': {1025: 'wei_train', 9: 'adme_2010_…	51.00156506031316	35.10363759354131	0.0	2.0	86.93839147006882	2.5206083827850003	5.041216765570001	86.93839147006882	1.2975879323890869	5.116382818948281	6.279727416406294	0.09372727487173572	3.739434100904157	1783.8552391151961	26.624705061420837	9.388639692250798	24.0	24.0	139.0	67.0	0.0	0.0	14.0	72.0	0.0	53.0	2.0	12.0	0.0	0.0	0.0	0.0	0.0	0.0	0.0	898.0	846.0	1138.0
22	22	NALTREXONE	30.33333333333333	(4R,4aS,7aR,12bS)-3-(cyclopropylmethyl)-4a,9-dihydroxy-2,4,5,6,7a,13-hexahydro-1H-4,12-methanobenzofuro[3,2-e]isoquinolin-7-one|3-(cyclopropylmethyl)-4a,9-dihydroxy-2,4,5,6,7a,13-hexahydro-1H-4,12-methanobenzofuro[3,2-e]isoquinolin-7-one			O=C1CCC2(O)C3Cc4ccc(O)c5c4C2(CCN3CC2CC2)C1O5	F	=	%	{'Name': {599: 'NALTREXONE', 832: 'NALTREXONE', 282: 'naltrexone', 1174: 'naltrexone', 1620: 'naltrexone', 1924: 'naltrexone', 583: 'naltrexone', 239: 'Naltrexone'}, 'SMILE': {599: 'C1CC1CN2CC[C@]34[C@@H]5C(=O)CC[C@]3([C@H]2CC6=C4C(=C(C=C6)O)O5)O', 832: 'C1CC1CN2CC[C@]34[C@@H]5C(=O)CC[C@]3([C@H]2CC6=C4C(=C(C=C6)O)O5)O', 282: 'C1CC1CN2CCC34C5C(=O)CCC3(C2CC6=C4C(=C(C=C6)O)O5)O', 1174: 'C1CC1CN2CCC3…	21.109138069130584	15.868498192855098	0.0	1.0	33.83935654337655	2.7513102923401034	5.429773503777294	33.83935654337655	1.3535742617350621	4.255733482438945	4.289862738352685	0.1715945095341074	2.372545468580222	245.45039529015423	9.81801581160617	6.419385602848113	6.0	6.0	48.0	25.0	1.0	2.0	5.0	23.0	0.0	20.0	1.0	4.0	0.0	0.0	0.0	0.0	0.0	0.0	0.0	336.0	358.0	577.0
23	23	DROTAVERINE	58.0	(1Z)-1-[(3,4-diethoxyphenyl)methylidene]-6,7-diethoxy-3,4-dihydro-2H-isoquinoline|1-[(3,4-diethoxyphenyl)methylidene]-6,7-diethoxy-3,4-dihydro-2H-isoquinoline			CCOc1ccc(C=C2NCCc3cc(OCC)c(OCC)cc32)cc1OCC	F	=	%	{'Name': {344: 'DROTAVERINE', 869: 'drotaverine', 97: 'Drotaverine', 846: 'drotaverine', 472: 'Drotaverine'}, 'SMILE': {344: 'CCOC1=C(C=C(C=C1)/C=C\\2/C3=CC(=C(C=C3CCN2)OCC)OCC)OCC', 869: 'CCOC1=C(C=C(C=C1)C=C2C3=CC(=C(C=C3CCN2)OCC)OCC)OCC', 97: 'CCOC1=C(C=C(C=C1)/C=C\\2/C3=CC(=C(C=C3CCN2)OCC)OCC)OCC', 846: 'CCOC1=C(C=C(C=C1)C=C2C3=CC(=C(C=C3CCN2)OCC)OCC)OCC', 472: 'CCOC1=C(C=C(C=C1)/C=C\\2/C3=CC…	21.758549758703452	16.916822059721426	0.0	0.0	37.362701795891375	2.448636068352732	4.897272136705466	37.362701795891375	1.28836902744453	4.27613840512733	4.358055503955303	0.1502777759984587	2.536736709540982	368.3849802869258	12.702930354721579	6.973839270420105	12.0	12.0	60.0	29.0	0.0	0.0	5.0	31.0	0.0	24.0	1.0	4.0	0.0	0.0	0.0	0.0	0.0	0.0	0.0	370.0	381.0	517.0
24	24	DIPHENHYDRAMINE	75.5	2-benzhydryloxy-N,N-dimethylethanamine		110491-04-8	CN(C)CCOC(c1ccccc1)c1ccccc1	F	=	%	{'Name': {724: 'DIPHENHYDRAMINE', 758: 'DIPHENHYDRAMINE', 186: 'diphenhydramine', 846: 'diphenhydramine', 1625: 'diphenhydramine', 1981: 'diphenhydramine', 104: 'diphenhydramine', 583: 'Diphenhydramine'}, 'SMILE': {724: 'CN(C)CCOC(C1=CC=CC=C1)C2=CC=CC=C2', 758: 'CN(C)CCOC(C1=CC=CC=C1)C2=CC=CC=C2', 186: 'CN(C)CCOC(C1=CC=CC=C1)C2=CC=CC=C2', 846: 'CN(C)CCOC(C1=CC=CC=C1)C2=CC=CC=C2', 1625: 'CN(C)CCOC…	14.28003499417355	12.105843466368595	0.0	1.0	24.616633141228586	2.336045738284077	4.672091476568156	24.616633141228586	1.2956122705909783	3.844324391238585	3.747614205329265	0.19724285291206659	1.9629733117738397	145.52259609368463	7.65908400493077	5.622185260339158	12.0	12.0	40.0	19.0	0.0	0.0	2.0	21.0	0.0	17.0	1.0	1.0	0.0	0.0	0.0	0.0	0.0	0.0	0.0	202.0	198.0	253.0
25	25	guanoxan	50.0	2-(2,3-dihydro-1,4-benzodioxin-3-ylmethyl)guanidine		2165-19-7	NC(N)=NCC1COc2ccccc2O1	F	=	%	{'Name': {13: 'guanoxan'}, 'SMILE': {13: 'C1C(OC2=CC=CC=C2O1)CN=C(N)N'}, 'Value': {13: '50'}, 'Source': {13: 'wei_train'}}	11.49204798394724	9.44228762146611	0.0	3.0	19.36236061900079	2.3481005567664077	4.696201113532815	19.36236061900079	1.2908240412667193	3.626994130501605	3.417371488674467	0.22782476591163112	1.6343367931178827	100.33557710223066	6.689038473482044	5.013985447084035	6.0	6.0	28.0	15.0	0.0	0.0	5.0	13.0	0.0	10.0	3.0	2.0	0.0	0.0	0.0	0.0	0.0	0.0	0.0	216.0	211.0	278.0
26	26	MIBEFRADIL	77.0	[(1S,2S)-2-[2-[3-(1H-benzimidazol-2-yl)propyl-methylamino]ethyl]-6-fluoro-1-propan-2-yl-3,4-dihydro-1H-naphthalen-2-yl] 2-methoxyacetate|[2-[2-[3-(1H-benzimidazol-2-yl)propyl-methylamino]ethyl]-6-fluoro-1-propan-2-yl-3,4-dihydro-1H-naphthalen-2-yl] 2-methoxyacetate			COCC(=O)OC1(CCN(C)CCCc2nc3ccccc3[nH]2)CCc2cc(F)ccc2C1C(C)C	F	=	%	{'Name': {891: 'MIBEFRADIL', 1137: 'mibefradil', 1693: 'mibefradil', 86: 'mibefradil'}, 'SMILE': {891: 'CC(C)[C@H]1C2=C(CC[C@@]1(CCN(C)CCCC3=NC4=CC=CC=C4N3)OC(=O)COC)C=C(C=C2)F', 1137: 'CC(C)C1C2=C(CCC1(CCN(C)CCCC3=NC4=CC=CC=C4N3)OC(=O)COC)C=C(C=C2)F', 1693: 'CC(C)C1C2=C(CCC1(CCN(C)CCCC3=NC4=CC=CC=C4N3)OC(=O)COC)C=C(C=C2)F', 86: 'CC(C)[C@H]1C2=C(CC[C@@]1(CCN(C)CCCC3=NC4=CC=CC=C4N3)OC(=O)COC)C=C(C…	27.90074345008308	21.435035978885338	0.0	1.0	45.75237008196359	2.530006758686128	5.059994946499369	45.75237008196359	1.270899168943433	4.506656252856661	4.126824961959771	0.11463402672110476	2.6984421824325895	3143.489150635673	87.31914307321314	9.334022501914717	15.0	16.0	74.0	36.0	0.0	0.0	7.0	38.0	0.0	29.0	3.0	3.0	0.0	0.0	1.0	0.0	0.0	0.0	1.0	468.0	450.0	620.0
27	27	-	23.0	12-fluoro-11-hydroxy-8-(2-hydroxyacetyl)-6,6,9,13-tetramethyl-5,7-dioxapentacyclo[10.8.0.02,9.04,8.013,18]icosa-14,17-dien-16-one		352431-33-5	CC1(C)OC2CC3C4CCC5=CC(=O)C=CC5(C)C4(F)C(O)CC3(C)C2(C(=O)CO)O1	F	=	%	{'Name': {430: '-', 1501: 'triamcinolone acetonide'}, 'SMILE': {430: 'CC1(OC2CC3C4CCC5=CC(=O)C=CC5(C4(C(CC3(C2(O1)C(=O)CO)C)O)F)C)C', 1501: 'CC1(OC2CC3C4CCC5=CC(=O)C=CC5(C4(C(CC3(C2(O1)C(=O)CO)C)O)F)C)C'}, 'Value': {430: 23.0, 1501: 23.0}, 'Source': {430: 'OCHEM', 1501: 'OCHEM'}}	25.271933707328902	20.585313199517156	0.0	0.0	38.97606658373212	2.758504478645915	5.430492724930961	38.97606658373212	1.2572924704429715	4.418922258217638	4.728584730202916	0.15253499129686823	2.685028057848697	276.2270659056121	8.910550513084262	6.752625341530566	0.0	0.0	62.0	31.0	0.0	0.0	7.0	31.0	0.0	24.0	0.0	6.0	0.0	0.0	1.0	0.0	0.0	0.0	1.0	458.0	437.0	728.0
28	28	ZALEPLON	30.5	N-[3-(3-cyanopyrazolo[1,5-a]pyrimidin-7-yl)phenyl]-N-ethylacetamide		1007130-22-4	CCN(C(C)=O)c1cccc(-c2ccnc3c(C#N)cnn23)c1	F	=	%	{'Name': {120: 'ZALEPLON', 668: 'ZALEPLON', 1076: 'ZALEPLON', 373: 'Zaleplon', 485: '-', 1550: 'Zaleplon', 1724: 'Zaleplon', 2036: 'Zaleplon', 303: 'Zaleplon', 366: 'zaleplon', 309: 'Zaleplon'}, 'SMILE': {120: 'CCN(C1=CC=CC(=C1)C2=CC=NC3=C(C=NN23)C#N)C(=O)C', 668: 'CCN(C1=CC=CC(=C1)C2=CC=NC3=C(C=NN23)C#N)C(=O)C', 1076: 'CCN(C1=CC=CC(=C1)C2=CC=NC3=C(C=NN23)C#N)C(=O)C', 373: 'CCN(C1=CC=CC(=C1)C2=CC…	17.65380844202677	14.987005804214272	0.0	0.0	29.702254620152882	2.4754314310935124	4.882501202155721	29.702254620152882	1.2914023747892558	4.066828665186345	4.075569841723277	0.17719868877057723	2.2379196983111442	193.83062807801207	8.42741861208748	6.099893849523051	15.0	16.0	38.0	23.0	0.0	0.0	6.0	15.0	0.0	17.0	5.0	1.0	0.0	0.0	0.0	0.0	0.0	0.0	0.0	342.0	362.0	501.0
29	29	LOVASTATIN	5.0	[(1S,3R,7S,8S,8aR)-8-[2-[(2R,4R)-4-hydroxy-6-oxooxan-2-yl]ethyl]-3,7-dimethyl-1,2,3,7,8,8a-hexahydronaphthalen-1-yl] (2S)-2-methylbutanoate|[8-[2-(4-hydroxy-6-oxooxan-2-yl)ethyl]-3,7-dimethyl-1,2,3,7,8,8a-hexahydronaphthalen-1-yl] 2-methylbutanoate		74133-25-8|79952-43-5	CCC(C)C(=O)OC1CC(C)C=C2C=CC(C)C(CCC3CC(O)CC(=O)O3)C21	F	=	%	{'Name': {236: 'LOVASTATIN', 1068: 'LOVASTATIN', 253: 'Lovastatin', 1079: 'Lovastatin', 1868: 'Lovastatin', 161: 'Lovastatin', 859: 'lovastatin', 116: 'Lovastatin'}, 'SMILE': {236: 'CC[C@H](C)C(=O)O[C@H]1C[C@H](C=C2[C@H]1[C@H]([C@H](C=C2)C)CC[C@@H]3C[C@H](CC(=O)O3)O)C', 1068: 'CC[C@H](C)C(=O)O[C@H]1C[C@H](C=C2[C@H]1[C@H]([C@H](C=C2)C)CC[C@@H]3C[C@H](CC(=O)O3)O)C', 253: 'CCC(C)C(=O)OC1CC(C=C2C1C(C…	22.37444844263064	18.01505699707341	0.0	0.0	36.16645310232926	2.4764823271179246	4.952964654235849	36.16645310232926	1.2471190724941124	4.284711952539156	4.19157650036016	0.14453712070207447	2.4977876532302896	392.3996203590049	13.531021391689825	7.036991497198472	0.0	0.0	65.0	29.0	0.0	0.0	5.0	36.0	0.0	24.0	0.0	5.0	0.0	0.0	0.0	0.0	0.0	0.0	0.0	344.0	320.0	443.0
30	30	DIAZOXIDE	87.0	7-chloro-3-methyl-4H-1lambda6,2,4-benzothiadiazine 1,1-dioxide		364-98-7	CC1=NS(=O)(=O)c2cc(Cl)ccc2N1	F	=	%	{'Name': {212: 'DIAZOXIDE', 178: 'diazoxide', 831: 'diazoxide', 83: 'Diazoxide', 1106: 'diazoxide', 97: 'diazoxide', 64: 'Diazoxide'}, 'SMILE': {212: 'CC1=NS(=O)(=O)C2=C(N1)C=CC(=C2)Cl', 178: 'CC1=NS(=O)(=O)C2=C(N1)C=CC(=C2)Cl', 831: 'CC1=NS(=O)(=O)C2=C(N1)C=CC(=C2)Cl', 83: 'CC1=NS(=O)(=O)C2=C(N1)C=CC(=C2)Cl', 1106: 'CC1=NS(=O)(=O)C2=C(N1)C=CC(=C2)Cl', 97: 'CC1=NS(=O)(=O)C2=C(N1)C=CC(=C2)Cl', 64:…	11.041168891137827	9.629411036353087	0.0	2.0	16.942023429964685	2.462801101273108	4.925602202546218	16.942023429964685	1.2101445307117633	3.5833118779665436	3.453642874541091	0.24668877675293507	1.5759018162522922	59.951229900877635	4.282230707205545	4.430003633328462	6.0	6.0	21.0	14.0	0.0	0.0	6.0	7.0	0.0	8.0	2.0	2.0	1.0	0.0	0.0	1.0	0.0	0.0	1.0	206.04938271604937	146.11111111111111	322.0
31	31	gepefrine	90.0	3-(2-aminopropyl)phenol		1075-61-2	CC(N)Cc1cccc(O)c1	F	=	%	{'Name': {1131: 'gepefrine'}, 'SMILE': {1131: 'CC(CC1=CC(=CC=C1)O)N'}, 'Value': {1131: '90'}, 'Source': {1131: 'wei_train'}}	8.10634399227556	7.51790074880813	0.0	1.0	12.779503336509118	2.226273837933602	4.452547675867205	12.779503336509118	1.161773030591738	3.285966064901742	3.0880699903181097	0.2807336354834645	1.222856476968457	39.86904474106635	3.6244586128242133	3.7809103815693588	6.0	6.0	24.0	11.0	0.0	0.0	2.0	13.0	0.0	9.0	1.0	1.0	0.0	0.0	0.0	0.0	0.0	0.0	0.0	116.0	112.0	132.0
32	32	QUINAGOLIDE	99.5	3-(diethylsulfamoylamino)-6-hydroxy-1-propyl-3,4,4a,5,10,10a-hexahydro-2H-benzo[g]quinoline		130793-77-0	CCCN1CC(NS(=O)(=O)N(CC)CC)CC2Cc3c(O)cccc3CC21	F	=	%	{'Name': {1347: 'QUINAGOLIDE', 630: 'quinagolide', 880: 'Quinagolide'}, 'SMILE': {1347: 'CCCN1CC(CC2C1CC3=C(C2)C(=CC=C3)O)NS(=O)(=O)N(CC)CC', 630: 'CCCN1CC(CC2C1CC3=C(C2)C(=CC=C3)O)NS(=O)(=O)N(CC)CC', 880: 'CCCN1CC(CC2C1CC3=C(C2)C(=CC=C3)O)NS(=O)(=O)N(CC)CC'}, 'Value': {1347: 99.0, 630: '99', 880: '100'}, 'Source': {1347: 'OCHEM', 630: 'wei_train', 880: 'adme_2010_train'}}	20.709953684448674	16.73712154306803	0.0	1.0	33.755378087992135	2.4918734387476977	4.9837468774953955	33.755378087992135	1.2501991884441532	4.220439916000323	4.394587836336871	0.16276251245692117	2.473625519621663	251.34253370275252	9.308982729731575	6.520068457924511	6.0	6.0	60.0	27.0	0.0	0.0	7.0	33.0	0.0	20.0	3.0	3.0	1.0	0.0	0.0	0.0	0.0	0.0	0.0	300.44444444444446	240.0	463.66666666666663
33	33	ANTIPYRINE	98.66666666666669	1,5-dimethyl-2-phenylpyrazol-3-one		60-80-0	Cc1cc(=O)n(-c2ccccc2)n1C	F	=	%	{'Name': {211: 'ANTIPYRINE', 766: 'ANTIPYRINE', 7: 'Antipyrine', 73: 'Phenazone', 85: 'Antipyrin', 632: 'Antipyrine', 2197: 'Antipyrine', 19: 'Antipyrine', 111: 'antipyrine', 77: 'Antipyrine'}, 'SMILE': {211: 'CC1=CC(=O)N(N1C)C2=CC=CC=C2', 766: 'CC1=CC(=O)N(N1C)C2=CC=CC=C2', 7: 'CC1=CC(=O)N(N1C)C2=CC=CC=C2', 73: 'CC1=CC(=O)N(N1C)C2=CC=CC=C2', 85: 'CC1=CC(=O)N(N1C)C2=CC=CC=C2', 632: 'CC1=CC(=O)N(N…	10.773010658942226	10.024452784535756	0.0	0.0	17.688004980879764	2.43094393319461	4.721130103391522	17.688004980879764	1.2634289272056975	3.5738816304570884	3.3675367324914713	0.2405383380351051	1.5506537738051496	68.76591338831557	4.911850956308255	4.567180413849841	11.0	11.0	26.0	14.0	0.0	0.0	3.0	12.0	0.0	11.0	2.0	1.0	0.0	0.0	0.0	0.0	0.0	0.0	0.0	190.0	202.0	277.0
34	34	CALCITRIOL	61.0	(1R,3S,5Z)-5-[(2E)-2-[(1R,3aS,7aR)-1-[(2R)-6-hydroxy-6-methylheptan-2-yl]-7a-methyl-2,3,3a,5,6,7-hexahydro-1H-inden-4-ylidene]ethylidene]-4-methylidenecyclohexane-1,3-diol|(5Z)-5-[(2E)-2-[1-(6-hydroxy-6-methylheptan-2-yl)-7a-methyl-2,3,3a,5,6,7-hexahydro-1H-inden-4-ylidene]ethylidene]-4-methylidenecyclohexane-1,3-diol|5-[2-[1-(6-hydroxy-6-methylheptan-2-yl)-7a-methyl-2,3,3a,5,6,7-hexahydro-1H-ind…			C=C1C(=CC=C2CCCC3(C)C2CCC3C(C)CCCC(C)(C)O)CC(O)CC1O	F	=	%	{'Name': {625: 'CALCITRIOL', 138: 'Calcitirol', 701: 'calcitriol', 1923: 'calcitriol', 916: 'calcitriol', 508: 'Calcitriol'}, 'SMILE': {625: 'C[C@H](CCCC(C)(C)O)[C@H]1CC[C@@H]\\2[C@@]1(CCC/C2=C\\C=C/3\\C[C@H](C[C@@H](C3=C)O)O)C', 138: 'CC(CCCC(C)(C)O)C1CCC2C1(CCCC2=CC=C3CC(CC(C3=C)O)O)C', 701: 'CC(CCCC(C)(C)O)C1CCC2C1(CCCC2=CC=C3CC(CC(C3=C)O)O)C', 1923: 'CC(CCCC(C)(C)O)C1CCC2C1(CCCC2=CC=C3CC(CC(C…	23.415671115608987	18.916895286143564	0.0	0.0	36.48420078254493	2.5432475017434713	4.980791821959922	36.48420078254493	1.216140026084831	4.325903752097902	3.860028032536005	0.12866760108453348	2.449286734433506	699.5070009836691	23.31690003278897	7.6489880912777695	0.0	0.0	74.0	30.0	0.0	0.0	3.0	44.0	0.0	27.0	0.0	3.0	0.0	0.0	0.0	0.0	0.0	0.0	0.0	266.0	267.0	353.0
35	35	minoxidil	95.0	1-hydroxy-4-piperidin-1-ylpyrimidin-2-imine			N=c1nc(N2CCCCC2)ccn1O	F	=	%	{'Name': {1135: 'minoxidil', 798: 'Minoxidil'}, 'SMILE': {1135: 'C1CCN(CC1)C2=NC(=N)N(C=C2)O', 798: 'C1CCN(CC1)C2=NC(=N)N(C=C2)O'}, 'Value': {1135: '95', 798: '95'}, 'Source': {1135: 'wei_train', 798: 'adme_2010_train'}}	10.74450108824081	9.200710213581829	0.0	0.0	18.348874827949864	2.335372475011901	4.670744950023801	18.348874827949864	1.3106339162821332	3.5647155497070973	3.500479374499017	0.2500342410356441	1.5893721598804256	62.28605237540854	4.44900374110061	4.468209758945752	6.0	6.0	28.0	14.0	0.0	0.0	5.0	14.0	0.0	9.0	4.0	1.0	0.0	0.0	0.0	0.0	0.0	0.0	0.0	186.0	193.0	262.0
36	36	EMEPRONIUM	1.0	4,4-diphenylbutan-2-yl-ethyl-dimethylazanium		27892-33-7	CC[N+](C)(C)C(C)CC(c1ccccc1)c1ccccc1	F	=	%	{'Name': {878: 'EMEPRONIUM', 612: 'emepronium', 6: 'Emepronium'}, 'SMILE': {878: 'CC[N+](C)(C)C(C)CC(C1=CC=CC=C1)C2=CC=CC=C2', 612: 'CC[N+](C)(C)C(C)CC(C1=CC=CC=C1)C2=CC=CC=C2', 6: 'CC[N+](C)(C)C(C)CC(C1=CC=CC=C1)C2=CC=CC=C2'}, 'Value': {878: 1.0, 612: '1', 6: '1'}, 'Source': {878: 'OCHEM', 612: 'wei_train', 6: 'adme_2010_train'}}	15.841086445182604	13.997893480903054	0.0	1.0	26.908813340586992	2.3773307444900795	4.754661488980159	26.90881334058699	1.2813720638374757	3.950581110506603	4.122357267205995	0.1963027270098093	2.1583624967085937	119.37246558089325	5.6844031228996785	5.524185912568923	12.0	12.0	49.0	21.0	0.0	0.0	1.0	28.0	0.0	20.0	1.0	0.0	0.0	0.0	0.0	0.0	0.0	0.0	0.0	168.0	189.0	232.0
37	37	pitavastatin	51.0	7-[2-cyclopropyl-4-(4-fluorophenyl)quinolin-3-yl]-3,5-dihydroxyhept-6-enoic acid		121659-03-8	O=C(O)CC(O)CC(O)C=Cc1c(C2CC2)nc2ccccc2c1-c1ccc(F)cc1	F	=	%	{'Name': {209: 'pitavastatin'}, 'SMILE': {209: 'C1CC1C2=NC3=CC=CC=C3C(=C2C=CC(CC(CC(=O)O)O)O)C4=CC=C(C=C4)F'}, 'Value': {209: '51'}, 'Source': {209: 'wei_train'}}	24.34593887192922	19.142023966482697	1.0	0.0	39.66605182657605	2.5335747673833815	5.03280021520004	39.66605182657605	1.279550058921808	4.382511329713714	4.282201622819506	0.13813553621998406	2.5858693866826075	1196.9272376967483	38.61055605473381	8.218915027980694	16.0	17.0	55.0	31.0	0.0	0.0	6.0	24.0	0.0	25.0	1.0	4.0	0.0	0.0	1.0	0.0	0.0	0.0	1.0	446.0	423.0	577.0
38	38	reserpine	50.0				COC(=O)C1C2CC3C4=Nc5c(OC)cccc5C4CCN3CC2CC(OC(=O)c2cc(OC)c(OC)c(OC)c2)C1OC	F	=	%	{'Name': {1369: 'reserpine', 964: 'reserpine', 415: 'Reserpine'}, 'SMILE': {1369: 'COC1C(CC2CN3CCC4C5=C(C(=CC=C5)OC)N=C4C3CC2C1C(=O)OC)OC(=O)C6=CC(=C(C(=C6)OC)OC)OC', 964: 'COC1C(CC2CN3CCC4C5=C(C(=CC=C5)OC)N=C4C3CC2C1C(=O)OC)OC(=O)C6=CC(=C(C(=C6)OC)OC)OC', 415: 'COC1C(CC2CN3CCC4C5=C(C(=CC=C5)OC)N=C4C3CC2C1C(=O)OC)OC(=O)C6=CC(=C(C(=C6)OC)OC)OC'}, 'Value': {1369: 50.0, 964: '50', 415: '50'}, 'Sourc…	34.30085027434484	25.42138446930242	0.0	1.0	58.23786436166108	2.58442816835776	5.122073342503096	58.23786436166108	1.3235878264013883	4.7280439314303155	5.059418238273311	0.11498677814257525	3.102856044940467	1467.1723817116695	33.3448268570834	8.772696818443132	12.0	12.0	84.0	44.0	0.0	0.0	11.0	40.0	0.0	33.0	2.0	9.0	0.0	0.0	0.0	0.0	0.0	0.0	0.0	668.0	633.0	945.0
39	39	Olpadronic acid	2.0	[3-(dimethylamino)-1-hydroxy-1-phosphonopropyl]phosphonic acid		63132-39-8	CN(C)CCC(O)(P(=O)(O)O)P(=O)(O)O	F	=	%	{'Name': {1031: 'Olpadronic acid'}, 'SMILE': {1031: 'CN(C)CCC(O)(P(=O)(O)O)P(=O)(O)O'}, 'Value': {1031: '2'}, 'Source': {1031: 'wei_train'}}	11.041236203297755	11.414116088385319	4.0	1.0	15.285948454092967	2.483195678737763	4.966391357475526	15.285948454092967	1.0190632302728644	3.581482710214087	3.240741128337323	0.21604940855582153	1.581267155068628	81.10201648409559	5.406801098939706	4.801172933089297	0.0	0.0	30.0	15.0	0.0	0.0	10.0	15.0	0.0	5.0	1.0	7.0	0.0	2.0	0.0	0.0	0.0	0.0	0.0	248.61728395061726	74.22222222222223	339.0864197530864
40	40	Griseofulvin	47.5	7-chloro-3',4,6-trimethoxy-5'-methylspiro[1-benzofuran-2,4'-cyclohex-2-ene]-1',3-dione		78739-00-1	COC1=CC(=O)CC(C)C12Oc1c(Cl)c(OC)cc(OC)c1C2=O	F	=	%	{'Name': {985: 'Griseofulvin', 398: 'Griseofulvin'}, 'SMILE': {985: 'CC1CC(=O)C=C(C12C(=O)C3=C(O2)C(=C(C=C3OC)OC)Cl)OC', 398: 'CC1CC(=O)C=C(C12C(=O)C3=C(O2)C(=C(C=C3OC)OC)Cl)OC'}, 'Value': {985: 47.5, 398: '47.5'}, 'Source': {985: 'OCHEM', 398: 'adme_2010_train'}}	18.435306266759618	16.344871699767488	0.0	0.0	30.369209433215048	2.635958231659426	5.12472546644438	30.369209433215048	1.2653837263839602	4.120796637937834	4.145719680242634	0.17273832001010977	2.2975451369839144	176.67259765707828	7.361358235711595	6.049767026312282	6.0	6.0	41.0	24.0	1.0	0.0	7.0	17.0	0.0	17.0	0.0	6.0	0.0	0.0	0.0	1.0	0.0	0.0	1.0	395.60493827160496	378.1111111111111	588.2222222222222
41	41	moexiprilate	22.0	2-[2-[(1-carboxy-3-phenylpropyl)amino]propanoyl]-6,7-dimethoxy-3,4-dihydro-1H-isoquinoline-3-carboxylic acid			COc1cc2c(cc1OC)CN(C(=O)C(C)NC(CCc1ccccc1)C(=O)O)C(C(=O)O)C2	F	=	%	{'Name': {869: 'moexiprilate'}, 'SMILE': {869: 'CC(C(=O)N1CC2=CC(=C(C=C2CC1C(=O)O)OC)OC)NC(CCC3=CC=CC=C3)C(=O)O'}, 'Value': {869: '22'}, 'Source': {869: 'wei_train'}}	25.82910211952362	20.747204314181534	2.0	1.0	43.232675631020776	2.476368405889011	4.952736811778022	43.232675631020776	1.271549283265317	4.433449760413964	4.3603310653873	0.1282450313349206	2.696323418528618	1375.5892341615956	40.458506887105756	8.45041288386405	12.0	12.0	64.0	34.0	0.0	0.0	9.0	30.0	0.0	25.0	2.0	7.0	0.0	0.0	0.0	0.0	0.0	0.0	0.0	508.0	460.0	636.0
42	42		73.5	N-methyl-3-(1-tetracyclo[6.6.2.02,7.09,14]hexadeca-2,4,6,9,11,13-hexaenyl)propan-1-amine		10262-69-8	CNCCCC12CCC(c3ccccc31)c1ccccc12	F	=	%	{'Name': {967: '', 1087: 'Maprotiline', 1649: '-', 581: 'maprotiline', 543: 'Maprotiline'}, 'SMILE': {967: 'CNCCCC12CCC(C3=CC=CC=C31)C4=CC=CC=C24', 1087: 'CNCCCC12CCC(C3=CC=CC=C31)C4=CC=CC=C24', 1649: 'CNCCCC12CCC(C3=CC=CC=C31)C4=CC=CC=C24', 581: 'CNCCCC12CCC(C3=CC=CC=C31)C4=CC=CC=C24', 543: 'CNCCCC12CCC(C3=CC=CC=C31)C4=CC=CC=C24'}, 'Value': {967: 79.0, 1087: 68.0, 1649: 79.0, 581: '68', 543: '68…	16.685583176760332	12.913482520252115	0.0	1.0	28.68018658175977	2.633520900234138	5.2670418004682755	28.68018658175977	1.365723170559989	4.013076655877642	3.886145511255041	0.18505454815500194	2.0993551399797297	251.4571708519051	11.97415099294786	6.269210024943922	12.0	12.0	44.0	21.0	0.0	2.0	1.0	23.0	0.0	20.0	1.0	0.0	0.0	0.0	0.0	0.0	0.0	0.0	0.0	198.0	236.0	350.0
43	43	dihydroartemisinin	45.0	1,5,9-trimethyl-11,14,15,16-tetraoxatetracyclo[10.3.1.04,13.08,13]hexadecan-10-ol		98672-75-4	CC1CCC2C(C)C(O)OC3OC4(C)CCC1C32OO4	F	=	%	{'Name': {118: 'dihydroartemisinin'}, 'SMILE': {118: 'CC1CCC2C(C(OC3C24C1CCC(O3)(OO4)C)O)C'}, 'Value': {118: '45'}, 'Source': {118: 'wei_train'}}	16.444394975096447	13.117993035454884	0.0	0.0	25.880063857252857	2.6488214222697817	5.253883908690812	25.880063857252857	1.2940031928626428	3.9866912403663273	4.061958945493743	0.20309794727468714	2.0948125366985106	113.51516531373252	5.675758265686627	5.425083623654666	0.0	0.0	44.0	20.0	1.0	2.0	5.0	24.0	0.0	15.0	0.0	5.0	0.0	0.0	0.0	0.0	0.0	0.0	0.0	274.0	284.0	475.0
44	44	DOXYCYCLINE ANHYDROUS	93.0	(4S,4aR,5S,5aR,6R,12aR)-4-(dimethylamino)-1,5,10,11,12a-pentahydroxy-6-methyl-3,12-dioxo-4a,5,5a,6-tetrahydro-4H-tetracene-2-carboxamide|4-(dimethylamino)-1,5,10,11,12a-pentahydroxy-6-methyl-3,12-dioxo-4a,5,5a,6-tetrahydro-4H-tetracene-2-carboxamide		2649088-04-8|7164-70-7	CC1c2cccc(O)c2C(O)=C2C(=O)C3(O)C(O)=C(C(N)=O)C(=O)C(N(C)C)C3C(O)C21	F	=	%	{'Name': {205: 'DOXYCYCLINE ANHYDROUS', 259: 'DOXYCYCLINE ANHYDROUS', 1032: 'DOXYCYCLINE ANHYDROUS', 192: 'Doxycycline', 865: 'Doxycycline', 1819: 'Doxycycline', 2031: 'Doxycycline', 96: 'Doxycycline', 727: 'doxycycline', 773: 'Doxycycline'}, 'SMILE': {205: 'C[C@@H]1[C@H]2[C@@H]([C@H]3[C@@H](C(=O)C(=C([C@]3(C(=O)C2=C(C4=C1C=CC=C4O)O)O)O)C(=O)N)N(C)C)O', 259: 'C[C@@H]1[C@H]2[C@@H]([C@H]3[C@@H](C(=…	25.279073258506003	21.327711129920512	0.0	1.0	39.57625423463668	2.6790217862452397	5.3580435724904785	39.57625423463668	1.2367579448323962	4.416955786718121	4.786491540388381	0.1495778606371369	2.7289484978185183	265.722303060724	8.303821970647626	6.745602599811601	6.0	6.0	56.0	32.0	0.0	0.0	10.0	24.0	0.0	22.0	2.0	8.0	0.0	0.0	0.0	0.0	0.0	0.0	0.0	518.0	493.0	806.0
45	45	oxolinic	50.0	5-ethyl-8-oxo-[1,3]dioxolo[4,5-g]quinoline-7-carboxylic acid		16172-03-5	CCn1cc(C(=O)O)c(=O)c2cc3c(cc21)OCO3	F	=	%	{'Name': {137: 'oxolinic'}, 'SMILE': {137: 'CCN1C=C(C(=O)C2=CC3=C(C=C21)OCO3)C(=O)O'}, 'Value': {137: '50'}, 'Source': {137: 'wei_train'}}	14.93477111702175	13.005778598904392	1.0	0.0	24.4370265867176	2.5098877372342026	4.99573792216685	24.437026586717597	1.2861592940377682	3.8967442155464287	3.955827250709977	0.20820143424789353	2.0170436313125593	107.18997862193461	5.641577822207085	5.316456647434947	10.0	11.0	30.0	19.0	0.0	0.0	6.0	11.0	0.0	13.0	1.0	5.0	0.0	0.0	0.0	0.0	0.0	0.0	0.0	342.0	327.0	508.0
46	46	-	1.0	1-(4-tert-butylphenyl)-4-[4-[hydroxy(diphenyl)methyl]piperidin-1-yl]butan-1-ol		50679-08-8	CC(C)(C)c1ccc(C(O)CCCN2CCC(C(O)(c3ccccc3)c3ccccc3)CC2)cc1	F	=	%	{'Name': {520: '-', 1452: 'Terfenadine', 958: 'terfenadine', 71: 'Terfenadine'}, 'SMILE': {520: 'CC(C)(C)C1=CC=C(C=C1)C(CCCN2CCC(CC2)C(C3=CC=CC=C3)(C4=CC=CC=C4)O)O', 1452: 'CC(C)(C)C1=CC=C(C=C1)C(CCCN2CCC(CC2)C(C3=CC=CC=C3)(C4=CC=CC=C4)O)O', 958: 'CC(C)(C)C1=CC=C(C=C1)C(CCCN2CCC(CC2)C(C3=CC=CC=C3)(C4=CC=CC=C4)O)O', 71: 'CC(C)(C)C1=CC=C(C=C1)C(CCCN2CCC(CC2)C(C3=CC=CC=C3)(C4=CC=CC=C4)O)O'}, 'Value'…	27.328243633427075	19.83123998140461	0.0	1.0	45.35231360666684	2.496324164985938	4.992648329971876	45.35231360666684	1.2957803887619097	4.480257358203037	4.079811580623614	0.1165660451606747	2.6588137746253504	2822.901083835117	80.65431668100334	9.198283356756683	18.0	18.0	76.0	35.0	0.0	0.0	3.0	41.0	0.0	32.0	1.0	2.0	0.0	0.0	0.0	0.0	0.0	0.0	0.0	346.0	369.0	508.0
47	47	DAUNORUBICIN	0.0	(7S,9S)-9-acetyl-7-[(2R,4S,5S,6S)-4-amino-5-hydroxy-6-methyloxan-2-yl]oxy-6,9,11-trihydroxy-4-methoxy-8,10-dihydro-7H-tetracene-5,12-dione|9-acetyl-7-(4-amino-5-hydroxy-6-methyloxan-2-yl)oxy-6,9,11-trihydroxy-4-methoxy-8,10-dihydro-7H-tetracene-5,12-dione		20830-81-3|73610-99-8	COc1cccc2c1C(=O)c1c(O)c3c(c(O)c1C2=O)CC(O)(C(C)=O)CC3OC1CC(N)C(O)C(C)O1	F	=	%	{'Name': {291: 'DAUNORUBICIN', 2012: 'daunorubicin', 903: 'daunorubicin'}, 'SMILE': {291: 'C[C@H]1[C@H]([C@H](C[C@@H](O1)O[C@H]2C[C@@](CC3=C2C(=C4C(=C3O)C(=O)C5=C(C4=O)C(=CC=C5)OC)O)(C(=O)C)O)N)O', 2012: 'CC1C(C(CC(O1)OC2CC(CC3=C2C(=C4C(=C3O)C(=O)C5=C(C4=O)C(=CC=C5)OC)O)(C(=O)C)O)N)O', 903: 'CC1C(C(CC(O1)OC2CC(CC3=C2C(=C4C(=C3O)C(=O)C5=C(C4=O)C(=CC=C5)OC)O)(C(=O)C)O)N)O'}, 'Value': {291: 0.0, 201…	30.173700355486634	23.49098570086977	0.0	1.0	48.12158284296725	2.623946859161767	5.247893718323534	48.12158284296725	1.2663574432359803	4.587129022348001	4.944834662702652	0.13012722796585927	2.9333445960008566	607.478127146173	15.98626650384666	7.744317236601202	12.0	12.0	67.0	38.0	0.0	0.0	11.0	29.0	0.0	27.0	1.0	10.0	0.0	0.0	0.0	0.0	0.0	0.0	0.0	620.0	587.0	927.0
48	48	fosinopril	34.0	4-cyclohexyl-1-[2-[(2-methyl-1-propanoyloxypropoxy)-(4-phenylbutyl)phosphoryl]acetyl]pyrrolidine-2-carboxylic acid		1910773-95-3	CCC(=O)OC(OP(=O)(CCCCc1ccccc1)CC(=O)N1CC(C2CCCCC2)CC1C(=O)O)C(C)C	F	=	%	{'Name': {961: 'fosinopril', 949: 'fosinopril', 26: 'Fosinopril'}, 'SMILE': {961: 'CCC(=O)OC(C(C)C)OP(=O)(CCCCC1=CC=CC=C1)CC(=O)N2CC(CC2C(=O)O)C3CCCCC3', 949: 'CCC(=O)OC(C(C)C)OP(=O)(CCCCC1=CC=CC=C1)CC(=O)N2CC(CC2C(=O)O)C3CCCCC3', 26: 'CCC(=O)OC(C(C)C)OP(=O)(CCCCC1=CC=CC=C1)CC(=O)N2CC(CC2C(=O)O)C3CCCCC3'}, 'Value': {961: 34.0, 949: '34', 26: '34'}, 'Source': {961: 'OCHEM', 949: 'wei_train', 26: '…	29.604434877094	24.00618026106006	1.0	0.0	48.84869092253214	2.455129413099481	4.8192351219663445	48.84869092253214	1.252530536475183	4.563397446004995	4.492927598642258	0.1152032717600579	2.863481068836556	1586.6891530935625	40.68433725880929	8.730381383710325	6.0	6.0	85.0	39.0	0.0	0.0	9.0	46.0	0.0	30.0	1.0	7.0	0.0	1.0	0.0	0.0	0.0	0.0	0.0	475.30864197530866	385.88888888888886	595.0
49	49	secobarbital	90.0	5-pentan-2-yl-5-prop-2-enyl-1,3-diazinane-2,4,6-trione		29071-21-4	C=CCC1(C(C)CCC)C(=O)NC(=O)NC1=O	F	=	%	{'Name': {115: 'secobarbital'}, 'SMILE': {115: 'CCCC(C)C1(C(=O)NC(=O)NC1=O)CC=C'}, 'Value': {115: '90'}, 'Source': {115: 'wei_train'}}	12.27354580868009	11.993089502077765	0.0	0.0	20.017385491626825	2.497905737430328	4.995811474860657	20.017385491626825	1.1774932642133427	3.7228046502275722	3.499383948747144	0.20584611463218494	1.78321518942147	97.54679253881405	5.738046619930238	5.11096043741455	0.0	0.0	35.0	17.0	0.0	0.0	5.0	18.0	0.0	12.0	2.0	3.0	0.0	0.0	0.0	0.0	0.0	0.0	0.0	240.0	215.0	324.0
50	50	DIHYDROERGOSINE	10.0	(6aR,9R)-N-[(1S,2S,4R,7S)-2-hydroxy-4-methyl-7-(2-methylpropyl)-5,8-dioxo-3-oxa-6,9-diazatricyclo[7.3.0.02,6]dodecan-4-yl]-7-methyl-6,6a,8,9,10,10a-hexahydro-4H-indolo[4,3-fg]quinoline-9-carboxamide|N-[2-hydroxy-4-methyl-7-(2-methylpropyl)-5,8-dioxo-3-oxa-6,9-diazatricyclo[7.3.0.02,6]dodecan-4-yl]-7-methyl-6,6a,8,9,10,10a-hexahydro-4H-indolo[4,3-fg]quinoline-9-carboxamide			CC(C)CC1C(=O)N2CCCC2C2(O)OC(C)(NC(=O)C3CC4c5cccc6[nH]cc(c56)CC4N(C)C3)C(=O)N12	F	=	%	{'Name': {139: 'DIHYDROERGOSINE', 840: 'Dihydroergosine', 1807: 'Dihydroergosine', 947: 'dihydroergosine', 160: 'Dihydroergosine'}, 'SMILE': {139: 'CC(C)C[C@H]1C(=O)N2CCC[C@H]2[C@]3(N1C(=O)[C@](O3)(C)NC(=O)[C@@H]4CC5[C@@H](CC6=CNC7=CC=CC5=C67)N(C4)C)O', 840: 'CC(C)CC1C(=O)N2CCCC2C3(N1C(=O)C(O3)(C)NC(=O)C4CC5C(CC6=CNC7=CC=CC5=C67)N(C4)C)O', 1807: 'CC(C)CC1C(=O)N2CCCC2C3(N1C(=O)C(O3)(C)NC(=O)C4CC5C…	32.83097793352953	25.262523865061222	0.0	1.0	51.719286084566605	2.6686929425591464	5.183553504701546	51.719286084566605	1.2929821521141651	4.668501630021902	4.449908542177706	0.11124771355444266	2.879177904767221	1243.076697268969	31.076917431724222	8.511639154080987	9.0	10.0	79.0	40.0	0.0	0.0	10.0	39.0	0.0	30.0	5.0	5.0	0.0	0.0	0.0	0.0	0.0	0.0	0.0	542.0	573.0	942.0
51	51	CEFDITOREN PIVOXIL	20.0	2,2-dimethylpropanoyloxymethyl (6R,7R)-7-[[(2E)-2-(2-amino-1,3-thiazol-4-yl)-2-methoxyiminoacetyl]amino]-3-[(Z)-2-(4-methyl-1,3-thiazol-5-yl)ethenyl]-8-oxo-5-thia-1-azabicyclo[4.2.0]oct-2-ene-2-carboxylate|2,2-dimethylpropanoyloxymethyl 7-[[2-(2-amino-1,3-thiazol-4-yl)-2-methoxyiminoacetyl]amino]-3-[2-(4-methyl-1,3-thiazol-5-yl)ethenyl]-8-oxo-5-thia-1-azabicyclo[4.2.0]oct-2-ene-2-carboxylate		117467-28-4	CON=C(C(=O)NC1C(=O)N2C(C(=O)OCOC(=O)C(C)(C)C)=C(C=Cc3scnc3C)CSC12)c1csc(N)n1	F	=	%	{'Name': {857: 'CEFDITOREN PIVOXIL', 2075: 'cefditoren pivoxil'}, 'SMILE': {857: 'CC1=C(SC=N1)/C=C\\C2=C(N3[C@@H]([C@@H](C3=O)NC(=O)/C(=N/OC)/C4=CSC(=N4)N)SC2)C(=O)OCOC(=O)C(C)(C)C', 2075: 'CC1=C(SC=N1)C=CC2=C(N3C(C(C3=O)NC(=O)C(=NOC)C4=CSC(=N4)N)SC2)C(=O)OCOC(=O)C(C)(C)C'}, 'Value': {857: 20.0, 2075: 20.0}, 'Source': {857: 'CHEMBL', 2075: 'OCHEM'}}	31.77978233643137	25.712769793751594	0.0	0.0	51.18034989493471	2.5782417757595564	5.155580794097881	51.18034989493471	1.248301216949627	4.639070178887673	4.138969302215966	0.10095047078575528	2.831433769734197	1473.657338819623	35.94286192242983	8.706489549162516	10.0	10.0	69.0	41.0	0.0	0.0	16.0	28.0	0.0	25.0	6.0	7.0	3.0	0.0	0.0	0.0	0.0	0.0	0.0	637.3333333333334	592.6666666666666	818.0
52	52	ROSIGLITAZONE	99.0	5-[[4-[2-[methyl(pyridin-2-yl)amino]ethoxy]phenyl]methyl]-1,3-thiazolidine-2,4-dione		1217260-35-9	CN(CCOc1ccc(CC2SC(=O)NC2=O)cc1)c1ccccn1	F	=	%	{'Name': {506: 'ROSIGLITAZONE', 498: '-', 1387: 'Rosiglitazone', 243: 'Rosiglitazone', 449: 'rosiglitazone', 840: 'Rosiglitazone'}, 'SMILE': {506: 'CN(CCOC1=CC=C(C=C1)CC2C(=O)NC(=O)S2)C3=CC=CC=N3', 498: 'CN(CCOC1=CC=C(C=C1)CC2C(=O)NC(=O)S2)C3=CC=CC=N3', 1387: 'CN(CCOC1=CC=C(C=C1)CC2C(=O)NC(=O)S2)C3=CC=CC=N3', 243: 'CN(CCOC1=CC=C(C=C1)CC2C(=O)NC(=O)S2)C3=CC=CC=N3', 449: 'CN(CCOC1=CC=C(C=C1)CC2C(=O…	19.339172262220558	14.705887829783784	0.0	0.0	32.362992493463196	2.347987414027721	4.620107177560955	32.362992493463196	1.2945196997385278	4.137631016257426	3.87689626452235	0.15507585058089401	2.2713256335690137	518.8125329704955	20.752501318819817	7.167833341639332	12.0	12.0	44.0	25.0	0.0	0.0	7.0	19.0	0.0	18.0	3.0	3.0	1.0	0.0	0.0	0.0	0.0	0.0	0.0	348.44444444444446	325.66666666666663	406.66666666666663
53	53	lansoprazole	81.0	2-[[3-methyl-4-(2,2,2-trifluoroethoxy)pyridin-1-ium-2-yl]methylsulfinyl]-1H-benzimidazole			Cc1c(OCC(F)(F)F)cc[nH+]c1CS(=O)c1nc2ccccc2[nH]1	F	=	%	{'Name': {299: 'lansoprazole'}, 'SMILE': {299: 'CC1=C(C=C[NH+]=C1CS(=O)C2=NC3=CC=CC=C3N2)OCC(F)(F)F'}, 'Value': {299: '81'}, 'Source': {299: 'wei_train'}}	19.62565810123329	15.82275860371303	0.0	1.0	31.39019855974055	2.4187414288378295	4.766590327999312	31.39019855974055	1.255607942389622	4.1481294313665575	4.2155008043559725	0.1686200321742389	2.3550591310638804	250.90090182737202	10.03603607309488	6.441348779609829	15.0	16.0	40.0	25.0	0.0	0.0	9.0	15.0	0.0	16.0	3.0	2.0	1.0	0.0	3.0	0.0	0.0	0.0	3.0	444.44444444444446	361.0	591.6666666666666
54	54	Viloxazine	70.0	3-[(2-ethoxyphenoxy)methyl]morpholine		63027-89-4	CCOc1ccccc1OCC1COCCN1	F	=	%	{'Name': {561: 'Viloxazine'}, 'SMILE': {561: 'CCOC1=CC=CC=C1OCC2COCCN2'}, 'Value': {561: '70'}, 'Source': {561: 'adme_2010_train'}}	12.687481946837979	10.598649367419867	0.0	1.0	22.31927608849266	2.283488503009712	4.566977006019425	22.31927608849266	1.3128985934407447	3.736587915372612	3.6821510298034754	0.21659711940020443	1.8341253514466738	99.58086959820528	5.857698211659134	5.131598324897299	6.0	6.0	36.0	17.0	0.0	0.0	4.0	19.0	0.0	13.0	1.0	3.0	0.0	0.0	0.0	0.0	0.0	0.0	0.0	222.0	201.0	258.0
55	55	acetylcarnitine	10.0	3-acetyloxy-4-(trimethylazaniumyl)butanoate		870-77-9	CC(=O)OC(CC(=O)[O-])C[N+](C)(C)C	F	=	%	{'Name': {577: 'acetylcarnitine', 1142: 'acetylcarnitine'}, 'SMILE': {577: 'CC(=O)OC(CC(=O)[O-])C[N+](C)(C)C', 1142: 'CC(=O)OC(CC(=O)[O-])C[N+](C)(C)C'}, 'Value': {577: 10.0, 1142: '10'}, 'Source': {577: 'OCHEM', 1142: 'wei_train'}}	10.106703222183508	10.090993290134534	1.0	1.0	14.091604644487845	2.2360679774997907	4.47213595499958	14.091604644487845	1.006543188891989	3.4870822312764393	3.3416407864998736	0.23868862760713383	1.542934176427429	54.691614446059	3.9065438890042143	4.33818263349407	0.0	0.0	31.0	14.0	0.0	0.0	5.0	17.0	0.0	9.0	1.0	4.0	0.0	0.0	0.0	0.0	0.0	0.0	0.0	226.0	162.0	189.0
56	56	CIMETIDINE	69.0	1-cyano-2-methyl-3-[2-[(5-methyl-1H-imidazol-4-yl)methylsulfanyl]ethyl]guanidine		270574-63-5	CN=C(NC#N)NCCSCc1nc[nH]c1C	F	=	%	{'Name': {161: 'CIMETIDINE', 1004: 'CIMETIDINE', 1045: 'CIMETIDINE', 87: 'Cimetidine', 157: 'Cimetidine', 761: 'Cimetidine', 1592: 'Cimetidine', 1939: 'Cimetidine', 2187: 'Cimetidine', 64: 'Cimetidine', 8: 'cimetidine', 47: 'cimetidine', 499: 'Cimetidine'}, 'SMILE': {161: 'CC1=C(N=CN1)CSCCNC(=NC)NC#N', 1004: 'CC1=C(N=CN1)CSCCNC(=NC)NC#N', 1045: 'CC1=C(N=CN1)CSCCNC(=NC)NC#N', 87: 'CC1=C(N=CN1)CSCC…	12.08976496539261	11.136290809150745	0.0	3.0	21.154703436110815	2.2574828045359214	4.368545535734115	21.15470343611081	1.2443943197712242	3.7019550799874175	3.0550093042830513	0.1797064296637089	1.647410889272925	323.3882439321492	19.022837878361717	6.309481846066861	5.0	5.0	33.0	17.0	0.0	0.0	7.0	16.0	0.0	10.0	6.0	0.0	1.0	0.0	0.0	0.0	0.0	0.0	0.0	210.44444444444446	198.66666666666669	226.0
57	57	NITAZOXANIDE	70.0	[2-[(5-nitro-1,3-thiazol-2-yl)carbamoyl]phenyl] acetate		55981-09-4	CC(=O)Oc1ccccc1C(=O)Nc1ncc([N+](=O)[O-])s1	F	=	%	{'Name': {1201: 'NITAZOXANIDE', 132: 'nitazoxanide', 573: 'Nitazoxanide'}, 'SMILE': {1201: 'CC(=O)OC1=CC=CC=C1C(=O)NC2=NC=C(S2)[N+](=O)[O-]', 132: 'CC(=O)OC1=CC=CC=C1C(=O)NC2=NC=C(S2)[N+](=O)[O-]', 573: 'CC(=O)OC1=CC=CC=C1C(=O)NC2=NC=C(S2)[N+](=O)[O-]'}, 'Value': {1201: 70.0, 132: '70', 573: '70'}, 'Source': {1201: 'OCHEM', 132: 'wei_train', 573: 'adme_2010_train'}}	15.981977841250298	13.988020537014856	0.0	0.0	25.73504327793788	2.3622600462877648	4.694699738490893	25.73504327793788	1.2254782513303752	3.95165277179812	4.158909916290513	0.19804332934716729	2.1671903453109973	119.79200318886176	5.704381104231512	5.527694276837695	11.0	11.0	30.0	21.0	0.0	0.0	9.0	9.0	0.0	12.0	3.0	5.0	1.0	0.0	0.0	0.0	0.0	0.0	0.0	392.44444444444446	335.3333333333333	464.66666666666663
58	58	sulbenicillin	0.0	3,3-dimethyl-7-oxo-6-[(2-phenyl-2-sulfoacetyl)amino]-4-thia-1-azabicyclo[3.2.0]heptane-2-carboxylic acid			CC1(C)SC2C(NC(=O)C(c3ccccc3)S(=O)(=O)O)C(=O)N2C1C(=O)O	F	=	%	{'Name': {78: 'sulbenicillin'}, 'SMILE': {78: 'CC1(C(N2C(S1)C(C2=O)NC(=O)C(C3=CC=CC=C3)S(=O)(=O)O)C(=O)O)C'}, 'Value': {78: '0'}, 'Source': {78: 'wei_train'}}	21.29150893656772	18.609149273735376	2.0	0.0	32.25738635894114	2.63248053728564	5.12875884562146	32.25738635894114	1.1947180132941162	4.241552387592034	3.7858818657706084	0.1402178468803929	2.3245306223973894	576.0977046495813	21.336952024058565	7.349529045449035	6.0	6.0	45.0	27.0	0.0	0.0	11.0	18.0	0.0	16.0	2.0	7.0	2.0	0.0	0.0	0.0	0.0	0.0	0.0	434.8888888888889	325.0	583.0
59	59	nandrolone	2.62	(13-methyl-3-oxo-2,6,7,8,9,10,11,12,14,15,16,17-dodecahydro-1H-cyclopenta[a]phenanthren-17-yl) 3-phenylpropanoate		104625-48-1	CC12CCC3C4CCC(=O)C=C4CCC3C1CCC2OC(=O)CCc1ccccc1	F	=	%	{'Name': {230: 'nandrolone', 91: 'Nandrolone'}, 'SMILE': {230: 'CC12CCC3C(C1CCC2OC(=O)CCC4=CC=CC=C4)CCC5=CC(=O)CCC35', 91: 'CC12CCC3C(C1CCC2OC(=O)CCC4=CC=CC=C4)CCC5=CC(=O)CCC35'}, 'Value': {230: '3', 91: '2.24'}, 'Source': {230: 'wei_train', 91: 'adme_2010_train'}}	24.134349210706052	17.383127017197822	0.0	0.0	39.9340256401075	2.5855557933101	5.109843735115101	39.9340256401075	1.3311341880035834	4.35997019868747	4.2155884449967225	0.1405196148332241	2.537401477731637	1574.7295905999977	52.490986353333255	8.460451136679746	6.0	6.0	64.0	30.0	0.0	0.0	3.0	34.0	0.0	27.0	0.0	3.0	0.0	0.0	0.0	0.0	0.0	0.0	0.0	328.0	331.0	454.0
60	60	LERCANIDIPINE	10.0	5-O-[1-[3,3-diphenylpropyl(methyl)amino]-2-methylpropan-2-yl] 3-O-methyl 2,6-dimethyl-4-(3-nitrophenyl)-1,4-dihydropyridine-3,5-dicarboxylate		100427-26-7	COC(=O)C1=C(C)NC(C)=C(C(=O)OC(C)(C)CN(C)CCC(c2ccccc2)c2ccccc2)C1c1cccc([N+](=O)[O-])c1	F	=	%	{'Name': {1051: 'LERCANIDIPINE', 974: 'lercanidipine', 154: 'Lercanidipine'}, 'SMILE': {1051: 'CC1=C(C(C(=C(N1)C)C(=O)OC(C)(C)CN(C)CCC(C2=CC=CC=C2)C3=CC=CC=C3)C4=CC(=CC=C4)[N+](=O)[O-])C(=O)OC', 974: 'CC1=C(C(C(=C(N1)C)C(=O)OC(C)(C)CN(C)CCC(C2=CC=CC=C2)C3=CC=CC=C3)C4=CC(=CC=C4)[N+](=O)[O-])C(=O)OC', 154: 'CC1=C(C(C(=C(N1)C)C(=O)OC(C)(C)CN(C)CCC(C2=CC=CC=C2)C3=CC=CC=C3)C4=CC(=CC=C4)[N+](=O)[O-])C(…	34.62029019513949	27.513822713220755	0.0	1.0	56.160813573054064	2.5112782672214213	5.022556534442842	56.160813573054064	1.2480180794012015	4.717759857908222	4.539613714128124	0.10088030475840275	3.0169193202157922	4624.171027345402	102.75935616323115	9.943129793327145	18.0	18.0	86.0	45.0	0.0	0.0	9.0	41.0	0.0	36.0	3.0	6.0	0.0	0.0	0.0	0.0	0.0	0.0	0.0	624.0	595.0	844.0
61	61	LEVAMISOLE	63.425	(6S)-6-phenyl-2,3,5,6-tetrahydroimidazo[2,1-b][1,3]thiazole|6-phenyl-2,3,5,6-tetrahydroimidazo[2,1-b][1,3]thiazole		49548-36-9|6649-23-6	c1ccc(C2CN3CCSC3=N2)cc1	F	=	%	{'Name': {862: 'LEVAMISOLE', 885: 'LEVAMISOLE', 1012: 'LEVAMISOLE', 1053: 'Levamisole', 2131: 'Levamisole', 2132: 'Levamisole', 2133: 'Levamisole', 55: 'levamisole', 532: 'Levamisole'}, 'SMILE': {862: 'C1CSC2=N[C@H](CN21)C3=CC=CC=C3', 885: 'C1CSC2=N[C@H](CN21)C3=CC=CC=C3', 1012: 'C1CSC2=N[C@H](CN21)C3=CC=CC=C3', 1053: 'C1CSC2=NC(CN21)C3=CC=CC=C3', 2131: 'C1CSC2=NC(CN21)C3=CC=CC=C3', 2132: 'C1CSC2…	11.232828269945001	9.780072763266068	0.0	2.0	18.854771495042595	2.430510815180149	4.661105228887635	18.854771495042595	1.3467693925030424	3.611615336959904	3.41873735880606	0.2441955256290043	1.5657435261955288	79.16834213842931	5.6548815813163795	4.708048735057692	6.0	6.0	26.0	14.0	0.0	0.0	3.0	12.0	0.0	11.0	2.0	0.0	1.0	0.0	0.0	0.0	0.0	0.0	0.0	148.44444444444446	161.0	214.0
62	62	zatebradine	50.0	3-[3-[2-(3,4-dimethoxyphenyl)ethyl-methylamino]propyl]-7,8-dimethoxy-2,5-dihydro-1H-3-benzazepin-4-one		125846-52-8	COc1ccc(CCN(C)CCCN2CCc3cc(OC)c(OC)cc3CC2=O)cc1OC	F	=	%	{'Name': {895: 'zatebradine'}, 'SMILE': {895: 'CN(CCCN1CCC2=CC(=C(C=C2CC1=O)OC)OC)CCC3=CC(=C(C=C3)OC)OC'}, 'Value': {895: '50'}, 'Source': {895: 'wei_train'}}	24.805756482931994	18.63941657051098	0.0	1.0	42.50062010038281	2.41455917416505	4.78178895668367	42.50062010038281	1.287897578799479	4.400449058423397	3.9990847653208834	0.12118438682790555	2.5799879947418485	2611.051280626611	79.12276607959427	9.061430677203365	12.0	12.0	69.0	33.0	0.0	0.0	7.0	36.0	0.0	26.0	2.0	5.0	0.0	0.0	0.0	0.0	0.0	0.0	0.0	440.0	410.0	533.0
63	63	FEMOXETINE	8.0	3-[(4-methoxyphenoxy)methyl]-1-methyl-4-phenylpiperidine			COc1ccc(OCC2CN(C)CCC2c2ccccc2)cc1	F	=	%	{'Name': {924: 'FEMOXETINE', 600: 'femoxetine', 145: 'Femoxetine'}, 'SMILE': {924: 'CN1CCC(C(C1)COC2=CC=C(C=C2)OC)C3=CC=CC=C3', 600: 'CN1CCC(C(C1)COC2=CC=C(C=C2)OC)C3=CC=CC=C3', 145: 'CN1CCC(C(C1)COC2=CC=C(C=C2)OC)C3=CC=CC=C3'}, 'Value': {924: 8.0, 600: '8', 145: '8'}, 'Source': {924: 'OCHEM', 600: 'wei_train', 145: 'adme_2010_train'}}	17.70617910036511	13.71041274165177	0.0	1.0	30.463227428588677	2.3748907900499137	4.749781580099826	30.463227428588677	1.324488149069073	4.0570712493787395	4.047864250344146	0.17599409784104983	2.2310985193639232	217.54419473511646	9.45844324935289	6.215311147007144	12.0	12.0	48.0	23.0	0.0	0.0	3.0	25.0	0.0	20.0	1.0	2.0	0.0	0.0	0.0	0.0	0.0	0.0	0.0	262.0	260.0	327.0
64	64	peramivir	0.0	3-(1-acetamido-2-ethylbutyl)-4-(diaminomethylideneamino)-2-hydroxycyclopentane-1-carboxylic acid		1784760-93-5	CCC(CC)C(NC(C)=O)C1C(N=C(N)N)CC(C(=O)O)C1O	F	=	%	{'Name': {286: 'peramivir'}, 'SMILE': {286: 'CCC(CC)C(C1C(CC(C1O)C(=O)O)N=C(N)N)NC(=O)C'}, 'Value': {286: '0'}, 'Source': {286: 'wei_train'}}	16.78654387835956	16.3522027972217	1.0	3.0	26.651233003667535	2.4873954520695842	4.836367805469076	26.651233003667535	1.1587492610290233	4.017149204540531	3.8849116831579105	0.16890920361556133	2.190009373718435	169.3724744237883	7.3640206271212305	5.965009403306832	0.0	0.0	51.0	23.0	0.0	0.0	8.0	28.0	0.0	15.0	4.0	4.0	0.0	0.0	0.0	0.0	0.0	0.0	0.0	298.0	259.0	347.0
65	65	rosoxacin	64.0	1-ethyl-4-oxo-7-pyridin-4-ylquinoline-3-carboxylic acid		40034-42-2	CCn1cc(C(=O)O)c(=O)c2ccc(-c3ccncc3)cc21	F	=	%	{'Name': {362: 'rosoxacin'}, 'SMILE': {362: 'CCN1C=C(C(=O)C2=C1C=C(C=C2)C3=CC=NC=C3)C(=O)O'}, 'Value': {362: '64'}, 'Source': {362: 'wei_train'}}	17.056091460581392	13.825754304635986	1.0	0.0	28.607891323391343	2.4850894727533475	4.970178945506696	28.607891323391343	1.3003586965177882	4.025256811330866	4.050070405475546	0.18409410933979756	2.1871916253996533	169.49522857682436	7.704328571673835	5.921282136799319	16.0	17.0	36.0	22.0	0.0	0.0	5.0	14.0	0.0	17.0	2.0	3.0	0.0	0.0	0.0	0.0	0.0	0.0	0.0	336.0	336.0	485.0
66	66	TIAPAMIL	32.25	N-[2-(3,4-dimethoxyphenyl)ethyl]-3-[2-(3,4-dimethoxyphenyl)-1,1,3,3-tetraoxo-1,3-dithian-2-yl]-N-methylpropan-1-amine		57010-31-8	COc1ccc(CCN(C)CCCC2(c3ccc(OC)c(OC)c3)S(=O)(=O)CCCS2(=O)=O)cc1OC	F	=	%	{'Name': {812: 'TIAPAMIL', 532: '-', 1466: 'Tiapamil', 1902: 'Tiapamil', 897: 'tiapamil', 381: 'Tiapamil'}, 'SMILE': {812: 'CN(CCCC1(S(=O)(=O)CCCS1(=O)=O)C2=CC(=C(C=C2)OC)OC)CCC3=CC(=C(C=C3)OC)OC', 532: 'CN(CCCC1(S(=O)(=O)CCCS1(=O)=O)C2=CC(=C(C=C2)OC)OC)CCC3=CC(=C(C=C3)OC)OC', 1466: 'CN(CCCC1(S(=O)(=O)CCCS1(=O)=O)C2=CC(=C(C=C2)OC)OC)CCC3=CC(=C(C=C3)OC)OC', 1902: 'CN(CCCC1(S(=O)(=O)CCCS1(=O)=O)C2=…	27.99027027956817	22.59217413511546	0.0	1.0	46.265485967119005	2.6183591695012223	5.236718339002443	46.265485967119005	1.250418539651865	4.522243810821061	4.001162243083516	0.10813952008333827	2.694917699336343	9758.248428084818	263.7364440022924	10.494201018616094	12.0	12.0	74.0	37.0	0.0	0.0	11.0	37.0	0.0	26.0	1.0	8.0	2.0	0.0	0.0	0.0	0.0	0.0	0.0	516.8888888888889	367.0	669.1111111111111
67	67	FLUVOXAMINE	66.0	2-[(Z)-[5-methoxy-1-[4-(trifluoromethyl)phenyl]pentylidene]amino]oxyethanamine|2-[[5-methoxy-1-[4-(trifluoromethyl)phenyl]pentylidene]amino]oxyethanamine		61718-81-8|917096-37-8	COCCCCC(=NOCCN)c1ccc(C(F)(F)F)cc1	F	=	%	{'Name': {2: 'FLUVOXAMINE', 211: 'fluvoxamine', 956: 'fluvoxamine', 1575: 'fluvoxamine', 266: 'fluvoxamine', 444: 'Fluvoxamine'}, 'SMILE': {2: 'COCCCC/C(=N/OCCN)/C1=CC=C(C=C1)C(F)(F)F', 211: 'COCCCCC(=NOCCN)C1=CC=C(C=C1)C(F)(F)F', 956: 'COCCCCC(=NOCCN)C1=CC=C(C=C1)C(F)(F)F', 1575: 'COCCCCC(=NOCCN)C1=CC=C(C=C1)C(F)(F)F', 266: 'COCCCCC(=NOCCN)C1=CC=C(C=C1)C(F)(F)F', 444: 'COCCCC/C(=N/OCCN)/C1=CC=C(…	15.9310553825592	13.512991450746881	0.0	1.0	26.79325315222812	2.3518388720857453	4.70367774417149	26.79325315222812	1.2178751432830965	3.9608141664943664	3.739286187651342	0.1699675539841519	2.1073520946580766	371.06389927776377	16.86654087626199	6.704831643390954	6.0	6.0	43.0	22.0	0.0	0.0	7.0	21.0	0.0	15.0	2.0	2.0	0.0	0.0	3.0	0.0	0.0	0.0	3.0	378.0	292.0	465.0
68	68	sitaxentan	70.0	N-(4-chloro-3-methyl-1,2-oxazol-5-yl)-2-[2-(6-methyl-1,3-benzodioxol-5-yl)acetyl]thiophene-3-sulfonamide		184036-34-8	Cc1cc2c(cc1CC(=O)c1sccc1S(=O)(=O)Nc1onc(C)c1Cl)OCO2	F	=	%	{'Name': {435: 'sitaxentan'}, 'SMILE': {435: 'CC1=CC2=C(C=C1CC(=O)C3=C(C=CS3)S(=O)(=O)NC4=C(C(=NO4)C)Cl)OCO2'}, 'Value': {435: '70'}, 'Source': {435: 'wei_train'}}	23.078563198192093	20.042246512071863	0.0	0.0	36.90669239901411	2.470191884685965	4.861501771067541	36.90669239901411	1.2726445654832452	4.315058463105983	4.800639960962616	0.1655393089987109	2.633459971219804	211.56688985736736	7.295409995081633	6.4192519495788405	16.0	16.0	44.0	29.0	0.0	0.0	11.0	15.0	0.0	18.0	2.0	6.0	2.0	0.0	0.0	1.0	0.0	0.0	1.0	464.4938271604938	396.1111111111111	670.8888888888889
69	69	tolperisone	17.0	2-methyl-1-(4-methylphenyl)-3-piperidin-1-ylpropan-1-one		474641-19-5	Cc1ccc(C(=O)C(C)CN2CCCCC2)cc1	F	=	%	{'Name': {350: 'tolperisone'}, 'SMILE': {350: 'CC1=CC=C(C=C1)C(=O)C(C)CN2CCCCC2'}, 'Value': {350: '17'}, 'Source': {350: 'wei_train'}}	13.682318012728182	11.522804744297332	0.0	1.0	22.951633102141553	2.3114763859440943	4.622952771888189	22.951633102141553	1.275090727896753	3.799081214975823	3.861671300406112	0.2145372944670062	1.938886734050157	99.34768867657382	5.519316037587434	5.186412369176115	6.0	6.0	41.0	18.0	0.0	0.0	2.0	23.0	0.0	16.0	1.0	1.0	0.0	0.0	0.0	0.0	0.0	0.0	0.0	180.0	177.0	223.0
70	70	AZITHROMYCIN	34.0	(2R,3S,4R,5R,8R,10R,11R,12S,13S,14R)-11-[(2S,3R,4S,6R)-4-(dimethylamino)-3-hydroxy-6-methyloxan-2-yl]oxy-2-ethyl-3,4,10-trihydroxy-13-[(2R,4R,5S,6S)-5-hydroxy-4-methoxy-4,6-dimethyloxan-2-yl]oxy-3,5,6,8,10,12,14-heptamethyl-1-oxa-6-azacyclopentadecan-15-one|11-[4-(dimethylamino)-3-hydroxy-6-methyloxan-2-yl]oxy-2-ethyl-3,4,10-trihydroxy-13-(5-hydroxy-4-methoxy-4,6-dimethyloxan-2-yl)oxy-3,5,6,8,10,…			CCC1OC(=O)C(C)C(OC2CC(C)(OC)C(O)C(C)O2)C(C)C(OC2OC(C)CC(N(C)C)C2O)C(C)(O)CC(C)CN(C)C(C)C(O)C1(C)O	F	=	%	{'Name': {223: 'AZITHROMYCIN', 128: 'Azithromycin', 650: 'Azithromycin', 24: 'Azithromycin', 983: 'azithromycin', 320: 'Azithromycin'}, 'SMILE': {223: 'CC[C@@H]1[C@@]([C@@H]([C@H](N(C[C@@H](C[C@@]([C@@H]([C@H]([C@@H]([C@H](C(=O)O1)C)O[C@H]2C[C@@]([C@H]([C@@H](O2)C)O)(C)OC)C)O[C@H]3[C@@H]([C@H](C[C@H](O3)C)N(C)C)O)(C)O)C)C)C)O)(C)O', 128: 'CCC1C(C(C(N(CC(CC(C(C(C(C(C(=O)O1)C)OC2CC(C(C(O2)C)O)(C)OC…	39.749587321224936	32.75904776392603	0.0	2.0	62.3489261250282	2.4813994660057057	4.957439582781671	62.3489261250282	1.1990178100966962	4.856597974275357	6.267932209176005	0.12053715786876931	3.484105134639135	480.17056993881897	9.234049421900364	7.822800020405232	0.0	0.0	124.0	52.0	0.0	0.0	14.0	72.0	0.0	38.0	2.0	12.0	0.0	0.0	0.0	0.0	0.0	0.0	0.0	660.0	587.0	882.0
71	71	NORZIMELIDINE	66.0	(E)-3-(4-bromophenyl)-N-methyl-3-pyridin-3-ylprop-2-en-1-amine|3-(4-bromophenyl)-N-methyl-3-pyridin-3-ylprop-2-en-1-amine			CNCC=C(c1ccc(Br)cc1)c1cccnc1	F	=	%	{'Name': {245: 'NORZIMELIDINE', 1217: 'Norzimelidine', 1978: 'Norzimelidine', 252: 'norzimeldine', 535: 'Norzimelidine'}, 'SMILE': {245: 'CNC/C=C(\\C1=CC=C(C=C1)Br)/C2=CN=CC=C2', 1217: 'CNCC=C(C1=CC=C(C=C1)Br)C2=CN=CC=C2', 1978: 'CNCC=C(C1=CC=C(C=C1)Br)C2=CN=CC=C2', 252: 'CNCC=C(C1=CC=C(C=C1)Br)C2=CN=CC=C2', 535: 'CNC/C=C(\\C1=CC=C(C=C1)Br)/C2=CN=CC=C2'}, 'Value': {245: 66.0, 1217: 66.0, 1978: 66…	13.463538413245825	11.490289552880343	0.0	1.0	23.492675593751162	2.346715724161498	4.693431448322995	23.492675593751162	1.3051486440972868	3.7945406420618895	3.769221549241423	0.20940119718007905	1.9146551594285948	110.73994940456097	6.152219411364499	5.294971319411889	12.0	12.0	33.0	18.0	0.0	0.0	3.0	15.0	0.0	15.0	2.0	0.0	0.0	0.0	0.0	0.0	1.0	0.0	1.0	191.06721536351165	201.03703703703704	251.55555555555554
72	72	Ezetimibe	50.0	1-(4-fluorophenyl)-3-[3-(4-fluorophenyl)-3-hydroxypropyl]-4-(4-hydroxyphenyl)azetidin-2-one		439081-02-4	O=C1C(CCC(O)c2ccc(F)cc2)C(c2ccc(O)cc2)N1c1ccc(F)cc1	F	=	%	{'Name': {919: 'Ezetimibe', 825: 'ezetimibe', 410: 'Ezetimibe'}, 'SMILE': {919: 'C1=CC(=CC=C1C2C(C(=O)N2C3=CC=C(C=C3)F)CCC(C4=CC=C(C=C4)F)O)O', 825: 'C1=CC(=CC=C1C2C(C(=O)N2C3=CC=C(C=C3)F)CCC(C4=CC=C(C=C4)F)O)O', 410: 'C1=CC(=CC=C1C2C(C(=O)N2C3=CC=C(C=C3)F)CCC(C4=CC=C(C=C4)F)O)O'}, 'Value': {919: 50.0, 825: '50', 410: '50'}, 'Source': {919: 'OCHEM', 825: 'wei_train', 410: 'adme_2010_train'}}	23.59839197622279	18.084389785287176	0.0	0.0	38.71763097659226	2.55511638542239	5.11023277084478	38.71763097659226	1.290587699219742	4.342015535576045	3.9638984308240177	0.13212994769413391	2.475840281907483	681.0802960603548	22.702676535345162	7.622292496912939	18.0	18.0	51.0	30.0	0.0	0.0	6.0	21.0	0.0	24.0	1.0	3.0	0.0	0.0	2.0	0.0	0.0	0.0	2.0	464.0	429.0	577.0
73	73	DIMERCAPROL	0.0	2,3-bis(sulfanyl)propan-1-ol		59-52-9	OCC(S)CS	F	=	%	{'Name': {845: 'DIMERCAPROL', 988: 'dimercaprol', 43: 'Dimercaprol'}, 'SMILE': {845: 'C(C(CS)S)O', 988: 'C(C(CS)S)O', 43: 'C(C(CS)S)O'}, 'Value': {845: 0.0, 988: '0', 43: '0'}, 'Source': {845: 'OCHEM', 988: 'wei_train', 43: 'adme_2010_train'}}	3.644923705673916	4.097495135372843	0.0	0.0	6.898979485566359	1.9318516525781373	3.863703305156275	6.898979485566359	1.14982991426106	2.5957997780338697	2.3007952912295204	0.38346588187158676	0.3224292181968466	12.261208932583957	2.043534822097326	1.9956149097586113	0.0	0.0	14.0	6.0	0.0	0.0	3.0	8.0	0.0	3.0	0.0	1.0	2.0	0.0	0.0	0.0	0.0	0.0	0.0	42.61728395061729	24.77777777777778	22.888888888888882
74	74	-	99.0	7-[(3-chloro-6-methyl-5,5-dioxo-11H-benzo[c][2,1]benzothiazepin-11-yl)amino]heptanoic acid		169293-31-6	CN1c2ccccc2C(NCCCCCCC(=O)O)c2ccc(Cl)cc2S1(=O)=O	F	=	%	{'Name': {561: '-', 1465: 'Tianeptine'}, 'SMILE': {561: 'CN1C2=CC=CC=C2C(C3=C(S1(=O)=O)C=C(C=C3)Cl)NCCCCCCC(=O)O', 1465: 'CN1C2=CC=CC=C2C(C3=C(S1(=O)=O)C=C(C=C3)Cl)NCCCCCCC(=O)O'}, 'Value': {561: 99.0, 1465: 99.0}, 'Source': {561: 'OCHEM', 1465: 'OCHEM'}}	22.35028697470678	17.590093445172386	1.0	1.0	36.500200979527264	2.552300428736963	4.990970945135803	36.50020097952727	1.258627619983699	4.285052654372445	4.177859083873482	0.1440641063404649	2.4945096714281454	4405.43551461452	151.9115694694662	9.455305138719497	12.0	12.0	54.0	29.0	0.0	0.0	8.0	25.0	0.0	21.0	2.0	4.0	1.0	0.0	0.0	1.0	0.0	0.0	1.0	368.0493827160494	298.1111111111111	534.6666666666666
75	75	AMLODIPINE	72.0	3-O-ethyl 5-O-methyl 2-(2-aminoethoxymethyl)-4-(2-chlorophenyl)-6-methyl-1,4-dihydropyridine-3,5-dicarboxylate		88150-42-9	CCOC(=O)C1=C(COCCN)NC(C)=C(C(=O)OC)C1c1ccccc1Cl	F	=	%	{'Name': {39: 'AMLODIPINE', 338: 'AMLODIPINE', 117: 'Amlodipine', 386: '-', 618: 'Amlodipine', 1673: 'Amlodipine', 15: 'Amlodipine', 594: 'Amlodipine'}, 'SMILE': {39: 'CCOC(=O)C1=C(NC(=C(C1C2=CC=CC=C2Cl)C(=O)OC)C)COCCN', 338: 'CCOC(=O)C1=C(NC(=C(C1C2=CC=CC=C2Cl)C(=O)OC)C)COCCN', 117: 'CCOC(=O)C1=C(NC(=C(C1C2=CC=CC=C2Cl)C(=O)OC)C)COCCN', 386: 'CCOC(=O)C1=C(NC(=C(C1C2=CC=CC=C2Cl)C(=O)OC)C)COCCN', 6…	20.620134937215546	18.292756168026006	0.0	1.0	34.69103447555046	2.517639107394198	5.0352782147883985	34.69103447555046	1.238965516983945	4.225436008715439	4.249558651970448	0.1517699518560874	2.476434548129864	350.04726391242514	12.501687996872326	6.887687602297357	6.0	6.0	53.0	28.0	0.0	0.0	8.0	25.0	0.0	20.0	2.0	5.0	0.0	0.0	0.0	1.0	0.0	0.0	1.0	397.60493827160496	364.1111111111111	524.4444444444445
76	76	TACRINE HYDROCHLORIDE	19.666666666666668	1,2,3,4-tetrahydroacridin-9-amine|1,2,3,4-tetrahydroacridin-9-amine;hydrochloride		1684-40-8|321-64-2	Nc1c2c(nc3ccccc13)CCCC2	F	=	%	{'Name': {923: 'TACRINE HYDROCHLORIDE', 399: '-', 1432: 'Tacrine', 1703: 'Tacrine hydrochloride', 145: 'tacrine', 93: 'tacrine', 205: 'Tacrine'}, 'SMILE': {923: 'C1CCC2=NC3=CC=CC=C3C(=C2C1)N.Cl', 399: 'C1CCC2=NC3=CC=CC=C3C(=C2C1)N', 1432: 'C1CCC2=NC3=CC=CC=C3C(=C2C1)N', 1703: 'C1CCC2=NC3=CC=CC=C3C(=C2C1)N.Cl', 145: 'C1CCC2=NC3=CC=CC=C3C(=C2C1)N', 93: 'C1CCC2=NC3=CC=CC=C3C(=C2C1)N', 205: 'C1CCC2=N…	11.968444621832965	9.625522258915812	0.0	0.0	20.264830988413916	2.4599541137450176	4.919908227490036	20.264830988413916	1.3509887325609278	3.6729504548840852	3.6099957107644185	0.2406663807176279	1.6891716922983473	74.56102664874498	4.970735109916332	4.717083047821295	10.0	11.0	29.0	15.0	0.0	0.0	2.0	14.0	0.0	13.0	2.0	0.0	0.0	0.0	0.0	0.0	0.0	0.0	0.0	166.0	195.0	279.0
77	77	Etidocaine	0.0	N-(2,6-dimethylphenyl)-2-[ethyl(propyl)amino]butanamide		38188-42-0	CCCN(CC)C(CC)C(=O)Nc1c(C)cccc1C	F	=	%	{'Name': {910: 'Etidocaine', 424: 'etidocaine', 23: 'Etidocaine'}, 'SMILE': {910: 'CCCN(CC)C(CC)C(=O)NC1=C(C=CC=C1C)C', 424: 'CCCN(CC)C(CC)C(=O)NC1=C(C=CC=C1C)C', 23: 'CCCN(CC)C(CC)C(=O)NC1=C(C=CC=C1C)C'}, 'Value': {910: 0.0, 424: '0', 23: '0'}, 'Source': {910: 'OCHEM', 424: 'wei_train', 23: 'adme_2010_train'}}	14.308544564874966	13.61360304238569	0.0	1.0	24.388885501020358	2.3494260528753728	4.698852105750744	24.388885501020358	1.219444275051018	3.8703926266542332	3.9266104589997366	0.19633052294998682	2.0609237556664084	120.74938985624422	6.037469492812211	5.4868644201295025	6.0	6.0	48.0	20.0	0.0	0.0	3.0	28.0	0.0	17.0	2.0	1.0	0.0	0.0	0.0	0.0	0.0	0.0	0.0	198.0	201.0	263.0
78	78	neomycin	3.0				NCC1OC(COC2C(CO)OC(OC3C(O)C(N)CC(N)C3OC3OC(CN)C(O)C(O)C3N)C2O)C(N)C(O)C1O	F	=	%	{'Name': {861: 'neomycin', 97: 'Neomycin'}, 'SMILE': {861: 'C1C(C(C(C(C1N)OC2C(C(C(C(O2)CN)O)O)N)OC3C(C(C(O3)CO)OCC4C(C(C(C(O4)CN)O)O)N)O)O)N', 97: 'C1C(C(C(C(C1N)OC2C(C(C(C(O2)CN)O)O)N)OC3C(C(C(O3)CO)OCC4C(C(C(C(O4)CN)O)O)N)O)O)N'}, 'Value': {861: '3', 97: '3'}, 'Source': {861: 'wei_train', 97: 'adme_2010_train'}}	33.01420821419476	26.738390000282042	0.0	6.0	54.39251474772468	2.4863172053952223	4.947193638362537	54.39251474772468	1.2649422034354578	4.681556357584333	5.489693361593303	0.127667287478914	3.161487422670773	492.86724166774786	11.462028875994136	7.658854873800043	0.0	0.0	91.0	43.0	0.0	0.0	19.0	48.0	0.0	24.0	6.0	13.0	0.0	0.0	0.0	0.0	0.0	0.0	0.0	636.0	529.0	864.0
79	79	CIMETROPIUM BROMIDE	2.0	[(1R,2R,4S,5S)-9-(cyclopropylmethyl)-9-methyl-3-oxa-9-azoniatricyclo[3.3.1.02,4]nonan-7-yl] (2S)-3-hydroxy-2-phenylpropanoate;bromide|[9-(cyclopropylmethyl)-9-methyl-3-oxa-9-azoniatricyclo[3.3.1.02,4]nonan-7-yl] 3-hydroxy-2-phenylpropanoate|[9-(cyclopropylmethyl)-9-methyl-3-oxa-9-azoniatricyclo[3.3.1.02,4]nonan-7-yl] 3-hydroxy-2-phenylpropanoate;bromide			C[N+]1(CC2CC2)C2CC(OC(=O)C(CO)c3ccccc3)CC1C1OC12	F	=	%	{'Name': {631: 'CIMETROPIUM BROMIDE', 762: 'Cimetropium', 1953: 'Cimetropium bromide', 169: 'cimetropium', 85: 'Cimetropium'}, 'SMILE': {631: 'C[N+]1([C@@H]2CC(C[C@H]1[C@H]3[C@@H]2O3)OC(=O)[C@H](CO)C4=CC=CC=C4)CC5CC5.[Br-]', 762: 'C[N+]1(C2CC(CC1C3C2O3)OC(=O)C(CO)C4=CC=CC=C4)CC5CC5', 1953: 'C[N+]1(C2CC(CC1C3C2O3)OC(=O)C(CO)C4=CC=CC=C4)CC5CC5.[Br-]', 169: 'C[N+]1(C2CC(CC1C3C2O3)OC(=O)C(CO)C4=CC=CC…	21.156092171698806	18.028575944472298	0.0	1.0	34.641828136201966	2.6957407405356646	5.140383278680126	34.641828136201966	1.3323780052385372	4.277336527968137	3.6072421957618004	0.13874008445237693	2.238454990733402	1567.7367158258362	60.29756599330139	8.31289972101383	6.0	6.0	54.0	26.0	0.0	2.0	5.0	28.0	0.0	21.0	1.0	4.0	0.0	0.0	0.0	0.0	0.0	0.0	0.0	314.0	311.0	410.0
80	80	Indapamide	90.0				CC1Nc2ccccc2C1NC(=O)c1ccc(Cl)cc1S(N)(=O)=O	F	=	%	{'Name': {1016: 'Indapamide', 310: 'indapamide', 717: 'Indapamide'}, 'SMILE': {1016: 'CC1C(C2=CC=CC=C2N1)NC(=O)C3=C(C=C(C=C3)Cl)S(=O)(=O)N', 310: 'CC1C(C2=CC=CC=C2N1)NC(=O)C3=C(C=C(C=C3)Cl)S(=O)(=O)N', 717: 'CC1C(C2=CC=CC=C2N1)NC(=O)C3=C(C=C(C=C3)Cl)S(=O)(=O)N'}, 'Value': {1016: 90.0, 310: '90', 717: '90'}, 'Source': {1016: 'OCHEM', 310: 'wei_train', 717: 'adme_2010_train'}}	18.925891448449402	16.117128344566996	0.0	0.0	29.710996539594632	2.4697168873749096	4.891085715915951	29.710996539594632	1.2379581891497764	4.115528537009098	4.415412445941142	0.1839755185808809	2.360569986285735	147.42888628885606	6.142870262035669	5.868814670018039	12.0	12.0	40.0	24.0	0.0	0.0	8.0	16.0	0.0	16.0	3.0	3.0	1.0	0.0	0.0	1.0	0.0	0.0	1.0	328.0493827160494	275.7777777777778	504.3333333333333
81	81	carmustine	11.5	1,3-bis(2-chloroethyl)-1-nitrosourea		154-93-8	O=NN(CCCl)C(=O)NCCCl	F	=	%	{'Name': {707: 'carmustine', 1038: 'carmustine', 891: 'Carmustine'}, 'SMILE': {707: 'C(CCl)NC(=O)N(CCCl)N=O', 1038: 'C(CCl)NC(=O)N(CCCl)N=O', 891: 'C(CCl)NC(=O)N(CCCl)N=O'}, 'Value': {707: 11.5, 1038: '11.5', 891: '11.5'}, 'Source': {707: 'OCHEM', 1038: 'wei_train', 891: 'adme_2010_train'}}	7.847124278273323	8.238395210512058	0.0	0.0	14.384685197273985	2.167250648344347	4.334501296688693	14.384685197273985	1.1987237664394987	3.3075543884558307	3.0059032679677546	0.25049193899731287	1.2828996679555158	51.35489213032052	4.279574344193377	4.121081758938686	0.0	0.0	21.0	12.0	0.0	0.0	7.0	9.0	0.0	5.0	3.0	2.0	0.0	0.0	0.0	2.0	0.0	0.0	2.0	171.20987654320987	144.11111111111111	171.11111111111111
82	82	Pimexone	65.0	3-methoxy-4-(piperidin-1-ylmethyl)xanthen-9-one		17854-59-0	COc1ccc2c(=O)c3ccccc3oc2c1CN1CCCCC1	F	=	%	{'Name': {1290: 'Pimexone', 574: 'pimexone', 48: 'Pimexone'}, 'SMILE': {1290: 'COC1=C(C2=C(C=C1)C(=O)C3=CC=CC=C3O2)CN4CCCCC4', 574: 'COC1=C(C2=C(C=C1)C(=O)C3=CC=CC=C3O2)CN4CCCCC4', 48: 'COC1=C(C2=C(C=C1)C(=O)C3=CC=CC=C3O2)CN4CCCCC4'}, 'Value': {1290: 65.0, 574: '65', 48: '65'}, 'Source': {1290: 'OCHEM', 574: 'wei_train', 48: 'adme_2010_train'}}	18.958632204658684	14.545415920999828	0.0	1.0	32.365479278405004	2.5120878939322067	5.024175787864415	32.365479278405004	1.3485616366002084	4.128386120547694	4.165372379341939	0.17355718247258078	2.302274415780943	242.0939528474178	10.087248035309075	6.3647946230736006	14.0	16.0	45.0	24.0	0.0	0.0	4.0	21.0	0.0	20.0	1.0	3.0	0.0	0.0	0.0	0.0	0.0	0.0	0.0	324.0	336.0	498.0
83	83	gallopamil	19.0	5-[2-(3,4-dimethoxyphenyl)ethyl-methylamino]-2-propan-2-yl-2-(3,4,5-trimethoxyphenyl)pentanenitrile		56949-78-1	COc1ccc(CCN(C)CCCC(C#N)(c2cc(OC)c(OC)c(OC)c2)C(C)C)cc1OC	F	=	%	{'Name': {931: 'gallopamil', 214: '(R)-Gallopamil'}, 'SMILE': {931: 'CC(C)C(CCCN(C)CCC1=CC(=C(C=C1)OC)OC)(C#N)C2=CC(=C(C(=C2)OC)OC)OC', 214: 'CC(C)C(CCCN(C)CCC1=CC(=C(C=C1)OC)OC)(C#N)C2=CC(=C(C(=C2)OC)OC)OC'}, 'Value': {931: '19', 214: '19'}, 'Source': {931: 'wei_train', 214: 'adme_2010_train'}}	25.53947406474231	21.40035568375158	0.0	1.0	44.17997192234007	2.47922140101314	4.95844280202628	44.17997192234007	1.2622849120668593	4.443231242436863	4.071173248274976	0.1163192356649993	2.6566941937982396	3069.6670826920617	87.70477379120176	9.282087361076488	12.0	12.0	75.0	35.0	0.0	0.0	7.0	40.0	0.0	28.0	2.0	5.0	0.0	0.0	0.0	0.0	0.0	0.0	0.0	456.0	426.0	565.0
84	84	Acadesine	7.5	5-amino-1-[3,4-dihydroxy-5-(hydroxymethyl)oxolan-2-yl]imidazole-4-carboxamide		37642-57-2	NC(=O)c1ncn(C2OC(CO)C(O)C2O)c1N	F	=	%	{'Name': {568: 'Acadesine', 1137: 'acadesine'}, 'SMILE': {568: 'C1=NC(=C(N1C2C(C(C(O2)CO)O)O)N)C(=O)N', 1137: 'C1=NC(=C(N1C2C(C(C(O2)CO)O)O)N)C(=O)N'}, 'Value': {568: 10.0, 1137: '5'}, 'Source': {568: 'OCHEM', 1137: 'wei_train'}}	13.69889703961113	13.164677302785572	0.0	0.0	22.195124572995873	2.4864885748406436	4.7525478823459455	22.195124572995873	1.2330624762775484	3.8186233700691554	3.7963152534490843	0.21090640296939356	1.921817591055251	94.27656930017514	5.237587183343063	5.134019353892353	5.0	5.0	32.0	18.0	0.0	0.0	9.0	14.0	0.0	9.0	4.0	5.0	0.0	0.0	0.0	0.0	0.0	0.0	0.0	312.0	274.0	428.0
85	85	HYDROCHLOROTHIAZIDE	72.33333333333333	6-chloro-1,1-dioxo-3,4-dihydro-2H-1lambda6,2,4-benzothiadiazine-7-sulfonamide		125727-50-6	NS(=O)(=O)c1cc2c(cc1Cl)NCNS2(=O)=O	F	=	%	{'Name': {376: 'HYDROCHLOROTHIAZIDE', 536: 'HYDROCHLOROTHIAZIDE', 22: 'Hydrochlorothiazide', 62: 'Hydrochlorothiazide', 223: 'Hydrochlorothiazide', 996: 'Hydrochlorothiazide', 1599: 'Hydrochlorothiazide', 1750: 'Hydrochlorothiazide', 2191: 'Hydrochlorothiazide', 270: 'hydrochlorothiazide', 577: 'Hydrochlorothiazide'}, 'SMILE': {376: 'C1NC2=CC(=C(C=C2S(=O)(=O)N1)S(=O)(=O)N)Cl', 536: 'C1NC2=CC(=C(C…	13.427805631411442	11.797725526394037	0.0	0.0	19.655123841379297	2.4935350489607973	4.987070097921595	19.655123841379297	1.1561837553752528	3.7727944388710495	3.7877161677636173	0.22280683339785984	1.862391494265994	76.74442535331175	4.514377961959515	4.871109001058441	6.0	6.0	25.0	17.0	0.0	0.0	10.0	8.0	0.0	7.0	3.0	4.0	2.0	0.0	0.0	1.0	0.0	0.0	1.0	272.4938271604938	141.11111111111111	428.11111111111114
86	86	(S)-PROXYPHYLLINE	98.625	7-(2-hydroxypropyl)-1,3-dimethylpurine-2,6-dione|7-[(2R)-2-hydroxypropyl]-1,3-dimethylpurine-2,6-dione|7-[(2S)-2-hydroxypropyl]-1,3-dimethylpurine-2,6-dione		86480-51-5|86540-95-6|86540-96-7	CC(O)Cn1cnc2c1c(=O)n(C)c(=O)n2C	F	=	%	{'Name': {173: '(S)-PROXYPHYLLINE', 495: '(R)-PROXYPHYLLINE', 560: '-', 1340: 'Proxyphylline', 1915: '(S)-PROXYPHYLLINE', 1965: '(R)-PROXYPHYLLINE', 23: 'proxyphylline', 810: 'Proxyphylline'}, 'SMILE': {173: 'C[C@@H](CN1C=NC2=C1C(=O)N(C(=O)N2C)C)O', 495: 'C[C@H](CN1C=NC2=C1C(=O)N(C(=O)N2C)C)O', 560: 'CC(CN1C=NC2=C1C(=O)N(C(=O)N2C)C)O', 1340: 'CC(CN1C=NC2=C1C(=O)N(C(=O)N2C)C)O', 1915: 'CC(CN1C=NC2…	13.10118005816576	12.241498171685853	0.0	0.0	20.96402458073215	2.5163066789196393	4.951099426016498	20.96402458073215	1.2331779165136558	3.7649856890191655	3.6231407483804055	0.21312592637531796	1.8179695107936422	98.89507240551376	5.817357200324339	5.124687664440619	9.0	10.0	31.0	17.0	0.0	0.0	7.0	14.0	0.0	10.0	4.0	3.0	0.0	0.0	0.0	0.0	0.0	0.0	0.0	286.0	274.0	423.0
87	87	CHLORPHENIRAMINE	60.0	3-(4-chlorophenyl)-N,N-dimethyl-3-pyridin-2-ylpropan-1-amine		113-92-8	CN(C)CCC(c1ccc(Cl)cc1)c1ccccn1	F	=	%	{'Name': {780: 'CHLORPHENIRAMINE', 947: 'CHLORPHENIRAMINE', 153: 'Chlorpheniramine', 1607: 'Chlorpheniramine', 57: 'Chlorpheniramine'}, 'SMILE': {780: 'CN(C)CCC(C1=CC=C(C=C1)Cl)C2=CC=CC=N2', 947: 'CN(C)CCC(C1=CC=C(C=C1)Cl)C2=CC=CC=N2', 153: 'CN(C)CCC(C1=CC=C(C=C1)Cl)C2=CC=CC=N2', 1607: 'CN(C)CCC(C1=CC=C(C=C1)Cl)C2=CC=CC=N2', 57: 'CN(C)CCC(C1=CC=C(C=C1)Cl)C2=CC=CC=N2'}, 'Value': {780: 41.0, 947: 7…	14.389424793914728	12.216866596012347	0.0	1.0	24.221082779743828	2.3496280847918736	4.699256169583746	24.221082779743824	1.2747938305128328	3.8488792063656687	3.842413938205726	0.20223231253714347	1.9879546850081964	117.99071673395547	6.210037722839761	5.412459835797135	12.0	12.0	38.0	19.0	0.0	0.0	3.0	19.0	0.0	16.0	2.0	0.0	0.0	0.0	0.0	1.0	0.0	0.0	1.0	189.60493827160494	197.11111111111111	237.66666666666666
88	88	xemilofiban	13.0	ethyl 3-[[4-(4-carbamimidoylanilino)-4-oxobutanoyl]amino]pent-4-ynoate			C#CC(CC(=O)OCC)NC(=O)CCC(=O)Nc1ccc(C(=N)N)cc1	F	=	%	{'Name': {466: 'xemilofiban'}, 'SMILE': {466: 'CCOC(=O)CC(C#C)NC(=O)CCC(=O)NC1=CC=C(C=C1)C(=N)N'}, 'Value': {466: '13'}, 'Source': {466: 'wei_train'}}	18.891285195036247	15.760395329092711	0.0	2.0	31.3058094606793	2.27546008442025	4.550920168840501	31.3058094606793	1.2040695946415114	4.124068216098354	3.9094734441984462	0.15036436323840177	2.318914140953072	458.763311502383	17.644742750091652	7.084045860874162	6.0	6.0	48.0	26.0	0.0	0.0	8.0	22.0	0.0	18.0	4.0	4.0	0.0	0.0	0.0	0.0	0.0	0.0	0.0	384.0	338.0	413.0
89	89	-	88.0	2-[(3E)-6-fluoro-2-methyl-3-[(4-methylsulfinylphenyl)methylidene]inden-1-yl]acetic acid|2-[6-fluoro-2-methyl-3-[(4-methylsulfinylphenyl)methylidene]inden-1-yl]acetic acid		32004-68-5|9000-14-0	CC1=C(CC(=O)O)c2cc(F)ccc2C1=Cc1ccc(S(C)=O)cc1	F	=	%	{'Name': {463: '-', 1426: 'Sulindac', 708: 'Sulindac'}, 'SMILE': {463: 'CC1=C(C2=C(C1=CC3=CC=C(C=C3)S(=O)C)C=CC(=C2)F)CC(=O)O', 1426: 'CC1=C(C2=C(C1=CC3=CC=C(C=C3)S(=O)C)C=CC(=C2)F)CC(=O)O', 708: 'CC\\1=C(C2=C(/C1=C/C3=CC=C(C=C3)S(=O)C)C=CC(=C2)F)CC(=O)O'}, 'Value': {463: 88.0, 1426: 88.0, 708: '88'}, 'Source': {463: 'OCHEM', 1426: 'OCHEM', 708: 'adme_2010_train'}}	19.50558120336457	15.766800278205078	1.0	0.0	31.420837283564598	2.521624090562207	4.851284140460675	31.420837283564598	1.2568334913425838	4.148581234457843	3.92775033468442	0.1571100133873768	2.2843575599299357	319.62264173365696	12.784905669346278	6.683431787229603	12.0	12.0	42.0	25.0	0.0	0.0	5.0	17.0	0.0	20.0	0.0	3.0	1.0	0.0	1.0	0.0	0.0	0.0	1.0	368.44444444444446	326.33333333333337	473.0
90	90	LISINOPRIL	25.0	(2S)-1-[(2S)-6-amino-2-[[(1S)-1-carboxy-3-phenylpropyl]amino]hexanoyl]pyrrolidine-2-carboxylic acid|1-[6-amino-2-[(1-carboxy-3-phenylpropyl)amino]hexanoyl]pyrrolidine-2-carboxylic acid|1-[6-amino-2-[(1-carboxy-3-phenylpropyl)amino]hexanoyl]pyrrolidine-2-carboxylic acid;dihydrate			NCCCCC(NC(CCc1ccccc1)C(=O)O)C(=O)N1CCCC1C(=O)O	F	=	%	{'Name': {328: 'LISINOPRIL', 419: 'LISINOPRIL', 27: 'lisinopril dihydrate', 250: 'lisinopril', 1067: 'lisinopril', 2023: 'lisinopril', 156: 'Lisinopril', 700: 'lisinopril', 265: 'Lisinopril'}, 'SMILE': {328: 'C1C[C@H](N(C1)C(=O)[C@H](CCCCN)N[C@@H](CCC2=CC=CC=C2)C(=O)O)C(=O)O', 419: 'C1C[C@H](N(C1)C(=O)[C@H](CCCCN)N[C@@H](CCC2=CC=CC=C2)C(=O)O)C(=O)O', 27: 'C1CC(N(C1)C(=O)C(CCCCN)NC(CCC2=CC=CC=C2)C…	21.557951861702914	18.95588329366482	2.0	2.0	36.286056407763624	2.3969616378809655	4.726309314196409	36.286056407763624	1.2512433244056422	4.255624393598209	4.041171654418732	0.1393507467040942	2.461245400389693	538.5688337892734	18.57133909618184	7.353626050469665	6.0	6.0	60.0	29.0	0.0	0.0	8.0	31.0	0.0	21.0	3.0	5.0	0.0	0.0	0.0	0.0	0.0	0.0	0.0	380.0	333.0	452.0
91	91	desglymidodrine	93.0	2-amino-1-(2,5-dimethoxyphenyl)ethanol		3600-87-1	COc1ccc(OC)c(C(O)CN)c1	F	=	%	{'Name': {36: 'desglymidodrine'}, 'SMILE': {36: 'COC1=CC(=C(C=C1)OC)C(CN)O'}, 'Value': {36: '93'}, 'Source': {36: 'wei_train'}}	9.928004507313085	9.610505269352833	0.0	1.0	17.7265619655929	2.342923082777169	4.68584616555434	17.726561965592897	1.2661829975423498	3.5215543427471356	3.343438279002249	0.23881701992873208	1.5434719389663851	61.90899052207734	4.422070751576952	4.46213764844806	6.0	6.0	29.0	14.0	0.0	0.0	4.0	15.0	0.0	10.0	1.0	3.0	0.0	0.0	0.0	0.0	0.0	0.0	0.0	196.0	172.0	227.0
92	92	Lubiprostone	0.0	7-[2-(1,1-difluoropentyl)-2-hydroxy-6-oxo-3,4,4a,5,7,7a-hexahydrocyclopenta[b]pyran-5-yl]heptanoic acid		136790-76-6	CCCCC(F)(F)C1(O)CCC2C(CC(=O)C2CCCCCCC(=O)O)O1	F	=	%	{'Name': {1081: 'Lubiprostone', 626: 'lubiprostone', 4: 'Lubiprostone'}, 'SMILE': {1081: 'CCCCC(C1(CCC2C(O1)CC(=O)C2CCCCCCC(=O)O)O)(F)F', 626: 'CCCCC(C1(CCC2C(O1)CC(=O)C2CCCCCCC(=O)O)O)(F)F', 4: 'CCCCC(C1(CCC2C(O1)CC(=O)C2CCCCCCC(=O)O)O)(F)F'}, 'Value': {1081: 0.0, 626: '0', 4: '0'}, 'Source': {1081: 'OCHEM', 626: 'wei_train', 4: 'adme_2010_train'}}	20.387860451190146	16.59906230716484	1.0	0.0	32.777539507332676	2.533516275739556	5.006932942862182	32.777539507332676	1.213982944716025	4.199341145508294	3.9671910711048786	0.14693300263351403	2.3713100785211867	2186.3947797588785	80.97758443551402	8.68326102002473	0.0	0.0	59.0	27.0	0.0	0.0	7.0	32.0	0.0	20.0	0.0	5.0	0.0	0.0	2.0	0.0	0.0	0.0	2.0	396.0	316.0	498.0
93	93	Mesna	62.0	2-sulfanylethanesulfonic acid		9005-46-3	O=S(=O)(O)CCS	F	=	%	{'Name': {1111: 'Mesna', 512: 'Mesna'}, 'SMILE': {1111: 'C(CS(=O)(=O)O)S', 512: 'C(CS(=O)(=O)O)S'}, 'Value': {1111: 62.0, 512: '62'}, 'Source': {1111: 'OCHEM', 512: 'adme_2010_train'}}	4.719396554912959	5.004087722255558	1.0	0.0	6.720566232730448	2.1010029896154587	4.2020059792309175	6.720566232730448	0.9600808903900641	2.779032982776742	2.4252205803297286	0.34646008290424696	0.5292475372747298	16.777640192483883	2.3968057417834117	2.4633721150583683	0.0	0.0	13.0	7.0	0.0	0.0	5.0	6.0	0.0	2.0	0.0	3.0	2.0	0.0	0.0	0.0	0.0	0.0	0.0	105.75308641975309	17.77777777777778	132.44444444444443
94	94	GATIFLOXACIN	96.0	1-cyclopropyl-6-fluoro-8-methoxy-7-(3-methylpiperazin-1-yl)-4-oxoquinoline-3-carboxylic acid|1-cyclopropyl-6-fluoro-8-methoxy-7-(3-methylpiperazin-1-yl)-4-oxoquinoline-3-carboxylic acid;hydrochloride|1-cyclopropyl-6-fluoro-8-methoxy-7-[(3R)-3-methylpiperazin-1-yl]-4-oxoquinoline-3-carboxylic acid|1-cyclopropyl-6-fluoro-8-methoxy-7-[(3S)-3-methylpiperazin-1-yl]-4-oxoquinoline-3-carboxylic acid			COc1c(N2CCNC(C)C2)c(F)cc2c(=O)c(C(=O)O)cn(C3CC3)c12	F	=	%	{'Name': {210: 'GATIFLOXACIN', 348: 'GATIFLOXACIN', 706: '(S)-GATIFLOXACIN', 756: '(R)-GATIFLOXACIN', 1037: 'GATIFLOXACIN', 215: 'gatifloxacin', 969: 'gatifloxacin', 1851: '(S)-Gatifloxacin', 1889: '(R)-Gatifloxacin', 2004: 'gatifloxacin', 2100: 'gatifloxacin', 124: 'Gatifloxacin', 523: 'gatifloxacin', 800: 'Gatifloxacin'}, 'SMILE': {210: 'CC1CN(CCN1)C2=C(C=C3C(=C2OC)N(C=C(C3=O)C(=O)O)C4CC4)F', 3…	21.35575128910351	17.69123011887224	1.0	1.0	34.76380144603065	2.5753169202170763	5.1247821524755555	34.763801446030655	1.287548201704839	4.2653059209081	4.4374255977556345	0.16434909621317165	2.4833261609682995	235.37261994851465	8.71750444253758	6.454421648193575	10.0	11.0	49.0	27.0	0.0	0.0	8.0	22.0	0.0	19.0	3.0	4.0	0.0	0.0	1.0	0.0	0.0	0.0	1.0	434.0	413.0	621.0
95	95	SOFOSBUVIR	92.0	propan-2-yl (2S)-2-[[[(2R,3R,4R,5R)-5-(2,4-dioxopyrimidin-1-yl)-4-fluoro-3-hydroxy-4-methyloxolan-2-yl]methoxy-phenoxyphosphoryl]amino]propanoate	CHEMBL1259059	1190307-88-0	CC(C)OC(=O)C(C)NP(=O)(OCC1OC(n2ccc(=O)[nH]c2=O)C(C)(F)C1O)Oc1ccccc1	F	=	%	{'Name': {1142: 'SOFOSBUVIR'}, 'SMILE': {1142: 'C[C@@H](C(=O)OC(C)C)N[P@](=O)(OC[C@@H]1[C@H]([C@@]([C@@H](O1)N2C=CC(=O)NC2=O)(C)F)O)OC3=CC=CC=C3'}, 'Value': {1142: 92.0}, 'Source': {1142: 'CHEMBL'}}	27.827562579353913	22.92575616396269	0.0	0.0	43.592386513107854	2.5299395886779834	4.920453041376565	43.592386513107854	1.2108996253641071	4.497016560978419	4.107984392953286	0.11411067758203572	2.693866338337441	1492.6336356613594	41.462045435037766	8.589231224852087	12.0	12.0	65.0	36.0	0.0	0.0	14.0	29.0	0.0	22.0	3.0	9.0	0.0	1.0	1.0	0.0	0.0	0.0	1.0	615.3086419753087	480.22222222222223	854.0
96	96	grepafloxacin	70.0	1-cyclopropyl-6-fluoro-5-methyl-7-(3-methylpiperazin-1-yl)-4-oxoquinoline-3-carboxylic acid		146863-02-7	Cc1c(F)c(N2CCNC(C)C2)cc2c1c(=O)c(C(=O)O)cn2C1CC1	F	=	%	{'Name': {984: 'grepafloxacin', 133: 'grepafloxacin', 51: 'Grepafloxacin'}, 'SMILE': {984: 'CC1CN(CCN1)C2=C(C(=C3C(=C2)N(C=C(C3=O)C(=O)O)C4CC4)C)F', 133: 'CC1CN(CCN1)C2=C(C(=C3C(=C2)N(C=C(C3=O)C(=O)O)C4CC4)C)F', 51: 'CC1CN(CCN1)C2=C(C(=C3C(=C2)N(C=C(C3=O)C(=O)O)C4CC4)C)F'}, 'Value': {984: 70.0, 133: '70', 51: '70'}, 'Source': {984: 'OCHEM', 133: 'wei_train', 51: 'adme_2010_train'}}	20.75803430765814	17.014026917991075	1.0	1.0	33.42118810187224	2.5650812297638503	5.104078251037334	33.42118810187224	1.2854303116104708	4.2326029604066076	4.379724125462559	0.16845092790240612	2.432497182377939	228.8814835554527	8.803133982902027	6.388715775552954	10.0	11.0	48.0	26.0	0.0	0.0	7.0	22.0	0.0	19.0	3.0	3.0	0.0	0.0	1.0	0.0	0.0	0.0	1.0	398.0	387.0	578.0
97	97	mesterolone	3.0	1-(3-hydroxy-10,13-dimethyl-2,3,4,5,6,7,8,9,11,12,14,15,16,17-tetradecahydro-1H-cyclopenta[a]phenanthren-17-yl)ethanone			CC(=O)C1CCC2C3CCC4CC(O)CCC4(C)C3CCC12C	F	=	%	{'Name': {174: 'mesterolone'}, 'SMILE': {174: 'CC(=O)C1CCC2C1(CCC3C2CCC4C3(CCC(C4)O)C)C'}, 'Value': {174: '3'}, 'Source': {174: 'wei_train'}}	18.663024384435342	14.994671868214152	0.0	0.0	29.528118959638004	2.6182522007124924	5.192845794026182	29.528118959638004	1.2838312591146959	4.111567623628161	4.289701913495245	0.18650877884761935	2.28912636942716	152.45322496288014	6.628401085342615	5.85976695037901	0.0	0.0	57.0	23.0	0.0	0.0	2.0	34.0	0.0	21.0	0.0	2.0	0.0	0.0	0.0	0.0	0.0	0.0	0.0	202.0	209.0	295.0
98	98	NEOSTIGMINE BROMIDE	1.75	[3-(dimethylcarbamoyloxy)phenyl]-trimethylazanium|[3-(dimethylcarbamoyloxy)phenyl]-trimethylazanium;bromide		114-80-7|59-99-4	CN(C)C(=O)Oc1cccc([N+](C)(C)C)c1	F	=	%	{'Name': {160: 'NEOSTIGMINE BROMIDE', 1187: 'neostigmine', 187: 'Neostigmine', 120: 'neostigmine', 82: 'Neostigmine'}, 'SMILE': {160: 'CN(C)C(=O)OC1=CC=CC(=C1)[N+](C)(C)C.[Br-]', 1187: 'CN(C)C(=O)OC1=CC=CC(=C1)[N+](C)(C)C', 187: 'CN(C)C(=O)OC1=CC=CC(=C1)[N+](C)(C)C', 120: 'CN(C)C(=O)OC1=CC=CC(=C1)[N+](C)(C)C', 82: 'CN(C)C(=O)OC1=CC=CC(=C1)[N+](C)(C)C'}, 'Value': {160: 1.5, 1187: 2.0, 187: 2.0, 12…	12.016584094663449	11.007235445702218	0.0	1.0	18.353490514463786	2.341846598509123	4.683693197018245	18.353490514463786	1.1470931571539866	3.6639532375556048	3.5373935581530422	0.22108709738456514	1.733393802194347	82.65357139389484	5.165848212118427	4.8846616636366065	6.0	6.0	35.0	16.0	0.0	0.0	4.0	19.0	0.0	12.0	2.0	2.0	0.0	0.0	0.0	0.0	0.0	0.0	0.0	202.0	196.0	263.0
99	99	Penicillamine	50.0	2-amino-3-methyl-3-sulfanylbutanoic acid		52-66-4	CC(C)(S)C(N)C(=O)O	F	=	%	{'Name': {1259: 'Penicillamine', 1028: 'penicillamine', 37: 'Penicillamine'}, 'SMILE': {1259: 'CC(C)(C(C(=O)O)N)S', 1028: 'CC(C)(C(C(=O)O)N)S', 37: 'CC(C)(C(C(=O)O)N)S'}, 'Value': {1259: 50.0, 1028: '50', 37: '50'}, 'Source': {1259: 'OCHEM', 1028: 'wei_train', 37: 'adme_2010_train'}}	6.359729845171064	6.827703622933197	1.0	1.0	9.020980166391228	2.255245041597807	4.510490083195614	9.020980166391228	1.0023311295990254	3.0497061441275526	2.7405442437773817	0.30450491597526463	0.9027960141338341	23.214342829835353	2.5793714255372615	3.039409797415764	0.0	0.0	20.0	9.0	0.0	0.0	4.0	11.0	0.0	5.0	1.0	2.0	1.0	0.0	0.0	0.0	0.0	0.0	0.0	113.30864197530863	87.22222222222223	112.77777777777777
100	100	tetomilast	100.0	6-[2-(3,4-diethoxyphenyl)-1,3-thiazol-4-yl]pyridine-2-carboxylic acid		145739-56-6	CCOc1ccc(-c2nc(-c3cccc(C(=O)O)n3)cs2)cc1OCC	F	=	%	{'Name': {504: 'tetomilast'}, 'SMILE': {504: 'CCOC1=C(C=C(C=C1)C2=NC(=CS2)C3=NC(=CC=C3)C(=O)O)OCC'}, 'Value': {504: '100'}, 'Source': {504: 'wei_train'}}	19.856009014626164	15.897368320184208	1.0	0.0	33.59320717519778	2.421195709471846	4.771889825485552	33.59320717519778	1.2920464298152994	4.177242572909199	4.441315031173447	0.17081980889128642	2.446461955811685	215.60944822765128	8.292671085678895	6.328980106050371	17.0	17.0	44.0	26.0	0.0	0.0	7.0	18.0	0.0	19.0	2.0	4.0	1.0	0.0	0.0	0.0	0.0	0.0	0.0	384.44444444444446	379.66666666666663	529.6666666666666
101	101	Darifenacin	17.0	2-[1-[2-(2,3-dihydro-1-benzofuran-5-yl)ethyl]pyrrolidin-3-yl]-2,2-diphenylacetamide		1095598-84-7	NC(=O)C(c1ccccc1)(c1ccccc1)C1CCN(CCc2ccc3c(c2)CCO3)C1	F	=	%	{'Name': {808: 'Darifenacin', 922: 'darifenacin', 203: 'Darifenacin'}, 'SMILE': {808: 'C1CN(CC1C(C2=CC=CC=C2)(C3=CC=CC=C3)C(=O)N)CCC4=CC5=C(C=C4)OCC5', 922: 'C1CN(CC1C(C2=CC=CC=C2)(C3=CC=CC=C3)C(=O)N)CCC4=CC5=C(C=C4)OCC5', 203: 'C1CN(CC1C(C2=CC=CC=C2)(C3=CC=CC=C3)C(=O)N)CCC4=CC5=C(C=C4)OCC5'}, 'Value': {808: 17.0, 922: '17', 203: '17'}, 'Source': {808: 'OCHEM', 922: 'wei_train', 203: 'adme_2010_t…	25.387745380403597	20.020317815754346	0.0	1.0	42.74838492959972	2.554698823642853	5.080777791764274	42.74838492959972	1.3358870290499913	4.4151957510726945	4.186489654824268	0.13082780171325836	2.5950134013851414	935.5107303223673	29.234710322573978	8.004243425600881	18.0	18.0	62.0	32.0	0.0	0.0	4.0	30.0	0.0	28.0	2.0	2.0	0.0	0.0	0.0	0.0	0.0	0.0	0.0	372.0	395.0	556.0
102	102	DISOPYRAMIDE	81.5	(2R)-4-[di(propan-2-yl)amino]-2-phenyl-2-pyridin-2-ylbutanamide|(2S)-4-[di(propan-2-yl)amino]-2-phenyl-2-pyridin-2-ylbutanamide|4-[di(propan-2-yl)amino]-2-phenyl-2-pyridin-2-ylbutanamide		74427-45-5|74464-83-8|74464-84-9	CC(C)N(CCC(C(N)=O)(c1ccccc1)c1ccccn1)C(C)C	F	=	%	{'Name': {216: 'DISOPYRAMIDE', 261: 'DISOPIRAMIDE', 360: '(S)-DISOPYRAMIDE', 187: 'Disopyramide', 850: 'Disopyramide', 1804: 'disopiramide', 1841: '(S)-DISOPYRAMIDE', 90: 'Disopyramide', 13: 'disopyramide'}, 'SMILE': {216: 'CC(C)N(CCC(C1=CC=CC=C1)(C2=CC=CC=N2)C(=O)N)C(C)C', 261: 'CC(C)N(CC[C@@](C1=CC=CC=C1)(C2=CC=CC=N2)C(=O)N)C(C)C', 360: 'CC(C)N(CC[C@](C1=CC=CC=C1)(C2=CC=CC=N2)C(=O)N)C(C)C', 187…	18.77540620980161	16.86504082148208	0.0	1.0	31.04034666626175	2.495292222609547	4.990584445219093	31.04034666626175	1.2416138666504701	4.120079650441848	3.9974900477002238	0.15989960190800895	2.3019574079660647	225.73767248907325	9.02950689956293	6.335664315765833	12.0	12.0	54.0	25.0	0.0	0.0	4.0	29.0	0.0	21.0	3.0	1.0	0.0	0.0	0.0	0.0	0.0	0.0	0.0	270.0	282.0	375.0
103	103	DX-9065A	2.0	(2S)-3-(7-carbamimidoylnaphthalen-2-yl)-2-[4-[(3S)-1-ethanimidoylpyrrolidin-3-yl]oxyphenyl]propanoic acid|3-(7-carbamimidoylnaphthalen-2-yl)-2-[4-(1-ethanimidoylpyrrolidin-3-yl)oxyphenyl]propanoic acid			CC(=N)N1CCC(Oc2ccc(C(Cc3ccc4ccc(C(=N)N)cc4c3)C(=O)O)cc2)C1	F	=	%	{'Name': {44: 'DX-9065A', 192: 'DX-9065A', 2084: 'dx-9065a', 2108: 'dx-9065a'}, 'SMILE': {44: 'CC(=N)N1CC[C@@H](C1)OC2=CC=C(C=C2)[C@H](CC3=CC4=C(C=C3)C=CC(=C4)C(=N)N)C(=O)O', 192: 'CC(=N)N1CC[C@@H](C1)OC2=CC=C(C=C2)[C@H](CC3=CC4=C(C=C3)C=CC(=C4)C(=N)N)C(=O)O', 2084: 'CC(=N)N1CCC(C1)OC2=CC=C(C=C2)C(CC3=CC4=C(C=C3)C=CC(=C4)C(=N)N)C(=O)O', 2108: 'CC(=N)N1CCC(C1)OC2=CC=C(C=C2)C(CC3=CC4=C(C=C3)C=CC(=C…	25.90998234856337	19.02706907645843	1.0	4.0	42.185595932927576	2.4092521225071297	4.817190170822169	42.18559593292757	1.278351391906896	4.4249457106503245	4.843972379319416	0.14678704179755805	2.7716575921072666	370.05603072544676	11.213819112892326	7.107576897038774	16.0	17.0	61.0	33.0	0.0	0.0	7.0	28.0	0.0	26.0	4.0	3.0	0.0	0.0	0.0	0.0	0.0	0.0	0.0	432.0	440.0	587.0
104	104	ASPIRIN	82.33333333333333	2-acetyloxybenzoic acid		11126-35-5	CC(=O)Oc1ccccc1C(=O)O	F	=	%	{'Name': {15: 'ASPIRIN', 179: 'ASPIRIN', 1000: 'ASPIRIN', 2: 'Acetylsalicylic acid', 106: 'Acetylsalicylic acid', 447: '-', 1679: 'Aspirin', 1805: 'Aspirin', 2136: 'Aspirin', 1151: 'aspirin', 544: 'Aspirin'}, 'SMILE': {15: 'CC(=O)OC1=CC=CC=C1C(=O)O', 179: 'CC(=O)OC1=CC=CC=C1C(=O)O', 1000: 'CC(=O)OC1=CC=CC=C1C(=O)O', 2: 'CC(=O)OC1=CC=CC=C1C(=O)O', 106: 'CC(=O)OC1=CC=CC=C1C(=O)O', 447: 'CC(=O)OC1=C…	9.54906712535007	9.039192285773227	1.0	0.0	15.284972566451406	2.3067677175277588	4.613535435055516	15.284972566451408	1.175767120496262	3.450864981353601	3.253931890960839	0.25030245315083377	1.4422283421789157	53.717738796956354	4.1321337536120275	4.246107542849358	6.0	6.0	21.0	13.0	0.0	0.0	4.0	8.0	0.0	9.0	0.0	4.0	0.0	0.0	0.0	0.0	0.0	0.0	0.0	234.0	203.0	274.0
105	105	Vorinostat	43.0	N'-hydroxy-N-phenyloctanediamide		1227736-21-1	O=C(CCCCCCC(=O)Nc1ccccc1)NO	F	=	%	{'Name': {1543: 'Vorinostat', 211: 'vorinostat', 383: 'Vorinostat'}, 'SMILE': {1543: 'C1=CC=C(C=C1)NC(=O)CCCCCCC(=O)NO', 211: 'C1=CC=C(C=C1)NC(=O)CCCCCCC(=O)NO', 383: 'C1=CC=C(C=C1)NC(=O)CCCCCCC(=O)NO'}, 'Value': {1543: 43.0, 211: '43', 383: '43'}, 'Source': {1543: 'OCHEM', 211: 'wei_train', 383: 'adme_2010_train'}}	13.653808442026765	11.360579467153991	0.0	0.0	23.780547709666948	2.194708574833476	4.389417149666953	23.780547709666948	1.2516077741929972	3.806226896198726	3.4178018611715424	0.17988430848271275	1.8708514999554202	336.1111285843589	17.690059399176782	6.4592957312876385	6.0	6.0	39.0	19.0	0.0	0.0	5.0	20.0	0.0	14.0	2.0	3.0	0.0	0.0	0.0	0.0	0.0	0.0	0.0	246.0	212.0	240.0
106	106	Mercaptopurine	12.0	3,7-dihydropurine-6-thione		157930-13-7	S=c1nc[nH]c2nc[nH]c12	F	=	%	{'Name': {258: 'Mercaptopurine', 1109: 'Mercaptopurine', 1033: 'mercaptopurine', 176: 'Mercaptopurine'}, 'SMILE': {258: 'C1=NC2=C(N1)C(=S)N=CN2', 1109: 'C1=NC2=C(N1)C(=S)N=CN2', 1033: 'C1=NC2=C(N1)C(=S)N=CN2', 176: 'C1=NC2=C(N1)C(=S)N=CN2'}, 'Value': {258: 12.0, 1109: 12.0, 1033: '12', 176: '12'}, 'Source': {258: 'OCHEM', 1109: 'OCHEM', 1033: 'wei_train', 176: 'adme_2010_train'}}	7.806684163753442	7.343579461024166	0.0	0.0	13.098357873904224	2.3698375056289716	4.63394953081832	13.098357873904224	1.3098357873904223	3.26131127424539	3.026081345348862	0.3026081345348862	1.1072684971426061	35.990740492855906	3.5990740492855906	3.583261696840542	9.0	10.0	14.0	10.0	0.0	0.0	5.0	4.0	0.0	5.0	4.0	0.0	1.0	0.0	0.0	0.0	0.0	0.0	0.0	148.44444444444446	160.66666666666669	218.00000000000003
107	107	methionine	100.0	2-amino-4-methylsulfanylbutanoic acid		33807-07-7	CSCCC(N)C(=O)O	F	=	%	{'Name': {261: 'methionine'}, 'SMILE': {261: 'CSCCC(C(=O)O)N'}, 'Value': {261: '100'}, 'Source': {261: 'wei_train'}}	5.944583534196036	6.287591275195097	1.0	1.0	10.175084032527598	2.0839681098272997	4.1679362196545995	10.175084032527598	1.1305648925030665	3.0184407228893626	2.70583831118657	0.3006487012429522	0.8900512603419767	28.747142349156928	3.194126927684103	3.253177850094305	0.0	0.0	20.0	9.0	0.0	0.0	4.0	11.0	0.0	5.0	1.0	2.0	1.0	0.0	0.0	0.0	0.0	0.0	0.0	104.44444444444444	77.0	98.33333333333334
108	108	Etidronic acid	5.0	(1-hydroxy-1-phosphonoethyl)phosphonic acid		2809-21-4	CC(O)(P(=O)(O)O)P(=O)(O)O	F	=	%	{'Name': {911: 'Etidronic acid', 942: 'etidronate', 121: 'Etidronate'}, 'SMILE': {911: 'CC(O)(P(=O)(O)O)P(=O)(O)O', 942: 'CC(O)(P(=O)(O)O)P(=O)(O)O', 121: 'CC(O)(P(=O)(O)O)P(=O)(O)O'}, 'Value': {911: 5.0, 942: '5', 121: '5'}, 'Source': {911: 'OCHEM', 942: 'wei_train', 121: 'adme_2010_train'}}	8.152948101667096	8.723359803431793	4.0	0.0	10.363081100704115	2.4494897427831783	4.8989794855663575	10.363081100704115	0.9420982818821922	3.2803128777834543	2.984808459015372	0.271346223546852	1.1888457567560005	30.753724938234345	2.7957931762031225	3.5213213029231976	0.0	0.0	19.0	11.0	0.0	0.0	9.0	8.0	0.0	2.0	0.0	7.0	0.0	2.0	0.0	0.0	0.0	0.0	0.0	214.61728395061726	46.22222222222223	309.9753086419753
109	109	TRIAZOLAM	49.333333333333336	8-chloro-6-(2-chlorophenyl)-1-methyl-4H-[1,2,4]triazolo[4,3-a][1,4]benzodiazepine		28911-01-5	Cc1nnc2n1-c1ccc(Cl)cc1C(c1ccccc1Cl)=NC2	F	=	%	{'Name': {235: 'TRIAZOLAM', 387: 'TRIAZOLAM', 491: 'TRIAZOLAM', 364: 'Triazolam', 468: '-', 1605: 'Triazolam', 1785: 'Triazolam', 289: 'Triazolam'}, 'SMILE': {235: 'CC1=NN=C2N1C3=C(C=C(C=C3)Cl)C(=NC2)C4=CC=CC=C4Cl', 387: 'CC1=NN=C2N1C3=C(C=C(C=C3)Cl)C(=NC2)C4=CC=CC=C4Cl', 491: 'CC1=NN=C2N1C3=C(C=C(C=C3)Cl)C(=NC2)C4=CC=CC=C4Cl', 364: 'CC1=NN=C2N1C3=C(C=C(C=C3)Cl)C(=NC2)C4=CC=CC=C4Cl', 468: 'CC1=NN…	18.42986490843461	15.087824736926008	0.0	0.0	30.304370154476768	2.517323562062715	4.944988343645438	30.30437015447677	1.3175813110642074	4.095707233183034	4.281780508615459	0.18616436993980254	2.2872780527078738	161.2714129659904	7.0118005637387135	5.915997863382236	17.0	17.0	35.0	23.0	0.0	0.0	6.0	12.0	0.0	17.0	4.0	0.0	0.0	0.0	0.0	2.0	0.0	0.0	2.0	297.2098765432099	345.22222222222223	492.1111111111111
110	110	Clorazepate	91.0	7-chloro-2,2-dihydroxy-5-phenyl-1,3-dihydro-1,4-benzodiazepine-3-carboxylic acid			O=C(O)C1N=C(c2ccccc2)c2cc(Cl)ccc2NC1(O)O	F	=	%	{'Name': {752: 'Clorazepate'}, 'SMILE': {752: 'C1=CC=C(C=C1)C2=NC(C(NC3=C2C=C(C=C3)Cl)(O)O)C(=O)O'}, 'Value': {752: '91'}, 'Source': {752: 'adme_2010_train'}}	18.100306159184843	15.111160439522962	1.0	0.0	28.828584477848114	2.4949495128405283	4.883154657770366	28.828584477848114	1.2534167164281789	4.0721593137620475	4.238149867667521	0.18426738555076178	2.277035944984541	156.2899285533102	6.795214284926531	5.884621921647315	12.0	12.0	36.0	23.0	0.0	0.0	7.0	13.0	0.0	16.0	2.0	4.0	0.0	0.0	0.0	1.0	0.0	0.0	1.0	345.60493827160496	343.1111111111111	527.6666666666666
111	111	melperone	60.0	1-(4-fluorophenyl)-4-(4-methylpiperidin-1-yl)butan-1-one		3575-80-2	CC1CCN(CCCC(=O)c2ccc(F)cc2)CC1	F	=	%	{'Name': {346: 'melperone'}, 'SMILE': {346: 'CC1CCN(CC1)CCCC(=O)C2=CC=C(C=C2)F'}, 'Value': {346: '60'}, 'Source': {346: 'wei_train'}}	14.42986490843461	11.511450651189728	0.0	1.0	24.19652913782608	2.2673182543444574	4.534636508688916	24.19652913782608	1.2735015335697937	3.848649644697301	3.9538614878965177	0.20809797304718514	2.016546579426222	108.83607326180253	5.728214382200133	5.331696721356884	6.0	6.0	41.0	19.0	0.0	0.0	3.0	22.0	0.0	16.0	1.0	1.0	0.0	0.0	1.0	0.0	0.0	0.0	1.0	232.0	203.0	250.0
112	112	Distigmine	8.0	(1-methylpyridin-1-ium-3-yl) N-methyl-N-[6-[methyl-(1-methylpyridin-1-ium-3-yl)oxycarbonylamino]hexyl]carbamate		17299-00-2	CN(CCCCCCN(C)C(=O)Oc1ccc[n+](C)c1)C(=O)Oc1ccc[n+](C)c1	F	=	%	{'Name': {851: 'Distigmine', 766: 'distigmine', 12: 'Distigmine'}, 'SMILE': {851: 'C[N+]1=CC=CC(=C1)OC(=O)N(C)CCCCCCN(C)C(=O)OC2=C[N+](=CC=C2)C', 766: 'C[N+]1=CC=CC(=C1)OC(=O)N(C)CCCCCCN(C)C(=O)OC2=C[N+](=CC=C2)C', 12: 'C[N+]1=CC=CC(=C1)OC(=O)N(C)CCCCCCN(C)C(=O)OC2=C[N+](=CC=C2)C'}, 'Value': {851: 8.0, 766: '8', 12: '8'}, 'Source': {851: 'OCHEM', 766: 'wei_train', 12: 'adme_2010_train'}}	22.495768786190276	17.27037839169567	0.0	2.0	36.98792285737807	2.2620643115438863	4.5241286230877735	36.98792285737807	1.2329307619126022	4.2857137941284495	5.093128031941182	0.16977093439803942	2.726504475061039	194.5455437862205	6.484851459540683	6.369278582599748	12.0	12.0	62.0	30.0	0.0	0.0	8.0	32.0	0.0	22.0	4.0	4.0	0.0	0.0	0.0	0.0	0.0	0.0	0.0	390.0	374.0	506.0
113	113	Coumarin	3.0	chromen-2-one		103802-83-1	O=c1ccc2ccccc2o1	F	=	%	{'Name': {797: 'Coumarin', 1147: 'coumarin', 99: 'Coumarin'}, 'SMILE': {797: 'C1=CC=C2C(=C1)C=CC(=O)O2', 1147: 'C1=CC=C2C(=C1)C=CC(=O)O2', 99: 'C1=CC=C2C(=C1)C=CC(=O)O2'}, 'Value': {797: 3.0, 1147: '3', 99: '3'}, 'Source': {797: 'OCHEM', 1147: 'wei_train', 99: 'adme_2010_train'}}	8.55423105945987	7.309127551404554	0.0	0.0	14.42692050443618	2.333243827884394	4.666487655768789	14.42692050443618	1.3115382276760164	3.341737204438026	3.169333269636081	0.2881212063305528	1.2488314205361652	41.857194506474606	3.8051995005886003	3.829573873708397	10.0	11.0	17.0	11.0	0.0	0.0	2.0	6.0	0.0	9.0	0.0	2.0	0.0	0.0	0.0	0.0	0.0	0.0	0.0	174.0	172.0	241.0
114	114	INDORAMIN	33.5	N-[1-[2-(1H-indol-3-yl)ethyl]piperidin-4-yl]benzamide		26844-12-2	O=C(NC1CCN(CCc2c[nH]c3ccccc23)CC1)c1ccccc1	F	=	%	{'Name': {985: 'INDORAMIN', 1020: 'Indoramin', 1681: 'Indoramin', 731: 'indoramin', 104: 'indoramin', 209: 'Indoramin'}, 'SMILE': {985: 'C1CN(CCC1NC(=O)C2=CC=CC=C2)CCC3=CNC4=CC=CC=C43', 1020: 'C1CN(CCC1NC(=O)C2=CC=CC=C2)CCC3=CNC4=CC=CC=C43', 1681: 'C1CN(CCC1NC(=O)C2=CC=CC=C2)CCC3=CNC4=CC=CC=C43', 731: 'C1CN(CCC1NC(=O)C2=CC=CC=C2)CCC3=CNC4=CC=CC=C43', 104: 'C1CN(CCC1NC(=O)C2=CC=CC=C2)CCC3=CNC4=CC=…	20.494166110591415	14.997102330331263	0.0	1.0	35.01347293976405	2.401153073440329	4.701959245330542	35.01347293976405	1.346672036144771	4.1967110302618655	3.7404373803469912	0.14386297616719196	2.274713996232997	679.8058730733686	26.1463797335911	7.477318721665737	15.0	16.0	51.0	26.0	0.0	0.0	4.0	25.0	0.0	22.0	3.0	1.0	0.0	0.0	0.0	0.0	0.0	0.0	0.0	296.0	313.0	418.0
115	115	BALSALAZIDE	1.0	5-[[4-(2-carboxyethylcarbamoyl)phenyl]diazenyl]-2-hydroxybenzoic acid		399030-81-0	O=C(O)CCNC(=O)c1ccc(N=Nc2ccc(O)c(C(=O)O)c2)cc1	F	=	%	{'Name': {655: 'BALSALAZIDE', 365: 'balsalazide', 70: 'Balsalazide'}, 'SMILE': {655: 'C1=CC(=CC=C1C(=O)NCCC(=O)O)N=NC2=CC(=C(C=C2)O)C(=O)O', 365: 'C1=CC(=CC=C1C(=O)NCCC(=O)O)N=NC2=CC(=C(C=C2)O)C(=O)O', 70: 'C1=CC(=CC=C1C(=O)NCCC(=O)O)N=NC2=CC(=C(C=C2)O)C(=O)O'}, 'Value': {655: 1.0, 365: '1', 70: '1'}, 'Source': {655: 'OCHEM', 365: 'wei_train', 70: 'adme_2010_train'}}	19.626901546924206	15.092702903706785	2.0	0.0	32.03566888994759	2.334708556095196	4.669417112190391	32.03566888994758	1.23214111115183	4.151780759785602	4.228199600667563	0.16262306156413703	2.397287721161306	404.33665889457706	15.551409957483733	6.95775929007065	12.0	12.0	41.0	26.0	0.0	0.0	9.0	15.0	0.0	17.0	3.0	6.0	0.0	0.0	0.0	0.0	0.0	0.0	0.0	448.0	404.0	540.0
116	116	AMILORIDE	59.2	3,5-diamino-6-chloro-N-(diaminomethylidene)pyrazine-2-carboxamide		137053-86-2	NC(N)=NC(=O)c1nc(Cl)c(N)nc1N	F	=	%	{'Name': {768: 'AMILORIDE', 1153: 'AMILORIDE', 84: 'Amiloride', 114: 'Amiloride', 391: '-', 611: 'Amiloride', 1665: 'Amiloride', 1055: 'amiloride', 88: 'amiloride', 405: 'Amiloride'}, 'SMILE': {768: 'C1(=C(N=C(C(=N1)Cl)N)N)C(=O)N=C(N)N', 1153: 'C1(=C(N=C(C(=N1)Cl)N)N)C(=O)N=C(N)N', 84: 'C1(=C(N=C(C(=N1)Cl)N)N)C(=O)N=C(N)N', 114: 'C1(=C(N=C(C(=N1)Cl)N)N)C(=O)N=C(N)N', 391: 'C1(=C(N=C(C(=N1)Cl)N)N)…	11.141620172685643	10.476292278656858	0.0	3.0	17.34427002431165	2.3626524955828057	4.725304991165611	17.34427002431165	1.1562846682874435	3.597962910896598	3.4332672600450596	0.22888448400300396	1.6389774698433943	73.12235562619948	4.874823708413299	4.697599250629551	6.0	6.0	23.0	15.0	0.0	0.0	9.0	8.0	0.0	6.0	7.0	1.0	0.0	0.0	0.0	1.0	0.0	0.0	1.0	243.60493827160494	243.1111111111111	338.0
117	117	Cilazaprilat	26.0	7-[(1-carboxy-3-phenylpropyl)amino]-6-oxo-1,2,3,4,7,8,9,10-octahydropyridazino[1,2-a]diazepine-4-carboxylic acid			O=C(O)C(CCc1ccccc1)NC1CCCN2CCCC(C(=O)O)N2C1=O	F	=	%	{'Name': {759: 'Cilazaprilat', 608: 'cilazaprilat', 274: 'Cilazaprilat'}, 'SMILE': {759: 'C1CC(C(=O)N2C(CCCN2C1)C(=O)O)NC(CCC3=CC=CC=C3)C(=O)O', 608: 'C1CC(C(=O)N2C(CCCN2C1)C(=O)O)NC(CCC3=CC=CC=C3)C(=O)O', 274: 'C1CC(C(=O)N2C(CCCN2C1)C(=O)O)NC(CCC3=CC=CC=C3)C(=O)O'}, 'Value': {759: 26.0, 608: '26', 274: '26'}, 'Source': {759: 'OCHEM', 608: 'wei_train', 274: 'adme_2010_train'}}	21.51751174718304	17.462176366442772	2.0	1.0	35.745023388245436	2.447673054444557	4.855946307216553	35.74502338824544	1.2766079781516229	4.246447360133267	4.1018332558381285	0.14649404485136172	2.4410534265263752	644.4938076212067	23.017635986471667	7.498084631478877	6.0	6.0	55.0	28.0	0.0	0.0	8.0	27.0	0.0	20.0	3.0	5.0	0.0	0.0	0.0	0.0	0.0	0.0	0.0	392.0	358.0	497.0
118	118	PROSCILLARIDIN	7.0	5-[(3S,8R,9S,10R,13R,14S,17R)-14-hydroxy-10,13-dimethyl-3-[(2R,3R,4R,5R,6S)-3,4,5-trihydroxy-6-methyloxan-2-yl]oxy-1,2,3,6,7,8,9,11,12,15,16,17-dodecahydrocyclopenta[a]phenanthren-17-yl]pyran-2-one|5-[14-hydroxy-10,13-dimethyl-3-(3,4,5-trihydroxy-6-methyloxan-2-yl)oxy-1,2,3,6,7,8,9,11,12,15,16,17-dodecahydrocyclopenta[a]phenanthren-17-yl]pyran-2-one		466-06-8	CC1OC(OC2C=C3CCC4C(CCC5(C)C(c6ccc(=O)oc6)CCC45O)C3(C)CC2)C(O)C(O)C1O	F	=	%	{'Name': {590: 'PROSCILLARIDIN', 527: '-', 1337: 'proscillaridin', 1779: 'proscillaridin', 948: 'proscillaridin', 135: 'Proscillaridin'}, 'SMILE': {590: 'C[C@H]1[C@@H]([C@H]([C@H]([C@@H](O1)O[C@H]2CC[C@@]3([C@H]4CC[C@@]5([C@H](CC[C@@]5([C@@H]4CCC3=C2)O)C6=COC(=O)C=C6)C)C)O)O)O', 527: 'CC1C(C(C(C(O1)OC2CCC3(C4CCC5(C(CCC5(C4CCC3=C2)O)C6=COC(=O)C=C6)C)C)O)O)O', 1337: 'CC1C(C(C(C(O1)OC2CCC3(C4CCC5(C(…	30.845483197636494	22.10455994289722	0.0	0.0	49.514234170348686	2.6746878758880857	5.292633652158038	49.514234170348686	1.303006162377597	4.606028242460349	4.532512625561452	0.11927664804109084	2.846277515937702	1440.5921899917475	37.91032078925652	8.607810617814964	6.0	6.0	80.0	38.0	0.0	0.0	8.0	42.0	0.0	30.0	0.0	8.0	0.0	0.0	0.0	0.0	0.0	0.0	0.0	492.0	477.0	748.0
119	119	MYCOPHENOLIC ACID	83.0	(E)-6-(4-hydroxy-6-methoxy-7-methyl-3-oxo-1H-2-benzofuran-5-yl)-4-methylhex-4-enoic acid|6-(4-hydroxy-6-methoxy-7-methyl-3-oxo-1H-2-benzofuran-5-yl)-4-methylhex-4-enoic acid			COc1c(C)c2c(c(O)c1CC=C(C)CCC(=O)O)C(=O)OC2	F	=	%	{'Name': {740: 'MYCOPHENOLIC ACID', 1764: 'Mycophenolic Acid', 398: 'Mycophenolic acid ', 71: 'Mycophenolic acid'}, 'SMILE': {740: 'CC1=C2COC(=O)C2=C(C(=C1OC)C/C=C(\\C)/CCC(=O)O)O', 1764: 'CC1=C2COC(=O)C2=C(C(=C1OC)CC=C(C)CCC(=O)O)O', 398: 'CC1=C2COC(=O)C2=C(C(=C1OC)CC=C(C)CCC(=O)O)O', 71: 'CC1=C2COC(=O)C2=C(C(=C1OC)C/C=C(\\C)/CCC(=O)O)O'}, 'Value': {740: 72.0, 1764: 72.0, 398: '94', 71: '94'}, '…	17.343820745285047	15.576035540118564	1.0	0.0	28.462906588027188	2.522462928526101	4.978727788854007	28.462906588027188	1.2375176777403125	4.044168285835586	3.7326914806344518	0.16229093394062835	2.150038672957218	714.4687760586897	31.063859828638684	7.404448418942423	6.0	6.0	43.0	23.0	0.0	0.0	6.0	20.0	0.0	17.0	0.0	6.0	0.0	0.0	0.0	0.0	0.0	0.0	0.0	366.0	328.0	475.0
120	120	ACETYLCYSTEINE	5.0	2-acetamido-3-sulfanylpropanoic acid		2300155-89-7	CC(=O)NC(CS)C(=O)O	F	=	%	{'Name': {578: 'ACETYLCYSTEINE', 1040: 'acetylcysteine', 125: 'Acetylcysteine'}, 'SMILE': {578: 'CC(=O)NC(CS)C(=O)O', 1040: 'CC(=O)NC(CS)C(=O)O', 125: 'CC(=O)NC(CS)C(=O)O'}, 'Value': {578: 5.0, 1040: '5', 125: '5'}, 'Source': {578: 'OCHEM', 1040: 'wei_train', 125: 'adme_2010_train'}}	6.761080115123762	7.232929057983226	1.0	0.0	10.932143397034864	2.154341309122881	4.308682618245763	10.932143397034864	1.0932143397034864	3.1334163908347277	2.8793719169119942	0.2879371916911994	1.057572185958435	29.686592584334356	2.9686592584334357	3.390695515747407	0.0	0.0	19.0	10.0	0.0	0.0	5.0	9.0	0.0	5.0	1.0	3.0	1.0	0.0	0.0	0.0	0.0	0.0	0.0	159.30864197530863	119.11111111111111	142.66666666666666
121	121	Ketobemidone	34.0	1-[4-(3-hydroxyphenyl)-1-methylpiperidin-4-yl]propan-1-one		469-79-4	CCC(=O)C1(c2cccc(O)c2)CCN(C)CC1	F	=	%	{'Name': {1035: 'Ketobemidone', 268: 'ketobemidone', 322: 'Ketobemidone'}, 'SMILE': {1035: 'CCC(=O)C1(CCN(CC1)C)C2=CC(=CC=C2)O', 268: 'CCC(=O)C1(CCN(CC1)C)C2=CC(=CC=C2)O', 322: 'CCC(=O)C1(CCN(CC1)C)C2=CC(=CC=C2)O'}, 'Value': {1035: 34.0, 268: '34', 322: '34'}, 'Source': {1035: 'OCHEM', 268: 'wei_train', 322: 'adme_2010_train'}}	13.639979128130653	12.115835997679655	0.0	1.0	22.723880961531314	2.474315204860188	4.948630409720378	22.723880961531314	1.2624378311961841	3.809995264711257	3.7069140545392734	0.2059396696966263	1.89798640416188	99.62216200891604	5.534564556050891	5.189171314870643	6.0	6.0	39.0	18.0	0.0	0.0	3.0	21.0	0.0	15.0	1.0	2.0	0.0	0.0	0.0	0.0	0.0	0.0	0.0	208.0	201.0	265.0
122	122	RILUZOLE	71.5	6-(trifluoromethoxy)-1,3-benzothiazol-2-amine		1744-22-5	Nc1nc2ccc(OC(F)(F)F)cc2s1	F	=	%	{'Name': {729: 'RILUZOLE', 1375: 'Riluzole', 1601: 'Riluzole', 278: 'riluzole', 78: 'riluzole', 525: 'Riluzole'}, 'SMILE': {729: 'C1=CC2=C(C=C1OC(F)(F)F)SC(=N2)N', 1375: 'C1=CC2=C(C=C1OC(F)(F)F)SC(=N2)N', 1601: 'C1=CC2=C(C=C1OC(F)(F)F)SC(=N2)N', 278: 'C1=CC2=C(C=C1OC(F)(F)F)SC(=N2)N', 78: 'C1=CC2=C(C=C1OC(F)(F)F)SC(=N2)N', 525: 'C1=CC2=C(C=C1OC(F)(F)F)SC(=N2)N'}, 'Value': {729: 79.0, 1375: 64.0, …	11.859414051999734	10.400868746734751	0.0	0.0	17.78864851059615	2.4057563599211	4.711326099854672	17.78864851059615	1.18590990070641	3.646165720504335	3.508369114325829	0.2338912742883886	1.6606163978142103	73.95363524172069	4.930242349448046	4.708903454159805	9.0	10.0	20.0	15.0	0.0	0.0	7.0	5.0	0.0	8.0	2.0	1.0	1.0	0.0	3.0	0.0	0.0	0.0	3.0	324.44444444444446	262.3333333333333	490.0
123	123	fosphenytoin	0.0	(2,5-dioxo-4,4-diphenylimidazolidin-1-yl)methyl dihydrogen phosphate		93390-81-9	O=C1NC(c2ccccc2)(c2ccccc2)C(=O)N1COP(=O)(O)O	F	=	%	{'Name': {306: 'fosphenytoin'}, 'SMILE': {306: 'C1=CC=C(C=C1)C2(C(=O)N(C(=O)N2)COP(=O)(O)O)C3=CC=CC=C3'}, 'Value': {306: '0'}, 'Source': {306: 'wei_train'}}	19.52170965981712	16.754049991048124	2.0	0.0	31.533028701773915	2.5845279229306484	5.058728260918189	31.533028701773915	1.2613211480709565	4.152762501000945	3.9856788285110865	0.15942715314044345	2.2989983755341044	256.9521464549786	10.278085858199145	6.465180598867612	12.0	12.0	40.0	25.0	0.0	0.0	9.0	15.0	0.0	16.0	2.0	6.0	0.0	1.0	0.0	0.0	0.0	0.0	0.0	409.30864197530866	322.22222222222223	672.1111111111111
124	124	Cilazapril	60.0	7-[(1-ethoxy-1-oxo-4-phenylbutan-2-yl)amino]-6-oxo-1,2,3,4,7,8,9,10-octahydropyridazino[1,2-a]diazepine-4-carboxylic acid		104013-57-2	CCOC(=O)C(CCc1ccccc1)NC1CCCN2CCCC(C(=O)O)N2C1=O	F	=	%	{'Name': {758: 'Cilazapril', 761: 'cilazapril', 495: 'Cilazapril'}, 'SMILE': {758: 'CCOC(=O)C(CCC1=CC=CC=C1)NC2CCCN3CCCC(N3C2=O)C(=O)O', 761: 'CCOC(=O)C(CCC1=CC=CC=C1)NC2CCCN3CCCC(N3C2=O)C(=O)O', 495: 'CCOC(=O)C(CCC1=CC=CC=C1)NC2CCCN3CCCC(N3C2=O)C(=O)O'}, 'Value': {758: 60.0, 761: '60', 495: '60'}, 'Source': {758: 'OCHEM', 761: 'wei_train', 495: 'adme_2010_train'}}	22.82233550981496	18.566453706298926	1.0	1.0	38.39848168635237	2.4484286937853508	4.857550289684632	38.39848168635237	1.2799493895450789	4.309805681923633	4.166354144727215	0.13887847149090718	2.5256536362297517	714.9356327070119	23.8311877569004	7.6708048031236995	6.0	6.0	61.0	30.0	0.0	0.0	8.0	31.0	0.0	22.0	3.0	5.0	0.0	0.0	0.0	0.0	0.0	0.0	0.0	408.0	376.0	520.0
125	125	SULPIRIDE	37.333333333333336	N-[(1-ethylpyrrolidin-2-yl)methyl]-2-methoxy-5-sulfamoylbenzamide		95204-38-9	CCN1CCCC1CNC(=O)c1cc(S(N)(=O)=O)ccc1OC	F	=	%	{'Name': {420: 'SULPIRIDE', 570: 'SULPIRIDE', 1082: 'SULPIRIDE', 79: 'sulpiride', 102: 'sulpiride', 535: '-', 1671: 'sulpiride', 262: 'Sulpiride', 110: 'sulpiride'}, 'SMILE': {420: 'CCN1CCCC1CNC(=O)C2=C(C=CC(=C2)S(=O)(=O)N)OC', 570: 'CCN1CCCC1CNC(=O)C2=C(C=CC(=C2)S(=O)(=O)N)OC', 1082: 'CCN1CCCC1CNC(=O)C2=C(C=CC(=C2)S(=O)(=O)N)OC', 79: 'CCN1CCCC1CNC(=O)C2=C(C=CC(=C2)S(=O)(=O)N)OC', 102: 'CCN1CCCC1…	17.373778515633713	15.513990586242256	0.0	1.0	28.505832326624617	2.4022457941738837	4.80154410099137	28.505832326624617	1.2393840142010704	4.0438765237953245	4.066177242654588	0.17679031489802555	2.2356124285966383	185.81160005159012	8.078765219634352	6.057642380367007	6.0	6.0	46.0	23.0	0.0	0.0	8.0	23.0	0.0	15.0	3.0	4.0	1.0	0.0	0.0	0.0	0.0	0.0	0.0	316.44444444444446	236.66666666666666	432.0
126	126	-	52.0	N-[3-[(4-amino-6,7-dimethoxyquinazolin-2-yl)-methylamino]propyl]oxolane-2-carboxamide|N-[3-[(4-amino-6,7-dimethoxyquinazolin-2-yl)-methylamino]propyl]oxolane-2-carboxamide;hydrochloride		1100050-87-0|81403-68-1	COc1cc2nc(N(C)CCCNC(=O)C3CCCO3)nc(N)c2cc1OC	F	=	%	{'Name': {382: '-', 593: 'alfuzosin', 546: 'alfuzosin', 457: 'Alfuzosin'}, 'SMILE': {382: 'CN(CCCNC(=O)C1CCCO1)C2=NC3=CC(=C(C=C3C(=N2)N)OC)OC.Cl', 593: 'CN(CCCNC(=O)C1CCCO1)C2=NC3=CC(=C(C=C3C(=N2)N)OC)OC', 546: 'CN(CCCNC(=O)C1CCCO1)C2=NC3=CC(=C(C=C3C(=N2)N)OC)OC', 457: 'CN(CCCNC(=O)C1CCCO1)C2=NC3=CC(=C(C=C3C(=N2)N)OC)OC'}, 'Value': {382: 49.0, 593: 55.0, 546: '55', 457: '55'}, 'Source': {382: 'OC…	21.339172262220558	17.03676945515481	0.0	0.0	36.14077486876772	2.455246249350367	4.910478964993356	36.14077486876772	1.2907419595988472	4.24800941593364	3.9417981904643256	0.14077850680229734	2.4012564298940204	1509.7647876438323	53.920170987279725	8.34932856508446	10.0	11.0	55.0	28.0	0.0	0.0	9.0	27.0	0.0	19.0	5.0	4.0	0.0	0.0	0.0	0.0	0.0	0.0	0.0	410.0	395.0	559.0
127	127	FENFLUMIZOLE	50.0	2-(2,4-difluorophenyl)-4,5-bis(4-methoxyphenyl)-1H-imidazole		73445-46-2	COc1ccc(-c2nc(-c3ccc(F)cc3F)[nH]c2-c2ccc(OC)cc2)cc1	F	=	%	{'Name': {250: 'FENFLUMIZOLE', 926: 'fenflumizole', 1777: 'fenflumizole', 778: 'fenflumizole', 407: 'Fenflumizole'}, 'SMILE': {250: 'COC1=CC=C(C=C1)C2=C(N=C(N2)C3=C(C=C(C=C3)F)F)C4=CC=C(C=C4)OC', 926: 'COC1=CC=C(C=C1)C2=C(N=C(N2)C3=C(C=C(C=C3)F)F)C4=CC=C(C=C4)OC', 1777: 'COC1=CC=C(C=C1)C2=C(N=C(N2)C3=C(C=C(C=C3)F)F)C4=CC=C(C=C4)OC', 778: 'COC1=CC=C(C=C1)C2=C(N=C(N2)C3=C(C=C(C=C3)F)F)C4=CC=C(C=C4)…	22.64399602485247	17.296964386864996	0.0	0.0	38.16626451716966	2.488187079907504	4.842594933516402	38.16626451716966	1.3160780867989537	4.303894757249315	4.503879974476785	0.15530620601644085	2.5696499788239335	284.45708623840966	9.808865042703781	6.71529313994913	23.0	23.0	47.0	29.0	0.0	0.0	6.0	18.0	0.0	23.0	2.0	2.0	0.0	0.0	2.0	0.0	0.0	0.0	2.0	472.0	457.0	644.0
128	128	VARDENAFIL	15.0	2-[2-ethoxy-5-(4-ethylpiperazin-1-yl)sulfonylphenyl]-5-methyl-7-propyl-3H-imidazo[5,1-f][1,2,4]triazin-4-one		1189685-70-8	CCCc1nc(C)c2c(=O)[nH]c(-c3cc(S(=O)(=O)N4CCN(CC)CC4)ccc3OCC)nn12	F	=	%	{'Name': {401: 'VARDENAFIL', 514: 'VARDENAFIL', 477: '-', 1527: 'vardenafil', 1973: 'vardenafil', 296: 'Vardenafil', 197: 'vardenafil', 194: 'Vardenafil'}, 'SMILE': {401: 'CCCC1=NC(=C2N1N=C(NC2=O)C3=C(C=CC(=C3)S(=O)(=O)N4CCN(CC4)CC)OCC)C', 514: 'CCCC1=NC(=C2N1N=C(NC2=O)C3=C(C=CC(=C3)S(=O)(=O)N4CCN(CC4)CC)OCC)C', 477: 'CCCC1=NC(=C2N1N=C(NC2=O)C3=C(C=CC(=C3)S(=O)(=O)N4CCN(CC4)CC)OCC)C', 1527: 'CCCC…	26.333707947823815	20.82882334865935	0.0	1.0	43.376345716190066	2.525255844282166	5.006945123158134	43.376345716190066	1.27577487400559	4.4580056512850215	4.812853668752498	0.14155451966919114	2.795065618146698	440.3444855722698	12.951308399184406	7.311332773966218	15.0	16.0	66.0	34.0	0.0	0.0	11.0	32.0	0.0	23.0	6.0	4.0	1.0	0.0	0.0	0.0	0.0	0.0	0.0	476.44444444444446	432.0	756.6666666666666
129	129	nebivolol	50.0	1-(6-fluoro-3,4-dihydro-2H-chromen-2-yl)-2-[[2-(6-fluoro-3,4-dihydro-2H-chromen-2-yl)-2-hydroxyethyl]amino]ethanol		9920-09-6	OC(CNCC(O)C1CCc2cc(F)ccc2O1)C1CCc2cc(F)ccc2O1	F	=	%	{'Name': {1180: 'nebivolol', 730: 'nebivolol', 408: 'Nebivolol'}, 'SMILE': {1180: 'C1CC2=C(C=CC(=C2)F)OC1C(CNCC(C3CCC4=C(O3)C=CC(=C4)F)O)O', 730: 'C1CC2=C(C=CC(=C2)F)OC1C(CNCC(C3CCC4=C(O3)C=CC(=C4)F)O)O', 408: 'C1CC2=C(C=CC(=C2)F)OC1C(CNCC(C3CCC4=C(O3)C=CC(=C4)F)O)O'}, 'Value': {1180: 50.0, 730: '50', 408: '50'}, 'Source': {1180: 'OCHEM', 730: 'wei_train', 408: 'adme_2010_train'}}	22.90321573885471	16.122196879749936	0.0	1.0	37.69187270585109	2.3917037595723523	4.7834075191447045	37.69187270585109	1.2997197484776237	4.3023018674579525	5.078919755367082	0.17513516397817525	2.6898093293890457	186.11642810592414	6.417807865721522	6.291083172434646	12.0	12.0	54.0	29.0	0.0	0.0	7.0	25.0	0.0	22.0	1.0	4.0	0.0	0.0	2.0	0.0	0.0	0.0	2.0	446.0	398.0	556.0
130	130	Medroxyprogesterone	12.5	17-acetyl-17-hydroxy-6,10,13-trimethyl-2,6,7,8,9,11,12,14,15,16-decahydro-1H-cyclopenta[a]phenanthren-3-one			CC(=O)C1(O)CCC2C3CC(C)C4=CC(=O)CCC4(C)C3CCC21C	F	=	%	{'Name': {255: 'Medroxyprogesterone', 1095: 'Medroxyprogesterone', 767: 'medroxyprogesterone', 192: 'Medroxyprogesterone'}, 'SMILE': {255: 'CC1CC2C(CCC3(C2CCC3(C(=O)C)O)C)C4(C1=CC(=O)CC4)C', 1095: 'CC1CC2C(CCC3(C2CCC3(C(=O)C)O)C)C4(C1=CC(=O)CC4)C', 767: 'CC1CC2C(CCC3(C2CCC3(C(=O)C)O)C)C4(C1=CC(=O)CC4)C', 192: 'CC1CC2C(CCC3(C2CCC3(C(=O)C)O)C)C4(C1=CC(=O)CC4)C'}, 'Value': {255: 10.0, 1095: 15.0, 76…	20.250812023656746	16.665595831742763	0.0	0.0	31.451602038299924	2.660504138620954	5.264485797010694	31.451602038299924	1.258064081531997	4.194314199029009	4.413248570568692	0.1765299428227477	2.400901787465973	173.42225511448274	6.93689020457931	6.072020133512597	0.0	0.0	57.0	25.0	0.0	0.0	3.0	32.0	0.0	22.0	0.0	3.0	0.0	0.0	0.0	0.0	0.0	0.0	0.0	270.0	277.0	411.0
131	131	acetohydroxamic acid	55.0	N-hydroxyacetamide		546-88-3	CC(=O)NO	F	=	%	{'Name': {576: 'acetohydroxamic acid', 243: 'acetohydroxamic acid', 458: 'Acetohydroxamic Acid'}, 'SMILE': {576: 'CC(=O)NO', 243: 'CC(=O)NO', 458: 'CC(=O)NO'}, 'Value': {576: 55.0, 243: '55', 458: '55'}, 'Source': {576: 'OCHEM', 243: 'wei_train', 458: 'adme_2010_train'}}	3.047206724228547	3.305182992539863	0.0	0.0	5.226251859505506	1.847759065022574	3.695518130045148	5.226251859505506	1.0452503719011013	2.4085761750980286	2.130986313697834	0.4261972627395668	0.06343775005718413	8.629874180987336	1.7259748361974672	1.4620827451692444	0.0	0.0	10.0	5.0	0.0	0.0	3.0	5.0	0.0	2.0	1.0	2.0	0.0	0.0	0.0	0.0	0.0	0.0	0.0	94.0	64.0	54.0
132	132	MANNITOL	16.4	(2R,3R,4R,5R)-hexane-1,2,3,4,5,6-hexol|hexane-1,2,3,4,5,6-hexol			OCC(O)C(O)C(O)C(O)CO	F	=	%	{'Name': {0: 'MANNITOL', 150: 'MANNITOL', 1131: 'MANNITOL', 29: 'Mannitol', 65: 'Mannitol', 92: 'Mannitol', 1086: 'Mannitol', 1699: 'Mannitol', 2137: 'Mannitol', 2180: 'Mannitol', 1049: 'mannitol', 140: 'Mannitol'}, 'SMILE': {0: 'C([C@H]([C@H]([C@@H]([C@@H](CO)O)O)O)O)O', 150: 'C([C@H]([C@H]([C@@H]([C@@H](CO)O)O)O)O)O', 1131: 'C([C@H]([C@H]([C@@H]([C@@H](CO)O)O)O)O)O', 29: 'C(C(C(C(C(CO)O)O)O)O)O…	8.094413448457095	8.780069363291274	0.0	0.0	14.19566935808922	2.2469796037174667	4.4939592074349335	14.19566935808922	1.182972446507435	3.3233807999435303	3.091778293837192	0.25764819115309934	1.3110679817908948	42.12131970714729	3.510109975595608	3.922875575647411	0.0	0.0	26.0	12.0	0.0	0.0	6.0	14.0	0.0	6.0	0.0	6.0	0.0	0.0	0.0	0.0	0.0	0.0	0.0	194.0	119.0	170.0
133	133	Dasatinib	15.0	N-(2-chloro-6-methylphenyl)-2-[[6-[4-(2-hydroxyethyl)piperazin-1-yl]-2-methylpyrimidin-4-yl]amino]-1,3-thiazole-5-carboxamide		302962-49-8	Cc1nc(Nc2ncc(C(=O)Nc3c(C)cccc3Cl)s2)cc(N2CCN(CCO)CC2)n1	F	=	%	{'Name': {810: 'Dasatinib', 737: 'dasatinib', 189: 'Dasatinib'}, 'SMILE': {810: 'CC1=C(C(=CC=C1)Cl)NC(=O)C2=CN=C(S2)NC3=CC(=NC(=N3)C)N4CCN(CC4)CCO', 737: 'CC1=C(C(=CC=C1)Cl)NC(=O)C2=CN=C(S2)NC3=CC(=NC(=N3)C)N4CCN(CC4)CCO', 189: 'CC1=C(C(=CC=C1)Cl)NC(=O)C2=CN=C(S2)NC3=CC(=NC(=N3)C)N4CCN(CC4)CCO'}, 'Value': {810: 15.0, 737: '15', 189: '15'}, 'Source': {810: 'OCHEM', 737: 'wei_train', 189: 'adme_201…	25.73164286360089	19.151718211864804	0.0	1.0	42.312869714421396	2.3947669842871893	4.762938320785564	42.312869714421396	1.2822081731642847	4.422390457547738	5.187444763764979	0.15719529587166603	2.8401637060236418	289.7249782520442	8.779544795516491	6.8628545906287535	17.0	17.0	59.0	33.0	0.0	0.0	11.0	26.0	0.0	22.0	7.0	2.0	1.0	0.0	0.0	1.0	0.0	0.0	1.0	434.0493827160494	437.44444444444446	581.1111111111111
134	134	ritipenem	37.0	3-(carbamoyloxymethyl)-6-(1-hydroxyethyl)-7-oxo-4-thia-1-azabicyclo[3.2.0]hept-2-ene-2-carboxylic acid			CC(O)C1C(=O)N2C(C(=O)O)=C(COC(N)=O)SC12	F	=	%	{'Name': {7: 'ritipenem'}, 'SMILE': {7: 'CC(C1C2N(C1=O)C(=C(S2)COC(=O)N)C(=O)O)O'}, 'Value': {7: '37'}, 'Source': {7: 'wei_train'}}	14.584343305760155	13.477405740976407	1.0	0.0	22.481857467477415	2.6076473159770295	5.095970753696969	22.481857467477415	1.1832556561830219	3.8799574848974494	3.5015673485356973	0.18429301834398407	1.8950645682963996	198.34389944302958	10.439152602264715	5.93185627613355	0.0	0.0	31.0	19.0	0.0	0.0	9.0	12.0	0.0	10.0	2.0	6.0	1.0	0.0	0.0	0.0	0.0	0.0	0.0	340.44444444444446	287.6666666666667	410.33333333333337
135	135		0.3	(2S)-6-amino-2-[[(2R)-2-[[(2S)-2-[[(2S)-2-[[(2R)-2-[[(2S)-2-amino-3-(1H-imidazol-5-yl)propanoyl]amino]-3-(1H-indol-3-yl)propanoyl]amino]propanoyl]amino]-3-(1H-indol-3-yl)propanoyl]amino]-3-phenylpropanoyl]amino]hexanamide|6-amino-2-[[2-[[2-[2-[[2-[[2-amino-3-(1H-imidazol-5-yl)propanoyl]amino]-3-(1H-indol-3-yl)propanoyl]amino]propanoylamino]-3-(1H-indol-3-yl)propanoyl]amino]-3-phenylpropanoyl]amin…		87616-84-0	CC(NC(=O)C(Cc1c[nH]c2ccccc12)NC(=O)C(N)Cc1cnc[nH]1)C(=O)NC(Cc1c[nH]c2ccccc12)C(=O)NC(Cc1ccccc1)C(=O)NC(CCCCN)C(N)=O	F	=	%	{'Name': {972: '', 2082: '-'}, 'SMILE': {972: 'C[C@@H](C(=O)N[C@@H](CC1=CNC2=CC=CC=C21)C(=O)N[C@H](CC3=CC=CC=C3)C(=O)N[C@@H](CCCCN)C(=O)N)NC(=O)[C@@H](CC4=CNC5=CC=CC=C54)NC(=O)[C@H](CC6=CN=CN6)N', 2082: 'CC(C(=O)NC(CC1=CNC2=CC=CC=C21)C(=O)NC(CC3=CC=CC=C3)C(=O)NC(CCCCN)C(=O)N)NC(=O)C(CC4=CNC5=CC=CC=C54)NC(=O)C(CC6=CN=CN6)N'}, 'Value': {972: 0.3, 2082: 0.3}, 'Source': {972: 'CHEMBL', 2082: 'OCHEM'}}	49.37047495434353	38.58606405176997	0.0	2.0	82.1077424687359	2.424124689986447	4.77467364796842	82.1077424687359	1.2829334760739985	5.0698983974417065	6.029409188285067	0.09420951856695417	3.652947017578964	2808.2016508907236	43.87815079516756	9.79659756592817	29.0	31.0	120.0	64.0	0.0	0.0	18.0	56.0	0.0	46.0	12.0	6.0	0.0	0.0	0.0	0.0	0.0	0.0	0.0	860.0	836.0	1132.0
136	136	MOCLOBEMIDE	66.0	4-chloro-N-(2-morpholin-4-ylethyl)benzamide		108375-13-9	O=C(NCCN1CCOCC1)c1ccc(Cl)cc1	F	=	%	{'Name': {334: 'MOCLOBEMIDE', 881: 'MOCLOBEMIDE', 1154: 'Moclobemide', 1633: 'Moclobemide', 179: 'Moclobemide', 153: 'moclobemide', 597: 'Moclobemide'}, 'SMILE': {334: 'C1COCCN1CCNC(=O)C2=CC=C(C=C2)Cl', 881: 'C1COCCN1CCNC(=O)C2=CC=C(C=C2)Cl', 1154: 'C1COCCN1CCNC(=O)C2=CC=C(C=C2)Cl', 1633: 'C1COCCN1CCNC(=O)C2=CC=C(C=C2)Cl', 179: 'C1COCCN1CCNC(=O)C2=CC=C(C=C2)Cl', 153: 'C1COCCN1CCNC(=O)C2=CC=C(C=C2…	13.613368327506883	10.999875839651958	0.0	1.0	23.115197727153884	2.264037480614403	4.528074961228805	23.115197727153884	1.284177651508549	3.794066781796282	3.692198775422404	0.20512215419013355	1.8940088195902902	127.7474135369296	7.097078529829422	5.437841647494709	6.0	6.0	35.0	18.0	0.0	0.0	5.0	17.0	0.0	13.0	2.0	2.0	0.0	0.0	0.0	1.0	0.0	0.0	1.0	221.60493827160494	199.11111111111111	244.66666666666669
137	137	Levosimendan	85.0	2-[[4-(4-methyl-6-oxo-4,5-dihydro-1H-pyridazin-3-yl)phenyl]hydrazinylidene]propanedinitrile		157968-98-4	CC1CC(=O)NN=C1c1ccc(NN=C(C#N)C#N)cc1	F	=	%	{'Name': {1062: 'Levosimendan', 188: 'levosimendan', 684: 'Levosimendan'}, 'SMILE': {1062: 'CC1CC(=O)NN=C1C2=CC=C(C=C2)NN=C(C#N)C#N', 188: 'CC1CC(=O)NN=C1C2=CC=C(C=C2)NN=C(C#N)C#N', 684: 'CC1CC(=O)NN=C1C2=CC=C(C=C2)NN=C(C#N)C#N'}, 'Value': {1062: 85.0, 188: '85', 684: '85'}, 'Source': {1062: 'OCHEM', 188: 'wei_train', 684: 'adme_2010_train'}}	15.694248556546645	12.710164040077874	0.0	0.0	26.59217687481805	2.366049975044373	4.732099950088745	26.592176874818055	1.2662941368960978	3.94609197036421	3.8431328003687026	0.18300632382708107	2.088225212147161	240.12972944316815	11.434749021103245	6.223116661379135	6.0	6.0	33.0	21.0	0.0	0.0	7.0	12.0	0.0	14.0	6.0	1.0	0.0	0.0	0.0	0.0	0.0	0.0	0.0	330.0	319.0	399.0
138	138	ZIDOVUDINE	76.5	1-[(2R,4S,5S)-4-azido-5-(hydroxymethyl)oxolan-2-yl]-5-methylpyrimidine-2,4-dione|1-[4-azido-5-(hydroxymethyl)oxolan-2-yl]-5-methylpyrimidine-2,4-dione			Cc1cn(C2CC(N=[N+]=[N-])C(CO)O2)c(=O)[nH]c1=O	F	=	%	{'Name': {283: 'ZIDOVUDINE', 879: 'ZIDOVUDINE', 1047: 'ZIDOVUDINE', 9: 'AZT(Zidovudine)', 375: 'Zidovudine', 467: '-', 1552: 'Zidovudine', 1653: 'Zidovudine', 1728: 'Zidovudine', 2118: 'Zidovudine', 15: 'zidovudine', 21: 'zidovudine'}, 'SMILE': {283: 'CC1=CN(C(=O)NC1=O)[C@H]2C[C@@H]([C@H](O2)CO)N=[N+]=[N-]', 879: 'CC1=CN(C(=O)NC1=O)[C@H]2C[C@@H]([C@H](O2)CO)N=[N+]=[N-]', 1047: 'CC1=CN(C(=O)NC1=O)…	14.308544564874966	12.8112798282316	0.0	0.0	23.747936978968376	2.4389200501401955	4.799978732823204	23.747936978968376	1.249891419945704	3.8606582007696666	3.8773266027470967	0.20406982119721562	1.996999782413723	112.04511433984122	5.897111281044275	5.360755482968413	6.0	6.0	32.0	19.0	0.0	0.0	9.0	13.0	0.0	10.0	5.0	4.0	0.0	0.0	0.0	0.0	0.0	0.0	0.0	344.0	294.0	420.0
139	139	oxymetazoline	11.0	6-tert-butyl-3-(4,5-dihydro-1H-imidazol-2-ylmethyl)-2,4-dimethylphenol		1491-59-4	Cc1cc(C(C)(C)C)c(O)c(C)c1CC1=NCCN1	F	=	%	{'Name': {1243: 'oxymetazoline', 351: 'oxymetazoline', 168: 'Oxymetazoline'}, 'SMILE': {1243: 'CC1=CC(=C(C(=C1CC2=NCCN2)C)O)C(C)(C)C', 351: 'CC1=CC(=C(C(=C1CC2=NCCN2)C)O)C(C)(C)C', 168: 'CC1=CC(=C(C(=C1CC2=NCCN2)C)O)C(C)(C)C'}, 'Value': {1243: 11.0, 351: '11', 168: '11'}, 'Source': {1243: 'OCHEM', 351: 'wei_train', 168: 'adme_2010_train'}}	14.723690875849993	13.485756742772342	0.0	2.0	23.04501527672774	2.4577229605559094	4.911360440637746	23.04501527672774	1.2128955408804074	3.869479964963796	3.8170765469010424	0.20089876562637066	1.9813387139395506	120.14400129712665	6.323368489322455	5.430544920326356	6.0	6.0	43.0	19.0	0.0	0.0	3.0	24.0	0.0	16.0	2.0	1.0	0.0	0.0	0.0	0.0	0.0	0.0	0.0	204.0	218.0	290.0
140	140	troxacitabine	0.0	4-amino-1-[2-(hydroxymethyl)-1,3-dioxolan-4-yl]pyrimidin-2-one		908827-81-6	Nc1ccn(C2COC(CO)O2)c(=O)n1	F	=	%	{'Name': {1083: 'troxacitabine'}, 'SMILE': {1083: 'C1C(OC(O1)CO)N2C=CC(=NC2=O)N'}, 'Value': {1083: '0'}, 'Source': {1083: 'wei_train'}}	11.45160786942736	10.331205535620143	0.0	0.0	18.93428268052292	2.3833127616580487	4.703569135381134	18.93428268052292	1.2622855120348613	3.6354153250336765	3.568489914906281	0.23789932766041874	1.6776076213894768	70.48298046370019	4.6988653642466796	4.660836376919444	6.0	6.0	26.0	15.0	0.0	0.0	7.0	11.0	0.0	8.0	3.0	4.0	0.0	0.0	0.0	0.0	0.0	0.0	0.0	268.0	235.0	360.0
141	141	tenatoprazole	77.0				COc1ccc2[nH]c(S(=O)Cc3[nH+]cc(C)c(OC)c3C)nc2n1	F	=	%	{'Name': {329: 'tenatoprazole'}, 'SMILE': {329: 'CC1=C[NH+]=C(C(=C1OC)C)CS(=O)C2=NC3=C(N2)C=CC(=N3)OC'}, 'Value': {329: '77'}, 'Source': {329: 'wei_train'}}	18.51074513747437	15.204631770057437	0.0	1.0	30.886685106623403	2.4382804021800975	4.810787470065684	30.886685106623403	1.286945212775975	4.10847611359098	4.3172946086455415	0.17988727536023089	2.3380976954360166	168.614192887725	7.025591370321876	6.0030819602073855	15.0	16.0	43.0	24.0	0.0	0.0	8.0	19.0	0.0	16.0	4.0	3.0	1.0	0.0	0.0	0.0	0.0	0.0	0.0	346.44444444444446	326.0	477.66666666666663
142	142		63.0	(4S)-4-(4-cyano-2-methylsulfonylphenyl)-3,6-dimethyl-2-oxo-1-[3-(trifluoromethyl)phenyl]-4H-pyrimidine-5-carbonitrile	CHEMBL3617973	1161921-82-9	CC1=C(C#N)C(c2ccc(C#N)cc2S(C)(=O)=O)N(C)C(=O)N1c1cccc(C(F)(F)F)c1	F	=	%	{'Name': {916: ''}, 'SMILE': {916: 'CC1=C([C@H](N(C(=O)N1C2=CC=CC(=C2)C(F)(F)F)C)C3=C(C=C(C=C3)C#N)S(=O)(=O)C)C#N'}, 'Value': {916: 63.0}, 'Source': {916: 'CHEMBL'}}	25.543238332023826	21.487863031234387	0.0	0.0	40.18137667525812	2.544358215919938	5.088716431839877	40.18137667525812	1.217617475007822	4.419709950508526	4.797461302135072	0.14537761521621428	2.7620093510832517	294.82299218079754	8.934030066084773	6.880297618218537	12.0	12.0	50.0	33.0	0.0	0.0	11.0	17.0	0.0	22.0	4.0	3.0	1.0	0.0	3.0	0.0	0.0	0.0	3.0	606.4444444444445	490.3333333333333	891.6666666666666
143	143	OLMESARTAN MEDOXOMIL	25.5	(5-methyl-2-oxo-1,3-dioxol-4-yl)methyl 5-(2-hydroxypropan-2-yl)-2-propyl-3-[[4-[2-(2H-tetrazol-5-yl)phenyl]phenyl]methyl]imidazole-4-carboxylate		144689-63-4	CCCc1nc(C(C)(C)O)c(C(=O)OCc2oc(=O)oc2C)n1Cc1ccc(-c2ccccc2-c2nn[nH]n2)cc1	F	=	%	{'Name': {407: 'OLMESARTAN MEDOXOMIL', 1223: 'Olmesartan', 2169: 'Olmesartan medoxomil', 933: 'olmesartan', 272: 'Olmesartan'}, 'SMILE': {407: 'CCCC1=NC(=C(N1CC2=CC=C(C=C2)C3=CC=CC=C3C4=NNN=N4)C(=O)OCC5=C(OC(=O)O5)C)C(C)(C)O', 1223: 'CCCC1=NC(=C(N1CC2=CC=C(C=C2)C3=CC=CC=C3C4=NNN=N4)C(=O)OCC5=C(OC(=O)O5)C)C(C)(C)O', 2169: 'CCCC1=NC(=C(N1CC2=CC=C(C=C2)C3=CC=CC=C3C4=NNN=N4)C(=O)OCC5=C(OC(=O)O5)C)C(C…	32.239599947434144	25.3634177315838	2.0	0.0	52.38315551313	2.515303987202873	4.914363071523124	52.38315551313	1.2776379393446342	4.647839145860866	4.508411185247557	0.1099612484206721	2.9169317780723776	925.4789739437273	22.57265790106652	8.241298386874417	27.0	27.0	71.0	41.0	0.0	0.0	12.0	30.0	0.0	29.0	6.0	6.0	0.0	0.0	0.0	0.0	0.0	0.0	0.0	646.0	666.0	978.0
144	144	Benperidol	40.0	3-[1-[4-(4-fluorophenyl)-4-oxobutyl]piperidin-4-yl]-1H-benzimidazol-2-one		983-42-6	O=C(CCCN1CCC(n2c(=O)[nH]c3ccccc32)CC1)c1ccc(F)cc1	F	=	%	{'Name': {661: 'Benperidol', 722: 'benperidol', 357: 'Benperidol'}, 'SMILE': {661: 'C1CN(CCC1N2C3=CC=CC=C3NC2=O)CCCC(=O)C4=CC=C(C=C4)F', 722: 'C1CN(CCC1N2C3=CC=CC=C3NC2=O)CCCC(=O)C4=CC=C(C=C4)F', 357: 'C1CN(CCC1N2C3=CC=CC=C3NC2=O)CCCC(=O)C4=CC=C(C=C4)F'}, 'Value': {661: 40.0, 722: '40', 357: '40'}, 'Source': {661: 'OCHEM', 722: 'wei_train', 357: 'adme_2010_train'}}	22.046279043407104	16.15102685492783	0.0	1.0	36.70474574054567	2.4809727757511038	4.828987542505001	36.70474574054567	1.3108837764480596	4.2693851655436905	3.7903566348195668	0.13536987981498452	2.362079530745453	2218.255003589875	79.22339298535267	8.734095548541475	15.0	16.0	52.0	28.0	0.0	0.0	6.0	24.0	0.0	22.0	3.0	2.0	0.0	0.0	1.0	0.0	0.0	0.0	1.0	392.0	378.0	525.0
145	145	ZIPRASIDONE	60.0	5-[2-[4-(1,2-benzothiazol-3-yl)piperazin-1-yl]ethyl]-6-chloro-1,3-dihydroindol-2-one		146939-27-7	O=C1Cc2cc(CCN3CCN(c4nsc5ccccc45)CC3)c(Cl)cc2N1	F	=	%	{'Name': {388: 'ZIPRASIDONE', 637: 'ZIPRASIDONE', 425: '-', 1554: 'Ziprasidone', 1925: 'Ziprasidone', 305: 'Ziprasidone', 648: 'ziprasidone', 482: 'Ziprasidone'}, 'SMILE': {388: 'C1CN(CCN1CCC2=C(C=C3C(=C2)CC(=O)N3)Cl)C4=NSC5=CC=CC=C54', 637: 'C1CN(CCN1CCC2=C(C=C3C(=C2)CC(=O)N3)Cl)C4=NSC5=CC=CC=C54', 425: 'C1CN(CCN1CCC2=C(C=C3C(=C2)CC(=O)N3)Cl)C4=NSC5=CC=CC=C54', 1554: 'C1CN(CCN1CCC2=C(C=C3C(=C2)C…	22.643996024852477	16.48745326626551	0.0	1.0	37.447159801346686	2.4464590635526995	4.798943441352854	37.447159801346686	1.3373985643338102	4.294553584230687	4.718985256510555	0.16853518773251983	2.5812132056379586	216.62533217074878	7.736619006098171	6.407788698606399	15.0	16.0	49.0	28.0	0.0	0.0	7.0	21.0	0.0	21.0	4.0	1.0	1.0	0.0	0.0	1.0	0.0	0.0	1.0	338.0493827160494	354.1111111111111	493.7777777777778
146	146	(S)-VALGANCICLOVIR	60.2	[(2R)-2-[(2-amino-6-oxo-1H-purin-9-yl)methoxy]-3-hydroxypropyl] (2S)-2-amino-3-methylbutanoate|[(2S)-2-[(2-amino-6-oxo-1H-purin-9-yl)methoxy]-3-hydroxypropyl] (2S)-2-amino-3-methylbutanoate|[2-[(2-amino-6-oxo-1H-purin-9-yl)methoxy]-3-hydroxypropyl] 2-amino-3-methylbutanoate		175865-60-8|175865-62-0|175865-64-2	CC(C)C(N)C(=O)OCC(CO)OCn1cnc2c(=O)[nH]c(N)nc21	F	=	%	{'Name': {6: '(S)-VALGANCICLOVIR', 7: '(R)-VALGANCICLOVIR', 543: '-', 1522: 'VALGANCICLOVIR', 1714: '(R)-valganciclovir', 1723: '(S)-valganciclovir', 52: 'valganciclovir', 507: 'Valganciclovir'}, 'SMILE': {6: 'CC(C)[C@@H](C(=O)OC[C@H](CO)OCN1C=NC2=C1N=C(NC2=O)N)N', 7: 'CC(C)[C@@H](C(=O)OC[C@@H](CO)OCN1C=NC2=C1N=C(NC2=O)N)N', 543: 'CC(C)C(C(=O)OCC(CO)OCN1C=NC2=C1N=C(NC2=O)N)N', 1522: 'CC(C)C(C(=O)…	18.838914536697906	16.306463167298	0.0	1.0	30.690007125098255	2.450868178896015	4.788652894028978	30.690007125098255	1.2276002850039303	4.120660106784362	3.5805134006540014	0.14322053602616006	2.1917969300087305	1018.4879493805424	40.739517975221695	7.842365135738612	9.0	10.0	47.0	25.0	0.0	0.0	11.0	22.0	0.0	14.0	6.0	5.0	0.0	0.0	0.0	0.0	0.0	0.0	0.0	408.0	368.0	544.0
147	147	RAMELTEON	1.9	N-[2-(2,6,7,8-tetrahydro-1H-cyclopenta[e][1]benzofuran-8-yl)ethyl]propanamide|N-[2-[(8S)-2,6,7,8-tetrahydro-1H-cyclopenta[e][1]benzofuran-8-yl]ethyl]propanamide		196597-17-8|196597-26-9	CCC(=O)NCCC1CCc2ccc3c(c21)CCO3	F	=	%	{'Name': {802: 'RAMELTEON', 1356: 'Ramelteon', 343: 'ramelteon', 81: 'Ramelteon'}, 'SMILE': {802: 'CCC(=O)NCC[C@@H]1CCC2=C1C3=C(C=C2)OCC3', 1356: 'CCC(=O)NCCC1CCC2=C1C3=C(C=C2)OCC3', 343: 'CCC(=O)NCCC1CCC2=C1C3=C(C=C2)OCC3', 81: 'CCC(=O)NCCC1CCC2=C1C3=C(C=C2)OCC3'}, 'Value': {802: 1.8, 1356: 1.8, 343: '2', 81: '1.8'}, 'Source': {802: 'CHEMBL', 1356: 'OCHEM', 343: 'wei_train', 81: 'adme_2010_train…	14.796871746579155	12.904216353977299	0.0	0.0	25.05852679785439	2.5007576385689125	4.8542641700376095	25.05852679785439	1.3188698314660205	3.889407888830981	3.6069648568835433	0.18984025562544965	1.924720545014324	350.06072360771486	18.424248610932363	6.499960521629202	6.0	6.0	40.0	19.0	0.0	0.0	3.0	21.0	0.0	16.0	1.0	2.0	0.0	0.0	0.0	0.0	0.0	0.0	0.0	224.0	227.0	308.0
148	148	Porfimer	0.0	3-[13-[1-[1-[8,12-bis(2-carboxyethyl)-17-(1-hydroxyethyl)-3,7,13,18-tetramethyl-21,24-dihydroporphyrin-2-yl]ethoxy]ethyl]-18-(2-carboxyethyl)-8-(1-hydroxyethyl)-3,7,12,17-tetramethyl-22,23-dihydroporphyrin-2-yl]propanoic acid			CC1=C(CCC(=O)O)c2cc3nc(cc4[nH]c(cc5[nH]c(cc1n2)c(C)c5C(C)O)c(C)c4C(C)OC(C)c1c(C)c2cc4nc(cc5nc(cc6[nH]c(cc1[nH]2)c(C)c6C(C)O)C(C)=C5CCC(=O)O)C(CCC(=O)O)=C4C)C(C)=C3CCC(=O)O	F	=	%	{'Name': {1307: 'Porfimer', 264: 'porfimer'}, 'SMILE': {1307: 'CC1=C(C2=CC3=NC(=CC4=NC(=CC5=C(C(=C(N5)C=C1N2)C(C)OC(C)C6=C(C7=CC8=C(C(=C(N8)C=C9C(=C(C(=N9)C=C1C(=C(C(=N1)C=C6N7)C)CCC(=O)O)CCC(=O)O)C)C)C(C)O)C)C)C(=C4CCC(=O)O)C)C(=C3C)CCC(=O)O)C(C)O', 264: 'CC1=C(C2=CC3=NC(=CC4=NC(=CC5=C(C(=C(N5)C=C1N2)C(C)OC(C)C6=C(C7=CC8=C(C(=C(N8)C=C9C(=C(C(=N9)C=C1C(=C(C(=N1)C=C6N7)C)CCC(=O)O)CCC(=O)O)C)C)C(C)…	69.15650338165783	46.09252200700111	4.0	0.0	108.06405203893469	2.538389883511877	4.877317348963053	108.06405203893469	1.2421155406774103	5.405179571604245	8.049193682818828	0.09251946761860722	4.248894948449309	1787.1627453333233	20.542100521072683	9.651707608488135	40.0	44.0	161.0	87.0	0.0	16.0	19.0	74.0	0.0	68.0	8.0	11.0	0.0	0.0	0.0	0.0	0.0	0.0	0.0	1222.0	1278.0	1839.0
149	149	Progabide	60.0	4-[[(4-chlorophenyl)-(5-fluoro-2-hydroxyphenyl)methylidene]amino]butanamide		90656-51-2	NC(=O)CCCN=C(c1ccc(Cl)cc1)c1cc(F)ccc1O	F	=	%	{'Name': {1327: 'Progabide', 367: 'progabide', 43: 'Progabide'}, 'SMILE': {1327: 'C1=CC(=CC=C1C(=NCCCC(=O)N)C2=C(C=CC(=C2)F)O)Cl', 367: 'C1=CC(=CC=C1C(=NCCCC(=O)N)C2=C(C=CC(=C2)F)O)Cl', 43: 'C1=CC(=CC=C1C(=NCCCC(=O)N)C2=C(C=CC(=C2)F)O)Cl'}, 'Value': {1327: 60.0, 367: '60', 43: '60'}, 'Source': {1327: 'OCHEM', 367: 'wei_train', 43: 'adme_2010_train'}}	17.396191403623394	14.531341277471585	0.0	0.0	28.732242466180253	2.392994068458101	4.785988136916203	28.732242466180253	1.249227933312185	4.034172628144267	3.9895221782591506	0.17345748601126743	2.216580591843427	286.74716090136155	12.46726786527659	6.491509977941294	12.0	12.0	39.0	23.0	0.0	0.0	6.0	16.0	0.0	17.0	2.0	2.0	0.0	0.0	1.0	1.0	0.0	0.0	2.0	331.60493827160496	304.1111111111111	394.66666666666663
150	150	-	7.0	7-methyl-4-phenyl-1-propan-2-ylquinazolin-2-one		22760-18-5	Cc1ccc2c(-c3ccccc3)nc(=O)n(C(C)C)c2c1	F	=	%	{'Name': {526: '-', 1336: 'Proquazone', 444: 'proquazone', 138: 'Proquazone'}, 'SMILE': {526: 'CC1=CC2=C(C=C1)C(=NC(=O)N2C(C)C)C3=CC=CC=C3', 1336: 'CC1=CC2=C(C=C1)C(=NC(=O)N2C(C)C)C3=CC=CC=C3', 444: 'CC1=CC2=C(C=C1)C(=NC(=O)N2C(C)C)C3=CC=CC=C3', 138: 'CC1=CC2=C(C=C1)C(=NC(=O)N2C(C)C)C3=CC=CC=C3'}, 'Value': {526: 7.0, 1336: 7.0, 444: '7', 138: '7'}, 'Source': {526: 'OCHEM', 1336: 'OCHEM', 444: 'we…	16.458374479136022	13.583413795492591	0.0	0.0	26.824634626259623	2.500521321183854	5.0010426423677075	26.824634626259623	1.2773635536314107	3.983524216566279	4.011443111096352	0.19102110052839774	2.131088399386162	141.7419761959859	6.749617914094567	5.6959456804157735	16.0	17.0	39.0	21.0	0.0	0.0	3.0	18.0	0.0	18.0	2.0	1.0	0.0	0.0	0.0	0.0	0.0	0.0	0.0	266.0	294.0	434.0
151	151	Terguride	25.0	1,1-diethyl-3-(7-methyl-6,6a,8,9,10,10a-hexahydro-4H-indolo[4,3-fg]quinolin-9-yl)urea|3-[(6aR,9S,10aR)-7-methyl-6,6a,8,9,10,10a-hexahydro-4H-indolo[4,3-fg]quinolin-9-yl]-1,1-diethylurea			CCN(CC)C(=O)NC1CC2c3cccc4[nH]cc(c34)CC2N(C)C1	F	=	%	{'Name': {1453: 'Terguride', 615: 'terguride', 43: 'terguride', 300: 'Terguride'}, 'SMILE': {1453: 'CCN(CC)C(=O)NC1CC2C(CC3=CNC4=CC=CC2=C34)N(C1)C', 615: 'CCN(CC)C(=O)NC1CC2C(CC3=CNC4=CC=CC2=C34)N(C1)C', 43: 'CCN(CC)C(=O)N[C@H]1C[C@H]2[C@@H](CC3=CNC4=CC=CC2=C34)N(C1)C', 300: 'CCN(CC)C(=O)NC1CC2C(CC3=CNC4=CC=CC2=C34)N(C1)C'}, 'Value': {1453: 30.0, 615: '30', 43: '20', 300: '30'}, 'Source': {1453: …	19.734688671066525	15.770503920142067	0.0	1.0	32.61956403839038	2.559819001096373	5.067718212227715	32.61956403839038	1.3047825615356152	4.172743100353566	4.103351189815015	0.1641340475926006	2.328094735094405	453.1902587997935	18.12761035199174	7.032602766533527	9.0	10.0	53.0	25.0	0.0	0.0	5.0	28.0	0.0	20.0	4.0	1.0	0.0	0.0	0.0	0.0	0.0	0.0	0.0	284.0	309.0	448.0
152	152	azimilide	85.0	1-[[5-(4-chlorophenyl)furan-2-yl]methylideneamino]-3-[4-(4-methylpiperazin-1-yl)butyl]imidazolidine-2,4-dione		149908-53-2	CN1CCN(CCCCN2C(=O)CN(N=Cc3ccc(-c4ccc(Cl)cc4)o3)C2=O)CC1	F	=	%	{'Name': {800: 'azimilide'}, 'SMILE': {800: 'CN1CCN(CC1)CCCCN2C(=O)CN(C2=O)N=CC3=CC=C(O3)C4=CC=C(C=C4)Cl'}, 'Value': {800: '85'}, 'Source': {800: 'wei_train'}}	25.02453608241435	18.336557623869158	0.0	2.0	41.635723782476916	2.410818250492452	4.671920321002446	41.635723782476916	1.3011163682024036	4.39299682280251	4.273071564361988	0.13353348638631213	2.6154837143642955	735.1497617130989	22.97343005353434	7.763225045695579	11.0	11.0	60.0	32.0	0.0	0.0	9.0	28.0	0.0	23.0	5.0	3.0	0.0	0.0	0.0	1.0	0.0	0.0	1.0	429.60493827160496	429.1111111111111	583.6666666666666
153	153	Homocysteine	53.0	2-amino-4-sulfanylbutanoic acid		454-28-4	NC(CCS)C(=O)O	F	=	%	{'Name': {994: 'Homocysteine', 1021: 'homocysteine', 446: 'Homocysteine'}, 'SMILE': {994: 'C(CS)C(C(=O)O)N', 1021: 'C(CS)C(C(=O)O)N', 446: 'C(CS)C(C(=O)O)N'}, 'Value': {994: 53.0, 1021: '53', 446: '53'}, 'Source': {994: 'OCHEM', 1021: 'wei_train', 446: 'adme_2010_train'}}	5.237476753009488	5.675298244344106	1.0	1.0	8.64705294709901	2.074313293051943	4.148626586103886	8.64705294709901	1.0808816183873762	2.900309802269362	2.591794957933863	0.3239743697417329	0.7292071183114026	21.298449585108443	2.6623061981385554	2.835490729320362	0.0	0.0	17.0	8.0	0.0	0.0	4.0	9.0	0.0	4.0	1.0	2.0	1.0	0.0	0.0	0.0	0.0	0.0	0.0	103.30864197530865	76.11111111111111	96.11111111111111
154	154	palonosetron	97.0	2-(1-azabicyclo[2.2.2]octan-3-yl)-3a,4,5,6-tetrahydro-3H-benzo[de]isoquinolin-1-one		135729-60-1	O=C1c2cccc3c2C(CCC3)CN1C1CN2CCC1CC2	F	=	%	{'Name': {1248: 'palonosetron', 533: 'palonosetron', 812: 'Palonosetron'}, 'SMILE': {1248: 'C1CC2CN(C(=O)C3=CC=CC(=C23)C1)C4CN5CCC4CC5', 533: 'C1CC2CN(C(=O)C3=CC=CC(=C23)C1)C4CN5CCC4CC5', 812: 'C1CC2CN(C(=O)C3=CC=CC(=C23)C1)C4CN5CCC4CC5'}, 'Value': {1248: 97.0, 533: '97', 812: '97'}, 'Source': {1248: 'OCHEM', 533: 'wei_train', 812: 'adme_2010_train'}}	18.21108530895225	13.46833861174564	0.0	1.0	30.714456613700435	2.539731309686518	5.079462619373038	30.714456613700435	1.3961116642591107	4.082219984423295	4.354998157783882	0.19795446171744918	2.2597815476569094	140.01669910214218	6.364395413733735	5.730219055161379	6.0	6.0	46.0	22.0	0.0	2.0	3.0	24.0	0.0	19.0	2.0	1.0	0.0	0.0	0.0	0.0	0.0	0.0	0.0	240.0	264.0	398.0
155	155	Alprenolol	93.0	[2-hydroxy-3-(2-prop-2-enylphenoxy)propyl]-propan-2-ylazanium			C=CCc1ccccc1OCC(O)C[NH2+]C(C)C	F	=	%	{'Name': {2195: 'Alprenolol'}, 'SMILE': {2195: 'CC(C)[NH2+]CC(COC1=CC=CC=C1CC=C)O'}, 'Value': {2195: 93.0}, 'Source': {2195: 'OCHEM'}}	13.015651346061514	11.486356355314241	0.0	1.0	22.049673353016377	2.2749202743888013	4.5498405487776	22.049673353016377	1.2249818529453542	3.7594516570706813	3.4726396552586962	0.1929244252921498	1.8327016772368838	162.71205574006325	9.039558652225736	5.679768774354108	6.0	6.0	42.0	18.0	0.0	0.0	3.0	24.0	0.0	15.0	1.0	2.0	0.0	0.0	0.0	0.0	0.0	0.0	0.0	178.0	166.0	205.0
156	156	orciprenaline	40.0	5-[1-hydroxy-2-(propan-2-ylamino)ethyl]benzene-1,3-diol		586-06-1	CC(C)NCC(O)c1cc(O)cc(O)c1	F	=	%	{'Name': {78: 'orciprenaline', 367: 'Orciprenaline'}, 'SMILE': {78: 'CC(C)NCC(C1=CC(=CC(=C1)O)O)O', 367: 'CC(C)NCC(C1=CC(=CC(=C1)O)O)O'}, 'Value': {78: '40', 367: '40'}, 'Source': {78: 'wei_train', 367: 'adme_2010_train'}}	11.113110601984227	10.148350213305084	0.0	1.0	17.53554498773899	2.30628036047117	4.612560720942341	17.53554498773899	1.1690363325159328	3.5915380047637138	3.3862099460805624	0.22574732973870415	1.6251763940553945	86.63257455025412	5.775504970016941	4.867141002491091	6.0	6.0	32.0	15.0	0.0	0.0	4.0	17.0	0.0	11.0	1.0	3.0	0.0	0.0	0.0	0.0	0.0	0.0	0.0	190.0	171.0	218.0
157	157	enprofylline	85.0	3-propyl-7H-purine-2,6-dione		41078-02-8	CCCn1c(=O)[nH]c(=O)c2[nH]cnc21	F	=	%	{'Name': {1081: 'enprofylline'}, 'SMILE': {1081: 'CCCN1C2=C(C(=O)NC1=O)NC=N2'}, 'Value': {1081: '85'}, 'Source': {1081: 'wei_train'}}	10.663620859201048	10.092211089349417	0.0	0.0	17.727170893654755	2.4551795267705194	4.839629369420407	17.727170893654755	1.266226492403911	3.574039755737149	3.384223208618132	0.24173022918700943	1.555596636183463	70.52313745378714	5.037366960984796	4.592413083430465	9.0	10.0	24.0	14.0	0.0	0.0	6.0	10.0	0.0	8.0	4.0	2.0	0.0	0.0	0.0	0.0	0.0	0.0	0.0	236.0	231.0	355.0
158	158	CEFETAMET	47.0	(6R,7R)-7-[[(2E)-2-(2-amino-1,3-thiazol-4-yl)-2-methoxyiminoacetyl]amino]-3-methyl-8-oxo-5-thia-1-azabicyclo[4.2.0]oct-2-ene-2-carboxylic acid|(6R,7R)-7-[[(2Z)-2-(2-amino-1,3-thiazol-4-yl)-2-methoxyiminoacetyl]amino]-3-methyl-8-oxo-5-thia-1-azabicyclo[4.2.0]oct-2-ene-2-carboxylic acid|7-[[2-(2-amino-1,3-thiazol-4-yl)-2-methoxyiminoacetyl]amino]-3-methyl-8-oxo-5-thia-1-azabicyclo[4.2.0]oct-2-ene-2…			CON=C(C(=O)NC1C(=O)N2C(C(=O)O)=C(C)CSC12)c1csc(N)n1	F	=	%	{'Name': {524: 'CEFETAMET', 720: 'CEFETAMET', 46: 'Cefetamet', 198: 'cefetamet'}, 'SMILE': {524: 'CC1=C(N2[C@@H]([C@@H](C2=O)NC(=O)/C(=N/OC)/C3=CSC(=N3)N)SC1)C(=O)O', 720: 'CC1=C(N2C(C(C2=O)NC(=O)C(=NOC)C3=CSC(=N3)N)SC1)C(=O)O', 46: 'CC1=C(N2[C@@H]([C@@H](C2=O)NC(=O)/C(=N\\OC)/C3=CSC(=N3)N)SC1)C(=O)O', 198: 'CC1=C(N2C(C(C2=O)NC(=O)C(=NOC)C3=CSC(=N3)N)SC1)C(=O)O'}, 'Value': {524: 47.0, 720: 47.0, …	20.091367640991475	17.37655685663861	1.0	0.0	32.530394960786474	2.569264363973929	5.137846488776324	32.530394960786474	1.251169036953326	4.194768231133537	3.8151553182689963	0.146736743010346	2.294492821456487	441.30878149535397	16.97341467289823	7.045256260255993	5.0	5.0	41.0	26.0	0.0	0.0	12.0	15.0	0.0	14.0	5.0	5.0	2.0	0.0	0.0	0.0	0.0	0.0	0.0	430.8888888888889	400.0	548.0
159	159	chembl86752	80.0	5-phenylpentanamide		36603-28-8	NC(=O)CCCCc1ccccc1	F	=	%	{'Name': {67: 'chembl86752'}, 'SMILE': {67: 'C1=CC=C(C=C1)CCCCC(=O)N'}, 'Value': {67: '80'}, 'Source': {67: 'wei_train'}}	9.411167754907478	8.254272565165126	0.0	0.0	16.19422103776282	2.160195114128631	4.320390228257262	16.19422103776282	1.24570931059714	3.436571022540327	3.156210673439221	0.2427854364184016	1.411736418530954	74.95055054518949	5.7654269650145755	4.579192834488646	6.0	6.0	28.0	13.0	0.0	0.0	2.0	15.0	0.0	11.0	1.0	1.0	0.0	0.0	0.0	0.0	0.0	0.0	0.0	138.0	124.0	132.0
160	160	VENLAFAXINE	35.625	1-[(1R)-2-(dimethylamino)-1-(4-methoxyphenyl)ethyl]cyclohexan-1-ol|1-[(1S)-2-(dimethylamino)-1-(4-methoxyphenyl)ethyl]cyclohexan-1-ol|1-[2-(dimethylamino)-1-(4-methoxyphenyl)ethyl]cyclohexan-1-ol		540726-98-5|93413-44-6|93413-46-8	COc1ccc(C(CN(C)C)C2(O)CCCCC2)cc1	F	=	%	{'Name': {78: 'VENLAFAXINE', 528: '(S)-VENLAFAXINE', 707: '', 369: 'Venlafaxine', 504: '-', 1530: 'Venlafaxine', 1790: '(S)-Venlafaxine', 1890: '-', 297: 'Venlafaxine', 421: 'venlafaxine', 283: 'Venlafaxine'}, 'SMILE': {78: 'CN(C)CC(C1=CC=C(C=C1)OC)C2(CCCCC2)O', 528: 'CN(C)C[C@H](C1=CC=C(C=C1)OC)C2(CCCCC2)O', 707: 'CN(C)C[C@@H](C1=CC=C(C=C1)OC)C2(CCCCC2)O', 369: 'CN(C)CC(C1=CC=C(C=C1)OC)C2(CCCCC2…	15.124890955659225	13.106520637945481	0.0	1.0	25.183738195306766	2.4321047308288883	4.864209461657778	25.183738195306766	1.2591869097653383	3.905765009384162	3.8508955738014334	0.19254477869007167	2.0414529183803993	131.51790212880587	6.575895106440294	5.5722901607734885	6.0	6.0	47.0	20.0	0.0	0.0	3.0	27.0	0.0	17.0	1.0	2.0	0.0	0.0	0.0	0.0	0.0	0.0	0.0	206.0	198.0	255.0
161	161	Penclomedine	49.0	3,5-dichloro-2,4-dimethoxy-6-(trichloromethyl)pyridine		108030-77-9	COc1nc(C(Cl)(Cl)Cl)c(Cl)c(OC)c1Cl	F	=	%	{'Name': {1258: 'Penclomedine', 1104: 'penclomedine', 402: 'Penclomedine'}, 'SMILE': {1258: 'COC1=C(C(=NC(=C1Cl)OC)C(Cl)(Cl)Cl)Cl', 1104: 'COC1=C(C(=NC(=C1Cl)OC)C(Cl)(Cl)Cl)Cl', 402: 'COC1=C(C(=NC(=C1Cl)OC)C(Cl)(Cl)Cl)Cl'}, 'Value': {1258: 49.0, 1104: '49', 402: '49'}, 'Source': {1258: 'OCHEM', 1104: 'wei_train', 402: 'adme_2010_train'}}	11.785873951362623	11.561232940150333	0.0	0.0	18.315973547486074	2.454824156708767	4.909648313417534	18.315973547486074	1.1447483467178796	3.6707476809667243	3.568824401272667	0.22305152507954168	1.7422398714429437	70.85462529272885	4.428414080795553	4.7306338761412	6.0	6.0	22.0	16.0	0.0	0.0	8.0	6.0	0.0	8.0	1.0	2.0	0.0	0.0	0.0	5.0	0.0	0.0	5.0	198.02469135802468	195.55555555555557	273.5925925925926
162	162	dihydroergosine	10.0	N-[2-hydroxy-7-(2-methylpropyl)-5,8-dioxo-4-propan-2-yl-3-oxa-6,9-diazatricyclo[7.3.0.02,6]dodecan-4-yl]-7-methyl-6,6a,8,9,10,10a-hexahydro-4H-indolo[4,3-fg]quinoline-9-carboxamide			CC(C)CC1C(=O)N2CCCC2C2(O)OC(NC(=O)C3CC4c5cccc6[nH]cc(c56)CC4N(C)C3)(C(C)C)C(=O)N12	F	=	%	{'Name': {246: 'dihydroergosine'}, 'SMILE': {246: 'CC(C)CC1C(=O)N2CCCC2C3(N1C(=O)C(O3)(C(C)C)NC(=O)C4CC5C(CC6=CNC7=CC=CC5=C67)N(C4)C)O'}, 'Value': {246: '10'}, 'Source': {246: 'wei_train'}}	34.243442915968444	26.768020963154356	0.0	1.0	54.18634809291017	2.684048753929214	5.201285697236811	54.186348092910166	1.2901511450692897	4.712606367575525	4.550004646629185	0.10833344396736155	2.9502127794888438	1371.7669217300288	32.66111718404831	8.658939437022582	9.0	10.0	85.0	42.0	0.0	0.0	10.0	43.0	0.0	32.0	5.0	5.0	0.0	0.0	0.0	0.0	0.0	0.0	0.0	552.0	587.0	979.0
163	163		23.0	4,4-difluoro-N-[(1S)-3-[(1S,5S)-3-(3-methyl-5-propan-2-yl-1,2,4-triazol-4-yl)-8-azabicyclo[3.2.1]octan-8-yl]-1-phenylpropyl]cyclohexane-1-carboxamide|4,4-difluoro-N-[3-[3-(3-methyl-5-propan-2-yl-1,2,4-triazol-4-yl)-8-azabicyclo[3.2.1]octan-8-yl]-1-phenylpropyl]cyclohexane-1-carboxamide			Cc1nnc(C(C)C)n1C1CC2CCC(C1)N2CCC(NC(=O)C1CCC(F)(F)CC1)c1ccccc1	F	=	%	{'Name': {1113: '', 1088: 'Maraviroc', 2174: '-', 241: 'maraviroc', 244: 'Maraviroc'}, 'SMILE': {1113: 'CC1=NN=C(N1C2C[C@@H]3CC[C@@H](C2)N3CC[C@@H](C4=CC=CC=C4)NC(=O)C5CCC(CC5)(F)F)C(C)C', 1088: 'CC1=NN=C(N1C2CC3CCC(C2)N3CCC(C4=CC=CC=C4)NC(=O)C5CCC(CC5)(F)F)C(C)C', 2174: 'CC1=NN=C(N1C2CC3CCC(C2)N3CCC(C4=CC=CC=C4)NC(=O)C5CCC(CC5)(F)F)C(C)C', 241: 'CC1=NN=C(N1C2CC3CCC(C2)N3CCC(C4=CC=CC=C4)NC(=O)C5C…	29.423253556649886	22.914848470498526	0.0	1.0	47.647474116107055	2.5065243016263064	4.896870461715993	47.647474116107055	1.287769570705596	4.553091375575804	4.37588078685826	0.11826704829346649	2.7844406419075183	1343.3890366449657	36.30781180121529	8.511283651548174	11.0	11.0	78.0	37.0	0.0	2.0	8.0	41.0	0.0	29.0	5.0	1.0	0.0	0.0	2.0	0.0	0.0	0.0	2.0	472.0	460.0	651.0
164	164	Lymecycline	99.0	2-amino-6-[[[4-(dimethylamino)-1,6,10,11,12a-pentahydroxy-6-methyl-3,12-dioxo-4,4a,5,5a-tetrahydrotetracene-2-carbonyl]amino]methylamino]hexanoic acid		992-21-2	CN(C)C1C(=O)C(C(=O)NCNCCCCC(N)C(=O)O)=C(O)C2(O)C(=O)C3=C(O)c4c(O)cccc4C(C)(O)C3CC12	F	=	%	{'Name': {1084: 'Lymecycline'}, 'SMILE': {1084: 'CC1(C2CC3C(C(=O)C(=C(C3(C(=O)C2=C(C4=C1C=CC=C4O)O)O)O)C(=O)NCNCCCCC(C(=O)O)N)N(C)C)O'}, 'Value': {1084: 99.0}, 'Source': {1084: 'OCHEM'}}	33.37318632667615	26.021396095379185	1.0	3.0	52.58238333732028	2.6769773308982168	5.353954661796432	52.58238333732028	1.2228461241237274	4.687473822570167	4.906536264685226	0.11410549452756338	3.0491832704881934	46966.9151014042	1092.2538395675394	12.215813721501155	6.0	6.0	81.0	43.0	0.0	0.0	14.0	38.0	0.0	29.0	4.0	10.0	0.0	0.0	0.0	0.0	0.0	0.0	0.0	658.0	611.0	964.0
165	165	fulvestrant	0.0				CC12CCC3c4ccc([OH2+])cc4CC(CCCCCCCCCS(=O)CCCC(F)(F)C(F)(F)F)C3C1CCC2O	F	=	%	{'Name': {247: 'fulvestrant'}, 'SMILE': {247: 'CC12CCC3C(C1CCC2O)C(CC4=C3C=CC(=C4)[OH2+])CCCCCCCCCS(=O)CCCC(C(F)(F)F)(F)F'}, 'Value': {247: '0'}, 'Source': {247: 'wei_train'}}	31.974225475291522	23.12148088396598	0.0	1.0	50.68227460130737	2.5988495885733474	5.14958319437218	50.68227460130737	1.2361530390562774	4.636170342823629	4.226482340563709	0.10308493513570022	2.852357022823552	684865.1640312729	16704.028391006654	14.847964230748667	6.0	6.0	89.0	41.0	0.0	0.0	9.0	48.0	0.0	32.0	0.0	3.0	1.0	0.0	5.0	0.0	0.0	0.0	5.0	552.4444444444445	431.66666666666663	774.6666666666666
166	166	carbazepine-10	90.0	3-oxa-11-azatetracyclo[10.4.0.02,4.05,10]hexadeca-1(16),5,7,9,12,14-hexaene-11-carboxamide		36507-30-9	NC(=O)N1c2ccccc2C2OC2c2ccccc21	F	=	%	{'Name': {238: 'carbazepine-10', 736: 'Carbazepine-10,11-epoxide'}, 'SMILE': {238: 'C1=CC=C2C(=C1)C3C(O3)C4=CC=CC=C4N2C(=O)N', 736: 'C1=CC=C2C(=C1)C3C(O3)C4=CC=CC=C4N2C(=O)N'}, 'Value': {238: '90', 736: '90'}, 'Source': {238: 'wei_train', 736: 'adme_2010_train'}}	15.451607869427356	13.494221331056623	0.0	0.0	25.402767365594997	2.600533025719627	5.009161723898793	25.402767365594997	1.3369877560839472	3.9543308004217748	3.840266924631232	0.20211931182269643	1.987395761978926	125.87161584431982	6.624821886543148	5.477116351799621	12.0	12.0	31.0	19.0	0.0	0.0	4.0	12.0	0.0	15.0	2.0	2.0	0.0	0.0	0.0	0.0	0.0	0.0	0.0	276.0	299.0	427.0
167	167	Pergolide	38.0	9-(methylsulfanylmethyl)-7-propyl-6,6a,8,9,10,10a-hexahydro-4H-indolo[4,3-fg]quinoline			CCCN1CC(CSC)CC2c3cccc4[nH]cc(c34)CC21	F	=	%	{'Name': {1269: 'Pergolide', 542: 'pergolide', 348: 'Pergolide'}, 'SMILE': {1269: 'CCCN1CC(CC2C1CC3=CNC4=CC=CC2=C34)CSC', 542: 'CCCN1CC(CC2C1CC3=CNC4=CC=CC2=C34)CSC', 348: 'CCCN1CC(CC2C1CC3=CNC4=CC=CC2=C34)CSC'}, 'Value': {1269: 38.0, 542: '38', 348: '38'}, 'Source': {1269: 'OCHEM', 542: 'wei_train', 348: 'adme_2010_train'}}	17.43502884254441	13.89386233080651	0.0	1.0	29.32779589320484	2.5625304546764283	5.074322397357188	29.327795893204843	1.333081631509311	4.053851173633782	4.077054197005535	0.1853206453184334	2.193832077467344	208.54353157667268	9.479251435303304	6.128605164351065	9.0	10.0	48.0	22.0	0.0	0.0	3.0	26.0	0.0	19.0	2.0	0.0	1.0	0.0	0.0	0.0	0.0	0.0	0.0	194.44444444444446	232.0	345.0
168	168	almokalant	55.0				CCCS(=O)CCCN(CC)CC(O)COc1ccc(C#[NH+])cc1	F	=	%	{'Name': {480: 'almokalant'}, 'SMILE': {480: 'CCCS(=O)CCCN(CC)CC(COC1=CC=C(C=C1)C#[NH+])O'}, 'Value': {480: '55'}, 'Source': {480: 'wei_train'}}	17.189342347959503	14.264599995350887	0.0	2.0	29.75118455150143	2.240665721830496	4.4813314436609915	29.75118455150143	1.239632689645893	4.039965579438743	3.897560612787424	0.16239835886614265	2.235819610892178	387.10874195128304	16.129530914636792	6.834174377868461	6.0	6.0	53.0	24.0	0.0	0.0	6.0	29.0	0.0	18.0	2.0	3.0	1.0	0.0	0.0	0.0	0.0	0.0	0.0	258.44444444444446	209.66666666666666	266.6666666666667
169	169	-	98.0	2-[4-(3-hydroxyiminocyclohexyl)phenyl]propanoic acid		56187-89-4	CC(C(=O)O)c1ccc(C2CCCC(=NO)C2)cc1	F	=	%	{'Name': {559: '-', 264: 'ximoprofen'}, 'SMILE': {559: 'CC(C1=CC=C(C=C1)C2CCCC(=NO)C2)C(=O)O', 264: 'CC(C1=CC=C(C=C1)C2CCCC(=NO)C2)C(=O)O'}, 'Value': {559: 98.0, 264: '98'}, 'Source': {559: 'OCHEM', 264: 'wei_train'}}	14.348984679394848	11.92046380854573	1.0	0.0	24.432587523061162	2.3556068119552043	4.711213623910409	24.432587523061162	1.2859256591084822	3.8538302255711887	3.9751334845324844	0.20921755181749918	2.021912214729322	102.96860545689901	5.419400287205211	5.276278026551316	6.0	6.0	38.0	19.0	0.0	0.0	4.0	19.0	0.0	15.0	1.0	3.0	0.0	0.0	0.0	0.0	0.0	0.0	0.0	246.0	230.0	283.0
170	170	XIMELAGATRAN	19.5	ethyl 2-[[(1R)-1-cyclohexyl-2-[(2S)-2-[[4-[(Z)-N'-hydroxycarbamimidoyl]phenyl]methylcarbamoyl]azetidin-1-yl]-2-oxoethyl]amino]acetate|ethyl 2-[[1-cyclohexyl-2-[2-[[4-(N'-hydroxycarbamimidoyl)phenyl]methylcarbamoyl]azetidin-1-yl]-2-oxoethyl]amino]acetate		1243838-77-8|192939-46-1	CCOC(=O)CNC(C(=O)N1CCC1C(=O)NCc1ccc(C(N)=NO)cc1)C1CCCCC1	F	=	%	{'Name': {753: 'XIMELAGATRAN', 907: 'XIMELAGATRAN', 984: 'XIMELAGATRAN', 1140: 'XIMELAGATRAN', 1546: 'ximelagatran', 2120: 'ximelagatran', 2167: 'ximelagatran', 857: 'ximelagatran', 233: 'Ximelagatran'}, 'SMILE': {753: 'CCOC(=O)CN[C@H](C1CCCCC1)C(=O)N2CC[C@H]2C(=O)NCC3=CC=C(C=C3)/C(=N/O)/N', 907: 'CCOC(=O)CN[C@H](C1CCCCC1)C(=O)N2CC[C@H]2C(=O)NCC3=CC=C(C=C3)/C(=N/O)/N', 984: 'CCOC(=O)CN[C@H](C1CCC…	25.65076263456113	20.327383094638318	0.0	3.0	42.76020190269249	2.447383017793034	4.894766035586068	42.76020190269249	1.2576529971380146	4.43331904036639	4.155180135805143	0.12221118046485714	2.648131212974161	839.1328934876826	24.68037922022596	7.956144520644692	6.0	6.0	69.0	34.0	0.0	0.0	10.0	35.0	0.0	24.0	5.0	5.0	0.0	0.0	0.0	0.0	0.0	0.0	0.0	460.0	425.0	550.0
171	171	barnidipine	1.0				COC(=O)C1=CNC(C)=C(C(=O)OC2CCN(Cc3ccccc3)C2)C1c1cccc([N+](=O)[O-])c1	F	=	%	{'Name': {880: 'barnidipine', 53: 'Barnidipine'}, 'SMILE': {880: 'CC1=C(C(C(=CN1)C(=O)OC)C2=CC(=CC=C2)[N+](=O)[O-])C(=O)OC3CCN(C3)CC4=CC=CC=C4', 53: 'CC1=C(C(C(=CN1)C(=O)OC)C2=CC(=CC=C2)[N+](=O)[O-])C(=O)OC3CCN(C3)CC4=CC=CC=C4'}, 'Value': {880: '1', 53: '1'}, 'Source': {880: 'wei_train', 53: 'adme_2010_train'}}	27.13392588215553	21.44820250803068	0.0	1.0	45.10520725844001	2.4861944848323296	4.969364754991457	45.10520725844001	1.2887202073840003	4.47845881610702	4.543104168536558	0.12980297624390164	2.7663734844697094	850.5608527422031	24.30173864977723	7.998658927145299	12.0	12.0	62.0	35.0	0.0	0.0	9.0	27.0	0.0	26.0	3.0	6.0	0.0	0.0	0.0	0.0	0.0	0.0	0.0	540.0	496.0	723.0
172	172	CAPECITABINE	99.5	pentyl N-[1-(3,4-dihydroxy-5-methyloxolan-2-yl)-5-fluoro-2-oxopyrimidin-4-yl]carbamate		1539281-43-0	CCCCCOC(=O)Nc1nc(=O)n(C2OC(C)C(O)C2O)cc1F	F	=	%	{'Name': {702: 'CAPECITABINE', 270: 'capecitabine', 854: 'Capecitabine'}, 'SMILE': {702: 'CCCCCOC(=O)NC1=NC(=O)N(C=C1F)C2C(C(C(O2)C)O)O', 270: 'CCCCCOC(=O)NC1=NC(=O)N(C=C1F)C2C(C(C(O2)C)O)O', 854: 'CCCCCOC(=O)NC1=NC(=O)N(C=C1F)C2C(C(C(O2)C)O)O'}, 'Value': {702: 99.0, 270: '100', 854: '100'}, 'Source': {702: 'OCHEM', 270: 'wei_train', 854: 'adme_2010_train'}}	18.798474422178025	15.940868437211615	0.0	0.0	31.10899769488026	2.4686836409471855	4.863641576470067	31.10899769488026	1.2443599077952103	4.120890694471413	3.9753709523540732	0.15901483809416292	2.296408796973221	1262.083789308	50.48335157232	8.056810166834717	6.0	6.0	47.0	25.0	0.0	0.0	10.0	22.0	0.0	15.0	3.0	6.0	0.0	0.0	1.0	0.0	0.0	0.0	1.0	436.0	372.0	578.0
173	173	IDARUBICIN	28.0	(7S,9S)-9-acetyl-7-[(2R,4S,5S,6S)-4-amino-5-hydroxy-6-methyloxan-2-yl]oxy-6,9,11-trihydroxy-8,10-dihydro-7H-tetracene-5,12-dione|9-acetyl-7-(4-amino-5-hydroxy-6-methyloxan-2-yl)oxy-6,9,11-trihydroxy-8,10-dihydro-7H-tetracene-5,12-dione			CC(=O)C1(O)Cc2c(O)c3c(c(O)c2C(OC2CC(N)C(O)C(C)O2)C1)C(=O)c1ccccc1C3=O	F	=	%	{'Name': {448: 'IDARUBICIN', 227: 'Idarubicin', 1007: 'Idarubicin', 1739: 'Idarubicin', 226: 'idarubicin', 287: 'Idarubicin'}, 'SMILE': {448: 'C[C@H]1[C@H]([C@H](C[C@@H](O1)O[C@H]2C[C@@](CC3=C2C(=C4C(=C3O)C(=O)C5=CC=CC=C5C4=O)O)(C(=O)C)O)N)O', 227: 'CC1C(C(CC(O1)OC2CC(CC3=C2C(=C4C(=C3O)C(=O)C5=CC=CC=C5C4=O)O)(C(=O)C)O)N)O', 1007: 'CC1C(C(CC(O1)OC2CC(CC3=C2C(=C4C(=C3O)C(=O)C5=CC=CC=C5C4=O)O)(C(=O)…	28.799926907633417	22.262047695638458	0.0	1.0	45.68371845670798	2.6170039013691526	5.234007802738305	45.68371845670798	1.2689921793529995	4.537091827121224	4.848919563164133	0.13469221008789256	2.8596897551128047	547.2034935889968	15.2000970441388	7.58575459623284	12.0	12.0	63.0	36.0	0.0	0.0	10.0	27.0	0.0	26.0	1.0	9.0	0.0	0.0	0.0	0.0	0.0	0.0	0.0	576.0	550.0	870.0
174	174	ETHAMBUTOL	78.0	(2S)-2-[2-[[(2S)-1-hydroxybutan-2-yl]amino]ethylamino]butan-1-ol|2-[2-(1-hydroxybutan-2-ylamino)ethylamino]butan-1-ol		3577-94-4|74-55-5	CCC(CO)NCCNC(CC)CO	F	=	%	{'Name': {496: 'ETHAMBUTOL', 626: 'ETHAMBUTOL', 196: 'Ethambutol', 903: 'Ethambutol', 1666: 'Ethambutol', 1958: 'Ethambutol', 45: 'ethambutol', 619: 'Ethambutol'}, 'SMILE': {496: 'CC[C@@H](CO)NCCN[C@@H](CC)CO', 626: 'CC[C@@H](CO)NCCN[C@@H](CC)CO', 196: 'CCC(CO)NCCNC(CC)CO', 903: 'CCC(CO)NCCNC(CC)CO', 1666: 'CCC(CO)NCCNC(CC)CO', 1958: 'CCC(CO)NCCNC(CC)CO', 45: 'CCC(CO)NCCNC(CC)CO', 619: 'CCC(CO)NC…	9.192388155425121	9.19917003436232	0.0	2.0	17.000791258489457	2.09118356057768	4.182367121155361	17.000791258489457	1.214342232749247	3.461868860392615	3.4871995937851086	0.2490856852703649	1.5855712420758434	52.01127146006811	3.7150908185762934	4.287932690561299	0.0	0.0	38.0	14.0	0.0	0.0	4.0	24.0	0.0	10.0	2.0	2.0	0.0	0.0	0.0	0.0	0.0	0.0	0.0	126.0	92.0	104.0
175	175	beta-carotene	25.0	1,3,3-trimethyl-2-[3,7,12,16-tetramethyl-18-(2,6,6-trimethylcyclohexen-1-yl)octadeca-1,3,5,7,9,11,13,15,17-nonaenyl]cyclohexene		16910-92-2	CC(C=CC=C(C)C=CC1=C(C)CCCC1(C)C)=CC=CC=C(C)C=CC=C(C)C=CC1=C(C)CCCC1(C)C	F	=	%	{'Name': {667: 'beta-carotene', 989: 'beta-carotene'}, 'SMILE': {667: 'CC1=C(C(CCC1)(C)C)C=CC(=CC=CC(=CC=CC=C(C)C=CC=C(C)C=CC2=C(CCCC2(C)C)C)C)C', 989: 'CC1=C(C(CCC1)(C)C)C=CC(=CC=CC(=CC=CC=C(C)C=CC=C(C)C=CC2=C(CCCC2(C)C)C)C)C'}, 'Value': {667: 25.0, 989: '25'}, 'Source': {667: 'OCHEM', 989: 'wei_train'}}	30.079291974810026	22.385368577965938	0.0	0.0	47.666770469896214	2.391687651137216	4.7833753022744325	47.666770469896214	1.1916692617474054	4.572573351211043	4.737848579372086	0.11844621448430215	2.9418775075809305	1749.0484462220954	43.726211155552384	8.853121535138575	0.0	0.0	96.0	40.0	0.0	0.0	0.0	56.0	0.0	40.0	0.0	0.0	0.0	0.0	0.0	0.0	0.0	0.0	0.0	320.0	353.0	406.0
176	176	bicalutamide	100.0	N-[4-cyano-3-(trifluoromethyl)phenyl]-3-(4-fluorophenyl)sulfonyl-2-hydroxy-2-methylpropanamide		90357-06-5	CC(O)(CS(=O)(=O)c1ccc(F)cc1)C(=O)Nc1ccc(C#N)c(C(F)(F)F)c1	F	=	%	{'Name': {432: 'bicalutamide'}, 'SMILE': {432: 'CC(CS(=O)(=O)C1=CC=C(C=C1)F)(C(=O)NC2=CC(=C(C=C2)C#N)C(F)(F)F)O'}, 'Value': {432: '100'}, 'Source': {432: 'wei_train'}}	22.319144608288205	18.90971642573043	0.0	0.0	33.856810664010034	2.432811546027797	4.865623092055593	33.856810664010034	1.1674762297934493	4.275977650297592	4.869425857672904	0.16791123647147946	2.6476867734352556	184.36930018108893	6.357562075209963	6.281651549336597	12.0	12.0	43.0	29.0	0.0	0.0	11.0	14.0	0.0	18.0	2.0	4.0	1.0	0.0	4.0	0.0	0.0	0.0	4.0	582.4444444444445	419.0	763.6666666666667
177	177	pimecrolimus	0.0	(18E)-17-ethyl-1,14-dihydroxy-12-[(E)-1-(4-hydroxy-3-methoxycyclohexyl)prop-1-en-2-yl]-23,25-dimethoxy-13,19,21,27-tetramethyl-11,28-dioxa-4-azatricyclo[22.3.1.04,9]octacos-18-ene-2,3,10,16-tetrone|17-ethyl-1,14-dihydroxy-12-[1-(4-hydroxy-3-methoxycyclohexyl)prop-1-en-2-yl]-23,25-dimethoxy-13,19,21,27-tetramethyl-11,28-dioxa-4-azatricyclo[22.3.1.04,9]octacos-18-ene-2,3,10,16-tetrone		104987-12-4|11011-38-4	CCC1C=C(C)CC(C)CC(OC)C2OC(O)(C(=O)C(=O)N3CCCCC3C(=O)OC(C(C)=CC3CCC(O)C(OC)C3)C(C)C(O)CC1=O)C(C)CC2OC	F	=	%	{'Name': {1000: 'pimecrolimus', 13: 'Pimecrolimus'}, 'SMILE': {1000: 'CCC1C=C(CC(CC(C2C(CC(C(O2)(C(=O)C(=O)N3CCCCC3C(=O)OC(C(C(CC1=O)O)C)C(=CC4CCC(C(C4)OC)O)C)O)C)OC)OC)C)C', 13: 'CCC1/C=C(/CC(CC(C2C(CC(C(O2)(C(=O)C(=O)N3CCCCC3C(=O)OC(C(C(CC1=O)O)C)/C(=C/C4CCC(C(C4)OC)O)/C)O)C)OC)OC)C)\\C'}, 'Value': {1000: '0', 13: '0'}, 'Source': {1000: 'wei_train', 13: 'adme_2010_train'}}	42.51344613640115	32.17559593866609	0.0	0.0	70.31396216106413	2.5162684136525906	5.032375357670617	70.31396216106413	1.2556064671618594	4.929733119610103	4.8460867985642375	0.08653726426007567	3.300938131358489	3376.55598604038	60.29564260786393	9.847378127705573	0.0	0.0	125.0	56.0	0.0	2.0	13.0	69.0	0.0	43.0	1.0	12.0	0.0	0.0	0.0	0.0	0.0	0.0	0.0	728.0	637.0	950.0
178	178	FLUOCORTOLONE	86.75	(6S,8S,9S,10R,11S,13S,14S,16R,17S)-6-fluoro-11-hydroxy-17-(2-hydroxyacetyl)-10,13,16-trimethyl-6,7,8,9,11,12,14,15,16,17-decahydrocyclopenta[a]phenanthren-3-one|6-fluoro-11-hydroxy-17-(2-hydroxyacetyl)-10,13,16-trimethyl-6,7,8,9,11,12,14,15,16,17-decahydrocyclopenta[a]phenanthren-3-one			CC1CC2C3CC(F)C4=CC(=O)C=CC4(C)C3C(O)CC2(C)C1C(=O)CO	F	=	%	{'Name': {606: 'FLUOCORTOLONE', 943: 'Fluocortolone', 1928: 'Fluocortolone', 754: 'fluocortolone', 724: 'Fluocortolone'}, 'SMILE': {606: 'C[C@@H]1C[C@H]2[C@@H]3C[C@@H](C4=CC(=O)C=C[C@@]4([C@H]3[C@H](C[C@@]2([C@H]1C(=O)CO)C)O)C)F', 943: 'CC1CC2C3CC(C4=CC(=O)C=CC4(C3C(CC2(C1C(=O)CO)C)O)C)F', 1928: 'CC1CC2C3CC(C4=CC(=O)C=CC4(C3C(CC2(C1C(=O)CO)C)O)C)F', 754: 'CC1CC2C3CC(C4=CC(=O)C=CC4(C3C(CC2(C1C(=O)…	21.588910765104245	17.898534847208815	0.0	0.0	33.83500429521917	2.6613182497000656	5.274976863369562	33.83500429521917	1.2531483072303398	4.2605258804873305	4.515334421454486	0.167234608202018	2.5007310261184283	206.94302576273859	7.664556509731058	6.325695290529594	0.0	0.0	56.0	27.0	0.0	0.0	5.0	29.0	0.0	22.0	0.0	4.0	0.0	0.0	1.0	0.0	0.0	0.0	1.0	360.0	320.0	488.0
179	179	bunazosin	45.0	1-[4-(4-amino-6,7-dimethoxyquinazolin-2-yl)-1,4-diazepan-1-yl]butan-1-one		80755-51-7	CCCC(=O)N1CCCN(c2nc(N)c3cc(OC)c(OC)cc3n2)CC1	F	=	%	{'Name': {545: 'bunazosin'}, 'SMILE': {545: 'CCCC(=O)N1CCCN(CC1)C2=NC3=CC(=C(C=C3C(=N2)N)OC)OC'}, 'Value': {545: '45'}, 'Source': {545: 'wei_train'}}	20.522675681292828	16.115777087774735	0.0	0.0	34.62830953381326	2.462436177962389	4.920735131551476	34.62830953381326	1.2825299827338243	4.213584184886852	4.21560196863692	0.15613340624581187	2.432044170076366	417.7111284185919	15.470782534021922	7.028041886290651	10.0	11.0	54.0	27.0	0.0	0.0	8.0	27.0	0.0	19.0	5.0	3.0	0.0	0.0	0.0	0.0	0.0	0.0	0.0	378.0	378.0	535.0
180	180	diacetolol	35.0				CCCC(=O)N(C(C)=O)c1ccc(OCC(O)CNC(C)C)c(C(C)=O)c1	F	=	%	{'Name': {153: 'diacetolol', 326: 'Diacetolol'}, 'SMILE': {153: 'CCCC(=O)N(C1=CC(=C(C=C1)OCC(CNC(C)C)O)C(=O)C)C(=O)C', 326: 'CCCC(=O)N(C1=CC(=C(C=C1)OCC(CNC(C)C)O)C(=O)C)C(=O)C'}, 'Value': {153: '35', 326: '35'}, 'Source': {153: 'wei_train', 326: 'adme_2010_train'}}	19.76480091736681	17.21397694975761	0.0	1.0	31.875573088866922	2.404348563323034	4.808697126646069	31.875573088866922	1.1805767810691452	4.167416355686121	4.079589349468363	0.1510959018321616	2.399248106720732	483.6985036914253	17.914759395978713	7.174713559370358	6.0	6.0	57.0	27.0	0.0	0.0	7.0	30.0	0.0	20.0	2.0	5.0	0.0	0.0	0.0	0.0	0.0	0.0	0.0	372.0	332.0	435.0
181	181	CAPTOPRIL	68.75	(2S)-1-[(2S)-2-methyl-3-sulfanylpropanoyl]pyrrolidine-2-carboxylic acid|1-(2-methyl-3-sulfanylpropanoyl)pyrrolidine-2-carboxylic acid		1403368-73-9|62571-86-2	CC(CS)C(=O)N1CCCC1C(=O)O	F	=	%	{'Name': {114: 'CAPTOPRIL', 218: 'CAPTOPRIL', 140: 'Captopril', 703: 'Captopril', 1629: 'Captopril', 38: 'Captopril', 1139: 'captopril', 553: 'Captopril'}, 'SMILE': {114: 'C[C@H](CS)C(=O)N1CCC[C@H]1C(=O)O', 218: 'C[C@H](CS)C(=O)N1CCC[C@H]1C(=O)O', 140: 'CC(CS)C(=O)N1CCCC1C(=O)O', 703: 'CC(CS)C(=O)N1CCCC1C(=O)O', 1629: 'CC(CS)C(=O)N1CCCC1C(=O)O', 38: 'C[C@H](CS)C(=O)N1CCC[C@H]1C(=O)O', 1139: 'CC(C…	10.175293677496857	10.514528190831122	1.0	0.0	16.990718617652252	2.375976430400567	4.651595997075907	16.990718617652252	1.2136227584037322	3.5303265330003057	3.3207419782813727	0.23719585559152662	1.5366604820141623	62.21558076406496	4.443970054576068	4.467077699596928	0.0	0.0	29.0	14.0	0.0	0.0	5.0	15.0	0.0	9.0	1.0	3.0	1.0	0.0	0.0	0.0	0.0	0.0	0.0	189.30864197530866	161.11111111111111	225.66666666666666
182	182	TEBIPENEM PIVOXIL	40.0	2,2-dimethylpropanoyloxymethyl (4R,5S,6S)-3-[1-(4,5-dihydro-1,3-thiazol-2-yl)azetidin-3-yl]sulfanyl-6-[(1R)-1-hydroxyethyl]-4-methyl-7-oxo-1-azabicyclo[3.2.0]hept-2-ene-2-carboxylate|2,2-dimethylpropanoyloxymethyl 3-[1-(4,5-dihydro-1,3-thiazol-2-yl)azetidin-3-yl]sulfanyl-6-(1-hydroxyethyl)-4-methyl-7-oxo-1-azabicyclo[3.2.0]hept-2-ene-2-carboxylate			CC(O)C1C(=O)N2C(C(=O)OCOC(=O)C(C)(C)C)=C(SC3CN(C4=NCCS4)C3)C(C)C12	F	=	%	{'Name': {83: 'TEBIPENEM PIVOXIL', 2077: 'TEBIPENEM PIVOXIL'}, 'SMILE': {83: 'C[C@@H]1[C@@H]2[C@H](C(=O)N2C(=C1SC3CN(C3)C4=NCCS4)C(=O)OCOC(=O)C(C)(C)C)[C@@H](C)O', 2077: 'CC1C2C(C(=O)N2C(=C1SC3CN(C3)C4=NCCS4)C(=O)OCOC(=O)C(C)(C)C)C(C)O'}, 'Value': {83: 40.0, 2077: 40.0}, 'Source': {83: 'CHEMBL', 2077: 'OCHEM'}}	26.08248797241912	21.69997568521814	0.0	2.0	39.96140801038146	2.646056432035582	5.147726424589386	39.96140801038146	1.2109517578903473	4.447787566336774	3.9313890310293997	0.11913300094028484	2.5629152749173625	1438.935961917061	43.604120058092754	8.465581672574615	0.0	0.0	64.0	33.0	0.0	0.0	11.0	31.0	0.0	22.0	3.0	6.0	2.0	0.0	0.0	0.0	0.0	0.0	0.0	462.8888888888889	425.66666666666663	606.3333333333334
183	183	INDOMETHACIN	94.25	2-[1-(4-chlorobenzoyl)-5-methoxy-2-methylindol-3-yl]acetic acid		53-86-1	COc1ccc2c(c1)c(CC(=O)O)c(C)n2C(=O)c1ccc(Cl)cc1	F	=	%	{'Name': {191: 'INDOMETHACIN', 434: 'INDOMETHACIN', 230: 'Indomethacin', 1019: 'Indomethacin', 1697: 'Indomethacin', 141: 'Indomethacin', 46: 'indomethacin'}, 'SMILE': {191: 'CC1=C(C2=C(N1C(=O)C3=CC=C(C=C3)Cl)C=CC(=C2)OC)CC(=O)O', 434: 'CC1=C(C2=C(N1C(=O)C3=CC=C(C=C3)Cl)C=CC(=C2)OC)CC(=O)O', 230: 'CC1=C(C2=C(N1C(=O)C3=CC=C(C=C3)Cl)C=CC(=C2)OC)CC(=O)O', 1019: 'CC1=C(C2=C(N1C(=O)C3=CC=C(C=C3)Cl)C=C…	19.35575128910351	16.15087118197803	1.0	0.0	31.63770373185538	2.5441207077295562	4.910966078161433	31.63770373185538	1.2655081492742153	4.1489075279052	4.046905905201202	0.16187623620804806	2.3142433469913355	242.15434794017074	9.68617391760683	6.405866056127632	15.0	16.0	41.0	25.0	0.0	0.0	6.0	16.0	0.0	19.0	1.0	4.0	0.0	0.0	0.0	1.0	0.0	0.0	1.0	371.60493827160496	368.1111111111111	521.6666666666666
184	184		94.68	N-(2,3-diphenylquinoxalin-6-yl)sulfonylacetamide			CC(=O)NS(=O)(=O)c1ccc2nc(-c3ccccc3)c(-c3ccccc3)nc2c1	F	=	%	{'Name': {374: '', 2054: '-'}, 'SMILE': {374: 'CC(=O)NS(=O)(=O)C1=CC2=C(C=C1)N=C(C(=N2)C3=CC=CC=C3)C4=CC=CC=C4', 2054: 'CC(=O)NS(=O)(=O)C1=CC2=C(C=C1)N=C(C(=N2)C3=CC=CC=C3)C4=CC=CC=C4'}, 'Value': {374: 94.68, 2054: 94.68}, 'Source': {374: 'CHEMBL', 2054: 'OCHEM'}}	22.940663827749482	17.44940798838177	0.0	0.0	37.62569872854142	2.490032760693872	4.980065521387745	37.62569872854143	1.2974378871910839	4.305606089048185	4.614330428967207	0.15911484237817958	2.5938775086070227	263.22432406857007	9.076700829950692	6.637717348847332	22.0	23.0	46.0	29.0	0.0	0.0	7.0	17.0	0.0	22.0	3.0	3.0	1.0	0.0	0.0	0.0	0.0	0.0	0.0	420.44444444444446	378.3333333333333	643.6666666666667
185	185	Amezinium	58.0	6-methoxy-1-phenylpyridazin-1-ium-4-amine		41658-78-0	COc1cc(N)cn[n+]1-c1ccccc1	F	=	%	{'Name': {608: 'Amezinium'}, 'SMILE': {608: 'COC1=[N+](N=CC(=C1)N)C2=CC=CC=C2'}, 'Value': {608: 58.0}, 'Source': {608: 'OCHEM'}}	11.34221806968618	9.886095650375813	0.0	1.0	19.572042738229392	2.3627894731210404	4.725578946242081	19.572042738229396	1.304802849215293	3.6275231125868856	3.542433242388874	0.23616221615925825	1.670278955739515	72.0517720733727	4.80345147155818	4.682850025301523	12.0	12.0	27.0	15.0	0.0	0.0	4.0	12.0	0.0	11.0	3.0	1.0	0.0	0.0	0.0	0.0	0.0	0.0	0.0	198.0	205.0	273.0
186	186	mofebutazone	90.0	4-butyl-1-phenylpyrazolidine-3,5-dione		2210-63-1	CCCCC1C(=O)NN(c2ccccc2)C1=O	F	=	%	{'Name': {152: 'mofebutazone'}, 'SMILE': {152: 'CCCCC1C(=O)NN(C1=O)C2=CC=CC=C2'}, 'Value': {152: '90'}, 'Source': {152: 'wei_train'}}	12.784941202760692	11.469784525413873	0.0	0.0	21.86019903404741	2.439269893824852	4.710357835133255	21.86019903404741	1.2858940608263183	3.749588701568399	3.5182468288417668	0.20695569581422157	1.788591056610967	123.36521719808013	7.2567774822400075	5.3457774524446275	6.0	6.0	33.0	17.0	0.0	0.0	4.0	16.0	0.0	13.0	2.0	2.0	0.0	0.0	0.0	0.0	0.0	0.0	0.0	228.0	224.0	319.0
187	187	glibornuride	91.0	1-(3-hydroxy-4,7,7-trimethyl-2-bicyclo[2.2.1]heptanyl)-3-(4-methylphenyl)sulfonylurea		32609-19-1	Cc1ccc(S(=O)(=O)NC(=O)NC2C3CCC(C)(C2O)C3(C)C)cc1	F	=	%	{'Name': {120: 'glibornuride'}, 'SMILE': {120: 'CC1=CC=C(C=C1)S(=O)(=O)NC(=O)NC2C3CCC(C2O)(C3(C)C)C'}, 'Value': {120: '91'}, 'Source': {120: 'wei_train'}}	19.854202359263326	17.291633091249235	0.0	0.0	30.167535781789642	2.6621368042282803	5.038892896152541	30.167535781789642	1.2067014312715856	4.168803802704801	3.4656813756902776	0.1386272550276111	2.159199990404744	1401.8184825339222	56.07273930135689	8.161816320711445	6.0	6.0	51.0	25.0	0.0	2.0	7.0	26.0	0.0	18.0	2.0	4.0	1.0	0.0	0.0	0.0	0.0	0.0	0.0	320.44444444444446	254.33333333333334	484.66666666666663
188	188	clodronate	1.0	[dichloro(phosphonato)methyl]phosphonic acid			O=P([O-])([O-])C(Cl)(Cl)P(=O)(O)O	F	=	%	{'Name': {1155: 'clodronate'}, 'SMILE': {1155: 'C(P(=O)(O)O)(P(=O)([O-])[O-])(Cl)Cl'}, 'Value': {1155: '1'}, 'Source': {1155: 'wei_train'}}	8.152948101667098	8.723359803431793	4.0	0.0	10.36308110070411	2.4494897427831774	4.898979485566355	10.36308110070411	0.9420982818821918	3.2803128777834534	2.984808459015375	0.2713462235468523	1.1888457567560016	30.753724938234324	2.7957931762031203	3.5213213029231967	0.0	0.0	13.0	11.0	0.0	0.0	10.0	2.0	0.0	1.0	0.0	6.0	0.0	2.0	0.0	2.0	0.0	0.0	2.0	237.82716049382714	30.666666666666675	364.641975308642
189	189	Netilmicin	0.0	2-[4-amino-3-[[3-amino-6-(aminomethyl)-3,4-dihydro-2H-pyran-2-yl]oxy]-6-(ethylamino)-2-hydroxycyclohexyl]oxy-5-methyl-4-(methylamino)oxane-3,5-diol		56391-56-1	CCNC1CC(N)C(OC2OC(CN)=CCC2N)C(O)C1OC1OCC(C)(O)C(NC)C1O	F	=	%	{'Name': {1188: 'Netilmicin', 706: 'netilmicin', 14: 'Netilmicin'}, 'SMILE': {1188: 'CCNC1CC(C(C(C1OC2C(C(C(CO2)(C)O)NC)O)O)OC3C(CC=C(O3)CN)N)N', 706: 'CCNC1CC(C(C(C1OC2C(C(C(CO2)(C)O)NC)O)O)OC3C(CC=C(O3)CN)N)N', 14: 'CCNC1CC(C(C(C1OC2C(C(C(CO2)(C)O)NC)O)O)OC3C(CC=C(O3)CN)N)N'}, 'Value': {1188: 0.0, 706: '0', 14: '0'}, 'Source': {1188: 'OCHEM', 706: 'wei_train', 14: 'adme_2010_train'}}	25.15944342723185	20.677055523284693	0.0	5.0	40.77455283360243	2.4777585670470086	4.955517134094018	40.77455283360242	1.2355925101091643	4.41172268435705	4.913495177522353	0.14889379325825314	2.78590800581725	323.24367657455554	9.795262926501684	6.972328923905392	0.0	0.0	74.0	33.0	0.0	0.0	12.0	41.0	0.0	21.0	5.0	7.0	0.0	0.0	0.0	0.0	0.0	0.0	0.0	432.0	387.0	608.0
190	190	tripamide	80.0	N-(4-azatricyclo[5.2.1.02,6]decan-4-yl)-4-chloro-3-sulfamoylbenzamide		73803-48-2	NS(=O)(=O)c1cc(C(=O)NN2CC3C4CCC(C4)C3C2)ccc1Cl	F	=	%	{'Name': {334: 'tripamide'}, 'SMILE': {334: 'C1CC2CC1C3C2CN(C3)NC(=O)C4=CC(=C(C=C4)Cl)S(=O)(=O)N'}, 'Value': {334: '80'}, 'Source': {334: 'wei_train'}}	19.523608429894768	16.247690961268773	0.0	0.0	30.344056463520793	2.5454035163262474	4.943372472274949	30.344056463520797	1.2643356859800332	4.146544283385182	3.6448382590244828	0.15186826079268678	2.1687807284485077	453.1803896692081	18.882516236217004	6.991758994762205	6.0	6.0	44.0	24.0	0.0	2.0	8.0	20.0	0.0	16.0	3.0	3.0	1.0	0.0	0.0	1.0	0.0	0.0	1.0	306.0493827160494	251.77777777777777	468.1111111111111
191	191	rufloxacin	70.0	7-fluoro-6-(4-methylpiperazin-1-yl)-10-oxo-4-thia-1-azatricyclo[7.3.1.05,13]trideca-5(13),6,8,11-tetraene-11-carboxylic acid		101363-10-4	CN1CCN(c2c(F)cc3c(=O)c(C(=O)O)cn4c3c2SCC4)CC1	F	=	%	{'Name': {98: 'rufloxacin'}, 'SMILE': {98: 'CN1CCN(CC1)C2=C(C=C3C4=C2SCCN4C=C(C3=O)C(=O)O)F'}, 'Value': {98: '70'}, 'Source': {98: 'wei_train'}}	19.981977841250295	15.420343009681494	1.0	1.0	32.540538814653495	2.564874290045884	5.129748580091769	32.540538814653495	1.3016215525861399	4.174690597440414	4.300832396542376	0.17203329586169502	2.375099316430617	211.99666314174632	8.479866525669854	6.272861266524871	10.0	11.0	43.0	25.0	0.0	0.0	8.0	18.0	0.0	17.0	3.0	3.0	1.0	0.0	1.0	0.0	0.0	0.0	1.0	392.44444444444446	370.0	561.6666666666667
192	192	GEMIFLOXACIN	70.5	7-[(3S,4E)-3-(aminomethyl)-4-methoxyiminopyrrolidin-1-yl]-1-cyclopropyl-6-fluoro-4-oxo-1,8-naphthyridine-3-carboxylic acid|7-[(4E)-3-(aminomethyl)-4-methoxyiminopyrrolidin-1-yl]-1-cyclopropyl-6-fluoro-4-oxo-1,8-naphthyridine-3-carboxylic acid|7-[(4Z)-3-(aminomethyl)-4-methoxyiminopyrrolidin-1-yl]-1-cyclopropyl-6-fluoro-4-oxo-1,8-naphthyridine-3-carboxylic acid|7-[3-(aminomethyl)-4-methoxyiminopyr…			CON=C1CN(c2nc3c(cc2F)c(=O)c(C(=O)O)cn3C2CC2)CC1CN	F	=	%	{'Name': {47: 'GEMIFLOXACIN', 605: '', 860: 'GEMIFLOXACIN', 1863: 'Gemifloxacin', 2000: '-', 453: 'gemifloxacin', 578: 'Gemifloxacin'}, 'SMILE': {47: 'CO/N=C\\1/CN(CC1CN)C2=C(C=C3C(=O)C(=CN(C3=N2)C4CC4)C(=O)O)F', 605: 'CO/N=C\\1/CN(C[C@@H]1CN)C2=C(C=C3C(=O)C(=CN(C3=N2)C4CC4)C(=O)O)F', 860: 'CO/N=C\\1/CN(CC1CN)C2=C(C=C3C(=O)C(=CN(C3=N2)C4CC4)C(=O)O)F', 1863: 'CON=C1CN(CC1CN)C2=C(C=C3C(=O)C(=CN(C3=…	21.993908385068757	18.068397710656992	1.0	1.0	36.14146015570174	2.548047483963504	5.052370401313184	36.14146015570174	1.2907664341322052	4.2980027177911655	4.519817784848988	0.16142206374460671	2.538091097126197	294.95212726234695	10.53400454508382	6.716432479885459	10.0	11.0	48.0	28.0	0.0	0.0	10.0	20.0	0.0	18.0	5.0	4.0	0.0	0.0	1.0	0.0	0.0	0.0	1.0	476.0	452.0	658.0
193	193	dronedarone	15.0	N-[2-butyl-3-[4-[3-(dibutylamino)propoxy]benzoyl]-1-benzofuran-5-yl]methanesulfonamide		141626-36-0	CCCCc1oc2ccc(NS(C)(=O)=O)cc2c1C(=O)c1ccc(OCCCN(CCCC)CCCC)cc1	F	=	%	{'Name': {952: 'dronedarone'}, 'SMILE': {952: 'CCCCC1=C(C2=C(O1)C=CC(=C2)NS(=O)(=O)C)C(=O)C3=CC=C(C=C3)OCCCN(CCCC)CCCC'}, 'Value': {952: '15'}, 'Source': {952: 'wei_train'}}	29.37532312358388	21.933108473056205	0.0	1.0	48.94269304833658	2.5109787511408577	4.898097064359286	48.94269304833658	1.2549408473932455	4.561228085526409	4.223849257361622	0.10830382711183646	2.801723411725112	16325.845428637132	418.61142124710597	11.061481293298403	15.0	16.0	83.0	39.0	0.0	0.0	8.0	44.0	0.0	31.0	2.0	5.0	1.0	0.0	0.0	0.0	0.0	0.0	0.0	464.44444444444446	414.33333333333337	659.6666666666666
194	194	Hydrocortisone	80.5	11,17-dihydroxy-17-(2-hydroxyacetyl)-10,13-dimethyl-2,6,7,8,9,11,12,14,15,16-decahydro-1H-cyclopenta[a]phenanthren-3-one			CC12CCC(=O)C=C1CCC1C2C(O)CC2(C)C1CCC2(O)C(=O)CO	F	=	%	{'Name': {23: 'Hydrocortisone', 2194: 'Hydrocortisone', 699: 'prednisone'}, 'SMILE': {23: 'CC12CCC(=O)C=C1CCC3C2C(CC4(C3CCC4(C(=O)CO)O)C)O', 2194: 'CC12CCC(=O)C=C1CCC3C2C(CC4(C3CCC4(C(=O)CO)O)C)O', 699: 'CC12CCC(=O)C=C1CCC3C2C(CC4(C3CCC4(C(=O)CO)O)C)O'}, 'Value': {23: 91.0, 2194: 91.0, 699: '70'}, 'Source': {23: 'OCHEM', 2194: 'OCHEM', 699: 'wei_train'}}	20.84852900510212	17.25511779879926	0.0	0.0	33.00688726441582	2.6706168875065512	5.282174636404871	33.00688726441582	1.2694956640159931	4.228268910877081	4.418226667357559	0.16993179489836766	2.4412498541319994	199.44843088048364	7.671093495403217	6.251067156115434	0.0	0.0	56.0	26.0	0.0	0.0	5.0	30.0	0.0	21.0	0.0	5.0	0.0	0.0	0.0	0.0	0.0	0.0	0.0	322.0	302.0	461.0
195	195	dextrose	99.0	6-(hydroxymethyl)oxane-2,3,4,5-tetrol		175348-09-1	OCC1OC(O)C(O)C(O)C1O	F	=	%	{'Name': {826: 'dextrose', 834: 'Dextrose'}, 'SMILE': {826: 'C(C1C(C(C(C(O1)O)O)O)O)O', 834: 'C(C1C(C(C(C(O1)O)O)O)O)O'}, 'Value': {826: 99.0, 834: '99'}, 'Source': {826: 'OCHEM', 834: 'adme_2010_train'}}	8.761080115123761	8.651649801843126	0.0	0.0	14.708146448082847	2.377683367865687	4.755366735731375	14.708146448082847	1.2256788706735706	3.3841208629125523	3.178505287244352	0.264875440603696	1.3387326076269959	43.59464339874356	3.6328869498952963	3.95725584177432	0.0	0.0	24.0	12.0	0.0	0.0	6.0	12.0	0.0	6.0	0.0	6.0	0.0	0.0	0.0	0.0	0.0	0.0	0.0	210.0	148.0	240.0
196	196	ATOMOXETINE	80.66666666666667	(3R)-N-methyl-3-(2-methylphenoxy)-3-phenylpropan-1-amine|N-methyl-3-(2-methylphenoxy)-3-phenylpropan-1-amine		1027094-45-6|63940-51-2	CNCCC(Oc1ccccc1C)c1ccccc1	F	=	%	{'Name': {547: 'ATOMOXETINE', 628: 'ATOMOXETINE', 688: 'ATOMOXETINE', 643: 'Atomoxetine', 1843: 'Atomoxetine', 2144: 'Atomoxetine', 21: 'Atomoxetine', 399: 'atomoxetine', 516: 'Atomoxetine'}, 'SMILE': {547: 'CC1=CC=CC=C1O[C@H](CCNC)C2=CC=CC=C2', 628: 'CC1=CC=CC=C1O[C@H](CCNC)C2=CC=CC=C2', 688: 'CC1=CC=CC=C1O[C@H](CCNC)C2=CC=CC=C2', 643: 'CC1=CC=CC=C1OC(CCNC)C2=CC=CC=C2', 1843: 'CC1=CC=CC=C1OC(CCN…	14.170645194432371	12.150180770740638	0.0	1.0	24.703963691795295	2.3204606371111507	4.640921274222302	24.703963691795295	1.300208615357647	3.8445393164148243	3.9266277448720754	0.20666461815116186	2.009634863506802	117.54910914277077	6.186795218040567	5.408710082591013	12.0	12.0	40.0	19.0	0.0	0.0	2.0	21.0	0.0	17.0	1.0	1.0	0.0	0.0	0.0	0.0	0.0	0.0	0.0	200.0	207.0	265.0
197	197	Trofosfamide	99.5	N,N,3-tris(2-chloroethyl)-2-oxo-1,3,2lambda5-oxazaphosphinan-2-amine		72282-85-0	O=P1(N(CCCl)CCCl)OCCCN1CCCl	F	=	%	{'Name': {564: 'Trofosfamide', 1513: 'Trofosfamide', 1143: 'trofosfamide', 845: 'Trofosfamide'}, 'SMILE': {564: 'C1CN(P(=O)(OC1)N(CCCl)CCCl)CCCl', 1513: 'C1CN(P(=O)(OC1)N(CCCl)CCCl)CCCl', 1143: 'C1CN(P(=O)(OC1)N(CCCl)CCCl)CCCl', 845: 'C1CN(P(=O)(OC1)N(CCCl)CCCl)CCCl'}, 'Value': {564: 100.0, 1513: 99.0, 1143: '99', 845: '100'}, 'Source': {564: 'OCHEM', 1513: 'OCHEM', 1143: 'wei_train', 845: 'adme_…	12.056514789131914	11.593976461569305	0.0	0.0	20.93782750783596	2.4359312319741915	4.871862463948383	20.93782750783596	1.2316369122256445	3.7119030412914564	3.44622950182014	0.20271938246000823	1.767908986433761	107.69388716133263	6.334934538901919	5.2099210755945204	0.0	0.0	35.0	17.0	0.0	0.0	8.0	18.0	0.0	9.0	2.0	2.0	0.0	1.0	0.0	3.0	0.0	0.0	3.0	160.12345679012344	88.88888888888889	255.22222222222223
198	198	cladribine	43.0				COC1CC(n2cnc3c(N)cc(Cl)cc32)OC1CO	F	=	%	{'Name': {149: 'cladribine', 382: 'Cladribine'}, 'SMILE': {149: 'COC1CC(OC1CO)N2C=NC3=C(C=C(C=C32)Cl)N', 382: 'COC1CC(OC1CO)N2C=NC3=C(C=C(C=C32)Cl)N'}, 'Value': {149: '43', 382: '43'}, 'Source': {149: 'wei_train', 382: 'adme_2010_train'}}	15.572928212987001	13.738503318306044	0.0	0.0	25.692712681238195	2.5013290535109474	4.853157946391724	25.692712681238195	1.2846356340619098	3.9437425343218733	3.9929701885304643	0.1996485094265232	2.0776825426803933	125.93333565790394	6.296666782895197	5.5288998654179835	9.0	10.0	36.0	20.0	0.0	0.0	7.0	16.0	0.0	13.0	3.0	3.0	0.0	0.0	0.0	1.0	0.0	0.0	1.0	283.60493827160496	277.1111111111111	411.6666666666667
199	199	ondansetron	62.0	3-(imidazol-1-ylmethyl)-9-methyl-2,3-dihydro-1H-carbazol-4-one		99614-03-6	Cn1c2c(c3ccccc31)C(=O)C(Cn1ccnc1)CC2	F	=	%	{'Name': {95: 'ondansetron', 511: 'Ondansetron'}, 'SMILE': {95: 'CN1C2=C(C3=CC=CC=C31)C(=O)C(CC2)CN4C=CN=C4', 511: 'CN1C2=C(C3=CC=CC=C31)C(=O)C(CC2)CN4C=CN=C4'}, 'Value': {95: '62', 511: '62'}, 'Source': {95: 'wei_train', 511: 'adme_2010_train'}}	16.906261546320337	13.969731777493037	0.0	0.0	28.258429714622835	2.5547573587960897	4.944651255128495	28.258429714622835	1.345639510220135	4.014853424966362	3.862431502410938	0.1839253096386161	2.093234252792351	223.874469108793	10.660689005180618	6.1530228337340995	14.0	15.0	38.0	21.0	0.0	0.0	4.0	17.0	0.0	17.0	3.0	1.0	0.0	0.0	0.0	0.0	0.0	0.0	0.0	276.0	299.0	427.0
200	200	nilvadipine	14.0	3-O-methyl 5-O-propan-2-yl 2-cyano-6-methyl-4-(3-nitrophenyl)-1,4-dihydropyridine-3,5-dicarboxylate		75530-68-6	COC(=O)C1=C(C#N)NC(C)=C(C(=O)OC(C)C)C1c1cccc([N+](=O)[O-])c1	F	=	%	{'Name': {1198: 'nilvadipine', 127: 'nilvadipine', 181: 'Nilvadipine'}, 'SMILE': {1198: 'CC1=C(C(C(=C(N1)C#N)C(=O)OC)C2=CC(=CC=C2)[N+](=O)[O-])C(=O)OC(C)C', 127: 'CC1=C(C(C(=C(N1)C#N)C(=O)OC)C2=CC(=CC=C2)[N+](=O)[O-])C(=O)OC(C)C', 181: 'CC1=C(C(C(=C(N1)C#N)C(=O)OC)C2=CC(=CC=C2)[N+](=O)[O-])C(=O)OC(C)C'}, 'Value': {1198: 14.0, 127: '14', 181: '14'}, 'Source': {1198: 'OCHEM', 127: 'wei_train', 181:…	20.948304336439083	18.678544689347138	0.0	0.0	34.21014699122862	2.512679161869648	5.025358323739296	34.21014699122862	1.2217909639724507	4.231497357592773	4.315802415962302	0.1541358005700822	2.491902684095008	244.19428689754167	8.721224532055059	6.527583583406129	6.0	6.0	47.0	28.0	0.0	0.0	9.0	19.0	0.0	19.0	3.0	6.0	0.0	0.0	0.0	0.0	0.0	0.0	0.0	488.0	432.0	636.0
201	201	satavaptan	6.0	N-tert-butyl-4-[5'-ethoxy-4-(2-morpholin-4-ylethoxy)-2'-oxospiro[cyclohexane-1,3'-indole]-1'-yl]sulfonyl-3-methoxybenzamide		185913-78-4	CCOc1ccc2c(c1)C1(CCC(OCCN3CCOCC3)CC1)C(=O)N2S(=O)(=O)c1ccc(C(=O)NC(C)(C)C)cc1OC	F	=	%	{'Name': {965: 'satavaptan'}, 'SMILE': {965: 'CCOC1=CC2=C(C=C1)N(C(=O)C23CCC(CC3)OCCN4CCOCC4)S(=O)(=O)C5=C(C=C(C=C5)C(=O)NC(C)(C)C)OC'}, 'Value': {965: '6'}, 'Source': {965: 'wei_train'}}	35.21296619073865	25.70656345521461	0.0	1.0	56.9247883380561	2.649655442082193	5.134754802195429	56.9247883380561	1.2649952964012467	4.7384162641245755	4.5513814001068535	0.10114180889126341	3.0195081880797265	4213.94545178022	93.64323226178266	9.85023204653366	12.0	12.0	90.0	45.0	1.0	0.0	12.0	45.0	0.0	33.0	3.0	8.0	1.0	0.0	0.0	0.0	0.0	0.0	0.0	626.4444444444445	540.0	884.0
202	202	THEOPHYLLINE	94.325	1,3-dimethyl-7H-purine-2,6-dione		75448-53-2	Cn1c(=O)c2[nH]cnc2n(C)c1=O	F	=	%	{'Name': {346: 'THEOPHYLLINE', 813: 'THEOPHYLLINE', 353: 'Theophylline', 394: '-', 2001: 'Theophylline', 2202: 'Theophylline', 277: 'Theophylline', 1077: 'theophylline', 802: 'Theophylline'}, 'SMILE': {346: 'CN1C2=C(C(=O)N(C1=O)C)NC=N2', 813: 'CN1C2=C(C(=O)N(C1=O)C)NC=N2', 353: 'CN1C2=C(C(=O)N(C1=O)C)NC=N2', 394: 'CN1C2=C(C(=O)N(C1=O)C)NC=N2', 2001: 'CN1C2=C(C(=O)N(C1=O)C)NC=N2', 2202: 'CN1C2=C(C…	10.094413448457095	9.75929337203764	0.0	0.0	16.642378047747908	2.4763465753798015	4.890560137752896	16.642378047747908	1.280182926749839	3.5146506699342055	3.3636591687143604	0.2587430129780277	1.4753936841784148	51.32934118224253	3.948410860172502	4.200626806011737	9.0	10.0	21.0	13.0	0.0	0.0	6.0	8.0	0.0	7.0	4.0	2.0	0.0	0.0	0.0	0.0	0.0	0.0	0.0	238.0	233.0	364.0
203	203	-	59.0	(2E,4E,6E,8E)-9-(4-methoxy-2,3,6-trimethylphenyl)-3,7-dimethylnona-2,4,6,8-tetraenoic acid|9-(4-methoxy-2,3,6-trimethylphenyl)-3,7-dimethylnona-2,4,6,8-tetraenoic acid		419534-31-9	COc1cc(C)c(C=CC(C)=CC=CC(C)=CC(=O)O)c(C)c1C	F	=	%	{'Name': {409: '-', 582: 'Acitretin', 675: 'acitretin', 476: 'Acitretin'}, 'SMILE': {409: 'CC1=CC(=C(C(=C1C=CC(=CC=CC(=CC(=O)O)C)C)C)C)OC', 582: 'CC1=CC(=C(C(=C1C=CC(=CC=CC(=CC(=O)O)C)C)C)C)OC', 675: 'CC1=CC(=C(C(=C1C=CC(=CC=CC(=CC(=O)O)C)C)C)C)OC', 476: 'CC1=CC(=C(C(=C1/C=C/C(=C/C=C/C(=C/C(=O)O)/C)/C)C)C)OC'}, 'Value': {409: 59.0, 582: 59.0, 675: '59', 476: '59'}, 'Source': {409: 'OCHEM', 582: '…	17.574530888585873	15.186786187379598	1.0	0.0	28.396880716805143	2.3996028887606524	4.799205777521303	28.396880716805143	1.1832033632002144	4.051551283900814	3.5231534805715383	0.14679806169048076	2.1348252010696345	1437.3506124544492	59.889608852268715	8.146025582854346	6.0	6.0	50.0	24.0	0.0	0.0	3.0	26.0	0.0	21.0	0.0	3.0	0.0	0.0	0.0	0.0	0.0	0.0	0.0	294.0	281.0	347.0
204	204	bromperidol	50.0	4-[4-(4-bromophenyl)-4-hydroxypiperidin-1-yl]-1-(4-fluorophenyl)butan-1-one		10457-90-6	O=C(CCCN1CCC(O)(c2ccc(Br)cc2)CC1)c1ccc(F)cc1	F	=	%	{'Name': {652: 'bromperidol'}, 'SMILE': {652: 'C1CN(CCC1(C2=CC=C(C=C2)Br)O)CCCC(=O)C3=CC=C(C=C3)F'}, 'Value': {652: '50'}, 'Source': {652: 'wei_train'}}	20.18402822370623	14.866587068052254	0.0	1.0	33.29228497038044	2.414448617630174	4.828897235260347	33.29228497038044	1.2804724988607863	4.17904739051443	3.808700205099411	0.14648846942690044	2.2927994224427315	697.0166919844537	26.808334307094373	7.502320803828971	12.0	12.0	49.0	26.0	0.0	0.0	5.0	23.0	0.0	21.0	1.0	2.0	0.0	0.0	1.0	0.0	1.0	0.0	2.0	331.06721536351165	307.03703703703707	397.55555555555554
205	205	TRIMETHOPRIM	82.58333333333333	5-[(3,4,5-trimethoxyphenyl)methyl]pyrimidine-2,4-diamine		738-70-5	COc1cc(Cc2cnc(N)nc2N)cc(OC)c1OC	F	=	%	{'Name': {597: 'TRIMETHOPRIM', 697: 'TRIMETHOPRIM', 52: 'Trimethoprim', 365: 'Trimethoprim', 503: '-', 1509: 'Trimethoprim', 1936: 'Trimethoprim', 290: 'Trimethoprim', 204: 'trimethoprim', 16: 'trimethoprim', 820: 'Trimethoprim'}, 'SMILE': {597: 'COC1=CC(=CC(=C1OC)OC)CC2=CN=C(N=C2N)N', 697: 'COC1=CC(=CC(=C1OC)OC)CC2=CN=C(N=C2N)N', 52: 'COC1=CC(=CC(=C1OC)OC)CC2=CN=C(N=C2N)N', 365: 'COC1=CC(=CC(=C1…	15.653808442026763	13.530765599978485	0.0	0.0	26.5992359817648	2.3947971390224585	4.789594278044917	26.5992359817648	1.2666302848459428	3.950620977222812	4.0604531693670625	0.19335491282700298	2.1432319301848906	124.77224488022014	5.941535470486674	5.568427379137763	12.0	12.0	39.0	21.0	0.0	0.0	7.0	18.0	0.0	14.0	4.0	3.0	0.0	0.0	0.0	0.0	0.0	0.0	0.0	322.0	313.0	429.0
206	206	xanomeline	1.0	3-hexoxy-4-(1-methyl-3,6-dihydro-2H-pyridin-5-yl)-1,2,5-thiadiazole		1018845-70-9	CCCCCCOc1nsnc1C1=CCCN(C)C1	F	=	%	{'Name': {223: 'xanomeline'}, 'SMILE': {223: 'CCCCCCOC1=NSN=C1C2=CCCN(C2)C'}, 'Value': {223: '1'}, 'Source': {223: 'wei_train'}}	14.170645194432371	12.229829898310827	0.0	1.0	24.30156951810611	2.3774216062131392	4.677607699850497	24.30156951810611	1.2790299746371636	3.8463713013174745	3.5796554474880153	0.18840291828884292	1.9171204382348486	378.346081535938	19.912951659786213	6.577663222541806	5.0	5.0	42.0	19.0	0.0	0.0	5.0	23.0	0.0	14.0	3.0	1.0	1.0	0.0	0.0	0.0	0.0	0.0	0.0	202.44444444444446	187.66666666666669	272.33333333333337
207	207	Fenoldopam	6.0	9-chloro-5-(4-hydroxyphenyl)-2,3,4,5-tetrahydro-1H-3-benzazepine-7,8-diol		1092382-99-4	Oc1ccc(C2CNCCc3c2cc(O)c(O)c3Cl)cc1	F	=	%	{'Name': {927: 'Fenoldopam', 313: 'fenoldopam', 127: 'Fenoldopam'}, 'SMILE': {927: 'C1CNCC(C2=CC(=C(C(=C21)Cl)O)O)C3=CC=C(C=C3)O', 313: 'C1CNCC(C2=CC(=C(C(=C21)Cl)O)O)C3=CC=C(C=C3)O', 127: 'C1CNCC(C2=CC(=C(C(=C21)Cl)O)O)C3=CC=C(C=C3)O'}, 'Value': {927: 6.0, 313: '6', 127: '6'}, 'Source': {927: 'OCHEM', 313: 'wei_train', 127: 'adme_2010_train'}}	16.458374479136026	13.573738991527375	0.0	1.0	27.137436428577672	2.470219495148911	4.915163177719529	27.137436428577672	1.2922588775513177	3.983188903559723	4.0589384321214474	0.1932827824819737	2.1428588142329734	138.69917129195466	6.604722442474031	5.674244697208628	12.0	12.0	37.0	21.0	0.0	0.0	5.0	16.0	0.0	16.0	1.0	3.0	0.0	0.0	0.0	1.0	0.0	0.0	1.0	269.60493827160496	275.1111111111111	384.22222222222223
208	208	amsacrine	0.0	N-[4-(acridin-9-ylamino)-3-methoxyphenyl]methanesulfonamide		51264-14-3	COc1cc(NS(C)(=O)=O)ccc1Nc1c2ccccc2nc2ccccc12	F	=	%	{'Name': {642: 'amsacrine'}, 'SMILE': {642: 'COC1=C(C=CC(=C1)NS(=O)(=O)C)NC2=C3C=CC=CC3=NC4=CC=CC=C42'}, 'Value': {642: '0'}, 'Source': {642: 'wei_train'}}	22.194865511977245	16.804921697137413	0.0	0.0	36.18081660819317	2.490490209749819	4.980980419499639	36.18081660819317	1.2921720217211845	4.274234919129727	4.365295538866197	0.15590341210236416	2.5033053106792984	321.74072005474267	11.490740001955094	6.803365421142751	20.0	22.0	47.0	28.0	0.0	0.0	7.0	19.0	0.0	21.0	3.0	3.0	1.0	0.0	0.0	0.0	0.0	0.0	0.0	394.44444444444446	368.33333333333337	611.6666666666666
209	209	crizotinib	66.0	3-[1-(2,6-dichloro-3-fluorophenyl)ethoxy]-5-(1-piperidin-4-ylpyrazol-4-yl)pyridin-2-amine		877400-66-3	CC(Oc1cc(-c2cnn(C3CCNCC3)c2)cnc1N)c1c(Cl)ccc(F)c1Cl	F	=	%	{'Name': {650: 'crizotinib'}, 'SMILE': {650: 'CC(C1=C(C=CC(=C1Cl)F)Cl)OC2=C(N=CC(=C2)C3=CN(N=C3)C4CCNCC4)N'}, 'Value': {650: '66'}, 'Source': {650: 'wei_train'}}	23.598391976222796	18.449569528860426	0.0	1.0	39.09383265665398	2.4280547322478023	4.836607582142623	39.09383265665398	1.3031277552217992	4.336994132906259	5.024164557767628	0.16747215192558762	2.7128714716303244	220.76849825878068	7.358949941959356	6.495726921963149	17.0	17.0	52.0	30.0	0.0	0.0	9.0	22.0	0.0	21.0	5.0	1.0	0.0	0.0	1.0	2.0	0.0	0.0	3.0	403.2098765432099	417.22222222222223	575.6666666666667
210	210	flurazepam	83.0	7-chloro-1-[2-(diethylamino)ethyl]-5-(2-fluorophenyl)-3H-1,4-benzodiazepin-2-one		17617-23-1	CCN(CC)CCN1C(=O)CN=C(c2ccccc2F)c2cc(Cl)ccc21	F	=	%	{'Name': {951: 'flurazepam', 653: 'flurazepam', 663: 'Flurazepam'}, 'SMILE': {951: 'CCN(CC)CCN1C(=O)CN=C(C2=C1C=CC(=C2)Cl)C3=CC=CC=C3F', 653: 'CCN(CC)CCN1C(=O)CN=C(C2=C1C=CC(=C2)Cl)C3=CC=CC=C3F', 663: 'CCN(CC)CCN1C(=O)CN=C(C2=C1C=CC(=C2)Cl)C3=CC=CC=C3F'}, 'Value': {951: 83.0, 653: '83', 663: '83'}, 'Source': {951: 'OCHEM', 653: 'wei_train', 663: 'adme_2010_train'}}	20.59162536651413	16.95456094100589	0.0	1.0	34.701148214294406	2.478044848652959	4.904354239452228	34.701148214294406	1.2852277116405335	4.213576499618942	4.330939468093835	0.16040516548495684	2.459036258717911	314.7773785164003	11.658421426533344	6.745117427112531	12.0	12.0	50.0	27.0	0.0	0.0	6.0	23.0	0.0	21.0	3.0	1.0	0.0	0.0	1.0	1.0	0.0	0.0	2.0	357.60493827160496	353.1111111111111	493.6666666666667
211	211	raltitrexed	15.0	2-[[5-[methyl-[(2-methyl-4-oxo-3H-quinazolin-6-yl)methyl]amino]thiophene-2-carbonyl]amino]pentanedioic acid			Cc1nc2ccc(CN(C)c3ccc(C(=O)NC(CCC(=O)O)C(=O)O)s3)cc2c(=O)[nH]1	F	=	%	{'Name': {1355: 'raltitrexed', 158: 'raltitrexed', 196: 'Raltitrexed'}, 'SMILE': {1355: 'CC1=NC2=C(C=C(C=C2)CN(C)C3=CC=C(S3)C(=O)NC(CCC(=O)O)C(=O)O)C(=O)N1', 158: 'CC1=NC2=C(C=C(C=C2)CN(C)C3=CC=C(S3)C(=O)NC(CCC(=O)O)C(=O)O)C(=O)N1', 196: 'CC1=NC2=C(C=C(C=C2)CN(C)C3=CC=C(S3)C(=O)NC(CCC(=O)O)C(=O)O)C(=O)N1'}, 'Value': {1355: 15.0, 158: '15', 196: '15'}, 'Source': {1355: 'OCHEM', 158: 'wei_train', 1…	24.71454838567264	19.4595707057973	2.0	0.0	39.629398111664436	2.4213375275306257	4.835238265494132	39.62939811166443	1.2384186909895134	4.378352257046755	4.469359139827714	0.13966747311961605	2.6603958389867572	788.0020952645258	24.62506547701643	7.83265155862516	15.0	16.0	54.0	32.0	0.0	0.0	11.0	22.0	0.0	21.0	4.0	6.0	1.0	0.0	0.0	0.0	0.0	0.0	0.0	504.44444444444446	456.33333333333337	621.0
212	212	ESZOPICLONE	77.5	[(7R)-6-(5-chloropyridin-2-yl)-5-oxo-7H-pyrrolo[3,4-b]pyrazin-7-yl] 4-methylpiperazine-1-carboxylate|[(7S)-6-(5-chloropyridin-2-yl)-5-oxo-7H-pyrrolo[3,4-b]pyrazin-7-yl] 4-methylpiperazine-1-carboxylate|[6-(5-chloropyridin-2-yl)-5-oxo-7H-pyrrolo[3,4-b]pyrazin-7-yl] 4-methylpiperazine-1-carboxylate		1140433-81-3|1169825-88-0|138680-08-7	CN1CCN(C(=O)OC2c3nccnc3C(=O)N2c2ccc(Cl)cn2)CC1	F	=	%	{'Name': {459: 'ESZOPICLONE', 460: '', 915: 'ZOPICLONE', 500: '-', 1719: 'Eszopiclone', 1856: '-', 308: 'Zopiclone', 372: 'zopiclone', 598: 'Eszopiclone', 630: 'Zopiclone'}, 'SMILE': {459: 'CN1CCN(CC1)C(=O)O[C@H]2C3=NC=CN=C3C(=O)N2C4=NC=C(C=C4)Cl', 460: 'CN1CCN(CC1)C(=O)O[C@@H]2C3=NC=CN=C3C(=O)N2C4=NC=C(C=C4)Cl', 915: 'CN1CCN(CC1)C(=O)OC2C3=NC=CN=C3C(=O)N2C4=NC=C(C=C4)Cl', 500: 'CN1CCN(CC1)C(=O)O…	21.36768183292197	16.95171799311021	0.0	1.0	35.48457709974126	2.5361558217332236	4.891722867232868	35.48457709974126	1.3142435962867134	4.240405299011803	4.096137615070449	0.1517088005581648	2.403296257612418	360.71980141630723	13.359992645048417	6.881353256602632	12.0	12.0	44.0	27.0	0.0	0.0	10.0	17.0	0.0	17.0	6.0	3.0	0.0	0.0	0.0	1.0	0.0	0.0	1.0	425.60493827160496	424.1111111111111	645.6666666666666
213	213		62.0	2-[6-fluoro-3-(pyridazin-3-ylmethyl)-1H-inden-2-yl]-N,N-dimethylethanamine		867036-65-5	CN(C)CCC1=C(Cc2cccnn2)c2ccc(F)cc2C1	F	=	%	{'Name': {863: '', 2153: '-'}, 'SMILE': {863: 'CN(C)CCC1=C(C2=C(C1)C=C(C=C2)F)CC3=NN=CC=C3', 2153: 'CN(C)CCC1=C(C2=C(C1)C=C(C=C2)F)CC3=NN=CC=C3'}, 'Value': {863: 62.0, 2153: 62.0}, 'Source': {863: 'CHEMBL', 2153: 'OCHEM'}}	17.177411804141038	13.980200831359094	0.0	1.0	28.31259800320806	2.47662367389817	4.79085964020793	28.31259800320806	1.2869362728730935	4.022333705505218	3.814124341351891	0.17336928824326778	2.1271684683094323	223.2562933180966	10.148013332640755	6.196777769278305	12.0	12.0	42.0	22.0	0.0	0.0	4.0	20.0	0.0	18.0	3.0	0.0	0.0	0.0	1.0	0.0	0.0	0.0	1.0	292.0	287.0	366.0
214	214	Trimetrexate	45.0	5-methyl-6-[(3,4,5-trimethoxyanilino)methyl]pyrido[2,3-d]pyrimidine-2,4-diamine			COc1cc(NCc2cnc3nc(N)nc(N)c3c2C)cc(OC)c1OC	F	=	%	{'Name': {1510: 'Trimetrexate', 467: 'trimetrexate', 390: 'Trimetrexate'}, 'SMILE': {1510: 'CC1=C2C(=NC(=NC2=NC=C1CNC3=CC(=C(C(=C3)OC)OC)OC)N)N', 467: 'CC1=C2C(=NC(=NC2=NC=C1CNC3=CC(=C(C(=C3)OC)OC)OC)N)N', 390: 'CC1=C2C(=NC(=NC2=NC=C1CNC3=CC(=C(C(=C3)OC)OC)OC)N)N'}, 'Value': {1510: 45.0, 467: '45', 390: '45'}, 'Source': {1510: 'OCHEM', 467: 'wei_train', 390: 'adme_2010_train'}}	20.591625366514133	16.479694480650494	0.0	0.0	34.28590660900931	2.455164228636362	4.910328457272726	34.28590660900931	1.2698483929262707	4.217152497611472	4.187282421501973	0.1550845341297027	2.4253037097672454	314.3242049705002	11.641637221129637	6.743676726163177	16.0	17.0	49.0	27.0	0.0	0.0	9.0	22.0	0.0	18.0	6.0	3.0	0.0	0.0	0.0	0.0	0.0	0.0	0.0	412.0	421.0	602.0
215	215	CHLOROTHIAZIDE	31.0	6-chloro-1,1-dioxo-4H-1lambda6,2,4-benzothiadiazine-7-sulfonamide		58-94-6	NS(=O)(=O)c1cc2c(cc1Cl)NC=NS2(=O)=O	F	=	%	{'Name': {731: 'CHLOROTHIAZIDE', 15: 'Chlorothiazide', 746: 'Chlorothiazide', 1644: 'Chlorothiazide', 1071: 'chlorothiazide', 177: 'Chlorothiazide'}, 'SMILE': {731: 'C1=C2C(=CC(=C1Cl)S(=O)(=O)N)S(=O)(=O)N=CN2', 15: 'C1=C2C(=CC(=C1Cl)S(=O)(=O)N)S(=O)(=O)N=CN2', 746: 'C1=C2C(=CC(=C1Cl)S(=O)(=O)N)S(=O)(=O)N=CN2', 1644: 'C1=C2C(=CC(=C1Cl)S(=O)(=O)N)S(=O)(=O)N=CN2', 1071: 'C1=C2C(=CC(=C1Cl)S(=O)(=O)N)…	13.427805631411442	11.797725526394037	0.0	2.0	19.655123841379297	2.4935350489607973	4.987070097921595	19.655123841379297	1.1561837553752528	3.7727944388710495	3.7877161677636173	0.22280683339785984	1.862391494265994	76.74442535331175	4.514377961959515	4.871109001058441	6.0	6.0	23.0	17.0	0.0	0.0	10.0	6.0	0.0	7.0	3.0	4.0	2.0	0.0	0.0	1.0	0.0	0.0	1.0	286.4938271604938	152.77777777777777	452.7777777777777
216	216	CARVEDILOL	37.0	1-(9H-carbazol-4-yloxy)-3-[2-(2-methoxyphenoxy)ethylamino]propan-2-ol		107741-96-8	COc1ccccc1OCCNCC(O)COc1cccc2[nH]c3ccccc3c12	F	=	%	{'Name': {206: 'CARVEDILOL', 391: 'CARVEDILOL', 142: 'Carvedilol', 1596: 'Carvedilol', 40: 'Carvedilol', 50: 'carvedilol'}, 'SMILE': {206: 'COC1=CC=CC=C1OCCNCC(COC2=CC=CC3=C2C4=CC=CC=C4N3)O', 391: 'COC1=CC=CC=C1OCCNCC(COC2=CC=CC3=C2C4=CC=CC=C4N3)O', 142: 'COC1=CC=CC=C1OCCNCC(COC2=CC=CC3=C2C4=CC=CC=C4N3)O', 1596: 'COC1=CC=CC=C1OCCNCC(COC2=CC=CC3=C2C4=CC=CC=C4N3)O', 40: 'COC1=CC=CC=C1OCCNCC(COC2=CC…	23.241713006297847	17.17497961119888	0.0	1.0	39.8138167733019	2.5045417196762623	4.856901072560182	39.8138167733019	1.3271272257767301	4.328558217450042	3.672815179075746	0.1224271726358582	2.39957073544727	15259.500577015275	508.6500192338425	10.731569865383534	19.0	21.0	56.0	30.0	0.0	0.0	6.0	26.0	0.0	24.0	2.0	4.0	0.0	0.0	0.0	0.0	0.0	0.0	0.0	402.0	405.0	561.0
217	217	CEFTRIAXONE	0.0	(6R,7R)-7-[[(2E)-2-(2-amino-1,3-thiazol-4-yl)-2-methoxyiminoacetyl]amino]-3-[(2-methyl-5,6-dioxo-1H-1,2,4-triazin-3-yl)sulfanylmethyl]-8-oxo-5-thia-1-azabicyclo[4.2.0]oct-2-ene-2-carboxylic acid|(6R,7R)-7-[[(2Z)-2-(2-amino-1,3-thiazol-4-yl)-2-methoxyiminoacetyl]amino]-3-[(2-methyl-5,6-dioxo-1H-1,2,4-triazin-3-yl)sulfanylmethyl]-8-oxo-5-thia-1-azabicyclo[4.2.0]oct-2-ene-2-carboxylic acid|7-[[(2E)-…			CON=C(C(=O)NC1C(=O)N2C(C(=O)O)=C(CSc3nc(=O)c(=O)[nH]n3C)CSC12)c1csc(N)n1	F	=	%	{'Name': {289: 'CEFTRIAXONE', 730: 'ceftriaxone', 48: 'Ceftriaxone', 447: 'ceftriaxone', 47: 'Ceftriaxone'}, 'SMILE': {289: 'CN1C(=NC(=O)C(=O)N1)SCC2=C(N3[C@@H]([C@@H](C3=O)NC(=O)/C(=N/OC)/C4=CSC(=N4)N)SC2)C(=O)O', 730: 'CN1C(=NC(=O)C(=O)N1)SCC2=C(N3C(C(C3=O)NC(=O)C(=NOC)C4=CSC(=N4)N)SC2)C(=O)O', 48: 'CN1C(=NC(=O)C(=O)N1)SCC2=C(N3[C@@H]([C@@H](C3=O)NC(=O)/C(=N\\OC)/C4=CSC(=N4)N)SC2)C(=O)O', 447: …	28.007441604486086	22.235875803727335	1.0	0.0	45.45644501572977	2.5750972262793814	5.149586922509504	45.45644501572977	1.2626790282147158	4.516671820437175	4.057440121669081	0.11270667004636335	2.681486108315316	970.5010201223487	26.95836167006524	8.158746299201281	11.0	11.0	54.0	36.0	0.0	0.0	18.0	18.0	0.0	18.0	8.0	7.0	3.0	0.0	0.0	0.0	0.0	0.0	0.0	621.3333333333334	573.0	794.3333333333333
218	218	preclamol	4.0	3-(1-propylpiperidin-3-yl)phenol		75240-91-4	CCCN1CCCC(c2cccc(O)c2)C1	F	=	%	{'Name': {214: 'preclamol'}, 'SMILE': {214: 'CCCN1CCCC(C1)C2=CC(=CC=C2)O'}, 'Value': {214: '4'}, 'Source': {214: 'wei_train'}}	12.08976496539261	10.19884878134044	0.0	1.0	20.484746304494287	2.335264119422816	4.670528238845632	20.484746304494287	1.280296644030893	3.686095527258117	3.6510444717187474	0.2281902794824217	1.765016912540408	86.81996504523595	5.426247815327247	4.933840236505215	6.0	6.0	37.0	16.0	0.0	0.0	2.0	21.0	0.0	14.0	1.0	1.0	0.0	0.0	0.0	0.0	0.0	0.0	0.0	152.0	154.0	194.0
219	219	-	20.0	methyl 15-ethyl-17-hydroxy-1,11-diazapentacyclo[9.6.2.02,7.08,18.015,19]nonadeca-2,4,6,8(18)-tetraene-17-carboxylate		6835-99-0	CCC12CCCN3CCc4c(n(c5ccccc45)C(O)(C(=O)OC)C1)C32	F	=	%	{'Name': {531: '-', 1537: 'Vincamine'}, 'SMILE': {531: 'CCC12CCCN3C1C4=C(CC3)C5=CC=CC=C5N4C(C2)(C(=O)OC)O', 1537: 'CCC12CCCN3C1C4=C(CC3)C5=CC=CC=C5N4C(C2)(C(=O)OC)O'}, 'Value': {531: 20.0, 1537: 20.0}, 'Source': {531: 'OCHEM', 1537: 'OCHEM'}}	21.013602385840404	16.70811878521562	0.0	1.0	34.82633444798347	2.7018699396276977	5.3251435397188445	34.82633444798347	1.339474401845518	4.243834270867584	4.4361868165029055	0.17062256986549637	2.445306627358038	204.38734141614222	7.861051592928547	6.275528370989814	9.0	10.0	52.0	26.0	0.0	0.0	5.0	26.0	0.0	21.0	2.0	3.0	0.0	0.0	0.0	0.0	0.0	0.0	0.0	334.0	362.0	599.0
220	220	Vidarabine	0.0	2-(6-aminopurin-9-yl)-5-(hydroxymethyl)oxolane-3,4-diol		148207-18-5	Nc1ncnc2c1ncn2C1OC(CO)C(O)C1O	F	=	%	{'Name': {1532: 'Vidarabine', 16: 'vidarabine', 18: 'Vidarabine'}, 'SMILE': {1532: 'C1=NC(=C2C(=N1)N(C=N2)C3C(C(C(O3)CO)O)O)N', 16: 'C1=NC(=C2C(=N1)N(C=N2)C3C(C(C(O3)CO)O)O)N', 18: 'C1=NC(=C2C(=N1)N(C=N2)C3C(C(C(O3)CO)O)O)N'}, 'Value': {1532: 0.0, 16: '0', 18: '0'}, 'Source': {1532: 'OCHEM', 16: 'wei_train', 18: 'adme_2010_train'}}	14.894331002501868	13.33635888284984	0.0	0.0	24.631339275232357	2.5113951009783966	4.844356746313258	24.631339275232357	1.2963862776438082	3.898835783187251	3.9633463272771796	0.20859717511985157	2.018942586740839	106.31218524989724	5.595378171047223	5.308233795711721	9.0	10.0	32.0	19.0	0.0	0.0	9.0	13.0	0.0	10.0	5.0	4.0	0.0	0.0	0.0	0.0	0.0	0.0	0.0	326.0	308.0	488.0
221	221	EMEDASTINE	50.0	1-(2-ethoxyethyl)-2-(4-methyl-1,4-diazepan-1-yl)benzimidazole		87233-61-2	CCOCCn1c(N2CCCN(C)CC2)nc2ccccc21	F	=	%	{'Name': {877: 'EMEDASTINE', 419: 'emedastine', 416: 'Emedastine'}, 'SMILE': {877: 'CCOCCN1C2=CC=CC=C2N=C1N3CCCN(CC3)C', 419: 'CCOCCN1C2=CC=CC=C2N=C1N3CCCN(CC3)C', 416: 'CCOCCN1C2=CC=CC=C2N=C1N3CCCN(CC3)C'}, 'Value': {877: 50.0, 419: '50', 416: '50'}, 'Source': {877: 'OCHEM', 419: 'wei_train', 416: 'adme_2010_train'}}	16.918192090138803	13.952862340682936	0.0	1.0	28.885493104434413	2.4832004639038607	4.7686691659261	28.885493104434413	1.3129769592924734	4.01857362346364	3.8117540420453486	0.17326154736569765	2.12654682205081	252.79894123358935	11.490860965163153	6.321051834469932	9.0	10.0	48.0	22.0	0.0	0.0	5.0	26.0	0.0	17.0	4.0	1.0	0.0	0.0	0.0	0.0	0.0	0.0	0.0	254.0	264.0	363.0
222	222	vatalanib	18.0	N-(4-chlorophenyl)-4-(pyridin-4-ylmethyl)phthalazin-1-amine		212141-54-3	Clc1ccc(Nc2nnc(Cc3ccncc3)c3ccccc23)cc1	F	=	%	{'Name': {563: 'vatalanib'}, 'SMILE': {563: 'C1=CC=C2C(=C1)C(=NN=C2NC3=CC=C(C=C3)Cl)CC4=CC=NC=C4'}, 'Value': {563: '18'}, 'Source': {563: 'wei_train'}}	19.78705932940487	14.444713158349971	0.0	0.0	33.66466565836509	2.4404799686634475	4.880959937326896	33.66466565836509	1.3465866263346036	4.160464520521229	4.14991033975719	0.16599641359028758	2.3393774610055877	254.6551869755915	10.18620747902366	6.456201154035577	22.0	23.0	40.0	25.0	0.0	0.0	5.0	15.0	0.0	20.0	4.0	0.0	0.0	0.0	0.0	1.0	0.0	0.0	1.0	315.60493827160496	353.1111111111111	466.66666666666663
223	223	TRANEXAMIC ACID	47.66666666666666	4-(aminomethyl)cyclohexane-1-carboxylic acid		1197-17-7	NCC1CCC(C(=O)O)CC1	F	=	%	{'Name': {380: 'TRANEXAMIC ACID', 81: 'Tranexamic acid', 538: '-', 1494: 'Tranexamic_acid', 277: 'tranexamic_acid', 321: 'Tranexamic_acid'}, 'SMILE': {380: 'C1CC(CCC1CN)C(=O)O', 81: 'C1CC(CCC1CN)C(=O)O', 538: 'C1CC(CCC1CN)C(=O)O', 1494: 'C1CC(CCC1CN)C(=O)O', 277: 'C1CC(CCC1CN)C(=O)O', 321: 'C1CC(CCC1CN)C(=O)O'}, 'Value': {380: 55.0, 81: 55.0, 538: 34.0, 1494: 34.0, 277: '54', 321: '34'}, 'Source'…	7.956514078014501	7.45186445606488	1.0	1.0	13.619694833292886	2.250874594525544	4.501749189051088	13.619694833292886	1.2381540757538987	3.286693138475134	3.0950003368892234	0.2813636669899294	1.2250981947903852	39.103451152443334	3.554859195676667	3.761520907668911	0.0	0.0	26.0	11.0	0.0	0.0	3.0	15.0	0.0	8.0	1.0	2.0	0.0	0.0	0.0	0.0	0.0	0.0	0.0	124.0	100.0	128.0
224	224	cipemastat	43.0	3-(cyclopentylmethyl)-N-hydroxy-4-oxo-4-piperidin-1-yl-2-[(3,4,4-trimethyl-2,5-dioxoimidazolidin-1-yl)methyl]butanamide		174265-38-4	CN1C(=O)N(CC(C(=O)NO)C(CC2CCCC2)C(=O)N2CCCCC2)C(=O)C1(C)C	F	=	%	{'Name': {771: 'cipemastat'}, 'SMILE': {771: 'CC1(C(=O)N(C(=O)N1C)CC(C(CC2CCCC2)C(=O)N3CCCCC3)C(=O)NO)C'}, 'Value': {771: '43'}, 'Source': {771: 'wei_train'}}	23.79301010778129	21.517826240369743	0.0	0.0	39.35879285039623	2.5262848934551556	4.918951238891809	39.35879285039623	1.2696384790450397	4.354344120063697	4.04743270996919	0.1305623454828771	2.5294848928377354	576.0479129555952	18.58219074050307	7.487592950942118	0.0	0.0	67.0	31.0	0.0	0.0	9.0	36.0	0.0	22.0	4.0	5.0	0.0	0.0	0.0	0.0	0.0	0.0	0.0	414.0	382.0	551.0
225	225	-	95.0	2-[1-methyl-5-(4-methylbenzoyl)pyrrol-2-yl]acetic acid		26171-23-3	Cc1ccc(C(=O)c2ccc(CC(=O)O)n2C)cc1	F	=	%	{'Name': {556: '-', 1486: 'tolmetin', 255: 'tolmetin', 791: 'Tolmetin'}, 'SMILE': {556: 'CC1=CC=C(C=C1)C(=O)C2=CC=C(N2C)CC(=O)O', 1486: 'CC1=CC=C(C=C1)C(=O)C2=CC=C(N2C)CC(=O)O', 255: 'CC1=CC=C(C=C1)C(=O)C2=CC=C(N2C)CC(=O)O', 791: 'CC1=CC=C(C=C1)C(=O)C2=CC=C(N2C)CC(=O)O'}, 'Value': {556: 95.0, 1486: 95.0, 255: '95', 791: '95'}, 'Source': {556: 'OCHEM', 1486: 'OCHEM', 255: 'wei_train', 791: 'adme_2…	14.527324164357323	12.882953029433162	1.0	0.0	23.385862073156613	2.415668074362546	4.734344832763458	23.385862073156613	1.230834845955611	3.860213745822117	3.7828790606007345	0.19909889792635446	1.9723392621345552	119.20645016719018	6.27402369301001	5.422710751480492	11.0	11.0	34.0	19.0	0.0	0.0	4.0	15.0	0.0	15.0	1.0	3.0	0.0	0.0	0.0	0.0	0.0	0.0	0.0	278.0	264.0	354.0
226	226	rivaroxaban	80.0	5-chloro-N-[[2-oxo-3-[4-(3-oxomorpholin-4-yl)phenyl]-1,3-oxazolidin-5-yl]methyl]thiophene-2-carboxamide		482306-32-1	O=C(NCC1CN(c2ccc(N3CCOCC3=O)cc2)C(=O)O1)c1ccc(Cl)s1	F	=	%	{'Name': {502: 'rivaroxaban'}, 'SMILE': {502: 'C1COCC(=O)N1C2=CC=C(C=C2)N3CC(OC3=O)CNC(=O)C4=CC=C(S4)Cl'}, 'Value': {502: '80'}, 'Source': {502: 'wei_train'}}	22.862775624334827	17.4552818700398	0.0	0.0	37.88410415489151	2.4214178240554536	4.78813492300299	37.88410415489151	1.30634841913419	4.304755214466201	4.5208246956965095	0.1558905067481555	2.5734051689938284	313.59632530465416	10.81366638981566	6.812817307621501	11.0	11.0	47.0	29.0	0.0	0.0	10.0	18.0	0.0	19.0	3.0	5.0	1.0	0.0	0.0	1.0	0.0	0.0	1.0	442.0493827160494	409.44444444444446	588.5185185185185
227	227	ENDRALAZINE	75.0	(3-hydrazinyl-7,8-dihydro-5H-pyrido[4,3-c]pyridazin-6-yl)-phenylmethanone		39715-02-1	NNc1cc2c(nn1)CCN(C(=O)c1ccccc1)C2	F	=	%	{'Name': {786: 'ENDRALAZINE', 882: 'ENDRALAZINE', 1982: 'ENDRALAZINE', 197: 'endralazine', 608: 'Endralazine'}, 'SMILE': {786: 'C1CN(CC2=CC(=NN=C21)NN)C(=O)C3=CC=CC=C3', 882: 'C1CN(CC2=CC(=NN=C21)NN)C(=O)C3=CC=CC=C3', 1982: 'C1CN(CC2=CC(=NN=C21)NN)C(=O)C3=CC=CC=C3', 197: 'C1CN(CC2=CC(=NN=C21)NN)C(=O)C3=CC=CC=C3', 608: 'C1CN(CC2=CC(=NN=C21)NN)C(=O)C3=CC=CC=C3'}, 'Value': {786: 75.0, 882: 75.0, 198…	15.544418642285587	12.249109111991551	0.0	0.0	26.92922648192602	2.4080652021963114	4.816130404392623	26.92922648192602	1.346461324096301	3.9313703467923724	4.013022953672627	0.20065114768363138	2.08269199165708	132.59608339031863	6.629804169515931	5.580454720849226	12.0	12.0	35.0	20.0	0.0	0.0	6.0	15.0	0.0	14.0	5.0	1.0	0.0	0.0	0.0	0.0	0.0	0.0	0.0	282.0	293.0	395.0
228	228	Bucindolol	30.0	2-[2-hydroxy-3-[[1-(1H-indol-3-yl)-2-methylpropan-2-yl]amino]propoxy]benzonitrile		71119-11-4	CC(C)(Cc1c[nH]c2ccccc12)NCC(O)COc1ccccc1C#N	F	=	%	{'Name': {685: 'Bucindolol', 732: 'bucindolol', 23: 'Bucindolol'}, 'SMILE': {685: 'CC(C)(CC1=CNC2=CC=CC=C21)NCC(COC3=CC=CC=C3C#N)O', 732: 'CC(C)(CC1=CNC2=CC=CC=C21)NCC(COC3=CC=CC=C3C#N)O', 23: 'CC(C)(CC1=CNC2=CC=CC=C21)NCC(COC3=CC=CC=C3C#N)O'}, 'Value': {685: 30.0, 732: '30', 23: '30'}, 'Source': {685: 'OCHEM', 732: 'wei_train', 23: 'adme_2010_train'}}	20.8120033557872	16.799354854702184	0.0	1.0	34.802184061822985	2.42188418765878	4.73064944331645	34.802184061822985	1.288969780067518	4.214659016685888	3.736334811201442	0.13838277078523858	2.311356906920739	1136.8792870976954	42.106640262877605	8.029294093224605	15.0	16.0	52.0	27.0	0.0	0.0	5.0	25.0	0.0	22.0	3.0	2.0	0.0	0.0	0.0	0.0	0.0	0.0	0.0	334.0	337.0	439.0
229	229	BROTIZOLAM	74.5	4-bromo-7-(2-chlorophenyl)-13-methyl-3-thia-1,8,11,12-tetrazatricyclo[8.3.0.02,6]trideca-2(6),4,7,10,12-pentaene		57801-81-7	Cc1nnc2n1-c1sc(Br)cc1C(c1ccccc1Cl)=NC2	F	=	%	{'Name': {809: 'BROTIZOLAM', 684: 'Brotizolam', 1566: 'Brotizolam', 230: 'brotizolam', 554: 'Brotizolam'}, 'SMILE': {809: 'CC1=NN=C2N1C3=C(C=C(S3)Br)C(=NC2)C4=CC=CC=C4Cl', 684: 'CC1=NN=C2N1C3=C(C=C(S3)Br)C(=NC2)C4=CC=CC=C4Cl', 1566: 'CC1=NN=C2N1C3=C(C=C(S3)Br)C(=NC2)C4=CC=CC=C4Cl', 230: 'CC1=NN=C2N1C3=C(C=C(S3)Br)C(=NC2)C4=CC=CC=C4Cl', 554: 'CC1=NN=C2N1C3=C(C=C(S3)Br)C(=NC2)C4=CC=CC=C4Cl'}, 'Valu…	17.72275812724806	15.010475441266363	0.0	0.0	28.97698600428317	2.533474383133408	4.899202189971093	28.97698600428317	1.3171357274674167	4.05854711503724	4.179177289744999	0.18996260407931811	2.2185717668940446	155.42458701373675	7.064753955169852	5.834618003374348	16.0	16.0	32.0	22.0	0.0	0.0	7.0	10.0	0.0	15.0	4.0	0.0	1.0	0.0	0.0	1.0	1.0	0.0	2.0	279.1165980795611	315.4814814814815	452.39506172839504
230	230	DIAZEPAM	98.66666666666669	7-chloro-1-methyl-5-phenyl-3H-1,4-benzodiazepin-2-one		11100-37-1	CN1C(=O)CN=C(c2ccccc2)c2cc(Cl)ccc21	F	=	%	{'Name': {200: 'DIAZEPAM', 630: 'DIAZEPAM', 764: 'DIAZEPAM', 89: 'Diazepam', 177: 'Diazepam', 830: 'Diazepam', 1921: 'Diazepam', 82: 'Diazepam', 294: 'diazepam', 850: 'Diazepam'}, 'SMILE': {200: 'CN1C(=O)CN=C(C2=C1C=CC(=C2)Cl)C3=CC=CC=C3', 630: 'CN1C(=O)CN=C(C2=C1C=CC(=C2)Cl)C3=CC=CC=C3', 764: 'CN1C(=O)CN=C(C2=C1C=CC(=C2)Cl)C3=CC=CC=C3', 89: 'CN1C(=O)CN=C(C2=C1C=CC(=C2)Cl)C3=CC=CC=C3', 177: 'CN1C…	15.68231801272818	12.964430167115584	0.0	0.0	26.034025147798776	2.456695848348654	4.859288772425892	26.034025147798776	1.3017012573899387	3.9354260217778636	4.013952629201223	0.20069763146006117	2.0829236294696423	123.68044773914012	6.184022386957006	5.510848385534323	12.0	12.0	33.0	20.0	0.0	0.0	4.0	13.0	0.0	16.0	2.0	1.0	0.0	0.0	0.0	1.0	0.0	0.0	1.0	259.60493827160496	275.1111111111111	384.66666666666663
231	231	Praziquantel	7.0	2-(cyclohexanecarbonyl)-3,6,7,11b-tetrahydro-1H-pyrazino[2,1-a]isoquinolin-4-one		135526-78-2	O=C(C1CCCCC1)N1CC(=O)N2CCc3ccccc3C2C1	F	=	%	{'Name': {1312: 'Praziquantel', 534: 'praziquantel', 137: 'Praziquantel'}, 'SMILE': {1312: 'C1CCC(CC1)C(=O)N2CC3C4=CC=CC=C4CCN3C(=O)C2', 534: 'C1CCC(CC1)C(=O)N2CC3C4=CC=CC=C4CCN3C(=O)C2', 137: 'C1CCC(CC1)C(=O)N2CC3C4=CC=CC=C4CCN3C(=O)C2'}, 'Value': {1312: 7.0, 534: '7', 137: '7'}, 'Source': {1312: 'OCHEM', 534: 'wei_train', 137: 'adme_2010_train'}}	18.36091522321331	14.014008212987813	0.0	0.0	31.066274517313776	2.4919796033797814	4.983959206759565	31.066274517313776	1.3507075877092947	4.0907931951364995	4.163822303648429	0.18103575233254038	2.259342598341231	205.57289503579688	8.937951958078125	6.158709814341838	6.0	6.0	47.0	23.0	0.0	0.0	4.0	24.0	0.0	19.0	2.0	2.0	0.0	0.0	0.0	0.0	0.0	0.0	0.0	276.0	278.0	397.0
232	232	(S)-MEXILETINE	87.0	(2R)-1-(2,6-dimethylphenoxy)propan-2-amine|(2S)-1-(2,6-dimethylphenoxy)propan-2-amine|1-(2,6-dimethylphenoxy)propan-2-amine		718619-78-4|94991-72-7|94991-73-8	Cc1cccc(C)c1OCC(C)N	F	=	%	{'Name': {73: '(S)-MEXILETINE', 759: '(R)-MEXILETINE', 268: 'Mexiletine', 1135: 'Mexiletine', 1838: '(S)-Mexiletine', 1995: '(R)-Mexiletine', 76: 'mexiletine', 62: 'Mexiletine'}, 'SMILE': {73: 'CC1=C(C(=CC=C1)C)OC[C@H](C)N', 759: 'CC1=C(C(=CC=C1)C)OC[C@@H](C)N', 268: 'CC1=C(C(=CC=C1)C)OCC(C)N', 1135: 'CC1=C(C(=CC=C1)C)OCC(C)N', 1838: 'CC1=C(C(=CC=C1)C)OCC(C)N', 1995: 'CC1=C(C(=CC=C1)C)OCC(C)N', 7…	9.54906712535007	8.934557059531757	0.0	1.0	15.26578153517967	2.302775637731993	4.605551275463988	15.26578153517967	1.174290887321513	3.450864784743231	3.188266963771121	0.24525130490547087	1.4218417620936856	63.24464576056555	4.8649727508127345	4.409374736485069	6.0	6.0	30.0	13.0	0.0	0.0	2.0	17.0	0.0	11.0	1.0	1.0	0.0	0.0	0.0	0.0	0.0	0.0	0.0	136.0	136.0	172.0
233	233	oxymorphone	10.0	4a,9-dihydroxy-3-methyl-2,4,5,6,7a,13-hexahydro-1H-4,12-methanobenzofuro[3,2-e]isoquinolin-7-one			CN1CCC23c4c5ccc(O)c4OC2C(=O)CCC3(O)C1C5	F	=	%	{'Name': {1244: 'oxymorphone', 388: 'oxymorphone', 159: 'Oxymorphone'}, 'SMILE': {1244: 'CN1CCC23C4C(=O)CCC2(C1CC5=C3C(=C(C=C5)O)O4)O', 388: 'CN1CCC23C4C(=O)CCC2(C1CC5=C3C(=C(C=C5)O)O4)O', 159: 'CN1CCC23C4C(=O)CCC2(C1CC5=C3C(=C(C=C5)O)O4)O'}, 'Value': {1244: 10.0, 388: '10', 159: '10'}, 'Source': {1244: 'OCHEM', 388: 'wei_train', 159: 'adme_2010_train'}}	18.390100744125572	14.371508604594512	0.0	1.0	29.301498544335267	2.748250333419864	5.423289138260174	29.301498544335267	1.331886297469785	4.103673369169918	4.1703006765005455	0.1895591216591157	2.216445498251953	144.93246121838433	6.587839146290197	5.764725209572656	6.0	6.0	41.0	22.0	1.0	2.0	5.0	19.0	0.0	17.0	1.0	4.0	0.0	0.0	0.0	0.0	0.0	0.0	0.0	316.0	331.0	549.0
234	234	TORSEMIDE	88.125	1-[4-(3-methylanilino)pyridin-3-yl]sulfonyl-3-propan-2-ylurea		56211-40-6	Cc1cccc(Nc2ccncc2S(=O)(=O)NC(=O)NC(C)C)c1	F	=	%	{'Name': {293: 'TORSEMIDE', 399: 'TORSEMIDE', 734: 'TORSEMIDE', 457: '-', 1491: 'Torsemide', 1901: 'Torsemide', 2029: 'Torsemide', 286: 'Torsemide', 338: 'torasemide', 645: 'Torasemide'}, 'SMILE': {293: 'CC1=CC(=CC=C1)NC2=C(C=NC=C2)S(=O)(=O)NC(=O)NC(C)C', 399: 'CC1=CC(=CC=C1)NC2=C(C=NC=C2)S(=O)(=O)NC(=O)NC(C)C', 734: 'CC1=CC(=CC=C1)NC2=C(C=NC=C2)S(=O)(=O)NC(=O)NC(C)C', 457: 'CC1=CC(=CC=C1)NC2=C(C…	18.33101630248566	15.53342577083518	0.0	0.0	28.550441633996513	2.4138526681750467	4.827705336350094	28.550441633996513	1.1896017347498546	4.081135454924554	4.043351397404917	0.16847297489187155	2.272542639250463	207.13002039648117	8.63041751652005	6.20881545129321	12.0	12.0	44.0	24.0	0.0	0.0	8.0	20.0	0.0	16.0	4.0	3.0	1.0	0.0	0.0	0.0	0.0	0.0	0.0	336.44444444444446	268.3333333333333	461.3333333333333
235	235	triamcinolone	23.0	9-fluoro-11,16,17-trihydroxy-17-(2-hydroxyacetyl)-10,13-dimethyl-6,7,8,11,12,14,15,16-octahydrocyclopenta[a]phenanthren-3-one			CC12C=CC(=O)C=C1CCC1C3CC(O)C(O)(C(=O)CO)C3(C)CC(O)C12F	F	=	%	{'Name': {1500: 'triamcinolone', 678: 'triamcinolone', 245: 'Triamcinolone'}, 'SMILE': {1500: 'CC12CC(C3(C(C1CC(C2(C(=O)CO)O)O)CCC4=CC(=O)C=CC43C)F)O', 678: 'CC12CC(C3(C(C1CC(C2(C(=O)CO)O)O)CCC4=CC(=O)C=CC43C)F)O', 245: 'CC12CC(C3(C(C1CC(C2(C(=O)CO)O)O)CCC4=CC(=O)C=CC43C)F)O'}, 'Value': {1500: 23.0, 678: '23', 245: '23'}, 'Source': {1500: 'OCHEM', 678: 'wei_train', 245: 'adme_2010_train'}}	22.393977759726003	18.86001879232134	0.0	0.0	35.27529318025625	2.723892353287569	5.393211061304877	35.27529318025625	1.259831899294866	4.302534848811814	4.551583314177746	0.1625565469349195	2.545094570750589	220.6527349658581	7.880454820209217	6.426209547861175	0.0	0.0	55.0	28.0	0.0	0.0	7.0	27.0	0.0	21.0	0.0	6.0	0.0	0.0	1.0	0.0	0.0	0.0	1.0	418.0	374.0	622.0
236	236	DABIGATRAN	6.5	3-[[2-[(4-carbamimidoylanilino)methyl]-1-methylbenzimidazole-5-carbonyl]-pyridin-2-ylamino]propanoic acid		211914-51-1	Cn1c(CNc2ccc(C(=N)N)cc2)nc2cc(C(=O)N(CCC(=O)O)c3ccccn3)ccc21	F	=	%	{'Name': {1147: 'DABIGATRAN', 1706: 'Dabigatran', 210: 'dabigatran'}, 'SMILE': {1147: 'CN1C2=C(C=C(C=C2)C(=O)N(CCC(=O)O)C3=CC=CC=N3)N=C1CNC4=CC=C(C=C4)C(=N)N', 1706: 'CN1C2=C(C=C(C=C2)C(=O)N(CCC(=O)O)C3=CC=CC=N3)N=C1CNC4=CC=C(C=C4)C(=N)N', 210: 'CN1C2=C(C=C(C=C2)C(=O)N(CCC(=O)O)C3=CC=CC=N3)N=C1CNC4=CC=C(C=C4)C(=N)N'}, 'Value': {1147: 6.5, 1706: 6.5, 210: '6.5'}, 'Source': {1147: 'CHEMBL', 1706: '…	27.243315681896703	20.212319100805086	1.0	2.0	45.066044586826195	2.4769818396527605	4.861697007120469	45.066044586826195	1.2876012739093199	4.4784056712094396	4.346739198110718	0.1241925485174491	2.7221889228684577	751.5221546729495	21.47206156208427	7.874863657856579	21.0	22.0	60.0	35.0	0.0	0.0	10.0	25.0	0.0	25.0	7.0	3.0	0.0	0.0	0.0	0.0	0.0	0.0	0.0	510.0	520.0	718.0
237	237	TOPIRAMATE	70.0	(4,4,11,11-tetramethyl-3,5,7,10,12-pentaoxatricyclo[7.3.0.02,6]dodecan-6-yl)methyl sulfamate|[(1R,2S,6S,9R)-4,4,11,11-tetramethyl-3,5,7,10,12-pentaoxatricyclo[7.3.0.02,6]dodecan-6-yl]methyl sulfamate		1192352-58-1|97240-79-4	CC1(C)OC2COC3(COS(N)(=O)=O)OC(C)(C)OC3C2O1	F	=	%	{'Name': {8: 'TOPIRAMATE', 360: 'Topiramate', 420: '-', 1488: 'Topiramate', 1743: 'Topiramate', 128: 'topiramate', 571: 'Topiramate'}, 'SMILE': {8: 'CC1(O[C@@H]2CO[C@@]3([C@H]([C@@H]2O1)OC(O3)(C)C)COS(=O)(=O)N)C', 360: 'CC1(OC2COC3(C(C2O1)OC(O3)(C)C)COS(=O)(=O)N)C', 420: 'CC1(OC2COC3(C(C2O1)OC(O3)(C)C)COS(=O)(=O)N)C', 1488: 'CC1(OC2COC3(C(C2O1)OC(O3)(C)C)COS(=O)(=O)N)C', 1743: 'CC1(OC2COC3(C(C2O1…	17.94050332080398	15.438349037427992	0.0	0.0	25.870587519755485	2.6106673657802717	5.045479690641754	25.870587519755485	1.175935796352522	4.055191331332934	4.0180371764228795	0.18263805347376724	2.1792508791838157	172.58324812123342	7.844693096419701	5.9393370782270685	0.0	0.0	43.0	22.0	0.0	0.0	10.0	21.0	0.0	12.0	1.0	8.0	1.0	0.0	0.0	0.0	0.0	0.0	0.0	384.44444444444446	296.0	624.3333333333334
238	238	TAMSULOSIN	99.5	5-[(2R)-2-[2-(2-ethoxyphenoxy)ethylamino]propyl]-2-methoxybenzenesulfonamide|5-[2-[2-(2-ethoxyphenoxy)ethylamino]propyl]-2-methoxybenzenesulfonamide		106133-20-4|94666-07-6	CCOc1ccccc1OCCNC(C)Cc1ccc(OC)c(S(N)(=O)=O)c1	F	=	%	{'Name': {1072: 'TAMSULOSIN', 347: 'tamsulosin', 491: '-', 1436: 'tamsulosin', 268: 'Tamsulosin', 614: 'tamsulosin', 877: 'Tamsulosin'}, 'SMILE': {1072: 'CCOC1=CC=CC=C1OCCN[C@H](C)CC2=CC(=C(C=C2)OC)S(=O)(=O)N', 347: 'CCOC1=CC=CC=C1OCCNC(C)CC2=CC(=C(C=C2)OC)S(=O)(=O)N', 491: 'CCOC1=CC=CC=C1OCCNC(C)CC2=CC(=C(C=C2)OC)S(=O)(=O)N', 1436: 'CCOC1=CC=CC=C1OCCNC(C)CC2=CC(=C(C=C2)OC)S(=O)(=O)N', 268: 'CCOC…	20.949752536086326	16.773859702070272	0.0	1.0	34.47588403820405	2.3955895498316098	4.7911790996632195	34.47588403820405	1.2312815727930018	4.224651358655105	3.669490663991755	0.13105323799970553	2.3296722859628223	1756.158782414656	62.71995651480914	8.500503610075716	12.0	12.0	56.0	28.0	0.0	0.0	8.0	28.0	0.0	20.0	2.0	5.0	1.0	0.0	0.0	0.0	0.0	0.0	0.0	376.44444444444446	297.6666666666667	491.66666666666663
239	239	isosorbide dinitrate	22.0	(6-nitrooxy-2,3,3a,5,6,6a-hexahydrofuro[3,2-b]furan-3-yl) nitrate		1219405-83-0	O=[N+]([O-])OC1COC2C(O[N+](=O)[O-])COC12	F	=	%	{'Name': {233: 'isosorbide dinitrate', 1027: 'isosorbide dinitrate', 1057: 'isosorbide_dinitrate', 240: 'Isosorbide_dinitrate'}, 'SMILE': {233: 'C1C(C2C(O1)C(CO2)O[N+](=O)[O-])O[N+](=O)[O-]', 1027: 'C1C(C2C(O1)C(CO2)O[N+](=O)[O-])O[N+](=O)[O-]', 1057: 'C1C(C2C(O1)C(CO2)O[N+](=O)[O-])O[N+](=O)[O-]', 240: 'C1C(C2C(O1)C(CO2)O[N+](=O)[O-])O[N+](=O)[O-]'}, 'Value': {233: 22.0, 1027: 22.0, 1057: '22', …	12.33705413557638	11.447385508059286	0.0	0.0	19.46652129375946	2.470202559653101	4.655475477823821	19.46652129375946	1.2166575808599662	3.701380845009054	3.4072186915771177	0.21295116822356985	1.695899954763025	104.3532779477823	6.522079871736394	5.117785675287377	0.0	0.0	24.0	16.0	0.0	0.0	10.0	8.0	0.0	6.0	2.0	8.0	0.0	0.0	0.0	0.0	0.0	0.0	0.0	390.0	287.0	474.0
240	240	metamizol	85.0	[(1,5-dimethyl-3-oxo-2-phenylpyrazol-4-yl)-methylamino]methanesulfonic acid		50567-35-6	Cc1c(N(C)CS(=O)(=O)O)c(=O)n(-c2ccccc2)n1C	F	=	%	{'Name': {36: 'metamizol'}, 'SMILE': {36: 'CC1=C(C(=O)N(N1C)C2=CC=CC=C2)N(C)CS(=O)(=O)O'}, 'Value': {36: '85'}, 'Source': {36: 'wei_train'}}	16.187583451223265	14.701833397089047	1.0	0.0	24.870229883222468	2.5104090244841593	4.824734154928975	24.87022988322247	1.1842966611058319	3.964850702548938	3.809350660943722	0.18139765052112963	2.079396089144612	152.20298404901163	7.24776114519103	5.767152396068653	11.0	11.0	38.0	21.0	0.0	0.0	8.0	17.0	0.0	13.0	3.0	4.0	1.0	0.0	0.0	0.0	0.0	0.0	0.0	324.44444444444446	257.6666666666667	481.33333333333337
241	241	auranofin	20.0	(3,4,5-triacetyloxy-6-sulfanyloxan-2-yl)methyl acetate			CC(=O)OCC1OC(S)C(OC(C)=O)C(OC(C)=O)C1OC(C)=O	F	=	%	{'Name': {212: 'auranofin', 231: 'Auranofin'}, 'SMILE': {212: 'CC(=O)OCC1C(C(C(C(O1)S)OC(=O)C)OC(=O)C)OC(=O)C', 231: 'CC(=O)OCC1C(C(C(C(O1)S)OC(=O)C)OC(=O)C)OC(=O)C'}, 'Value': {212: '20', 231: '20'}, 'Source': {212: 'wei_train', 231: 'adme_2010_train'}}	17.793310488068226	16.163030790578823	0.0	0.0	27.79390193773788	2.4505549773969015	4.901109954793801	27.79390193773788	1.1580792474057449	4.055113494838629	3.932502389940457	0.16385426624751906	2.2447447010447505	201.60593909289204	8.400247462203835	6.181783732903353	0.0	0.0	44.0	24.0	0.0	0.0	10.0	20.0	0.0	14.0	0.0	9.0	1.0	0.0	0.0	0.0	0.0	0.0	0.0	441.30864197530866	353.66666666666663	457.0
242	242	Chlormezanone	99.5	2-(4-chlorophenyl)-3-methyl-1,1-dioxo-1,3-thiazinan-4-one		102818-67-7	CN1C(=O)CCS(=O)(=O)C1c1ccc(Cl)cc1	F	=	%	{'Name': {744: 'Chlormezanone', 16: 'chlormezanone', 852: 'Chlormezanone'}, 'SMILE': {744: 'CN1C(S(=O)(=O)CCC1=O)C2=CC=C(C=C2)Cl', 16: 'CN1C(S(=O)(=O)CCC1=O)C2=CC=C(C=C2)Cl', 852: 'CN1C(S(=O)(=O)CCC1=O)C2=CC=C(C=C2)Cl'}, 'Value': {744: 99.0, 16: '99', 852: '100'}, 'Source': {744: 'OCHEM', 16: 'wei_train', 852: 'adme_2010_train'}}	13.190998805398888	11.600828476882146	0.0	0.0	21.011257531595618	2.469462567577322	4.938925135154644	21.011257531595618	1.2359563253879775	3.76268864090396	3.6627992392400865	0.21545877877882863	1.8288559256145844	91.52321058903888	5.383718269943464	5.04722085881522	6.0	6.0	29.0	17.0	0.0	0.0	6.0	12.0	0.0	11.0	1.0	3.0	1.0	0.0	0.0	1.0	0.0	0.0	1.0	236.04938271604937	168.44444444444446	297.0
243	243	VALSARTAN	28.666666666666668	(2S)-3-methyl-2-[pentanoyl-[[4-[2-(2H-tetrazol-5-yl)phenyl]phenyl]methyl]amino]butanoic acid|3-methyl-2-[pentanoyl-[[4-[2-(2H-tetrazol-5-yl)phenyl]phenyl]methyl]amino]butanoic acid		137863-60-6|943333-68-4	CCCCC(=O)N(Cc1ccc(-c2ccccc2-c2nn[nH]n2)cc1)C(C(=O)O)C(C)C	F	=	%	{'Name': {643: 'VALSARTAN', 367: 'Valsartan', 479: '-', 1525: 'Valsartan', 294: 'Valsartan', 838: 'valsartan', 249: 'Valsartan'}, 'SMILE': {643: 'CCCCC(=O)N(CC1=CC=C(C=C1)C2=CC=CC=C2C3=NNN=N3)[C@@H](C(C)C)C(=O)O', 367: 'CCCCC(=O)N(CC1=CC=C(C=C1)C2=CC=CC=C2C3=NNN=N3)C(C(C)C)C(=O)O', 479: 'CCCCC(=O)N(CC1=CC=C(C=C1)C2=CC=CC=C2C3=NNN=N3)C(C(C)C)C(=O)O', 1525: 'CCCCC(=O)N(CC1=CC=C(C=C1)C2=CC=CC=C2C3=N…	24.30549875740935	20.00630780943808	3.0	0.0	40.628985942938996	2.417878013519258	4.820894828054785	40.628985942938996	1.2696558107168436	4.3733293086257	4.7805661196356555	0.14939269123861423	2.727709784366387	371.8811355780913	11.621285486815353	7.08172508500299	17.0	17.0	61.0	32.0	0.0	0.0	8.0	29.0	0.0	24.0	5.0	3.0	0.0	0.0	0.0	0.0	0.0	0.0	0.0	434.0	436.0	599.0
244	244	KNI-272, Kynostatin-272	40.0				CSCC(NC(=O)COc1nccc2ccccc12)C(=O)NC(Cc1ccccc1)C(O)C(=O)N1CSCC1C(=O)NC(C)(C)C	F	=	%	{'Name': {1040: 'KNI-272, Kynostatin-272', 31: 'KNI-272'}, 'SMILE': {1040: 'CC(C)(C)NC(=O)C1CSCN1C(=O)C(C(CC2=CC=CC=C2)NC(=O)C(CSC)NC(=O)COC3=NC=CC4=CC=CC=C43)O', 31: 'CC(C)(C)NC(=O)C1CSCN1C(=O)C(C(CC2=CC=CC=C2)NC(=O)C(CSC)NC(=O)COC3=NC=CC4=CC=CC=C43)O'}, 'Value': {1040: 40.0, 31: '40'}, 'Source': {1040: 'OCHEM', 31: 'adme_2010_train'}}	35.348416228481334	28.243186872049588	0.0	0.0	57.858739710552356	2.422426492100596	4.799741528576112	57.858739710552356	1.2577986893598339	4.7365120723029	4.7587333542220795	0.10345072509178434	3.086037834272759	1323.4295871910956	28.77020841719773	8.714038121775713	16.0	17.0	87.0	46.0	0.0	0.0	13.0	41.0	0.0	33.0	5.0	6.0	2.0	0.0	0.0	0.0	0.0	0.0	0.0	606.8888888888889	574.6666666666667	796.3333333333334
245	245	lidoflazine	40.0	2-[4-[4,4-bis(4-fluorophenyl)butyl]piperazin-1-yl]-N-(2,6-dimethylphenyl)acetamide		3416-26-0	Cc1cccc(C)c1NC(=O)CN1CCN(CCCC(c2ccc(F)cc2)c2ccc(F)cc2)CC1	F	=	%	{'Name': {946: 'lidoflazine'}, 'SMILE': {946: 'CC1=C(C(=CC=C1)C)NC(=O)CN2CCN(CC2)CCCC(C3=CC=C(C=C3)F)C4=CC=C(C=C4)F'}, 'Value': {946: '40'}, 'Source': {946: 'wei_train'}}	27.96235300690171	19.897803210812956	0.0	2.0	46.40069889319245	2.361068874064785	4.722137748129565	46.40069889319245	1.2889083025886792	4.500233555931162	4.669380451276092	0.129705012535447	2.821960242662363	520.441040401075	14.45669556669653	7.53561045217511	18.0	18.0	71.0	36.0	0.0	0.0	6.0	35.0	0.0	30.0	3.0	1.0	0.0	0.0	2.0	0.0	0.0	0.0	2.0	470.0	440.0	567.0
246	246	REPAGLINIDE	59.25	2-ethoxy-4-[2-[[(1S)-3-methyl-1-(2-piperidin-1-ylphenyl)butyl]amino]-2-oxoethyl]benzoic acid|2-ethoxy-4-[2-[[3-methyl-1-(2-piperidin-1-ylphenyl)butyl]amino]-2-oxoethyl]benzoic acid		135062-02-1|135969-54-9	CCOc1cc(CC(=O)NC(CC(C)C)c2ccccc2N2CCCCC2)ccc1C(=O)O	F	=	%	{'Name': {308: 'REPAGLINIDE', 440: 'REPAGLINIDE', 1090: 'REPAGLINIDE', 326: 'Repaglinide', 490: '-', 1367: 'Repaglinide', 1907: 'Repaglinide', 2111: 'Repaglinide', 236: 'Repaglinide', 911: 'repaglinide', 463: 'Repaglinide'}, 'SMILE': {308: 'CCOC1=C(C=CC(=C1)CC(=O)N[C@@H](CC(C)C)C2=CC=CC=C2N3CCCCC3)C(=O)O', 440: 'CCOC1=C(C=CC(=C1)CC(=O)N[C@@H](CC(C)C)C2=CC=CC=C2N3CCCCC3)C(=O)O', 1090: 'CCOC1=C(C=C…	25.09348576763565	20.06776131121871	1.0	0.0	41.43703645312452	2.401507013101405	4.80301402620281	41.43703645312452	1.2556677713068036	4.400419046048524	4.752424081754126	0.14401285096224622	2.752577289344254	336.3989154874459	10.193906529922602	7.012220172688046	12.0	12.0	69.0	33.0	0.0	0.0	6.0	36.0	0.0	27.0	2.0	4.0	0.0	0.0	0.0	0.0	0.0	0.0	0.0	402.0	392.0	535.0
247	247	Methylphenidate	18.0	methyl 2-phenyl-2-piperidin-2-ylacetate		40572-71-2	COC(=O)C(c1ccccc1)C1CCCCN1	F	=	%	{'Name': {263: 'Methylphenidate', 1124: 'Methylphenidate', 49: 'methylphenidate', 238: 'Methylphenidate'}, 'SMILE': {263: 'COC(=O)C(C1CCCCN1)C2=CC=CC=C2', 1124: 'COC(=O)C(C1CCCCN1)C2=CC=CC=C2', 49: 'COC(=O)C(C1CCCCN1)C2=CC=CC=C2', 238: 'COC(=O)C(C1CCCCN1)C2=CC=CC=C2'}, 'Value': {263: 14.0, 1124: 22.0, 49: '22', 238: '22'}, 'Source': {263: 'OCHEM', 1124: 'OCHEM', 49: 'wei_train', 238: 'adme_2010_t…	12.715991517539395	11.305518855071782	0.0	1.0	22.290780113477993	2.3675300182941106	4.735060036588221	22.290780113477993	1.3112223596163526	3.7421429260314487	3.693944212007323	0.21729083600043075	1.8373230303990602	90.02364185438077	5.29550834437534	5.030700574167073	6.0	6.0	36.0	17.0	0.0	0.0	3.0	19.0	0.0	14.0	1.0	2.0	0.0	0.0	0.0	0.0	0.0	0.0	0.0	200.0	185.0	248.0
248	248	Ergoloid mesylate	25.0	N-[2-hydroxy-7-(2-methylbutan-2-yl)-5,8-dioxo-4-propan-2-yl-3-oxa-6,9-diazatricyclo[7.3.0.02,6]dodecan-4-yl]-7-methyl-6,6a,8,9,10,10a-hexahydro-4H-indolo[4,3-fg]quinoline-9-carboxamide			CCC(C)(C)C1C(=O)N2CCCC2C2(O)OC(NC(=O)C3CC4c5cccc6[nH]cc(c56)CC4N(C)C3)(C(C)C)C(=O)N12	F	=	%	{'Name': {892: 'Ergoloid mesylate', 966: 'ergoloid', 261: 'Ergoloid mesylate'}, 'SMILE': {892: 'CCC(C)(C)C1C(=O)N2CCCC2C3(N1C(=O)C(O3)(C(C)C)NC(=O)C4CC5C(CC6=CNC7=CC=CC5=C67)N(C4)C)O', 966: 'CCC(C)(C)C1C(=O)N2CCCC2C3(N1C(=O)C(O3)(C(C)C)NC(=O)C4CC5C(CC6=CNC7=CC=CC5=C67)N(C4)C)O', 261: 'CCC(C)(C)C1C(=O)N2CCCC2C3(N1C(=O)C(O3)(C(C)C)NC(=O)C4CC5C(CC6=CNC7=CC=CC5=C67)N(C4)C)O'}, 'Value': {892: 25.0, 96…	34.987997786049775	27.741413157574634	0.0	1.0	55.5211079584667	2.698347736912473	5.24844293706651	55.52110795846669	1.2911885571736441	4.736978659324958	4.6261554441038015	0.10758501032799539	2.9903411882148214	1625.36198407308	37.79911590867628	8.852100852085744	9.0	10.0	88.0	43.0	0.0	0.0	10.0	45.0	0.0	33.0	5.0	5.0	0.0	0.0	0.0	0.0	0.0	0.0	0.0	560.0	599.0	1004.0
249	249	TELITHROMYCIN	57.0	(1S,2R,5R,7R,8R,9R,11R,13R,14R)-8-[(2S,3R,4S,6R)-4-(dimethylamino)-3-hydroxy-6-methyloxan-2-yl]oxy-2-ethyl-9-methoxy-1,5,7,9,11,13-hexamethyl-15-[4-(4-pyridin-3-ylimidazol-1-yl)butyl]-3,17-dioxa-15-azabicyclo[12.3.0]heptadecane-4,6,12,16-tetrone|8-[4-(dimethylamino)-3-hydroxy-6-methyloxan-2-yl]oxy-2-ethyl-9-methoxy-1,5,7,9,11,13-hexamethyl-15-[4-(4-pyridin-3-ylimidazol-1-yl)butyl]-3,17-dioxa-15-a…		191114-48-4	CCC1OC(=O)C(C)C(=O)C(C)C(OC2OC(C)CC(N(C)C)C2O)C(C)(OC)CC(C)C(=O)C(C)C2N(CCCCn3cnc(-c4cccnc4)c3)C(=O)OC12C	F	=	%	{'Name': {594: 'TELITHROMYCIN', 427: '-', 1441: 'Telithromycin', 1763: 'Telithromycin', 998: 'telithromycin', 467: 'Telithromycin'}, 'SMILE': {594: 'CC[C@@H]1[C@@]2([C@@H]([C@H](C(=O)[C@@H](C[C@@]([C@@H]([C@H](C(=O)[C@H](C(=O)O1)C)C)O[C@H]3[C@@H]([C@H](C[C@H](O3)C)N(C)C)O)(C)OC)C)C)N(C(=O)O2)CCCCN4C=C(N=C4)C5=CN=CC=C5)C', 427: 'CCC1C2(C(C(C(=O)C(CC(C(C(C(=O)C(C(=O)O1)C)C)OC3C(C(CC(O3)C)N(C)C)O)(C…	44.760585116441455	34.61215386909296	0.0	1.0	72.93425109649115	2.568761225711298	5.0511163681438696	72.93425109649115	1.257487087870537	4.978703262912016	4.73883263610866	0.08170401096739069	3.313648743625661	5729.929139522731	98.79188171590916	10.411316360609252	11.0	11.0	123.0	58.0	0.0	0.0	15.0	65.0	0.0	43.0	5.0	10.0	0.0	0.0	0.0	0.0	0.0	0.0	0.0	794.0	749.0	1103.0
250	250	amprenavir	35.0	oxolan-3-yl N-[4-[(4-aminophenyl)sulfonyl-(2-methylpropyl)amino]-3-hydroxy-1-phenylbutan-2-yl]carbamate			CC(C)CN(CC(O)C(Cc1ccccc1)NC(=O)OC1CCOC1)S(=O)(=O)c1ccc(N)cc1	F	=	%	{'Name': {220: 'amprenavir'}, 'SMILE': {220: 'CC(C)CN(CC(C(CC1=CC=CC=C1)NC(=O)OC2CCOC2)O)S(=O)(=O)C3=CC=C(C=C3)N'}, 'Value': {220: '35'}, 'Source': {220: 'wei_train'}}	26.864077919646757	22.42700902628463	0.0	0.0	43.37506976960867	2.4236321996789236	4.847080843978485	43.37506976960867	1.2392877077031048	4.460734485366404	4.386226223013571	0.12532074922895917	2.731232195595409	675.6507908616367	19.304308310332477	7.76843932949848	12.0	12.0	70.0	35.0	0.0	0.0	10.0	35.0	0.0	25.0	3.0	6.0	1.0	0.0	0.0	0.0	0.0	0.0	0.0	462.44444444444446	362.0	610.6666666666667
251	251	CLOMIPRAMINE	65.0	3-(2-chloro-5,6-dihydrobenzo[b][1]benzazepin-11-yl)-N,N-dimethylpropan-1-amine		2241983-11-7	CN(C)CCCN1c2ccccc2CCc2ccc(Cl)cc21	F	=	%	{'Name': {609: 'CLOMIPRAMINE', 783: 'Clomipramine', 1669: 'Clomipramine', 529: 'clomipramine', 434: 'Clomipramine'}, 'SMILE': {609: 'CN(C)CCCN1C2=CC=CC=C2CCC3=C1C=C(C=C3)Cl', 783: 'CN(C)CCCN1C2=CC=CC=C2CCC3=C1C=C(C=C3)Cl', 1669: 'CN(C)CCCN1C2=CC=CC=C2CCC3=C1C=C(C=C3)Cl', 529: 'CN(C)CCCN1C2=CC=CC=C2CCC3=C1C=C(C=C3)Cl', 434: 'CN(C)CCCN1C2=CC=CC=C2CCC3=C1C=C(C=C3)Cl'}, 'Value': {609: 79.0, 783: 51.0…	17.13697168962116	13.775901094543384	0.0	1.0	28.33375757571428	2.4582340946914614	4.848279086650032	28.33375757571428	1.2878980716233763	4.020585764144595	4.026823727617232	0.1830374421644196	2.1814352686451013	226.91050938224433	10.314114062829288	6.213013068319609	12.0	12.0	45.0	22.0	0.0	0.0	3.0	23.0	0.0	19.0	2.0	0.0	0.0	0.0	0.0	1.0	0.0	0.0	1.0	215.60493827160494	241.11111111111111	318.6666666666667
252	252	ALPRAZOLAM	75.33333333333333	8-chloro-1-methyl-6-phenyl-4H-[1,2,4]triazolo[4,3-a][1,4]benzodiazepine		1246182-61-5	Cc1nnc2n1-c1ccc(Cl)cc1C(c1ccccc1)=NC2	F	=	%	{'Name': {69: 'ALPRAZOLAM', 1023: 'ALPRAZOLAM', 112: 'Alprazolam', 378: '-', 600: 'Alprazolam', 1576: 'Alprazolam', 9: 'Alprazolam', 89: 'alprazolam', 702: 'Alprazolam'}, 'SMILE': {69: 'CC1=NN=C2N1C3=C(C=C(C=C3)Cl)C(=NC2)C4=CC=CC=C4', 1023: 'CC1=NN=C2N1C3=C(C=C(C=C3)Cl)C(=NC2)C4=CC=CC=C4', 112: 'CC1=NN=C2N1C3=C(C=C(C=C3)Cl)C(=NC2)C4=CC=CC=C4', 378: 'CC1=NN=C2N1C3=C(C=C(C=C3)Cl)C(=NC2)C4=CC=CC=C4'…	17.65380844202676	14.32134854846939	0.0	0.0	29.43464061160303	2.511361409766118	4.925316470744879	29.43464061160303	1.3379382096183194	4.053147328391845	4.16945377990421	0.1895206263592823	2.216242399562735	163.45561892909856	7.429800860413571	5.884998869995301	17.0	17.0	35.0	22.0	0.0	0.0	5.0	13.0	0.0	17.0	4.0	0.0	0.0	0.0	0.0	1.0	0.0	0.0	1.0	289.60493827160496	335.1111111111111	476.6666666666667
253	253	mosapramine	16.0	1'-[3-(2-chloro-5,6-dihydrobenzo[b][1]benzazepin-11-yl)propyl]spiro[1,5,6,7,8,8a-hexahydroimidazo[1,2-a]pyridine-3,4'-piperidine]-2-one		89419-40-9	O=C1NC2CCCCN2C12CCN(CCCN1c3ccccc3CCc3ccc(Cl)cc31)CC2	F	=	%	{'Name': {928: 'mosapramine'}, 'SMILE': {928: 'C1CCN2C(C1)NC(=O)C23CCN(CC3)CCCN4C5=CC=CC=C5CCC6=C4C=C(C=C6)Cl'}, 'Value': {928: '16'}, 'Source': {928: 'wei_train'}}	27.470524379521013	19.476170588151113	0.0	2.0	45.77379715008646	2.559281010835739	4.991227029326068	45.77379715008646	1.346288151473131	4.4899300923837835	3.814672928545294	0.11219626260427334	2.5626303596676006	2190.9517257084062	64.43975663848254	8.915866737980057	12.0	12.0	69.0	34.0	1.0	0.0	6.0	35.0	0.0	28.0	4.0	1.0	0.0	0.0	0.0	1.0	0.0	0.0	1.0	363.60493827160496	406.1111111111111	585.6666666666667
254	254	mefruside	70.0	4-chloro-1-N-methyl-1-N-[(2-methyloxolan-2-yl)methyl]benzene-1,3-disulfonamide		7195-27-9	CN(CC1(C)CCCO1)S(=O)(=O)c1ccc(Cl)c(S(N)(=O)=O)c1	F	=	%	{'Name': {163: 'mefruside'}, 'SMILE': {163: 'CC1(CCCO1)CN(C)S(=O)(=O)C2=CC(=C(C=C2)Cl)S(=O)(=O)N'}, 'Value': {163: '70'}, 'Source': {163: 'wei_train'}}	17.91758529857103	16.29575939191292	0.0	0.0	26.882446945172354	2.4653847357637506	4.9233679988716865	26.882446945172354	1.1688020410944502	4.059264863787566	4.31460991573028	0.1875917354665339	2.294916041467491	129.98148694076602	5.651368997424609	5.700301155101729	6.0	6.0	42.0	23.0	0.0	0.0	10.0	19.0	0.0	13.0	2.0	5.0	2.0	0.0	0.0	1.0	0.0	0.0	1.0	324.4938271604938	181.77777777777777	477.1111111111111
255	255	brofaromine	90.0	4-(7-bromo-5-methoxy-1-benzofuran-2-yl)piperidine		63638-91-5	COc1cc(Br)c2oc(C3CCNCC3)cc2c1	F	=	%	{'Name': {45: 'brofaromine'}, 'SMILE': {45: 'COC1=CC(=C2C(=C1)C=C(O2)C3CCNCC3)Br'}, 'Value': {45: '90'}, 'Source': {45: 'wei_train'}}	14.130205079912491	11.664312452834322	0.0	1.0	23.921061129721227	2.4642501912967796	4.7848437687319905	23.921061129721227	1.328947840540068	3.8395934833060665	3.745201730650023	0.20806676281389017	1.9082621470827676	119.86269758750092	6.659038754861162	5.374133565831918	9.0	10.0	34.0	18.0	0.0	0.0	4.0	16.0	0.0	14.0	1.0	2.0	0.0	0.0	0.0	0.0	1.0	0.0	1.0	221.06721536351165	231.03703703703707	320.81481481481484
256	256	Tranylcypromine	50.0	2-phenylcyclopropan-1-amine		54-97-7	NC1CC1c1ccccc1	F	=	%	{'Name': {1495: 'Tranylcypromine', 1120: 'tranylcypromine', 412: 'Tranylcypromine'}, 'SMILE': {1495: 'C1C(C1N)C2=CC=CC=C2', 1120: 'C1C(C1N)C2=CC=CC=C2', 412: 'C1C(C1N)C2=CC=CC=C2'}, 'Value': {1495: 50.0, 1120: '50', 412: '50'}, 'Source': {1495: 'OCHEM', 1120: 'wei_train', 412: 'adme_2010_train'}}	7.806684163753442	7.56347337200754	0.0	1.0	13.369220664213872	2.423621731071347	4.5850192832879575	13.369220664213874	1.3369220664213874	3.313391987330365	2.8199583548411757	0.28199583548411755	1.0367221170541603	46.005936727889946	4.600593672788994	3.828770447463615	6.0	6.0	21.0	10.0	0.0	0.0	1.0	11.0	0.0	9.0	1.0	0.0	0.0	0.0	0.0	0.0	0.0	0.0	0.0	92.0	102.0	113.0
257	257	Pseudoephedrine	92.5	2-(methylamino)-1-phenylpropan-1-ol		53214-57-6	CNC(C)C(O)c1ccccc1	F	=	%	{'Name': {320: 'Pseudoephedrine', 389: '-', 33: 'pseudoephedrine', 688: 'Ephedrine', 872: 'Pseudoephedrine'}, 'SMILE': {320: 'CC(C(C1=CC=CC=C1)O)NC', 389: 'CC(C(C1=CC=CC=C1)O)NC', 33: 'CC(C(C1=CC=CC=C1)O)NC', 688: 'CC(C(C1=CC=CC=C1)O)NC', 872: 'CC(C(C1=CC=CC=C1)O)NC'}, 'Value': {320: 100.0, 389: 100.0, 33: '100', 688: '85', 872: '100'}, 'Source': {320: 'OCHEM', 389: 'OCHEM', 33: 'wei_train', 688:…	8.623180744681168	8.305041536694109	0.0	1.0	15.28915541342905	2.2638209778523954	4.527641955704791	15.28915541342905	1.2740962844524208	3.3688003836538774	3.1892582400342357	0.265771520002853	1.3421099199171627	45.96496148843722	3.8304134573697683	4.010200956263945	6.0	6.0	27.0	12.0	0.0	0.0	2.0	15.0	0.0	10.0	1.0	1.0	0.0	0.0	0.0	0.0	0.0	0.0	0.0	122.0	115.0	147.0
258	258	ortataxel	19.0	[4,12-diacetyloxy-9-hydroxy-15-[2-hydroxy-5-methyl-3-[(2-methylpropan-2-yl)oxycarbonylamino]hexanoyl]oxy-10,14,20,20-tetramethyl-11,18-dioxo-6,17,19-trioxapentacyclo[11.6.1.01,16.03,10.04,7]icos-13-en-2-yl] benzoate			CC(=O)OC1C(=O)C2(C)C(O)CC3OCC3(OC(C)=O)C2C(OC(=O)c2ccccc2)C23OC(=O)OC2C(OC(=O)C(O)C(CC(C)C)NC(=O)OC(C)(C)C)C(C)=C1C3(C)C	F	=	%	{'Name': {1002: 'ortataxel'}, 'SMILE': {1002: 'CC1=C2C(C(=O)C3(C(CC4C(C3C(C5(C2(C)C)C(C1OC(=O)C(C(CC(C)C)NC(=O)OC(C)(C)C)O)OC(=O)O5)OC(=O)C6=CC=CC=C6)(CO4)OC(=O)C)O)C)OC(=O)C'}, 'Value': {1002: '19'}, 'Source': {1002: 'wei_train'}}	48.90955144074368	39.952739994041494	0.0	0.0	74.89937685657517	2.764536869739694	5.506460634897653	74.89937685657517	1.2080544654286318	5.064856936407272	5.421297597783645	0.08744028383522008	3.514884488033969	12161.98564923094	196.16105885856356	11.23061972776255	6.0	6.0	119.0	62.0	1.0	2.0	18.0	57.0	0.0	44.0	1.0	17.0	0.0	0.0	0.0	0.0	0.0	0.0	0.0	1004.0	929.0	1452.0
259	259	-	99.5	1-cyclohexyl-1-phenyl-3-piperidin-1-ylpropan-1-ol		144-11-6	OC(CCN1CCCCC1)(c1ccccc1)C1CCCCC1	F	=	%	{'Name': {563: '-', 1506: 'Trihexyphenidyl', 623: 'trihexyphenidyl', 873: 'Trihexyphenidyl'}, 'SMILE': {563: 'C1CCC(CC1)C(CCN2CCCCC2)(C3=CC=CC=C3)O', 1506: 'C1CCC(CC1)C(CCN2CCCCC2)(C3=CC=CC=C3)O', 623: 'C1CCC(CC1)C(CCN2CCCCC2)(C3=CC=CC=C3)O', 873: 'C1CCC(CC1)C(CCN2CCCCC2)(C3=CC=CC=C3)O'}, 'Value': {563: 100.0, 1506: 99.0, 623: '99', 873: '100'}, 'Source': {563: 'OCHEM', 1506: 'OCHEM', 623: 'wei_t…	17.006262257437744	13.866499174211363	0.0	1.0	29.669950138033514	2.439934063657429	4.8798681273148565	29.669950138033514	1.3486340971833415	4.0173933995726365	3.8749210484192003	0.17613277492814547	2.142982648360519	208.00266366468816	9.454666530213098	6.126008246063823	6.0	6.0	53.0	22.0	0.0	0.0	2.0	31.0	0.0	20.0	1.0	1.0	0.0	0.0	0.0	0.0	0.0	0.0	0.0	184.0	194.0	261.0
260	260	-	93.4	pyrazine-2-carboxamide		98-96-4	NC(=O)c1cnccn1	F	=	%	{'Name': {379: '-', 1341: 'Pyrazinamide', 1034: 'pyrazinamide', 737: 'Pyrazinamide'}, 'SMILE': {379: 'C1=CN=C(C=N1)C(=O)N', 1341: 'C1=CN=C(C=N1)C(=O)N', 1034: 'C1=CN=C(C=N1)C(=O)N', 737: 'C1=CN=C(C=N1)C(=O)N'}, 'Value': {379: 96.8, 1341: 90.0, 1034: '90', 737: '90'}, 'Source': {379: 'OCHEM', 1341: 'OCHEM', 1034: 'wei_train', 737: 'adme_2010_train'}}	6.542300515641405	6.2360956446232345	0.0	0.0	11.18995723015805	2.1939932777126576	4.387986555425316	11.18995723015805	1.2433285811286723	3.089765428947129	2.856387792498919	0.3173764213887688	0.9441973012893095	27.60911722931685	3.0676796921463168	3.2127855369124223	6.0	6.0	14.0	9.0	0.0	0.0	4.0	5.0	0.0	5.0	3.0	1.0	0.0	0.0	0.0	0.0	0.0	0.0	0.0	154.0	138.0	172.0
261	261	ENCAINIDE	35.333333333333336	4-methoxy-N-[2-[2-(1-methylpiperidin-2-yl)ethyl]phenyl]benzamide		37612-13-8	COc1ccc(C(=O)Nc2ccccc2CCC2CCCCN2C)cc1	F	=	%	{'Name': {580: 'ENCAINIDE', 1015: 'ENCAINIDE', 193: 'Encainide', 881: 'Encainide', 1598: 'Encainide', 99: 'Encainide', 750: 'encainide', 279: 'Encainide'}, 'SMILE': {580: 'CN1CCCCC1CCC2=CC=CC=C2NC(=O)C3=CC=C(C=C3)OC', 1015: 'CN1CCCCC1CCC2=CC=CC=C2NC(=O)C3=CC=C(C=C3)OC', 193: 'CN1CCCCC1CCC2=CC=CC=C2NC(=O)C3=CC=C(C=C3)OC', 881: 'CN1CCCCC1CCC2=CC=CC=C2NC(=O)C3=CC=C(C=C3)OC', 1598: 'CN1CCCCC1CCC2=CC=…	19.89644912914605	15.439614977318508	0.0	1.0	34.09687529353984	2.3401556653388838	4.6803113306777675	34.09687529353984	1.311418280520763	4.172326386778946	4.603909702355691	0.1770734500906035	2.4824173228267297	182.04680176625163	7.001800067932755	6.159775251608001	12.0	12.0	54.0	26.0	0.0	0.0	4.0	28.0	0.0	22.0	2.0	2.0	0.0	0.0	0.0	0.0	0.0	0.0	0.0	300.0	301.0	391.0
262	262	FLUCONAZOLE	90.0	2-(2,4-difluorophenyl)-1,3-bis(1,2,4-triazol-1-yl)propan-2-ol		123631-92-5	OC(Cn1cncn1)(Cn1cncn1)c1ccc(F)cc1F	F	=	%	{'Name': {1028: 'FLUCONAZOLE', 1109: 'FLUCONAZOLE', 203: 'Fluconazole', 937: 'Fluconazole', 112: 'Fluconazole', 138: 'fluconazole', 725: 'Fluconazole'}, 'SMILE': {1028: 'C1=CC(=C(C=C1F)F)C(CN2C=NC=N2)(CN3C=NC=N3)O', 1109: 'C1=CC(=C(C=C1F)F)C(CN2C=NC=N2)(CN3C=NC=N3)O', 203: 'C1=CC(=C(C=C1F)F)C(CN2C=NC=N2)(CN3C=NC=N3)O', 937: 'C1=CC(=C(C=C1F)F)C(CN2C=NC=N2)(CN3C=NC=N3)O', 112: 'C1=CC(=C(C=C1F)F)C(C…	17.246211299218867	15.382686194320197	0.0	0.0	27.860666706482576	2.4519615062489084	4.887601327534414	27.860666706482576	1.2663939412037535	4.027792283893737	4.092064108831321	0.18600291403778735	2.1975068752007507	150.6425558377897	6.847388901717713	5.803367211097316	16.0	16.0	34.0	22.0	0.0	0.0	9.0	12.0	0.0	13.0	6.0	1.0	0.0	0.0	2.0	0.0	0.0	0.0	2.0	408.0	371.0	502.0
263	263	Aminocamptothecin	49.0				CCC1(O)C(=O)CCc2c1cc1n(c2=O)Cc2cc3c(N)cccc3nc2-1	F	=	%	{'Name': {612: 'Aminocamptothecin', 641: 'aminocamptothecin', 896: 'Aminocamptothecin'}, 'SMILE': {612: 'CCC1(C(=O)CCC2=C1C=C3C4=NC5=CC=CC(=C5C=C4CN3C2=O)N)O', 641: 'CCC1(C(=O)CCC2=C1C=C3C4=NC5=CC=CC(=C5C=C4CN3C2=O)N)O', 896: 'CCC1(C(=O)CCC2=C1C=C3C4=NC5=CC=CC(=C5C=C4CN3C2=O)N)O'}, 'Value': {612: 49.0, 641: '49', 896: '49'}, 'Source': {612: 'OCHEM', 641: 'wei_train', 896: 'adme_2010_train'}}	21.96065820880807	16.755723259736868	0.0	0.0	35.73581024485985	2.6036015776638393	5.142590626995673	35.73581024485985	1.3235485275874017	4.275212607265918	4.614531457006059	0.1709085724817059	2.5224621097017783	210.92228031503222	7.811936307964157	6.344741498893422	16.0	17.0	46.0	27.0	0.0	0.0	6.0	19.0	0.0	21.0	3.0	3.0	0.0	0.0	0.0	0.0	0.0	0.0	0.0	394.0	426.0	674.0
264	264	ADEFOVIR	12.0	2-(6-aminopurin-9-yl)ethoxymethylphosphonic acid		106941-25-7	Nc1ncnc2c1ncn2CCOCP(=O)(O)O	F	=	%	{'Name': {65: 'ADEFOVIR', 511: '-', 584: 'Adefovir', 4: 'Adefovir', 1092: 'adefovir', 175: 'Adefovir'}, 'SMILE': {65: 'C1=NC(=C2C(=N1)N(C=N2)CCOCP(=O)(O)O)N', 511: 'C1=NC(=C2C(=N1)N(C=N2)CCOCP(=O)(O)O)N', 584: 'C1=NC(=C2C(=N1)N(C=N2)CCOCP(=O)(O)O)N', 4: 'C1=NC(=C2C(=N1)N(C=N2)CCOCP(=O)(O)O)N', 1092: 'C1=NC(=C2C(=N1)N(C=N2)CCOCP(=O)(O)O)N', 175: 'C1=NC(=C2C(=N1)N(C=N2)CCOCP(=O)(O)O)N'}, 'Value': {…	13.899854166519615	11.934331964160789	2.0	0.0	21.95274630049423	2.429298508309517	4.727996772617512	21.952746300494226	1.2195970166941237	3.8107966565064446	3.385726850839901	0.1880959361577723	1.807355275199541	264.8610212715339	14.714501181751883	6.166991905285424	9.0	10.0	30.0	18.0	0.0	0.0	10.0	12.0	0.0	8.0	5.0	4.0	0.0	1.0	0.0	0.0	0.0	0.0	0.0	309.30864197530866	232.0	426.33333333333337
265	265	dextroamphetamine	75.0	1-phenylpropan-2-amine		60-15-1	CC(N)Cc1ccccc1	F	=	%	{'Name': {823: 'dextroamphetamine', 1127: 'dextroamphetamine', 602: 'Dextroamphetamine'}, 'SMILE': {823: 'CC(CC1=CC=CC=C1)N', 1127: 'CC(CC1=CC=CC=C1)N', 602: 'CC(CC1=CC=CC=C1)N'}, 'Value': {823: 75.0, 1127: '75', 602: '75'}, 'Source': {823: 'OCHEM', 1127: 'wei_train', 602: 'adme_2010_train'}}	7.289847411347834	6.7834621512923245	0.0	1.0	12.066822110680897	2.1753277471610755	4.350655494322151	12.066822110680897	1.2066822110680897	3.1880732105814937	2.984506088710392	0.2984506088710392	1.093434268735189	33.763219079239704	3.3763219079239706	3.5193720170552694	6.0	6.0	23.0	10.0	0.0	0.0	1.0	13.0	0.0	9.0	1.0	0.0	0.0	0.0	0.0	0.0	0.0	0.0	0.0	84.0	86.0	95.0
266	266	propofol	5.0	2,6-di(propan-2-yl)phenol		113981-41-2	CC(C)c1cccc(C(C)C)c1O	F	=	%	{'Name': {118: 'propofol'}, 'SMILE': {118: 'CC(C)C1=C(C(=CC=C1)C(C)C)O'}, 'Value': {118: '5'}, 'Source': {118: 'wei_train'}}	9.577576696051487	9.256321084936319	0.0	0.0	15.1699735669074	2.3582944711822633	4.7165889423645275	15.1699735669074	1.1669210436082615	3.458249509115294	3.285095762219897	0.2526996740169152	1.4517600673398714	49.71841946421834	3.8244938049398725	4.168739741872193	6.0	6.0	31.0	13.0	0.0	0.0	1.0	18.0	0.0	12.0	0.0	1.0	0.0	0.0	0.0	0.0	0.0	0.0	0.0	122.0	130.0	173.0
267	267	METHYSERGIDE	13.0	(6aR,9R)-N-(1-hydroxybutan-2-yl)-4,7-dimethyl-6,6a,8,9-tetrahydroindolo[4,3-fg]quinoline-9-carboxamide|N-(1-hydroxybutan-2-yl)-4,7-dimethyl-6,6a,8,9-tetrahydroindolo[4,3-fg]quinoline-9-carboxamide			CCC(CO)NC(=O)C1C=C2c3cccc4c3c(cn4C)CC2N(C)C1	F	=	%	{'Name': {1050: 'METHYSERGIDE', 1128: 'Methysergide', 1784: 'Methysergide', 680: 'methysergide', 179: 'Methysergide'}, 'SMILE': {1050: 'CCC(CO)NC(=O)[C@H]1CN([C@@H]2CC3=CN(C4=CC=CC(=C34)C2=C1)C)C', 1128: 'CCC(CO)NC(=O)C1CN(C2CC3=CN(C4=CC=CC(=C34)C2=C1)C)C', 1784: 'CCC(CO)NC(=O)C1CN(C2CC3=CN(C4=CC=CC(=C34)C2=C1)C)C', 680: 'CCC(CO)NC(=O)C1CN(C2CC3=CN(C4=CC=CC(=C34)C2=C1)C)C', 179: 'CCC(CO)NC(=O)C1C…	20.510745137474373	16.31361700074784	0.0	1.0	34.18272115567778	2.5790157346519407	5.092468366528665	34.182721155677775	1.3147200444491451	4.210642417813131	4.184509202628019	0.1609426616395392	2.386900866733881	506.038712723633	19.463027412447424	7.182124618747322	9.0	10.0	53.0	26.0	0.0	0.0	5.0	27.0	0.0	21.0	3.0	2.0	0.0	0.0	0.0	0.0	0.0	0.0	0.0	314.0	329.0	484.0
268	268	nevirapine	93.0	11-cyclopropyl-7-methyl-6H-pyrido[3,2-c][1,5]benzodiazepin-5-one			Cc1cccc2c1NC(=O)c1cccnc1N2C1CC1	F	=	%	{'Name': {308: 'nevirapine', 772: 'Nevirapine'}, 'SMILE': {308: 'CC1=C2C(=CC=C1)N(C3=C(C=CC=N3)C(=O)N2)C4CC4', 772: 'CC1=C2C(=CC=C1)N(C3=C(C=CC=N3)C(=O)N2)C4CC4'}, 'Value': {308: '93', 772: '93'}, 'Source': {308: 'wei_train', 772: 'adme_2010_train'}}	16.199154765133787	13.29558607016949	0.0	0.0	26.927237649312517	2.5358638401351077	4.933972728899812	26.927237649312517	1.3463618824656258	3.9948344569979177	4.095704695354842	0.20478523476774207	2.103085969837486	119.45694575399553	5.972847287699777	5.476103200435265	12.0	12.0	35.0	20.0	0.0	0.0	4.0	15.0	0.0	16.0	3.0	1.0	0.0	0.0	0.0	0.0	0.0	0.0	0.0	270.0	302.0	440.0
269	269	Cinolazepam	95.0	3-[7-chloro-5-(2-fluorophenyl)-3-hydroxy-2-oxo-3H-1,4-benzodiazepin-1-yl]propanenitrile		75696-02-5	N#CCCN1C(=O)C(O)N=C(c2ccccc2F)c2cc(Cl)ccc21	F	=	%	{'Name': {764: 'Cinolazepam', 428: 'cinolazepam', 785: 'Cinolazepam'}, 'SMILE': {764: 'C1=CC=C(C(=C1)C2=NC(C(=O)N(C3=C2C=C(C=C3)Cl)CCC#N)O)F', 428: 'C1=CC=C(C(=C1)C2=NC(C(=O)N(C3=C2C=C(C=C3)Cl)CCC#N)O)F', 785: 'C1=CC=C(C(=C1)C2=NC(C(=O)N(C3=C2C=C(C=C3)Cl)CCC#N)O)F'}, 'Value': {764: 95.0, 428: '95', 785: '95'}, 'Source': {764: 'OCHEM', 428: 'wei_train', 785: 'adme_2010_train'}}	19.246361489362336	16.068923010555395	0.0	0.0	32.0934342909694	2.494095711772081	4.919379249587356	32.0934342909694	1.2837373716387759	4.143764570694912	4.318163872066726	0.17272655488266903	2.3791210141653014	208.77859280382813	8.351143712153124	6.257565057740723	12.0	12.0	38.0	25.0	0.0	0.0	7.0	13.0	0.0	18.0	3.0	2.0	0.0	0.0	1.0	1.0	0.0	0.0	2.0	393.60493827160496	371.1111111111111	539.6666666666666
270	270	Hydralazine	19.666666666666668	phthalazin-1-ylhydrazine		59275-69-3	NNc1nncc2ccccc12	F	=	%	{'Name': {222: 'Hydralazine', 995: 'Hydralazine', 281: 'hydralazine', 82: 'hydralazine', 250: 'Hydralazine'}, 'SMILE': {222: 'C1=CC=C2C(=C1)C=NN=C2NN', 995: 'C1=CC=C2C(=C1)C=NN=C2NN', 281: 'C1=CC=C2C(=C1)C=NN=C2NN', 82: 'C1=CC=C2C(=C1)C=NN=C2NN', 250: 'C1=CC=C2C(=C1)C=NN=C2NN'}, 'Value': {222: 16.0, 995: 23.0, 281: '23', 82: '20', 250: '23'}, 'Source': {222: 'OCHEM', 995: 'OCHEM', 281: 'wei_train…	9.111507926385357	7.984665506257489	0.0	0.0	16.129425653928358	2.364870977884402	4.729741955768803	16.129425653928358	1.3441188044940298	3.419958385349096	3.241388002410189	0.27011566686751576	1.358323190668522	49.79034374184387	4.149195311820322	4.090142621257191	10.0	11.0	20.0	12.0	0.0	0.0	4.0	8.0	0.0	8.0	4.0	0.0	0.0	0.0	0.0	0.0	0.0	0.0	0.0	168.0	183.0	238.0
271	271	omeprazole	53.0	6-methoxy-2-[(4-methoxy-3,5-dimethylpyridin-1-ium-2-yl)methylsulfinyl]-1H-benzimidazole			COc1ccc2nc(S(=O)Cc3[nH+]cc(C)c(OC)c3C)[nH]c2c1	F	=	%	{'Name': {101: 'omeprazole'}, 'SMILE': {101: 'CC1=C[NH+]=C(C(=C1OC)C)CS(=O)C2=NC3=C(N2)C=C(C=C3)OC'}, 'Value': {101: '53'}, 'Source': {101: 'wei_train'}}	18.51074513747437	15.204631770057437	0.0	1.0	30.886685106623403	2.4382804021800975	4.810787470065684	30.886685106623403	1.286945212775975	4.10847611359098	4.3172946086455415	0.17988727536023089	2.3380976954360166	168.614192887725	7.025591370321876	6.0030819602073855	15.0	16.0	44.0	24.0	0.0	0.0	7.0	20.0	0.0	17.0	3.0	3.0	1.0	0.0	0.0	0.0	0.0	0.0	0.0	330.44444444444446	310.0	441.66666666666663
272	272	Fenoterol	2.0				CC(Cc1ccc(O)cc1)NC(O)Cc1cc(O)cc(O)c1	F	=	%	{'Name': {928: 'Fenoterol', 402: 'fenoterol', 7: 'Fenoterol'}, 'SMILE': {928: 'CC(CC1=CC=C(C=C1)O)NC(CC2=CC(=CC(=C2)O)O)O', 402: 'CC(CC1=CC=C(C=C1)O)NC(CC2=CC(=CC(=C2)O)O)O', 7: 'CC(CC1=CC=C(C=C1)O)NC(CC2=CC(=CC(=C2)O)O)O'}, 'Value': {928: 2.0, 402: '2', 7: '2'}, 'Source': {928: 'OCHEM', 402: 'wei_train', 7: 'adme_2010_train'}}	16.81040496599649	13.629950886887894	0.0	1.0	26.57223960376613	2.2919412160055623	4.583882432011125	26.57223960376613	1.2078290728984604	3.9924161184063527	4.182969649416087	0.1901349840643676	2.219478797100205	140.63521877055513	6.392509944116142	5.734626797495686	12.0	12.0	43.0	22.0	0.0	0.0	5.0	21.0	0.0	17.0	1.0	4.0	0.0	0.0	0.0	0.0	0.0	0.0	0.0	286.0	268.0	340.0
273	273	GINKOLIDE B	88.0	(1R,3R,6R,7S,8S,10R,11R,12R,13S,16S,17R)-8-tert-butyl-6,12,17-trihydroxy-16-methyl-2,4,14,19-tetraoxahexacyclo[8.7.2.01,11.03,7.07,11.013,17]nonadecane-5,15,18-trione|8-tert-butyl-6,12,17-trihydroxy-16-methyl-2,4,14,19-tetraoxahexacyclo[8.7.2.01,11.03,7.07,11.013,17]nonadecane-5,15,18-trione		15291-77-7	CC1C(=O)OC2C(O)C34C5CC(C(C)(C)C)C36C(OC(=O)C6O)OC4(C(=O)O5)C12O	F	=	%	{'Name': {480: 'GINKOLIDE B', 976: 'Ginkgolide B', 128: 'Ginkgolide B'}, 'SMILE': {480: 'C[C@@H]1C(=O)O[C@@H]2[C@]1([C@@]34C(=O)O[C@H]5[C@]3([C@H]2O)[C@@]6([C@@H](C5)C(C)(C)C)[C@H](C(=O)O[C@H]6O4)O)O', 976: 'CC1C(=O)OC2C1(C34C(=O)OC5C3(C2O)C6(C(C5)C(C)(C)C)C(C(=O)OC6O4)O)O', 128: 'CC1C(=O)OC2C1(C34C(=O)OC5C3(C2O)C6(C(C5)C(C)(C)C)C(C(=O)OC6O4)O)O'}, 'Value': {480: 88.0, 976: 88.0, 128: 88.0}, 'Sou…	25.08074123896809	22.416189634064953	0.0	0.0	38.04160750554044	2.938823525073195	5.503289217007195	38.04160750554044	1.2680535835180147	4.4239553453697145	4.568594494037972	0.15228648313459908	2.61781789573212	255.09716455458442	8.503238818486148	6.640256798719154	0.0	0.0	54.0	30.0	2.0	0.0	10.0	24.0	0.0	20.0	0.0	10.0	0.0	0.0	0.0	0.0	0.0	0.0	0.0	526.0	510.0	977.0
274	274	brodimoprim	80.0	5-[(4-bromo-3,5-dimethoxyphenyl)methyl]pyrimidine-2,4-diamine		56518-41-3	COc1cc(Cc2cnc(N)nc2N)cc(OC)c1Br	F	=	%	{'Name': {31: 'brodimoprim'}, 'SMILE': {31: 'COC1=CC(=CC(=C1Br)OC)CC2=CN=C(N=C2N)N'}, 'Value': {31: '80'}, 'Source': {31: 'wei_train'}}	15.056091460581394	12.959052174901867	0.0	0.0	25.05081977676832	2.3836135044245523	4.7672270088491056	25.05081977676832	1.252540988838416	3.9055570533962793	4.034256362229467	0.20171281811147335	2.0879691684518695	110.95129488266411	5.547564744133206	5.4022385007371785	12.0	12.0	35.0	20.0	0.0	0.0	7.0	15.0	0.0	13.0	4.0	2.0	0.0	0.0	0.0	0.0	1.0	0.0	1.0	285.06721536351165	284.03703703703707	379.0740740740741
275	275	clamikalant	86.0	5-chloro-2-methoxy-N-[2-[4-methoxy-3-(methylcarbamothioylsulfamoyl)phenyl]ethyl]benzamide		158751-64-5	CNC(=S)NS(=O)(=O)c1cc(CCNC(=O)c2cc(Cl)ccc2OC)ccc1OC	F	=	%	{'Name': {521: 'clamikalant'}, 'SMILE': {521: 'CNC(=S)NS(=O)(=O)C1=C(C=CC(=C1)CCNC(=O)C2=C(C=CC(=C2)Cl)OC)OC'}, 'Value': {521: '86'}, 'Source': {521: 'wei_train'}}	22.383386960823998	18.586086370299356	0.0	0.0	36.9120659878056	2.420930432230959	4.841860864461919	36.912065987805605	1.2304021995935202	4.2954732660663515	4.032673621829937	0.1344224540609979	2.493041874388956	521.8189987284705	17.393966624282353	7.355933070689648	12.0	12.0	52.0	30.0	0.0	0.0	11.0	22.0	0.0	19.0	3.0	5.0	2.0	0.0	0.0	1.0	0.0	0.0	1.0	422.4938271604938	337.1111111111111	551.3333333333334
276	276	Methylergonovine	60.0	N-(1-hydroxybutan-2-yl)-7-methyl-6,6a,8,9-tetrahydro-4H-indolo[4,3-fg]quinoline-9-carboxamide		54808-91-2	CCC(CO)NC(=O)C1C=C2c3cccc4[nH]cc(c34)CC2N(C)C1	F	=	%	{'Name': {1123: 'Methylergonovine', 596: 'methylergonovine', 498: 'Methylergonovine'}, 'SMILE': {1123: 'CCC(CO)NC(=O)C1CN(C2CC3=CNC4=CC=CC(=C34)C2=C1)C', 596: 'CCC(CO)NC(=O)C1CN(C2CC3=CNC4=CC=CC(=C34)C2=C1)C', 498: 'CCC(CO)NC(=O)C1CN(C2CC3=CNC4=CC=CC(=C34)C2=C1)C'}, 'Value': {1123: 60.0, 596: '60', 498: '60'}, 'Source': {1123: 'OCHEM', 596: 'wei_train', 498: 'adme_2010_train'}}	19.734688671066525	15.792428066448053	0.0	1.0	33.10625294449972	2.562298161051568	5.074639641273822	33.10625294449972	1.3242501177799888	4.172743389582538	4.140265548030047	0.1656106219212019	2.337050659690609	441.90551164355935	17.676220465742375	7.007386816536731	9.0	10.0	50.0	25.0	0.0	0.0	5.0	25.0	0.0	20.0	3.0	2.0	0.0	0.0	0.0	0.0	0.0	0.0	0.0	304.0	317.0	466.0
277	277	halofantrine	6.3000002	3-(dibutylamino)-1-[1,3-dichloro-6-(trifluoromethyl)phenanthren-9-yl]propan-1-ol		66051-74-9	CCCCN(CCCC)CCC(O)c1cc2c(Cl)cc(Cl)cc2c2cc(C(F)(F)F)ccc12	F	=	%	{'Name': {990: 'halofantrine', 891: 'halofantrine', 132: 'Halofantrine'}, 'SMILE': {990: 'CCCCN(CCCC)CCC(C1=C2C=CC(=CC2=C3C=C(C=C(C3=C1)Cl)Cl)C(F)(F)F)O', 891: 'CCCCN(CCCC)CCC(C1=C2C=CC(=CC2=C3C=C(C=C(C3=C1)Cl)Cl)C(F)(F)F)O', 132: 'CCCCN(CCCC)CCC(C1=C2C=CC(=CC2=C3C=C(C=C(C3=C1)Cl)Cl)C(F)(F)F)O'}, 'Value': {990: 6.3000002, 891: '6.3000002', 132: '6.3000002'}, 'Source': {990: 'OCHEM', 891: 'wei_tra…	25.249412364608443	19.886268345082993	0.0	1.0	40.85991466818082	2.5383544922819206	5.07670898456384	40.85991466818082	1.2381792323691159	4.408770050386266	4.3868659836038475	0.13293533283648024	2.6725375416610255	1842.7538372136562	55.84102537011079	8.71293885086969	14.0	16.0	63.0	33.0	0.0	0.0	7.0	30.0	0.0	26.0	1.0	1.0	0.0	0.0	3.0	2.0	0.0	0.0	5.0	439.20987654320993	402.22222222222223	674.1111111111111
278	278	-	76.5				CC(C)NCC(O)c1cccc(NS(C)(=O)=O)c1	F	=	%	{'Name': {459: '-'}, 'SMILE': {459: 'CC(C)NCC(C1=CC(=CC=C1)NS(=O)(=O)C)O'}, 'Value': {459: 76.5}, 'Source': {459: 'OCHEM'}}	13.492407213855188	11.915728915073574	0.0	1.0	20.734992270433636	2.314766634939192	4.629533269878383	20.73499227043364	1.1519440150240912	3.7740088223667057	3.7177353119888843	0.20654085066604913	1.900901360701301	111.86332984906666	6.214629436059258	5.305064521857747	6.0	6.0	38.0	18.0	0.0	0.0	6.0	20.0	0.0	12.0	2.0	3.0	1.0	0.0	0.0	0.0	0.0	0.0	0.0	222.44444444444446	152.33333333333331	276.6666666666667
279	279	prucalopride	90.0	4-amino-5-chloro-N-[1-(3-methoxypropyl)piperidin-4-yl]-2,3-dihydro-1-benzofuran-7-carboxamide		179474-81-8	COCCCN1CCC(NC(=O)c2cc(Cl)c(N)c3c2OCC3)CC1	F	=	%	{'Name': {119: 'prucalopride'}, 'SMILE': {119: 'COCCCN1CCC(CC1)NC(=O)C2=CC(=C(C3=C2OCC3)N)Cl'}, 'Value': {119: '90'}, 'Source': {119: 'wei_train'}}	19.217851918660912	15.385148789710493	0.0	1.0	32.36772311402204	2.4756527501886354	4.890915129001028	32.36772311402204	1.2947089245608816	4.141669543069141	3.816241636295359	0.15264966545181435	2.2555568053357846	1319.1288129896925	52.7651525195877	8.101017539405868	6.0	6.0	51.0	25.0	0.0	0.0	7.0	26.0	0.0	18.0	3.0	3.0	0.0	0.0	0.0	1.0	0.0	0.0	1.0	309.60493827160496	295.1111111111111	405.44444444444446
280	280	mizolastine	65.0	2-[[1-[1-[(4-fluorophenyl)methyl]benzimidazol-2-yl]piperidin-4-yl]-methylamino]-1H-pyrimidin-6-one		108612-45-9	CN(c1nccc(=O)[nH]1)C1CCN(c2nc3ccccc3n2Cc2ccc(F)cc2)CC1	F	=	%	{'Name': {1153: 'mizolastine', 829: 'mizolastine', 527: 'Mizolastine'}, 'SMILE': {1153: 'CN(C1CCN(CC1)C2=NC3=CC=CC=C3N2CC4=CC=C(C=C4)F)C5=NC=CC(=O)N5', 829: 'CN(C1CCN(CC1)C2=NC3=CC=CC=C3N2CC4=CC=C(C=C4)F)C5=NC=CC(=O)N5', 527: 'CN(C1CCN(CC1)C2=NC3=CC=CC=C3N2CC4=CC=C(C=C4)F)C5=NC=CC(=O)N5'}, 'Value': {1153: 65.0, 829: '65', 527: '65'}, 'Source': {1153: 'OCHEM', 829: 'wei_train', 527: 'adme_2010_tra…	25.541372834819953	18.575385260895718	0.0	0.0	42.692078715487426	2.499115759932829	4.875997386019136	42.692078715487426	1.334127459858982	4.413472453724186	4.37845140301709	0.13682660634428406	2.6398459107216223	514.0356304518276	16.063613451619613	7.4054433928035195	21.0	22.0	57.0	32.0	0.0	0.0	8.0	25.0	0.0	24.0	6.0	1.0	0.0	0.0	1.0	0.0	0.0	0.0	1.0	458.0	471.0	668.0
281	281	APREPITANT	62.5	3-[[(2R,3S)-2-[(1R)-1-[3,5-bis(trifluoromethyl)phenyl]ethoxy]-3-(4-fluorophenyl)morpholin-4-yl]methyl]-1,4-dihydro-1,2,4-triazol-5-one|3-[[2-[1-[3,5-bis(trifluoromethyl)phenyl]ethoxy]-3-(4-fluorophenyl)morpholin-4-yl]methyl]-1,4-dihydro-1,2,4-triazol-5-one			CC(OC1OCCN(Cc2n[nH]c(=O)[nH]2)C1c1ccc(F)cc1)c1cc(C(F)(F)F)cc(C(F)(F)F)c1	F	=	%	{'Name': {242: 'APREPITANT', 441: '-', 635: 'Aprepitant', 1773: 'Aprepitant', 780: 'aprepitant', 514: 'Aprepitant'}, 'SMILE': {242: 'C[C@H](C1=CC(=CC(=C1)C(F)(F)F)C(F)(F)F)O[C@@H]2[C@@H](N(CCO2)CC3=NNC(=O)N3)C4=CC=C(C=C4)F', 441: 'CC(C1=CC(=CC(=C1)C(F)(F)F)C(F)(F)F)OC2C(N(CCO2)CC3=NNC(=O)N3)C4=CC=C(C=C4)F', 635: 'CC(C1=CC(=CC(=C1)C(F)(F)F)C(F)(F)F)OC2C(N(CCO2)CC3=NNC(=O)N3)C4=CC=C(C=C4)F', 1773: …	29.280972810555962	23.255401551482137	0.0	1.0	45.649272665139485	2.457190387893157	4.911555020213516	45.649272665139485	1.2337641260848509	4.540354551715303	5.3966785582522565	0.14585617725006098	2.9941165021748533	316.15138284777413	8.544631968858761	7.064553978169509	17.0	17.0	58.0	37.0	0.0	0.0	14.0	21.0	0.0	23.0	4.0	3.0	0.0	0.0	7.0	0.0	0.0	0.0	7.0	780.0	627.0	1109.0
282	282	Yohimbine	33.0	methyl 18-hydroxy-1,3,11,12,14,15,16,17,18,19,20,21-dodecahydroyohimban-19-carboxylate		483-09-0	COC(=O)C1C(O)CCC2CN3CCc4c([nH]c5ccccc45)C3CC21	F	=	%	{'Name': {1548: 'Yohimbine'}, 'SMILE': {1548: 'COC(=O)C1C(CCC2C1CC3C4=C(CCN3C2)C5=CC=CC=C5N4)O'}, 'Value': {1548: 33.0}, 'Source': {1548: 'OCHEM'}}	21.068022004399864	15.86515401460734	0.0	1.0	35.09519547077906	2.5647599673957093	5.074063320926188	35.09519547077906	1.3498152104145793	4.2329958274350306	4.538373425356856	0.17455282405218678	2.4680801165312714	210.69405302281777	8.10361742395453	6.305918540583141	9.0	10.0	52.0	26.0	0.0	0.0	5.0	26.0	0.0	21.0	2.0	3.0	0.0	0.0	0.0	0.0	0.0	0.0	0.0	324.0	332.0	495.0
283	283		54.0	N-[2-(2-cyclopropyl-6-methoxyquinazolin-4-yl)ethyl]acetamide	CHEMBL4790145		COc1ccc2nc(C3CC3)nc(CCNC(C)=O)c2c1	F	=	%	{'Name': {1108: ''}, 'SMILE': {1108: 'CC(=O)NCCC1=NC(=NC2=C1C=C(C=C2)OC)C3CC3'}, 'Value': {1108: 54.0}, 'Source': {1108: 'CHEMBL'}}	16.36091522321331	13.228987881689582	0.0	0.0	27.251843148978406	2.4709809045940956	4.901366498371911	27.251843148978406	1.2977068166180192	4.004522902339496	3.890770280831367	0.18527477527768413	2.1005444983951067	256.0764307055688	12.194115747884227	6.287413302093163	10.0	11.0	40.0	21.0	0.0	0.0	5.0	19.0	0.0	16.0	3.0	2.0	0.0	0.0	0.0	0.0	0.0	0.0	0.0	288.0	291.0	375.0
284	284	NITROFURANTOIN	83.5	1-[(5-nitrofuran-2-yl)methylideneamino]imidazolidine-2,4-dione|1-[(Z)-(5-nitrofuran-2-yl)methylideneamino]imidazolidine-2,4-dione		67-20-9	O=C1CN(N=Cc2ccc([N+](=O)[O-])o2)C(=O)N1	F	=	%	{'Name': {1049: 'NITROFURANTOIN', 290: 'nitrofurantoin', 1205: 'nitrofurantoin', 1766: 'nitrofurantoin', 1105: 'nitrofurantoin', 58: 'nitrofurantoin', 701: 'Nitrofurantoin'}, 'SMILE': {1049: 'C1C(=O)NC(=O)N1/N=C\\C2=CC=C(O2)[N+](=O)[O-]', 290: 'C1C(=O)NC(=O)N1N=CC2=CC=C(O2)[N+](=O)[O-]', 1205: 'C1C(=O)NC(=O)N1N=CC2=CC=C(O2)[N+](=O)[O-]', 1766: 'C1C(=O)NC(=O)N1N=CC2=CC=C(O2)[N+](=O)[O-]', 1105: 'C…	13.08460103128281	11.840973600489688	0.0	0.0	20.946550142322966	2.3415731371795063	4.4816467034565735	20.946550142322966	1.2321500083719392	3.755768104833906	3.8762688022269054	0.2280158118957003	1.8855012931057993	79.34133735847281	4.667137491674872	4.90438752204956	5.0	5.0	23.0	17.0	0.0	0.0	9.0	6.0	0.0	8.0	4.0	5.0	0.0	0.0	0.0	0.0	0.0	0.0	0.0	370.0	319.0	460.0
285	285	PENICILLIN V	51.0	(2S,5R,6R)-3,3-dimethyl-7-oxo-6-[(2-phenoxyacetyl)amino]-4-thia-1-azabicyclo[3.2.0]heptane-2-carboxylic acid|3,3-dimethyl-7-oxo-6-[(2-phenoxyacetyl)amino]-4-thia-1-azabicyclo[3.2.0]heptane-2-carboxylic acid			CC1(C)SC2C(NC(=O)COc3ccccc3)C(=O)N2C1C(=O)O	F	=	%	{'Name': {325: 'PENICILLIN V', 37: 'Penicillin V', 212: 'Phenoxymethylpenicillin', 328: 'penicillin_v', 502: 'Penicillin_V'}, 'SMILE': {325: 'CC1([C@@H](N2[C@H](S1)[C@@H](C2=O)NC(=O)COC3=CC=CC=C3)C(=O)O)C', 37: 'CC1(C(N2C(S1)C(C2=O)NC(=O)COC3=CC=CC=C3)C(=O)O)C', 212: 'CC1([C@@H](N2[C@H](S1)[C@@H](C2=O)NC(=O)COC3=CC=CC=C3)C(=O)O)C', 328: 'CC1(C(N2C(S1)C(C2=O)NC(=O)COC3=CC=CC=C3)C(=O)O)C', 502: 'CC…	18.835922511072805	15.733261994633802	1.0	0.0	29.969213535894763	2.6297607254700677	5.1100743327863585	29.969213535894763	1.2487172306622818	4.1236158427356	3.5523074050575962	0.1480128085440665	2.1430661029557547	1604.0931162627005	66.83721317761253	8.255782576628231	6.0	6.0	42.0	24.0	0.0	0.0	8.0	18.0	0.0	16.0	2.0	5.0	1.0	0.0	0.0	0.0	0.0	0.0	0.0	368.44444444444446	331.66666666666663	454.6666666666667
286	286	zomepirac	100.0	2-[5-(4-chlorobenzoyl)-1,4-dimethylpyrrol-2-yl]acetic acid		33369-31-2	Cc1cc(CC(=O)O)n(C)c1C(=O)c1ccc(Cl)cc1	F	=	%	{'Name': {247: 'zomepirac'}, 'SMILE': {247: 'CC1=C(N(C(=C1)CC(=O)O)C)C(=O)C2=CC=C(C=C2)Cl'}, 'Value': {247: '100'}, 'Source': {247: 'wei_train'}}	15.303380630765167	13.6283366698597	1.0	0.0	24.208349522774405	2.456268084129972	4.790769803894136	24.208349522774405	1.2104174761387203	3.9116691371639742	3.7839709025748456	0.1891985451287423	2.0239211421256265	138.78320593556498	6.939160296778249	5.626060226611659	11.0	11.0	34.0	20.0	0.0	0.0	5.0	14.0	0.0	15.0	1.0	3.0	0.0	0.0	0.0	1.0	0.0	0.0	1.0	285.60493827160496	274.1111111111111	372.6666666666667
287	287	GALANTAMINE HYDROBROMIDE	94.66666666666669	(1S,12S,14R)-9-methoxy-4-methyl-11-oxa-4-azatetracyclo[8.6.1.01,12.06,17]heptadeca-6(17),7,9,15-tetraen-14-ol;hydrobromide|9-methoxy-4-methyl-11-oxa-4-azatetracyclo[8.6.1.01,12.06,17]heptadeca-6(17),7,9,15-tetraen-14-ol|9-methoxy-4-methyl-11-oxa-4-azatetracyclo[8.6.1.01,12.06,17]heptadeca-6(17),7,9,15-tetraen-14-ol;hydrobromide			COc1ccc2c3c1OC1CC(O)C=CC31CCN(C)C2	F	=	%	{'Name': {1041: 'GALANTAMINE HYDROBROMIDE', 967: 'Galantamine', 1705: 'Galantamine hydrobromide', 401: 'galantamine', 863: 'Galantamine'}, 'SMILE': {1041: 'CN1CC[C@@]23C=C[C@@H](C[C@@H]2OC4=C(C=CC(=C34)C1)OC)O.Br', 967: 'CN1CCC23C=CC(CC2OC4=C(C=CC(=C34)C1)OC)O', 1705: 'CN1CCC23C=CC(CC2OC4=C(C=CC(=C34)C1)OC)O.Br', 401: 'CN1CCC23C=CC(CC2OC4=C(C=CC(=C34)C1)OC)O', 863: 'CN1CCC23C=CC(CC2OC4=C(C=CC(=C3…	16.94480289076257	13.66018554865724	0.0	1.0	27.577592685949874	2.6284017608564016	5.093439681999339	27.577592685949874	1.3132186993309465	4.021545898145292	3.9954986940407737	0.19026184257337017	2.127105745704183	145.78699398486285	6.942237808802993	5.724083955831582	6.0	6.0	42.0	21.0	1.0	0.0	4.0	21.0	0.0	17.0	1.0	3.0	0.0	0.0	0.0	0.0	0.0	0.0	0.0	274.0	283.0	436.0
288	288	Paromomycin	2.5	5-amino-2-(aminomethyl)-6-[5-[3,5-diamino-2-[3-amino-4,5-dihydroxy-6-(hydroxymethyl)oxan-2-yl]oxy-6-hydroxycyclohexyl]oxy-4-hydroxy-2-(hydroxymethyl)oxolan-3-yl]oxyoxane-3,4-diol			NCC1OC(OC2C(CO)OC(OC3C(O)C(N)CC(N)C3OC3OC(CO)C(O)C(O)C3N)C2O)C(N)C(O)C1O	F	=	%	{'Name': {1253: 'Paromomycin', 823: 'paromomycin', 83: 'Paromomycin'}, 'SMILE': {1253: 'C1C(C(C(C(C1N)OC2C(C(C(C(O2)CO)O)O)N)OC3C(C(C(O3)CO)OC4C(C(C(C(O4)CN)O)O)N)O)O)N', 823: 'C1C(C(C(C(C1N)OC2C(C(C(C(O2)CO)O)O)N)OC3C(C(C(O3)CO)OC4C(C(C(C(O4)CN)O)O)N)O)O)N', 83: 'C1C(C(C(C(C1N)OC2C(C(C(C(O2)CO)O)O)N)OC3C(C(C(O3)CO)OC4C(C(C(C(O4)CN)O)O)N)O)O)N'}, 'Value': {1253: 2.0, 823: '3', 83: '2'}, 'Source':…	32.30710143300822	26.454493943671164	0.0	5.0	53.06616277514213	2.494197425878538	4.955419922870474	53.06616277514213	1.2634800660748127	4.660213025533727	5.616858061948176	0.13373471576067086	3.1608569691502475	388.6085562925294	9.252584673631652	7.397657080241755	0.0	0.0	87.0	42.0	0.0	0.0	19.0	45.0	0.0	23.0	5.0	14.0	0.0	0.0	0.0	0.0	0.0	0.0	0.0	648.0	533.0	891.0
289	289	norgestrel	94.0	13-ethyl-17-ethynyl-17-hydroxy-1,2,6,7,8,9,10,14,15,16-decahydrocyclopenta[a]phenanthren-3-one			C#CC1(O)CCC2C3CCC4=CC(=O)CCC4C3C=CC21CC	F	=	%	{'Name': {674: 'norgestrel', 783: 'Norgestrel'}, 'SMILE': {674: 'CCC12C=CC3C(C1CCC2(C#C)O)CCC4=CC(=O)CCC34', 783: 'CCC12C=CC3C(C1CCC2(C#C)O)CCC4=CC(=O)CCC34'}, 'Value': {674: '94', 783: '94'}, 'Source': {674: 'wei_train', 783: 'adme_2010_train'}}	18.33498037280039	14.848566469509215	0.0	0.0	30.366629568493288	2.634293581725597	5.188101791558029	30.366629568493288	1.320288242108404	4.108443834240387	4.100787058495466	0.17829508949980286	2.244088043709049	189.1706744581002	8.224811932960877	6.0755587699607645	0.0	0.0	49.0	23.0	0.0	0.0	2.0	26.0	0.0	21.0	0.0	2.0	0.0	0.0	0.0	0.0	0.0	0.0	0.0	242.0	257.0	387.0
290	290	Sunitinib	54.75	N-[2-(diethylamino)ethyl]-5-[(5-fluoro-2-oxo-1H-indol-3-ylidene)methyl]-2,4-dimethyl-1H-pyrrole-3-carboxamide|N-[2-(diethylamino)ethyl]-5-[(Z)-(5-fluoro-2-oxo-1H-indol-3-ylidene)methyl]-2,4-dimethyl-1H-pyrrole-3-carboxamide		342641-94-5	CCN(CC)CCNC(=O)c1c(C)[nH]c(C=C2C(=O)Nc3ccc(F)cc32)c1C	F	=	%	{'Name': {1429: 'Sunitinib', 743: 'sunitinib', 449: 'Sunitinib'}, 'SMILE': {1429: 'CCN(CC)CCNC(=O)C1=C(NC(=C1C)C=C2C3=C(C=CC(=C3)F)NC2=O)C', 743: 'CCN(CC)CCNC(=O)C1=C(NC(=C1C)C=C2C3=C(C=CC(=C3)F)NC2=O)C', 449: 'CCN(CC)CCNC(=O)C1=C(NC(=C1C)/C=C\\2/C3=C(C=CC(=C3)F)NC2=O)C'}, 'Value': {1429: 54.5, 743: '55', 449: '54.5'}, 'Source': {1429: 'OCHEM', 743: 'wei_train', 449: 'adme_2010_train'}}	22.184178413849708	18.708070403208186	0.0	1.0	36.668581860876145	2.495149917327264	4.810198631478659	36.668581860876145	1.2644338572715912	4.2876220577908075	4.385964471394934	0.1512401541860322	2.543120286498165	877.6361653102379	30.263316045180616	7.841942854436909	11.0	11.0	56.0	29.0	0.0	0.0	7.0	27.0	0.0	22.0	4.0	2.0	0.0	0.0	1.0	0.0	0.0	0.0	1.0	410.0	403.0	571.0
291	291	AMOXICILLIN	88.875	(2S,5R,6R)-6-[[(2R)-2-amino-2-(4-hydroxyphenyl)acetyl]amino]-3,3-dimethyl-7-oxo-4-thia-1-azabicyclo[3.2.0]heptane-2-carboxylic acid|6-[[2-amino-2-(4-hydroxyphenyl)acetyl]amino]-3,3-dimethyl-7-oxo-4-thia-1-azabicyclo[3.2.0]heptane-2-carboxylic acid|6-[[2-amino-2-(4-hydroxyphenyl)acetyl]amino]-3,3-dimethyl-7-oxo-4-thia-1-azabicyclo[3.2.0]heptane-2-carboxylic acid;3-(2-hydroxyethylidene)-7-oxo-4-oxa…			CC1(C)SC2C(NC(=O)C(N)c3ccc(O)cc3)C(=O)N2C1C(=O)O	F	=	%	{'Name': {53: 'AMOXICILLIN', 6: 'amoxicillin-clavulinate; amoxicillin-clavulanate', 56: 'Amoxicillin', 118: 'amoxicillin-clavulinate', 461: '-', 623: 'Amoxicillin', 16: 'Amoxicillin', 333: 'amoxicillin', 776: 'Amoxicillin'}, 'SMILE': {53: 'CC1([C@@H](N2[C@H](S1)[C@@H](C2=O)NC(=O)[C@@H](C3=CC=C(C=C3)O)N)C(=O)O)C', 6: 'CC1(C(N2C(S1)C(C2=O)NC(=O)C(C3=CC=C(C=C3)O)N)C(=O)O)C.C1C2N(C1=O)C(C(=CCO)O2)C(=…	19.680928662701948	16.77680095113617	1.0	1.0	30.66943820480697	2.6310501032270643	5.117092333200404	30.66943820480697	1.2267775281922788	4.166798272397399	3.6505618948471668	0.14602247579388666	2.2111718314141697	752.410088802709	30.09640355210836	7.539572238039826	6.0	6.0	44.0	25.0	0.0	0.0	9.0	19.0	0.0	16.0	3.0	5.0	1.0	0.0	0.0	0.0	0.0	0.0	0.0	378.44444444444446	346.66666666666663	490.66666666666663
292	292	denaverine	37.0	2-(dimethylamino)ethyl 2-(2-ethylbutoxy)-2,2-diphenylacetate		3579-62-2	CCC(CC)COC(C(=O)OCCN(C)C)(c1ccccc1)c1ccccc1	F	=	%	{'Name': {853: 'denaverine'}, 'SMILE': {853: 'CCC(CC)COC(C1=CC=CC=C1)(C2=CC=CC=C2)C(=O)OCCN(C)C'}, 'Value': {853: '37'}, 'Source': {853: 'wei_train'}}	20.649437383177474	18.045252328296794	0.0	1.0	35.50685322366743	2.5030839205057585	5.006167841011519	35.50685322366743	1.2681019008452652	4.222288976679046	4.021710858530571	0.1436325306618061	2.4213268159749024	401.2074967154619	14.328839168409354	7.024098158825823	12.0	12.0	61.0	28.0	0.0	0.0	4.0	33.0	0.0	24.0	1.0	3.0	0.0	0.0	0.0	0.0	0.0	0.0	0.0	320.0	310.0	451.0
293	293	Glycopyrrolate	17.0	(1,1-dimethylpyrrolidin-1-ium-3-yl) 2-cyclopentyl-2-hydroxy-2-phenylacetate		13283-82-4	C[N+]1(C)CCC(OC(=O)C(O)(c2ccccc2)C2CCCC2)C1	F	=	%	{'Name': {982: 'Glycopyrrolate', 550: 'glycopyrrolate', 202: 'Glycopyrrolate'}, 'SMILE': {982: 'C[N+]1(CCC(C1)OC(=O)C(C2CCCC2)(C3=CC=CC=C3)O)C', 550: 'C[N+]1(CCC(C1)OC(=O)C(C2CCCC2)(C3=CC=CC=C3)O)C', 202: 'C[N+]1(CCC(C1)OC(=O)C(C2CCCC2)(C3=CC=CC=C3)O)C'}, 'Value': {982: 17.0, 550: '17', 202: '17'}, 'Source': {982: 'OCHEM', 550: 'wei_train', 202: 'adme_2010_train'}}	18.078986526742607	16.178617541343037	0.0	1.0	29.238190725608643	2.4910171144851914	4.947808436200617	29.238190725608643	1.271225683722115	4.075672880631452	4.120072951020593	0.17913360656611274	2.2487799926981764	160.7955878575545	6.991112515545848	5.9130430406067225	6.0	6.0	51.0	23.0	0.0	0.0	4.0	28.0	0.0	19.0	1.0	3.0	0.0	0.0	0.0	0.0	0.0	0.0	0.0	254.0	254.0	382.0
294	294	alinidine	100.0	N-(2,6-dichlorophenyl)-N-prop-2-enyl-4,5-dihydro-1H-imidazol-2-amine		33178-86-8	C=CCN(C1=NCCN1)c1c(Cl)cccc1Cl	F	=	%	{'Name': {94: 'alinidine'}, 'SMILE': {94: 'C=CCN(C1=C(C=CC=C1Cl)Cl)C2=NCCN2'}, 'Value': {94: '100'}, 'Source': {94: 'wei_train'}}	12.784941202760692	12.04500119748238	0.0	3.0	21.444958244986793	2.407649052276608	4.792545154531423	21.444958244986793	1.2614681320580468	3.7493802452417864	3.7064628919264395	0.2180272289368494	1.840706274505604	90.05700682020975	5.297470989424103	5.031071129986994	6.0	6.0	30.0	17.0	0.0	0.0	5.0	13.0	0.0	12.0	3.0	0.0	0.0	0.0	0.0	2.0	0.0	0.0	2.0	183.20987654320987	200.22222222222223	273.8888888888889
295	295	ADINAZOLAM	39.0	1-(8-chloro-6-phenyl-4H-[1,2,4]triazolo[4,3-a][1,4]benzodiazepin-1-yl)-N,N-dimethylmethanamine		37115-32-5	CN(C)Cc1nnc2n1-c1ccc(Cl)cc1C(c1ccccc1)=NC2	F	=	%	{'Name': {684: 'ADINAZOLAM', 586: 'Adinazolam', 5: 'Adinazolam', 503: 'adinazolam', 29: 'Adinazolam'}, 'SMILE': {684: 'CN(C)CC1=NN=C2N1C3=C(C=C(C=C3)Cl)C(=NC2)C4=CC=CC=C4', 586: 'CN(C)CC1=NN=C2N1C3=C(C=C(C=C3)Cl)C(=NC2)C4=CC=CC=C4', 5: 'CN(C)CC1=NN=C2N1C3=C(C=C(C=C3)Cl)C(=NC2)C4=CC=CC=C4', 503: 'CN(C)CC1=NN=C2N1C3=C(C=C(C=C3)Cl)C(=NC2)C4=CC=CC=C4', 29: 'CN(C)CC1=NN=C2N1C3=C(C=C(C=C3)Cl)C(=NC2)C4=…	19.884518585327584	15.920880898900469	0.0	1.0	32.73029520567569	2.5201271355905277	4.939332096379111	32.73029520567569	1.3092118082270274	4.16869041237793	4.299233355259469	0.17196933421037877	2.374727449203672	215.7172699120009	8.628690796480036	6.290259346561266	17.0	17.0	43.0	25.0	0.0	0.0	6.0	18.0	0.0	19.0	5.0	0.0	0.0	0.0	0.0	1.0	0.0	0.0	1.0	319.60493827160496	359.1111111111111	511.6666666666667
296	296	mifepristone	69.0				C#CC1(O)CCC2C3CCC4CC(=O)CCC4=C3C(c3ccc(N(C)C)cc3)CC21C	F	=	%	{'Name': {929: 'mifepristone', 551: 'Mifepristone'}, 'SMILE': {929: 'CC12CC(C3=C4CCC(=O)CC4CCC3C1CCC2(C#C)O)C5=CC=C(C=C5)N(C)C', 551: 'CC12CC(C3=C4CCC(=O)CC4CCC3C1CCC2(C#C)O)C5=CC=C(C=C5)N(C)C'}, 'Value': {929: '69', 551: '69'}, 'Source': {929: 'wei_train', 551: 'adme_2010_train'}}	24.955319281999916	19.309233796085696	0.0	0.0	40.48931155480117	2.6520113012990256	5.240671519274017	40.48931155480117	1.3061068243484248	4.400296908431517	4.463727594361682	0.14399121272134457	2.627386311939705	466.5438130072089	15.049800419587383	7.276754045926217	6.0	6.0	66.0	31.0	0.0	0.0	3.0	35.0	0.0	28.0	1.0	2.0	0.0	0.0	0.0	0.0	0.0	0.0	0.0	330.0	355.0	509.0
297	297	CLOXACILLIN	40.0	(2S,5R,6R)-6-[[3-(2-chlorophenyl)-5-methyl-1,2-oxazole-4-carbonyl]amino]-3,3-dimethyl-7-oxo-4-thia-1-azabicyclo[3.2.0]heptane-2-carboxylic acid|6-[[3-(2-chlorophenyl)-5-methyl-1,2-oxazole-4-carbonyl]amino]-3,3-dimethyl-7-oxo-4-thia-1-azabicyclo[3.2.0]heptane-2-carboxylic acid			Cc1onc(-c2ccccc2Cl)c1C(=O)NC1C(=O)N2C1SC(C)(C)C2C(=O)O	F	=	%	{'Name': {225: 'CLOXACILLIN', 636: 'CLOXACILLIN', 167: 'Cloxacillin', 789: 'Cloxacillin', 1977: 'Cloxacillin', 72: 'Cloxacillin', 501: 'dicloxacillin', 355: 'Cloxacillin'}, 'SMILE': {225: 'CC1=C(C(=NO1)C2=CC=CC=C2Cl)C(=O)N[C@H]3[C@@H]4N(C3=O)[C@H](C(S4)(C)C)C(=O)O', 636: 'CC1=C(C(=NO1)C2=CC=CC=C2Cl)C(=O)N[C@H]3[C@@H]4N(C3=O)[C@H](C(S4)(C)C)C(=O)O', 167: 'CC1=C(C(=NO1)C2=CC=CC=C2Cl)C(=O)NC3C4N(C3=…	23.095142225075048	19.875287827094713	1.0	0.0	36.206474509416644	2.632949848622908	5.121946098165541	36.206474509416644	1.248499121014367	4.326727233654511	3.8713120571560307	0.13349351921227692	2.418304219432322	717.0264620060615	24.72505041400212	7.639823483474563	11.0	11.0	47.0	29.0	0.0	0.0	10.0	18.0	0.0	19.0	3.0	5.0	1.0	0.0	0.0	1.0	0.0	0.0	1.0	446.0493827160494	439.7777777777777	628.1111111111111
298	298	Pioglitazone	83.0	5-[[4-[2-(5-ethylpyridin-2-yl)ethoxy]phenyl]methyl]-1,3-thiazolidine-2,4-dione		198077-89-3	CCc1ccc(CCOc2ccc(CC3SC(=O)NC3=O)cc2)nc1	F	=	%	{'Name': {1294: 'Pioglitazone'}, 'SMILE': {1294: 'CCC1=CN=C(C=C1)CCOC2=CC=C(C=C2)CC3C(=O)NC(=O)S3'}, 'Value': {1294: 83.0}, 'Source': {1294: 'OCHEM'}}	19.270222576999263	14.299366432869386	0.0	0.0	32.3629924934632	2.347987414027721	4.620107177560957	32.3629924934632	1.2945196997385282	4.137631016257427	3.876896264522354	0.15507585058089415	2.2713256335690146	535.5977827035699	21.423911308142795	7.199674205846102	12.0	12.0	45.0	25.0	0.0	0.0	6.0	20.0	0.0	19.0	2.0	3.0	1.0	0.0	0.0	0.0	0.0	0.0	0.0	334.44444444444446	314.66666666666663	390.66666666666663
299	299	neramexane	90.0	1,3,3,5,5-pentamethylcyclohexan-1-amine		219810-59-0	CC1(C)CC(C)(C)CC(C)(N)C1	F	=	%	{'Name': {20: 'neramexane'}, 'SMILE': {20: 'CC1(CC(CC(C1)(C)N)(C)C)C'}, 'Value': {20: '90'}, 'Source': {20: 'wei_train'}}	9.438793109825918	8.927910438422648	0.0	1.0	11.827182715841868	2.449489742783178	4.898979485566356	11.827182715841868	0.985598559653489	3.4120411278346885	3.2247448713915876	0.2687287392826323	1.353175394266338	39.26678781784303	3.272232318153586	3.8527006246826216	0.0	0.0	35.0	12.0	0.0	0.0	1.0	23.0	0.0	11.0	1.0	0.0	0.0	0.0	0.0	0.0	0.0	0.0	0.0	74.0	80.0	97.0
300	300	Stavudine	82.0	4-amino-1-[5-(hydroxymethyl)-2,5-dihydrofuran-2-yl]-5-methylpyrimidin-2-one		120826-44-0	Cc1cn(C2C=CC(CO)O2)c(=O)nc1N	F	=	%	{'Name': {658: 'Stavudine'}, 'SMILE': {658: 'CC1=CN(C(=O)N=C1N)C2C=CC(O2)CO'}, 'Value': {658: '82'}, 'Source': {658: 'adme_2010_train'}}	12.227664335835204	11.114913790838765	0.0	0.0	20.147226875095797	2.4069565390571785	4.7669887119047045	20.147226875095797	1.2592016796934873	3.699344626423092	3.6733002361777505	0.2295812647611094	1.7710941341468531	77.34726799799583	4.834204249874739	4.818308885640991	6.0	6.0	29.0	16.0	0.0	0.0	6.0	13.0	0.0	10.0	3.0	3.0	0.0	0.0	0.0	0.0	0.0	0.0	0.0	254.0	237.0	361.0
301	301	Quetiapine	9.0	2-[2-(4-benzo[b][1,4]benzothiazepin-6-ylpiperazin-1-yl)ethoxy]ethanol		111974-72-2	OCCOCCN1CCN(C2=Nc3ccccc3Sc3ccccc32)CC1	F	=	%	{'Name': {322: 'Quetiapine', 517: '-', 1346: 'Quetiapine', 666: 'quetiapine', 151: 'Quetiapine'}, 'SMILE': {322: 'C1CN(CCN1CCOCCO)C2=NC3=CC=CC=C3SC4=CC=CC=C42', 517: 'C1CN(CCN1CCOCCO)C2=NC3=CC=CC=C3SC4=CC=CC=C42', 1346: 'C1CN(CCN1CCOCCO)C2=NC3=CC=CC=C3SC4=CC=CC=C42', 666: 'C1CN(CCN1CCOCCO)C2=NC3=CC=CC=C3SC4=CC=CC=C42', 151: 'C1CN(CCN1CCOCCO)C2=NC3=CC=CC=C3SC4=CC=CC=C42'}, 'Value': {322: 9.0, 517:…	21.051442977516906	15.088422345206236	0.0	3.0	36.313069677108174	2.4608676381547365	4.841977420805219	36.313069677108174	1.344928506559562	4.229223342754934	4.3278746958059795	0.16029165540022147	2.458328362149668	918.4684219442505	34.01734896089817	7.8159592970464224	12.0	12.0	52.0	27.0	0.0	0.0	6.0	25.0	0.0	21.0	3.0	2.0	1.0	0.0	0.0	0.0	0.0	0.0	0.0	320.44444444444446	315.33333333333337	421.3333333333333
302	302	FINASTERIDE	63.0	(1S,3aS,3bS,5aR,9aR,9bS,11aS)-N-tert-butyl-9a,11a-dimethyl-7-oxo-1,2,3,3a,3b,4,5,5a,6,9b,10,11-dodecahydroindeno[5,4-f]quinoline-1-carboxamide|N-tert-butyl-9a,11a-dimethyl-7-oxo-1,2,3,3a,3b,4,5,5a,6,9b,10,11-dodecahydroindeno[5,4-f]quinoline-1-carboxamide		1212235-84-1|140375-21-9	CC(C)(C)NC(=O)C1CCC2C3CCC4NC(=O)C=CC4(C)C3CCC12C	F	=	%	{'Name': {520: 'FINASTERIDE', 201: 'Finasteride', 932: 'Finasteride', 109: 'Finasteride', 199: 'finasteride', 519: 'Finasteride'}, 'SMILE': {520: 'C[C@]12CC[C@H]3[C@H]([C@@H]1CC[C@@H]2C(=O)NC(C)(C)C)CC[C@@H]4[C@@]3(C=CC(=O)N4)C', 201: 'CC12CCC3C(C1CCC2C(=O)NC(C)(C)C)CCC4C3(C=CC(=O)N4)C', 932: 'CC12CCC3C(C1CCC2C(=O)NC(C)(C)C)CCC4C3(C=CC(=O)N4)C', 109: 'C[C@]12CC[C@H]3[C@H]([C@@H]1CC[C@@H]2C(=O)NC(…	21.858817577234024	17.33815041329124	0.0	0.0	33.431997972712765	2.621045846051723	5.196840200575123	33.43199797271276	1.2382221471375094	4.2598614099019265	4.417739965558397	0.16361999872438507	2.4788800183218234	257.3388123137238	9.53106712273051	6.543645325514866	0.0	0.0	63.0	27.0	0.0	0.0	4.0	36.0	0.0	23.0	2.0	2.0	0.0	0.0	0.0	0.0	0.0	0.0	0.0	276.0	289.0	415.0
303	303	TACROLIMUS	19.0	(18E)-1,14-dihydroxy-12-[(E)-1-(4-hydroxy-3-methoxycyclohexyl)prop-1-en-2-yl]-23,25-dimethoxy-13,19,21,27-tetramethyl-17-prop-2-enyl-11,28-dioxa-4-azatricyclo[22.3.1.04,9]octacos-18-ene-2,3,10,16-tetrone|(1R,9S,12S,13R,14S,17R,18E,21S,23S,24R,25S,27R)-1,14-dihydroxy-12-[(E)-1-[(1R,3R,4R)-4-hydroxy-3-methoxycyclohexyl]prop-1-en-2-yl]-23,25-dimethoxy-13,19,21,27-tetramethyl-17-prop-2-enyl-11,28-dio…		104987-11-3	C=CCC1C=C(C)CC(C)CC(OC)C2OC(O)(C(=O)C(=O)N3CCCCC3C(=O)OC(C(C)=CC3CCC(O)C(OC)C3)C(C)C(O)CC1=O)C(C)CC2OC	F	=	%	{'Name': {333: 'TACROLIMUS', 942: 'TACROLIMUS', 1116: 'TACROLIMUS', 346: 'Tacrolimus', 472: '-', 1433: 'Tacrolimus', 1722: 'Tacrolimus', 2091: 'Tacrolimus', 266: 'Tacrolimus', 1003: 'tacrolimus', 260: 'Tacrolimus'}, 'SMILE': {333: 'C[C@@H]1C[C@@H]([C@@H]2[C@H](C[C@H]([C@@](O2)(C(=O)C(=O)N3CCCC[C@H]3C(=O)O[C@@H]([C@@H]([C@H](CC(=O)[C@@H](/C=C(/C1)\\C)CC=C)O)C)/C(=C/[C@@H]4CC[C@H]([C@@H](C4)OC)O)/C…	43.220552917587696	32.685728856619335	0.0	0.0	71.34547580913228	2.5162718407793663	5.032378980202256	71.34547580913228	1.2516750141953032	4.946078280756382	4.849640325171914	0.08508140921354236	3.3193707172815574	3815.8637932111164	66.9449788282652	9.987388513168693	0.0	0.0	126.0	57.0	0.0	2.0	13.0	69.0	0.0	44.0	1.0	12.0	0.0	0.0	0.0	0.0	0.0	0.0	0.0	740.0	647.0	960.0
304	304	methylnaltrexone	0.0	3-(cyclopropylmethyl)-4a,9-dihydroxy-3-methyl-2,4,5,6,7a,13-hexahydro-1H-4,12-methanobenzofuro[3,2-e]isoquinolin-3-ium-7-one			C[N+]1(CC2CC2)CCC23c4c5ccc(O)c4OC2C(=O)CCC3(O)C1C5	F	=	%	{'Name': {670: 'methylnaltrexone'}, 'SMILE': {670: 'C[N+]1(CCC23C4C(=O)CCC2(C1CC5=C3C(=C(C=C5)O)O4)O)CC6CC6'}, 'Value': {670: '0'}, 'Source': {670: 'wei_train'}}	21.95399403061626	16.71769396848523	0.0	1.0	34.740581894754	2.765496276579751	5.465371694167395	34.740581894754	1.3361762267213078	4.29383325376741	4.3977538514289805	0.16914437890111464	2.4366053672965373	233.73997471143034	8.989999027362705	6.409720723341419	6.0	6.0	52.0	26.0	1.0	2.0	5.0	26.0	0.0	21.0	1.0	4.0	0.0	0.0	0.0	0.0	0.0	0.0	0.0	328.0	355.0	573.0
305	305	tenoxicam	100.0	2-methyl-1,1-dioxo-N-pyridin-2-ylthieno[2,3-e]thiazine-3-carboxamide			CN1C(C(=O)Nc2ccccn2)=Cc2sccc2S1(=O)=O	F	=	%	{'Name': {135: 'tenoxicam', 905: 'Tenoxicam'}, 'SMILE': {135: 'CN1C(=CC2=C(S1(=O)=O)C=CS2)C(=O)NC3=CC=CC=N3', 905: 'CN1C(=CC2=C(S1(=O)=O)C=CS2)C(=O)NC3=CC=CC=N3'}, 'Value': {135: '100', 905: '100'}, 'Source': {135: 'wei_train', 905: 'adme_2010_train'}}	16.555533354771807	14.268675948477954	0.0	0.0	26.793241313741902	2.5260810092344883	5.007308823237514	26.793241313741902	1.2758686339877097	3.9894341052045204	3.7422945591746175	0.17820450281783892	2.0616362865261744	291.3672456217328	13.87463074389204	6.416521828678339	11.0	11.0	32.0	21.0	0.0	0.0	8.0	11.0	0.0	13.0	3.0	3.0	2.0	0.0	0.0	0.0	0.0	0.0	0.0	318.8888888888889	250.66666666666663	477.66666666666663
306	306	ACARBOSE	1.5	(2R,3R,4R,5S,6R)-5-[(2R,3R,4R,5S,6R)-5-[(2R,3R,4S,5S,6R)-3,4-dihydroxy-6-methyl-5-[[(1S,4R,5S,6S)-4,5,6-trihydroxy-3-(hydroxymethyl)cyclohex-2-en-1-yl]amino]oxan-2-yl]oxy-3,4-dihydroxy-6-(hydroxymethyl)oxan-2-yl]oxy-6-(hydroxymethyl)oxane-2,3,4-triol|(3R,4R,5S,6R)-5-[(2R,3R,4R,5S,6R)-5-[(2R,3R,4S,5S,6R)-3,4-dihydroxy-6-methyl-5-[[(1S,4R,5S,6S)-4,5,6-trihydroxy-3-(hydroxymethyl)cyclohex-2-en-1-yl]…		56180-94-0	CC1OC(OC2C(CO)OC(OC3C(CO)OC(O)C(O)C3O)C(O)C2O)C(O)C(O)C1NC1C=C(CO)C(O)C(O)C1O	F	=	%	{'Name': {713: 'ACARBOSE', 400: '-', 570: 'Acarbose', 0: 'Acarbose', 223: 'acarbose', 56: 'Acarbose'}, 'SMILE': {713: 'C[C@@H]1[C@H]([C@@H]([C@H]([C@H](O1)O[C@@H]2[C@H](O[C@@H]([C@@H]([C@H]2O)O)O[C@@H]3[C@H](O[C@H]([C@@H]([C@H]3O)O)O)CO)CO)O)O)N[C@H]4C=C([C@H]([C@@H]([C@H]4O)O)O)CO', 400: 'CC1C(C(C(C(O1)OC2C(OC(C(C2O)O)OC3C(OC(C(C3O)O)O)CO)CO)O)O)NC4C=C(C(C(C4O)O)O)CO', 570: 'CC1C(C(C(C(O1)OC2C(O…	33.790264680602604	26.70063819466645	0.0	1.0	55.60905606983202	2.483834346096242	4.967668692192483	55.60905606983202	1.2638421834052733	4.703664901871592	5.844452136111681	0.13282845763890183	3.2470973993955305	394.58147915788464	8.967760889951924	7.459430197673466	0.0	0.0	87.0	44.0	0.0	0.0	19.0	43.0	0.0	25.0	1.0	18.0	0.0	0.0	0.0	0.0	0.0	0.0	0.0	730.0	575.0	958.0
307	307	Hexobarbital	88.33333333333333	5-(cyclohexen-1-yl)-1,5-dimethyl-1,3-diazinane-2,4,6-trione		56-29-1	CN1C(=O)NC(=O)C(C)(C2=CCCCC2)C1=O	F	=	%	{'Name': {221: 'Hexobarbital', 993: 'Hexobarbital', 109: 'hexobarbital', 49: 'hexobarbital', 792: 'Hexobarbital'}, 'SMILE': {221: 'CC1(C(=O)NC(=O)N(C1=O)C)C2=CCCCC2', 993: 'CC1(C(=O)NC(=O)N(C1=O)C)C2=CCCCC2', 109: 'CC1(C(=O)NC(=O)N(C1=O)C)C2=CCCCC2', 49: 'CC1(C(=O)NC(=O)N(C1=O)C)C2=CCCCC2', 792: 'CC1(C(=O)NC(=O)N(C1=O)C)C2=CCCCC2'}, 'Value': {221: 90.0, 993: 95.0, 109: '95', 49: '80', 792: '95'},…	13.058690983424766	11.857108894630839	0.0	0.0	21.499909952032112	2.5175998260416805	5.035199652083359	21.499909952032112	1.2647005854136537	3.7636565072173678	3.6340395514382466	0.2137670324375439	1.8209731046968585	91.7328393435631	5.39604937315077	5.049508683375848	0.0	0.0	33.0	17.0	0.0	0.0	5.0	16.0	0.0	12.0	2.0	3.0	0.0	0.0	0.0	0.0	0.0	0.0	0.0	256.0	239.0	368.0
308	308	Entecavir	99.5	2-amino-9-[4-hydroxy-3-(hydroxymethyl)-2-methylidenecyclopentyl]-1H-purin-6-one		188399-46-4	C=C1C(CO)C(O)CC1n1cnc2c(=O)[nH]c(N)nc21	F	=	%	{'Name': {885: 'Entecavir', 105: 'entecavir', 867: 'Entecavir'}, 'SMILE': {885: 'C=C1C(CC(C1CO)O)N2C=NC3=C2N=C(NC3=O)N', 105: 'C=C1C(CC(C1CO)O)N2C=NC3=C2N=C(NC3=O)N', 867: 'C=C1C(CC(C1CO)O)N2C=NC3=C2N=C(NC3=O)N'}, 'Value': {885: 99.0, 105: '100', 867: '100'}, 'Source': {885: 'OCHEM', 105: 'wei_train', 867: 'adme_2010_train'}}	15.710827583429595	14.099633849020396	0.0	0.0	25.22568135135186	2.520769729935375	4.882506177117765	25.22568135135186	1.261284067567593	3.9481344441926463	4.0480321359603	0.202401606798015	2.091378051238969	113.88521524995757	5.694260762497878	5.428338237934152	9.0	10.0	35.0	20.0	0.0	0.0	8.0	15.0	0.0	12.0	5.0	3.0	0.0	0.0	0.0	0.0	0.0	0.0	0.0	314.0	309.0	474.0
309	309	Modafinil	80.0	2-benzhydrylsulfinylacetamide		112111-49-6	NC(=O)CS(=O)C(c1ccccc1)c1ccccc1	F	=	%	{'Name': {272: 'Modafinil', 1155: 'Modafinil', 646: 'Modafinil'}, 'SMILE': {272: 'C1=CC=C(C=C1)C(C2=CC=CC=C2)S(=O)CC(=O)N', 1155: 'C1=CC=C(C=C1)C(C2=CC=CC=C2)S(=O)CC(=O)N', 646: 'C1=CC=C(C=C1)C(C2=CC=CC=C2)S(=O)CC(=O)N'}, 'Value': {272: 80.0, 1155: 80.0, 646: '80'}, 'Source': {272: 'OCHEM', 1155: 'OCHEM', 646: 'adme_2010_train'}}	14.348984679394848	12.584863401871564	0.0	0.0	23.927926702102713	2.3751182025729354	4.75023640514587	23.927926702102713	1.259364563268564	3.8491034645236617	3.8257415999503777	0.20135482105001987	1.9836062169981101	113.0346018983288	5.949189573596253	5.369547869501201	12.0	12.0	34.0	19.0	0.0	0.0	4.0	15.0	0.0	15.0	1.0	2.0	1.0	0.0	0.0	0.0	0.0	0.0	0.0	232.44444444444446	195.33333333333331	252.0
310	310	RISPERIDONE	70.625	3-[2-[4-(6-fluoro-1,2-benzoxazol-3-yl)piperidin-1-yl]ethyl]-2-methyl-6,7,8,9-tetrahydropyrido[1,2-a]pyrimidin-4-one		106266-06-2	Cc1nc2n(c(=O)c1CCN1CCC(c3noc4cc(F)ccc34)CC1)CCCC2	F	=	%	{'Name': {30: 'RISPERIDONE', 153: 'RISPERIDONE', 477: 'RISPERIDONE', 329: 'Risperidone', 464: '-', 1377: 'Risperidone', 1660: 'Risperidone', 1741: 'Risperidone', 240: 'Risperidone', 795: 'risperidone', 537: 'Risperidone'}, 'SMILE': {30: 'CC1=C(C(=O)N2CCCCC2=N1)CCN3CCC(CC3)C4=NOC5=C4C=CC(=C5)F', 153: 'CC1=C(C(=O)N2CCCCC2=N1)CCN3CCC(CC3)C4=NOC5=C4C=CC(=C5)F', 477: 'CC1=C(C(=O)N2CCCCC2=N1)CCN3CCC(CC…	24.086719157926982	17.167477709635214	0.0	1.0	39.795645444229066	2.4587712381071016	4.897719567733853	39.795645444229066	1.3265215148076355	4.356775498721811	4.798130725599885	0.15993769085332948	2.6668386985668655	252.58262105417973	8.419420701805992	6.630350695957083	15.0	16.0	57.0	30.0	0.0	0.0	7.0	27.0	0.0	23.0	4.0	2.0	0.0	0.0	1.0	0.0	0.0	0.0	1.0	426.0	435.0	612.0
311	311	chlorzoxazone	100.0	5-chloro-3H-1,3-benzoxazol-2-one		95-25-0	O=c1[nH]c2cc(Cl)ccc2o1	F	=	%	{'Name': {269: 'chlorzoxazone'}, 'SMILE': {269: 'C1=CC2=C(C=C1Cl)NC(=O)O2'}, 'Value': {269: '100'}, 'Source': {269: 'wei_train'}}	8.663620859201048	7.8607489468746286	0.0	0.0	13.899856008705227	2.3862022299039913	4.6320672120188195	13.899856008705227	1.263623273518657	3.3523429773633833	3.137319078372137	0.2852108253065579	1.238678818335719	41.866091108803055	3.8060082826184596	3.8297863976746163	9.0	10.0	15.0	11.0	0.0	0.0	4.0	4.0	0.0	7.0	1.0	2.0	0.0	0.0	0.0	1.0	0.0	0.0	1.0	179.60493827160494	180.11111111111111	263.66666666666663
312	312	Hydroxychloroquine	74.0	2-[4-[(7-chloroquinolin-4-yl)amino]pentyl-ethylamino]ethanol		118-42-3	CCN(CCO)CCCC(C)Nc1ccnc2cc(Cl)ccc12	F	=	%	{'Name': {1000: 'Hydroxychloroquine'}, 'SMILE': {1000: 'CCN(CCCC(C)NC1=C2C=CC(=CC2=NC=C1)Cl)CCO'}, 'Value': {1000: 74.0}, 'Source': {1000: 'OCHEM'}}	17.108462118919743	13.908646606448665	0.0	1.0	28.84799879672639	2.3976127149294895	4.795225429858981	28.84799879672639	1.2542608172489735	4.030572549840089	3.653805984039506	0.1588611297408481	2.1286784826119107	862.286107815571	37.49070033980743	7.592496250147313	10.0	11.0	49.0	23.0	0.0	0.0	5.0	26.0	0.0	18.0	3.0	1.0	0.0	0.0	0.0	1.0	0.0	0.0	1.0	235.60493827160494	239.1111111111111	302.66666666666663
313	313	PROPOXYPHENE	36.0	[(2S,3R)-4-(dimethylamino)-3-methyl-1,2-diphenylbutan-2-yl] propanoate|[4-(dimethylamino)-3-methyl-1,2-diphenylbutan-2-yl] propanoate		2621-61-6|77-50-9	CCC(=O)OC(Cc1ccccc1)(c1ccccc1)C(C)CN(C)C	F	=	%	{'Name': {371: 'PROPOXYPHENE', 475: '-', 1627: 'Propoxyphene', 755: 'propoxyphene', 297: 'Propoxyphene'}, 'SMILE': {371: 'CCC(=O)O[C@](CC1=CC=CC=C1)(C2=CC=CC=C2)[C@H](C)CN(C)C', 475: 'CCC(=O)OC(CC1=CC=CC=C1)(C2=CC=CC=C2)C(C)CN(C)C', 1627: 'CCC(=O)OC(CC1=CC=CC=C1)(C2=CC=CC=C2)C(C)CN(C)C', 755: 'CCC(=O)OC(CC1=CC=CC=C1)(C2=CC=CC=C2)C(C)CN(C)C', 297: 'CCC(=O)OC(CC1=CC=CC=C1)(C2=CC=CC=C2)C(C)CN(C)C'},…	18.69911639617766	16.576948864780785	0.0	1.0	31.294534222528036	2.4733366234773353	4.946673246954671	31.294534222528036	1.2517813689011215	4.116105210339704	4.0469572079246525	0.1618782883169861	2.3142560239350236	206.3287838229203	8.253151352916811	6.245761666324063	12.0	12.0	54.0	25.0	0.0	0.0	3.0	29.0	0.0	22.0	1.0	2.0	0.0	0.0	0.0	0.0	0.0	0.0	0.0	276.0	275.0	366.0
314	314	PERINDOPRIL	25.0	1-[2-[(1-ethoxy-1-oxopentan-2-yl)amino]propanoyl]-2,3,3a,4,5,6,7,7a-octahydroindole-2-carboxylic acid		82978-68-5	CCCC(NC(C)C(=O)N1C(C(=O)O)CC2CCCCC21)C(=O)OCC	F	=	%	{'Name': {1271: 'PERINDOPRIL', 258: 'Perindopril'}, 'SMILE': {1271: 'CCCC(C(=O)OCC)NC(C)C(=O)N1C2CCCCC2CC1C(=O)O', 258: 'CCCC(C(=O)OCC)NC(C)C(=O)N1C2CCCCC2CC1C(=O)O'}, 'Value': {1271: 25.0, 258: '25'}, 'Source': {1271: 'OCHEM', 258: 'adme_2010_train'}}	19.355751289103512	17.47822661748595	1.0	1.0	32.134139802966175	2.5009513109556503	4.854145723326672	32.134139802966175	1.2359284539602375	4.157539902430095	3.8784870768787525	0.14917257987995203	2.310956593981182	529.407440819067	20.361824646887193	7.227269789914462	0.0	0.0	58.0	26.0	0.0	0.0	7.0	32.0	0.0	19.0	2.0	5.0	0.0	0.0	0.0	0.0	0.0	0.0	0.0	338.0	300.0	432.0
315	315	Felbamate	85.0	(3-carbamoyloxy-2-phenylpropyl) carbamate		25451-15-4	NC(=O)OCC(COC(N)=O)c1ccccc1	F	=	%	{'Name': {199: 'Felbamate', 922: 'Felbamate', 64: 'felbamate', 729: 'Felbamate'}, 'SMILE': {199: 'C1=CC=C(C=C1)C(COC(=O)N)COC(=O)N', 922: 'C1=CC=C(C=C1)C(COC(=O)N)COC(=O)N', 64: 'C1=CC=C(C=C1)C(COC(=O)N)COC(=O)N', 729: 'C1=CC=C(C=C1)C(COC(=O)N)COC(=O)N'}, 'Value': {199: 80.0, 922: 90.0, 64: '90', 729: '90'}, 'Source': {199: 'OCHEM', 922: 'OCHEM', 64: 'wei_train', 729: 'adme_2010_train'}}	12.417934364616144	11.204801389226935	0.0	0.0	20.50332729735095	2.2662257621582764	4.532451524316551	20.50332729735095	1.2060780763147618	3.704630146201943	3.55470283821163	0.2091001669536253	1.798899721009664	98.86926627409473	5.815839192593807	5.124426685825993	6.0	6.0	31.0	17.0	0.0	0.0	6.0	14.0	0.0	11.0	2.0	4.0	0.0	0.0	0.0	0.0	0.0	0.0	0.0	272.0	228.0	294.0
316	316	diethylcarbamazine	90.0	N,N-diethyl-4-methylpiperazine-1-carboxamide		90-89-1	CCN(CC)C(=O)N1CCN(C)CC1	F	=	%	{'Name': {42: 'diethylcarbamazine'}, 'SMILE': {42: 'CCN(CC)C(=O)N1CCN(CC1)C'}, 'Value': {42: '90'}, 'Source': {42: 'wei_train'}}	10.037394307054264	9.554894037525898	0.0	1.0	17.139199972884967	2.2996185795193824	4.599237159038764	17.139199972884967	1.2242285694917834	3.5212358818357874	3.405673056604257	0.24326236118601835	1.5619148238269283	59.13360056936983	4.223828612097845	4.416271537029811	0.0	0.0	35.0	14.0	0.0	0.0	4.0	21.0	0.0	10.0	3.0	1.0	0.0	0.0	0.0	0.0	0.0	0.0	0.0	154.0	141.0	183.0
317	317	trimetazidine	89.0	1-[(2,3,4-trimethoxyphenyl)methyl]piperazine		127881-54-3	COc1ccc(CN2CCNCC2)c(OC)c1OC	F	=	%	{'Name': {220: 'trimetazidine'}, 'SMILE': {220: 'COC1=C(C(=C(C=C1)CN2CCNCC2)OC)OC'}, 'Value': {220: '89'}, 'Source': {220: 'wei_train'}}	14.02081528017131	12.278801150410816	0.0	2.0	24.67631932070303	2.39900363818161	4.79800727636322	24.67631932070303	1.2987536484580542	3.8497560625064446	3.7350354366316165	0.1965808124542956	1.9596111924314756	130.21722460812651	6.853538137269816	5.511057900654048	6.0	6.0	41.0	19.0	0.0	0.0	5.0	22.0	0.0	14.0	2.0	3.0	0.0	0.0	0.0	0.0	0.0	0.0	0.0	254.0	233.0	316.0
318	318	GUANFACINE	81.0	N-(diaminomethylidene)-2-(2,6-dichlorophenyl)acetamide		29110-47-2	NC(N)=NC(=O)Cc1c(Cl)cccc1Cl	F	=	%	{'Name': {277: 'GUANFACINE', 989: 'Guanfacine', 133: 'Guanfacine', 1153: 'guanfacine', 651: 'Guanfacine'}, 'SMILE': {277: 'C1=CC(=C(C(=C1)Cl)CC(=O)N=C(N)N)Cl', 989: 'C1=CC(=C(C(=C1)Cl)CC(=O)N=C(N)N)Cl', 133: 'C1=CC(=C(C(=C1)Cl)CC(=O)N=C(N)N)Cl', 1153: 'C1=CC(=C(C(=C1)Cl)CC(=O)N=C(N)N)Cl', 651: 'C1=CC(=C(C(=C1)Cl)CC(=O)N=C(N)N)Cl'}, 'Value': {277: 81.0, 989: 81.0, 133: 81.0, 1153: '81', 651: '81'}…	11.072670487464345	10.31114816584457	0.0	3.0	17.507309530195407	2.318438135294387	4.636876270588774	17.50730953019541	1.1671539686796941	3.5918212763179107	3.379117408519611	0.2252744939013074	1.6230796617651142	82.05557534134724	5.470371689423149	4.812861873870127	6.0	6.0	24.0	15.0	0.0	0.0	6.0	9.0	0.0	9.0	3.0	1.0	0.0	0.0	0.0	2.0	0.0	0.0	2.0	191.20987654320987	184.22222222222223	222.88888888888889
319	319	lipoic acid	29.0	5-(dithiolan-3-yl)pentanoic acid		62-46-4	O=C(O)CCCCC1CCSS1	F	=	%	{'Name': {1066: 'lipoic acid', 276: 'lipoic', 292: 'Lipoic Acid'}, 'SMILE': {1066: 'C1CSSC1CCCCC(=O)O', 276: 'C1CSSC1CCCCC(=O)O', 292: 'C1CSSC1CCCCC(=O)O'}, 'Value': {1066: 29.0, 276: '29', 292: '29'}, 'Source': {1066: 'OCHEM', 276: 'wei_train', 292: 'adme_2010_train'}}	8.70406097372093	8.206147942593482	1.0	0.0	14.69950141543184	2.1754145795388813	4.211167765592938	14.69950141543184	1.2249584512859866	3.363235040179739	2.966816731831271	0.2472347276526059	1.2698111273479735	73.74204605415406	6.145170504512838	4.482894696084477	0.0	0.0	26.0	12.0	0.0	0.0	4.0	14.0	0.0	8.0	0.0	2.0	2.0	0.0	0.0	0.0	0.0	0.0	0.0	110.88888888888889	83.77777777777777	91.33333333333333
320	320	ATROPINE	64.5	(8-methyl-8-azabicyclo[3.2.1]octan-3-yl) 3-hydroxy-2-phenylpropanoate|[(1R,5S)-8-methyl-8-azabicyclo[3.2.1]octan-3-yl] 3-hydroxy-2-phenylpropanoate		16175-85-2|83454-31-3	CN1C2CCC1CC(OC(=O)C(CO)c1ccccc1)C2	F	=	%	{'Name': {232: 'ATROPINE', 1021: 'ATROPINE', 126: 'Atropine', 645: 'Atropine (DL)', 1610: 'Atropine', 23: 'Atropine', 411: 'atropine', 413: 'Atropine'}, 'SMILE': {232: 'CN1[C@@H]2CC[C@H]1CC(C2)OC(=O)C(CO)C3=CC=CC=C3', 1021: 'CN1[C@@H]2CC[C@H]1CC(C2)OC(=O)C(CO)C3=CC=CC=C3', 126: 'CN1C2CCC1CC(C2)OC(=O)C(CO)C3=CC=CC=C3', 645: 'CN1C2CCC1CC(C2)OC(=O)C(CO)C3=CC=CC=C3', 1610: 'CN1C2CCC1CC(C2)OC(=O)C(CO)…	16.32047510869343	13.944387541886233	0.0	1.0	27.341896559198474	2.435873971237169	4.777892915356689	27.34189655919847	1.3019950742475461	3.981013616996756	3.7463515354435133	0.17839769216397683	2.0627197872323193	227.14396599455105	10.81637933307386	6.167521372613443	6.0	6.0	44.0	21.0	0.0	2.0	4.0	23.0	0.0	17.0	1.0	3.0	0.0	0.0	0.0	0.0	0.0	0.0	0.0	256.0	241.0	330.0
321	321	Estradiol	5.0	13-methyl-6,7,8,9,11,12,14,15,16,17-decahydrocyclopenta[a]phenanthrene-3,17-diol		1093411-48-3	CC12CCC3c4ccc(O)cc4CCC3C1CCC2O	F	=	%	{'Name': {899: 'Estradiol', 477: 'estradiol', 120: 'Estradiol'}, 'SMILE': {899: 'CC12CCC3C(C1CCC2O)CCC4=C3C=CC(=C4)O', 477: 'CC12CCC3C(C1CCC2O)CCC4=C3C=CC(=C4)O', 120: 'CC12CCC3C(C1CCC2O)CCC4=C3C=CC(=C4)O'}, 'Value': {899: 5.0, 477: '5', 120: '5'}, 'Source': {899: 'OCHEM', 477: 'wei_train', 120: 'adme_2010_train'}}	16.35617461765403	12.977055936724987	0.0	0.0	26.500693861621603	2.576704246941232	5.09686249270379	26.5006938616216	1.32503469308108	3.9798701808335952	4.0275950914722705	0.2013797545736135	2.08631662689578	131.76074240604686	6.588037120302343	5.574134900946295	6.0	6.0	44.0	20.0	0.0	0.0	2.0	24.0	0.0	18.0	0.0	2.0	0.0	0.0	0.0	0.0	0.0	0.0	0.0	202.0	218.0	318.0
322	322	PAROXETINE	64.5	(3S,4R)-3-(1,3-benzodioxol-5-yloxymethyl)-4-(4-fluorophenyl)piperidine|3-(1,3-benzodioxol-5-yloxymethyl)-4-(4-fluorophenyl)piperidine		130855-15-1|72473-26-8	Fc1ccc(C2CCNCC2COc2ccc3c(c2)OCO3)cc1	F	=	%	{'Name': {429: 'PAROXETINE', 1254: 'paroxetine', 1562: 'paroxetine', 128: 'paroxetine', 411: 'Paroxetine'}, 'SMILE': {429: 'C1CNC[C@H]([C@@H]1C2=CC=C(C=C2)F)COC3=CC4=C(C=C3)OCO4', 1254: 'C1CNCC(C1C2=CC=C(C=C2)F)COC3=CC4=C(C=C3)OCO4', 1562: 'C1CNCC(C1C2=CC=C(C=C2)F)COC3=CC4=C(C=C3)OCO4', 128: 'C1CNCC(C1C2=CC=C(C=C2)F)COC3=CC4=C(C=C3)OCO4', 411: 'C1CNCC(C1C2=CC=C(C=C2)F)COC3=CC4=C(C=C3)OCO4'}, 'Val…	19.07995254821832	14.588403300674916	0.0	1.0	32.24069012919604	2.3854838739793385	4.752711767443175	32.24069012919604	1.3433620887165016	4.125616784562124	4.61570421667216	0.19232100902800667	2.4049331866626398	151.271235240503	6.302968135020958	5.894543222694252	12.0	12.0	44.0	24.0	0.0	0.0	5.0	20.0	0.0	19.0	1.0	3.0	0.0	0.0	1.0	0.0	0.0	0.0	1.0	354.0	334.0	469.0
323	323	CLONIDINE	78.33333333333333	N-(2,6-dichlorophenyl)-4,5-dihydro-1H-imidazol-2-amine		57066-25-8	Clc1cccc(Cl)c1NC1=NCCN1	F	=	%	{'Name': {246: 'CLONIDINE', 166: 'Clonidine', 785: 'Clonidine', 1755: 'Clonidine', 1152: 'clonidine', 1: 'clonidine', 787: 'Clonidine'}, 'SMILE': {246: 'C1CN=C(N1)NC2=C(C=CC=C2Cl)Cl', 166: 'C1CN=C(N1)NC2=C(C=CC=C2Cl)Cl', 785: 'C1CN=C(N1)NC2=C(C=CC=C2Cl)Cl', 1755: 'C1CN=C(N1)NC2=C(C=CC=C2Cl)Cl', 1152: 'C1CN=C(N1)NC2=C(C=CC=C2Cl)Cl', 1: 'C1CN=C(N1)NC2=C(C=CC=C2Cl)Cl', 787: 'C1CN=C(N1)NC2=C(C=CC=C2C…	10.74450108824081	9.870405139419825	0.0	3.0	17.88159353434673	2.335590455535925	4.6510274001822545	17.881593534346727	1.2772566810247663	3.5670360832926185	3.4974417697654365	0.24981726926895975	1.5885040149380234	62.045980801366944	4.431855771526211	4.46434797262626	6.0	6.0	23.0	14.0	0.0	0.0	5.0	9.0	0.0	9.0	3.0	0.0	0.0	0.0	0.0	2.0	0.0	0.0	2.0	157.20987654320987	170.22222222222223	221.88888888888889
324	324	FLUOXYMESTERONE	99.5	9-fluoro-11,17-dihydroxy-10,13,17-trimethyl-1,2,6,7,8,11,12,14,15,16-decahydrocyclopenta[a]phenanthren-3-one			CC1(O)CCC2C3CCC4=CC(=O)CCC4(C)C3(F)C(O)CC21C	F	=	%	{'Name': {947: 'FLUOXYMESTERONE', 855: 'Fluoxymesterone'}, 'SMILE': {947: 'CC12CCC(=O)C=C1CCC3C2(C(CC4(C3CCC4(C)O)C)O)F', 855: 'CC12CCC(=O)C=C1CCC3C2(C(CC4(C3CCC4(C)O)C)O)F'}, 'Value': {947: 99.0, 855: '100'}, 'Source': {947: 'OCHEM', 855: 'adme_2010_train'}}	19.628908771732636	16.398024539733683	0.0	0.0	30.09070642220424	2.7000130401593063	5.364038381220994	30.090706422204242	1.25377943425851	4.163177887859976	4.353108339981755	0.18137951416590647	2.3463588881927406	157.93629467663416	6.5806789448597565	5.937660490825446	0.0	0.0	53.0	24.0	0.0	0.0	4.0	29.0	0.0	20.0	0.0	3.0	0.0	0.0	1.0	0.0	0.0	0.0	1.0	298.0	286.0	453.0
325	325		100.0	N-naphthalen-1-yl-2,3-diphenylquinoxaline-6-sulfonamide			O=S(=O)(Nc1cccc2ccccc12)c1ccc2nc(-c3ccccc3)c(-c3ccccc3)nc2c1	F	=	%	{'Name': {430: '', 2062: '-'}, 'SMILE': {430: 'C1=CC=C(C=C1)C2=NC3=C(C=C(C=C3)S(=O)(=O)NC4=CC=CC5=CC=CC=C54)N=C2C6=CC=CC=C6', 2062: 'C1=CC=C(C=C1)C2=NC3=C(C=C(C=C3)S(=O)(=O)NC4=CC=CC5=CC=CC=C54)N=C2C6=CC=CC=C6'}, 'Value': {430: 100.0, 2062: 100.0}, 'Source': {430: 'CHEMBL', 2062: 'OCHEM'}}	29.00496502990629	20.32486972207422	0.0	0.0	48.62225232852299	2.496059458253311	4.992118916506622	48.62225232852299	1.3506181202367498	4.538647547245722	5.118577101821819	0.14218269727282828	2.91381033608897	388.9354585541779	10.803762737616053	7.244347259001709	32.0	34.0	57.0	36.0	0.0	0.0	6.0	21.0	0.0	30.0	3.0	2.0	1.0	0.0	0.0	0.0	0.0	0.0	0.0	478.44444444444446	475.3333333333333	797.6666666666666
326	326	MOEXIPRIL	13.0	(3S)-2-[(2S)-2-[[(2S)-1-ethoxy-1-oxo-4-phenylbutan-2-yl]amino]propanoyl]-6,7-dimethoxy-3,4-dihydro-1H-isoquinoline-3-carboxylic acid|2-[2-[(1-ethoxy-1-oxo-4-phenylbutan-2-yl)amino]propanoyl]-6,7-dimethoxy-3,4-dihydro-1H-isoquinoline-3-carboxylic acid			CCOC(=O)C(CCc1ccccc1)NC(C)C(=O)N1Cc2cc(OC)c(OC)cc2CC1C(=O)O	F	=	%	{'Name': {125: 'MOEXIPRIL', 1156: 'MOEXIPRIL', 1910: 'MOEXIPRIL', 910: 'moexipril', 178: 'Moexipril'}, 'SMILE': {125: 'CCOC(=O)[C@H](CCC1=CC=CC=C1)N[C@@H](C)C(=O)N2CC3=CC(=C(C=C3C[C@H]2C(=O)O)OC)OC', 1156: 'CCOC(=O)C(CCC1=CC=CC=C1)NC(C)C(=O)N2CC3=CC(=C(C=C3CC2C(=O)O)OC)OC', 1910: 'CCOC(=O)C(CCC1=CC=CC=C1)NC(C)C(=O)N2CC3=CC(=C(C=C3CC2C(=O)O)OC)OC', 910: 'CCOC(=O)C(CCC1=CC=CC=C1)NC(C)C(=O)N2CC3=CC(…	27.133925882155527	21.83430609400501	1.0	1.0	45.88476251564245	2.4765498699421897	4.953099739884378	45.88476251564245	1.2745767365456235	4.486281807289777	4.3948493753250855	0.1220791493145857	2.7613671041859935	1518.9826386209952	42.19396218391653	8.606729918513254	12.0	12.0	70.0	36.0	0.0	0.0	9.0	34.0	0.0	27.0	2.0	7.0	0.0	0.0	0.0	0.0	0.0	0.0	0.0	524.0	478.0	659.0
327	327	Nystatin	1.0	(19E,21E,25Z,27E,29E,31E)-33-(4-amino-3,5-dihydroxy-6-methyloxan-2-yl)oxy-1,3,4,7,9,11,17,37-octahydroxy-15,16,18-trimethyl-13-oxo-14,39-dioxabicyclo[33.3.1]nonatriaconta-19,21,25,27,29,31-hexaene-36-carboxylic acid|33-(4-amino-3,5-dihydroxy-6-methyloxan-2-yl)oxy-1,3,4,7,9,11,17,37-octahydroxy-15,16,18-trimethyl-13-oxo-14,39-dioxabicyclo[33.3.1]nonatriaconta-19,21,25,27,29,31-hexaene-36-carboxyli…			CC1C=CC=CCCC=CC=CC=CC=CC(OC2OC(C)C(O)C(N)C2O)CC2OC(O)(CC(O)C(O)CCC(O)CC(O)CC(O)CC(=O)OC(C)C(C)C1O)CC(O)C2C(=O)O	F	=	%	{'Name': {1220: 'Nystatin', 258: 'nystatin', 63: 'Nystatin'}, 'SMILE': {1220: 'CC1C=CC=CCCC=CC=CC=CC=CC(CC2C(C(CC(O2)(CC(C(CCC(CC(CC(CC(=O)OC(C(C1O)C)C)O)O)O)O)O)O)O)C(=O)O)OC3C(C(C(C(O3)C)O)N)O', 258: 'CC1C=CC=CCCC=CC=CC=CC=CC(CC2C(C(CC(O2)(CC(C(CCC(CC(CC(CC(=O)OC(C(C1O)C)C)O)O)O)O)O)O)O)C(=O)O)OC3C(C(C(C(O3)C)O)N)O', 63: 'CC1/C=C/C=C/CC/C=C\\C=C\\C=C\\C=C\\C(CC2C(C(CC(O2)(CC(C(CCC(CC(CC(CC(=O)O…	48.94985829797788	31.990375248864154	1.0	1.0	78.4594502044883	2.467356193473383	4.934712386946767	78.4594502044883	1.2070684646844354	5.057867079157992	4.7200700976356496	0.07261646304054846	3.423625827582771	103876.38594566932	1598.0982453179895	13.422759051407581	0.0	0.0	140.0	65.0	0.0	2.0	18.0	75.0	0.0	47.0	1.0	17.0	0.0	0.0	0.0	0.0	0.0	0.0	0.0	862.0	720.0	1002.0
328	328	Vigabatrin	99.5	4-aminohex-5-enoic acid		68506-86-5	C=CC(N)CCC(=O)O	F	=	%	{'Name': {1533: 'Vigabatrin', 1043: 'vigabatrin', 870: 'Vigabatrin'}, 'SMILE': {1533: 'C=CC(CCC(=O)O)N', 1043: 'C=CC(CCC(=O)O)N', 870: 'C=CC(CCC(=O)O)N'}, 'Value': {1533: 99.0, 1043: '99', 870: '100'}, 'Source': {1533: 'OCHEM', 1043: 'wei_train', 870: 'adme_2010_train'}}	5.9850236487159165	6.255589689042735	1.0	1.0	10.15047041953182	2.0356484042567025	4.071296808513405	10.15047041953182	1.1278300466146467	3.0179493670190167	2.811432000126968	0.3123813333474409	0.9283334464675808	24.418903588661536	2.713211509851282	3.0899970539275747	0.0	0.0	20.0	9.0	0.0	0.0	3.0	11.0	0.0	6.0	1.0	2.0	0.0	0.0	0.0	0.0	0.0	0.0	0.0	116.0	86.0	93.0
329	329	Rosaramicin	32.0	2-[(14Z)-9-[4-(dimethylamino)-3-hydroxy-6-methyloxan-2-yl]oxy-3-ethyl-7-hydroxy-2,8,12,16-tetramethyl-5,13-dioxo-4,17-dioxabicyclo[14.1.0]heptadec-14-en-10-yl]acetaldehyde|2-[9-[4-(dimethylamino)-3-hydroxy-6-methyloxan-2-yl]oxy-3-ethyl-7-hydroxy-2,8,12,16-tetramethyl-5,13-dioxo-4,17-dioxabicyclo[14.1.0]heptadec-14-en-10-yl]acetaldehyde			CCC1OC(=O)CC(O)C(C)C(OC2OC(C)CC(N(C)C)C2O)C(CC=O)CC(C)C(=O)C=CC2(C)OC2C1C	F	=	%	{'Name': {1386: 'Rosaramicin', 955: 'rosaramicin', 313: 'Rosaramicin'}, 'SMILE': {1386: 'CCC1C(C2C(O2)(C=CC(=O)C(CC(C(C(C(CC(=O)O1)O)C)OC3C(C(CC(O3)C)N(C)C)O)CC=O)C)C)C', 955: 'CCC1C(C2C(O2)(C=CC(=O)C(CC(C(C(C(CC(=O)O1)O)C)OC3C(C(CC(O3)C)N(C)C)O)CC=O)C)C)C', 313: 'CCC1C(C2C(O2)(/C=C\\C(=O)C(CC(C(C(C(CC(=O)O1)O)C)OC3C(C(CC(O3)C)N(C)C)O)CC=O)C)C)C'}, 'Value': {1386: 32.0, 955: '32', 313: '32'}, 'So…	31.232837623533644	25.814586380324762	0.0	1.0	50.429803144259985	2.5559640842464844	4.973250432199439	50.429803144259985	1.2299951986404873	4.635646330430298	3.4890602910353508	0.0850990314886671	2.6606194160852725	3272.1003449917703	79.80732548760415	9.504174338747424	0.0	0.0	92.0	41.0	0.0	0.0	10.0	51.0	0.0	31.0	1.0	9.0	0.0	0.0	0.0	0.0	0.0	0.0	0.0	538.0	471.0	623.0
330	330	Ambroxol	77.0	4-[(2-amino-3,5-dibromophenyl)methylamino]cyclohexan-1-ol		36557-04-7	Nc1c(Br)cc(Br)cc1CNC1CCC(O)CC1	F	=	%	{'Name': {605: 'Ambroxol', 156: 'ambroxol', 615: 'Ambroxol'}, 'SMILE': {605: 'C1CC(CCC1NCC2=C(C(=CC(=C2)Br)Br)N)O', 156: 'C1CC(CCC1NCC2=C(C(=CC(=C2)Br)Br)N)O', 615: 'C1CC(CCC1NCC2=C(C(=CC(=C2)Br)Br)N)O'}, 'Value': {605: 77.0, 156: '77', 615: '77'}, 'Source': {605: 'OCHEM', 156: 'wei_train', 615: 'adme_2010_train'}}	13.791707812469358	11.48880597039041	0.0	1.0	22.507241186656163	2.3417718650390293	4.683543730078057	22.507241186656163	1.2504022881475647	3.8038719202013156	3.685922335019957	0.20477346305666427	1.892307453667313	120.33296235452386	6.685164575251325	5.378049251635744	6.0	6.0	36.0	18.0	0.0	0.0	5.0	18.0	0.0	13.0	2.0	1.0	0.0	0.0	0.0	0.0	2.0	0.0	2.0	170.1344307270233	169.07407407407408	212.37037037037035
331	331	Glucosamine	26.0	3-amino-6-(hydroxymethyl)oxane-2,4,5-triol		686298-83-9	NC1C(O)OC(CO)C(O)C1O	F	=	%	{'Name': {980: 'Glucosamine', 1047: 'glucosamine', 273: 'Glucosamine'}, 'SMILE': {980: 'C(C1C(C(C(C(O1)O)N)O)O)O', 1047: 'C(C1C(C(C(C(O1)O)N)O)O)O', 273: 'C(C1C(C(C(C(O1)O)N)O)O)O'}, 'Value': {980: 26.0, 1047: '26', 273: '26'}, 'Source': {980: 'OCHEM', 1047: 'wei_train', 273: 'adme_2010_train'}}	8.761080115123761	8.651649801843128	0.0	1.0	14.708146448082843	2.377683367865685	4.7553667357313705	14.70814644808284	1.22567887067357	3.3841208629125514	3.1785052872443535	0.2648754406036961	1.3387326076269963	43.59464339874353	3.632886949895294	3.957255841774319	0.0	0.0	25.0	12.0	0.0	0.0	6.0	13.0	0.0	6.0	1.0	5.0	0.0	0.0	0.0	0.0	0.0	0.0	0.0	194.0	142.0	228.0
332	332	Ergotamine	2.0	N-(7-benzyl-2-hydroxy-4-methyl-5,8-dioxo-3-oxa-6,9-diazatricyclo[7.3.0.02,6]dodecan-4-yl)-7-methyl-6,6a,8,9-tetrahydro-4H-indolo[4,3-fg]quinoline-9-carboxamide		113-15-5	CN1CC(C(=O)NC2(C)OC3(O)C4CCCN4C(=O)C(Cc4ccccc4)N3C2=O)C=C2c3cccc4[nH]cc(c34)CC21	F	=	%	{'Name': {894: 'Ergotamine', 249: 'ergotamine', 87: 'Ergotamine'}, 'SMILE': {894: 'CC1(C(=O)N2C(C(=O)N3CCCC3C2(O1)O)CC4=CC=CC=C4)NC(=O)C5CN(C6CC7=CNC8=CC=CC(=C78)C6=C5)C', 249: 'CC1(C(=O)N2C(C(=O)N3CCCC3C2(O1)O)CC4=CC=CC=C4)NC(=O)C5CN(C6CC7=CNC8=CC=CC(=C78)C6=C5)C', 87: 'CC1(C(=O)N2C(C(=O)N3CCCC3C2(O1)O)CC4=CC=CC=C4)NC(=O)C5CN(C6CC7=CNC8=CC=CC(=C78)C6=C5)C'}, 'Value': {894: 2.0, 249: '2', 87: '2'…	35.44062545879335	26.286287469618895	0.0	1.0	56.94037674892166	2.669552999583884	5.1851901124069695	56.94037674892166	1.3241948081144572	4.744052654773773	4.518222682144558	0.10507494609638508	2.9667337273006593	1458.6002003932972	33.92093489286738	8.743847510637066	15.0	16.0	78.0	43.0	0.0	0.0	10.0	35.0	0.0	33.0	5.0	5.0	0.0	0.0	0.0	0.0	0.0	0.0	0.0	604.0	645.0	1042.0
333	333	amezinium	58.0	6-methoxy-1-phenylpyridazin-4-imine			COc1cc(=N)cnn1-c1ccccc1	F	=	%	{'Name': {49: 'amezinium', 470: 'Amezinium'}, 'SMILE': {49: 'COC1=CC(=N)C=NN1C2=CC=CC=C2', 470: 'COC1=CC(=N)C=NN1C2=CC=CC=C2'}, 'Value': {49: '58', 470: '58'}, 'Source': {49: 'wei_train', 470: 'adme_2010_train'}}	11.34221806968618	9.886095650375813	0.0	0.0	19.572042738229392	2.3627894731210404	4.725578946242081	19.572042738229396	1.304802849215293	3.6275231125868856	3.542433242388874	0.23616221615925825	1.670278955739515	72.0517720733727	4.80345147155818	4.682850025301523	12.0	12.0	26.0	15.0	0.0	0.0	4.0	11.0	0.0	11.0	3.0	1.0	0.0	0.0	0.0	0.0	0.0	0.0	0.0	214.0	222.0	297.0
334	334	Tiopronin	63.0	2-(2-sulfanylpropanoylamino)acetic acid		1953-02-2	CC(S)C(=O)NCC(=O)O	F	=	%	{'Name': {1475: 'Tiopronin', 1039: 'tiopronin', 520: 'Tiopronin'}, 'SMILE': {1475: 'CC(C(=O)NCC(=O)O)S', 1039: 'CC(C(=O)NCC(=O)O)S', 520: 'CC(C(=O)NCC(=O)O)S'}, 'Value': {1475: 63.0, 1039: '63', 520: '63'}, 'Source': {1475: 'OCHEM', 1039: 'wei_train', 520: 'adme_2010_train'}}	6.87046991486494	7.0915077017459165	1.0	0.0	10.915687270754352	2.1067233419229248	4.21344668384585	10.915687270754354	1.0915687270754355	3.132968353307459	2.9064560980403216	0.29064560980403215	1.0669345032938815	30.09037269483997	3.009037269483997	3.4042052765685704	0.0	0.0	19.0	10.0	0.0	0.0	5.0	9.0	0.0	5.0	1.0	3.0	1.0	0.0	0.0	0.0	0.0	0.0	0.0	159.30864197530866	116.66666666666666	136.77777777777777
335	335	Reproterol	50.0	7-[3-[[2-(3,5-dihydroxyphenyl)-2-hydroxyethyl]amino]propyl]-1,3-dimethylpurine-2,6-dione		54063-54-6	Cn1c(=O)c2c(ncn2CCCNCC(O)c2cc(O)cc(O)c2)n(C)c1=O	F	=	%	{'Name': {1368: 'Reproterol', 469: 'reproterol', 422: 'Reproterol'}, 'SMILE': {1368: 'CN1C2=C(C(=O)N(C1=O)C)N(C=N2)CCCNCC(C3=CC(=CC(=C3)O)O)O', 469: 'CN1C2=C(C(=O)N(C1=O)C)N(C=N2)CCCNCC(C3=CC(=CC(=C3)O)O)O', 422: 'CN1C2=C(C(=O)N(C1=O)C)N(C=N2)CCCNCC(C3=CC(=CC(=C3)O)O)O'}, 'Value': {1368: 50.0, 469: '50', 422: '50'}, 'Source': {1368: 'OCHEM', 469: 'wei_train', 422: 'adme_2010_train'}}	21.655411117625636	17.437896639011058	0.0	1.0	35.16735629316845	2.5141472085599923	4.947468156085269	35.16735629316845	1.2559770104703019	4.254348358077192	3.6349958820712605	0.12982128150254502	2.3202273953107753	4016.2966178329757	143.43916492260627	9.327734934847436	15.0	16.0	51.0	28.0	0.0	0.0	10.0	23.0	0.0	18.0	5.0	5.0	0.0	0.0	0.0	0.0	0.0	0.0	0.0	438.0	419.0	620.0
336	336		94.0	4-hydroxy-3-(3-oxo-1-phenylbutyl)chromen-2-one|4-hydroxy-3-[(1R)-3-oxo-1-phenylbutyl]chromen-2-one|4-hydroxy-3-[(1S)-3-oxo-1-phenylbutyl]chromen-2-one		5543-57-7|5543-58-8|951658-59-6	CC(=O)CC(c1ccccc1)c1c(O)c2ccccc2oc1=O	F	=	%	{'Name': {121: '', 554: 'WARFARIN', 701: 'WARFARIN', 744: '', 371: 'Warfarin', 443: '-', 1544: 'Warfarin', 1701: 'Warfarin', 1753: '-', 1899: '-', 300: 'Warfarin', 493: 'warfarin', 768: 'Warfarin'}, 'SMILE': {121: 'CC(=O)C[C@@H](C1=CC=CC=C1)C2=C(C3=CC=CC=C3OC2=O)O', 554: 'CC(=O)CC(C1=CC=CC=C1)C2=C(C3=CC=CC=C3OC2=O)O', 701: 'CC(=O)CC(C1=CC=CC=C1)C2=C(C3=CC=CC=C3OC2=O)O', 744: 'CC(=O)C[C@H](C1=CC=C…	17.872588041509122	14.857896801994304	0.0	0.0	29.447228431669437	2.4820652167914665	4.964130433582932	29.447228431669437	1.2803142796378015	4.064995713965812	4.121170927580907	0.17918134467743077	2.2490464516412643	175.48693963678969	7.629866940729986	6.000473745047875	16.0	17.0	39.0	23.0	0.0	0.0	4.0	16.0	0.0	19.0	0.0	4.0	0.0	0.0	0.0	0.0	0.0	0.0	0.0	340.0	333.0	474.0
337	337	pirbuterol	60.0	6-[2-(tert-butylamino)-1-hydroxyethyl]-2-(hydroxymethyl)pyridin-3-ol		64856-15-1	CC(C)(C)NCC(O)c1ccc(O)c(CO)n1	F	=	%	{'Name': {124: 'pirbuterol'}, 'SMILE': {124: 'CC(C)(C)NCC(C1=NC(=C(C=C1)O)CO)O'}, 'Value': {124: '60'}, 'Source': {124: 'wei_train'}}	12.63547051840758	11.467932204788019	0.0	1.0	19.933996906072608	2.328311716816109	4.656623433632218	19.933996906072608	1.1725880532983888	3.720732375247508	3.622135128607326	0.21306677227101917	1.8176919175600343	89.59075586532151	5.270044462665972	5.025880394574582	6.0	6.0	37.0	17.0	0.0	0.0	5.0	20.0	0.0	12.0	2.0	3.0	0.0	0.0	0.0	0.0	0.0	0.0	0.0	218.0	196.0	257.0
338	338	diltiazem	38.0	10,13-dimethyl-17-(6-methylheptan-2-yl)-2,3,4,7,8,9,11,12,14,15,16,17-dodecahydro-1H-cyclopenta[a]phenanthren-3-ol		2226426-17-9	CC(C)CCCC(C)C1CCC2C3CC=C4CC(O)CCC4(C)C3CCC12C	F	=	%	{'Name': {918: 'diltiazem', 345: 'Diltiazem'}, 'SMILE': {918: 'CC(C)CCCC(C)C1CCC2C1(CCC3C2CC=C4C3(CCC(C4)O)C)C', 345: 'CC(C)CCCC(C)C1CCC2C1(CCC3C2CC=C4C3(CCC(C4)O)C)C'}, 'Value': {918: '38', 345: '38'}, 'Source': {918: 'wei_train', 345: 'adme_2010_train'}}	22.307948090109253	17.29670661694343	0.0	0.0	35.4869013476229	2.6199248803244415	5.195206000197585	35.4869013476229	1.2673893338436748	4.285699574695091	4.36282709950193	0.15581525355364034	2.50273968172738	700.1763942291115	25.006299793896837	7.580951712235846	0.0	0.0	74.0	28.0	0.0	0.0	1.0	46.0	0.0	27.0	0.0	1.0	0.0	0.0	0.0	0.0	0.0	0.0	0.0	194.0	221.0	314.0
339	339	DANTROLENE	70.0	1-[(Z)-[5-(4-nitrophenyl)furan-2-yl]methylideneamino]imidazolidine-2,4-dione|1-[[5-(4-nitrophenyl)furan-2-yl]methylideneamino]imidazolidine-2,4-dione		7261-97-4|85008-71-5	O=C1CN(N=Cc2ccc(-c3ccc([N+](=O)[O-])cc3)o2)C(=O)N1	F	=	%	{'Name': {805: 'DANTROLENE', 40: 'dantrolene', 572: 'Dantrolene'}, 'SMILE': {805: 'C1C(=O)NC(=O)N1N=CC2=CC=C(O2)C3=CC=C(C=C3)[N+](=O)[O-]', 40: 'C1C(=O)NC(=O)N1N=CC2=CC=C(O2)C3=CC=C(C=C3)[N+](=O)[O-]', 572: 'C1C(=O)NC(=O)N1/N=C\\C2=CC=C(O2)C3=CC=C(C=C3)[N+](=O)[O-]'}, 'Value': {805: 70.0, 40: '70', 572: '70'}, 'Source': {805: 'OCHEM', 40: 'wei_train', 572: 'adme_2010_train'}}	17.99390838506876	14.56153005182365	0.0	0.0	29.33974645531565	2.3749935675660736	4.66957370068266	29.33974645531565	1.2756411502311154	4.067378621745715	4.400642836505438	0.19133229723936687	2.3146597523936516	140.21200202778678	6.096174001208121	5.7760647003465095	11.0	11.0	33.0	23.0	0.0	0.0	9.0	10.0	0.0	14.0	4.0	5.0	0.0	0.0	0.0	0.0	0.0	0.0	0.0	438.0	401.0	574.0
340	340	phenprocoumon	100.0	4-hydroxy-3-(1-phenylpropyl)chromen-2-one		5999-41-7	CCC(c1ccccc1)c1c(O)c2ccccc2oc1=O	F	=	%	{'Name': {438: 'phenprocoumon'}, 'SMILE': {438: 'CCC(C1=CC=CC=C1)C2=C(C3=CC=CC=C3OC2=O)O'}, 'Value': {438: '100'}, 'Source': {438: 'wei_train'}}	16.23959487965367	13.555644624113748	0.0	0.0	27.646342756196034	2.4772867931312694	4.954573586262539	27.646342756196034	1.3164925121998112	3.979718943034492	4.010248637644193	0.19096422084019968	2.1307905885257097	147.10376574524415	7.004941225964007	5.733075571908786	16.0	17.0	37.0	21.0	0.0	0.0	3.0	16.0	0.0	18.0	0.0	3.0	0.0	0.0	0.0	0.0	0.0	0.0	0.0	288.0	299.0	445.0
341	341	pazopanib	14.0	5-[[4-[(2,3-dimethylindazol-6-yl)-methylamino]pyrimidin-2-yl]amino]-2-methylbenzenesulfonamide		790713-33-6	Cc1ccc(Nc2nccc(N(C)c3ccc4c(C)n(C)nc4c3)n2)cc1S(N)(=O)=O	F	=	%	{'Name': {655: 'pazopanib'}, 'SMILE': {655: 'CC1=C(C=C(C=C1)NC2=NC=CC(=N2)N(C)C3=CC4=NN(C(=C4C=C3)C)C)S(=O)(=O)N'}, 'Value': {655: '14'}, 'Source': {655: 'wei_train'}}	24.65169538316307	18.822081767483105	0.0	0.0	39.286134056603316	2.4641033661743723	4.867113834186246	39.28613405660331	1.2672946469872035	4.374669282315233	4.297786664298578	0.13863827949350252	2.589502272439161	471.82773587910134	15.22024954448714	7.28801606410239	21.0	22.0	54.0	31.0	0.0	0.0	10.0	23.0	0.0	21.0	7.0	2.0	1.0	0.0	0.0	0.0	0.0	0.0	0.0	442.44444444444446	425.66666666666663	699.6666666666666
342	342	RIBAVIRIN	55.875	1-[(2R,3R,4S,5R)-3,4-dihydroxy-5-(hydroxymethyl)oxolan-2-yl]-1,2,4-triazole-3-carboxamide|1-[3,4-dihydroxy-5-(hydroxymethyl)oxolan-2-yl]-1,2,4-triazole-3-carboxamide		1192243-01-8|252269-50-4	NC(=O)c1ncn(C2OC(CO)C(O)C2O)n1	F	=	%	{'Name': {18: 'RIBAVIRIN', 327: 'Ribavirin', 429: '-', 1370: 'Ribavirin', 1859: 'Ribavirin', 1090: 'ribavirin', 492: 'Ribavirin'}, 'SMILE': {18: 'C1=NC(=NN1[C@H]2[C@@H]([C@@H]([C@H](O2)CO)O)O)C(=O)N', 327: 'C1=NC(=NN1C2C(C(C(O2)CO)O)O)C(=O)N', 429: 'C1=NC(=NN1C2C(C(C(O2)CO)O)O)C(=O)N', 1370: 'C1=NC(=NN1C2C(C(C(O2)CO)O)O)C(=O)N', 1859: 'C1=NC(=NN1C2C(C(C(O2)CO)O)O)C(=O)N', 1090: 'C1=NC(=NN1C2C(C(C…	12.963280687723167	12.248253463076653	0.0	0.0	21.174967846278054	2.4570543966201464	4.666147238116665	21.174967846278054	1.2455863438987091	3.761773332574461	3.671090066405498	0.21594647449444104	1.8311168898456354	91.48496218755662	5.3814683639739185	5.04680286216011	5.0	5.0	29.0	17.0	0.0	0.0	9.0	12.0	0.0	8.0	4.0	5.0	0.0	0.0	0.0	0.0	0.0	0.0	0.0	312.0	271.0	416.0
343	343	TAPRIZOSIN	73.0	N-[2-(4-amino-6,7-dimethoxy-5-pyridin-2-ylquinazolin-2-yl)-3,4-dihydro-1H-isoquinolin-5-yl]methanesulfonamide		210538-44-6	COc1cc2nc(N3CCc4c(cccc4NS(C)(=O)=O)C3)nc(N)c2c(-c2ccccn2)c1OC	F	=	%	{'Name': {353: 'TAPRIZOSIN', 2154: 'TAPRIZOSIN'}, 'SMILE': {353: 'COC1=C(C(=C2C(=C1)N=C(N=C2N)N3CCC4=C(C3)C=CC=C4NS(=O)(=O)C)C5=CC=CC=N5)OC', 2154: 'COC1=C(C(=C2C(=C1)N=C(N=C2N)N3CCC4=C(C3)C=CC=C4NS(=O)(=O)C)C5=CC=CC=N5)OC'}, 'Value': {353: 73.0, 2154: 73.0}, 'Source': {353: 'CHEMBL', 2154: 'OCHEM'}}	28.506455884317827	20.78790259545834	0.0	0.0	46.55541065498073	2.5354561439792205	5.070912287958442	46.55541065498073	1.2932058515272427	4.527102912774261	4.836868954052658	0.13435747094590716	2.857201446534139	488.1163447935332	13.558787355375921	7.471487634361873	22.0	23.0	62.0	36.0	0.0	0.0	11.0	26.0	0.0	25.0	6.0	4.0	1.0	0.0	0.0	0.0	0.0	0.0	0.0	532.4444444444445	507.3333333333333	834.6666666666666
344	344	ATORVASTATIN	13.0	(3R,5R)-7-[2-(4-fluorophenyl)-3-phenyl-4-(phenylcarbamoyl)-5-propan-2-ylpyrrol-1-yl]-3,5-dihydroxyheptanoic acid|7-[2-(4-fluorophenyl)-3-phenyl-4-(phenylcarbamoyl)-5-propan-2-ylpyrrol-1-yl]-3,5-dihydroxyheptanoic acid			CC(C)c1c(C(=O)Nc2ccccc2)c(-c2ccccc2)c(-c2ccc(F)cc2)n1CCC(O)CC(O)CC(=O)O	F	=	%	{'Name': {177: 'ATORVASTATIN', 124: 'Atorvastatin', 455: '-', 1822: 'Atorvastatin', 962: 'atorvastatin', 170: 'Atorvastatin'}, 'SMILE': {177: 'CC(C)C1=C(C(=C(N1CC[C@H](C[C@H](CC(=O)O)O)O)C2=CC=C(C=C2)F)C3=CC=CC=C3)C(=O)NC4=CC=CC=C4', 124: 'CC(C)C1=C(C(=C(N1CCC(CC(CC(=O)O)O)O)C2=CC=C(C=C2)F)C3=CC=CC=C3)C(=O)NC4=CC=CC=C4', 455: 'CC(C)C1=C(C(=C(N1CCC(CC(CC(=O)O)O)O)C2=CC=C(C=C2)F)C3=CC=CC=C3)C(=O)NC…	31.623855739458577	25.325659504732823	1.0	0.0	51.53439205341375	2.5806421881326833	4.976468828490578	51.53439205341375	1.2569363915466767	4.627168977005396	4.468443889126814	0.10898643632016619	2.9080271984889294	1823.885115729963	44.48500282268203	8.919711157563743	23.0	23.0	76.0	41.0	0.0	0.0	8.0	35.0	0.0	33.0	2.0	5.0	0.0	0.0	1.0	0.0	0.0	0.0	1.0	568.0	544.0	757.0
345	345	(R)-MELPHALAN	71.0	(2R)-2-amino-3-[4-[bis(2-chloroethyl)amino]phenyl]propanoic acid|(2S)-2-amino-3-[4-[bis(2-chloroethyl)amino]phenyl]propanoic acid|2-amino-3-[4-[bis(2-chloroethyl)amino]phenyl]propanoic acid		13045-94-8|531-76-0|8057-25-8	NC(Cc1ccc(N(CCCl)CCCl)cc1)C(=O)O	F	=	%	{'Name': {130: '(R)-MELPHALAN', 422: 'MELPHALAN', 1089: 'MELPHALAN', 256: 'Melphalan', 1103: 'Melphalan', 1732: '(R)-MELPHALAN', 1771: 'Melphalan', 2027: 'Melphalan', 157: 'melphalan', 575: 'Melphalan'}, 'SMILE': {130: 'C1=CC(=CC=C1C[C@H](C(=O)O)N)N(CCCl)CCCl', 422: 'C1=CC(=CC=C1C[C@@H](C(=O)O)N)N(CCCl)CCCl', 1089: 'C1=CC(=CC=C1C[C@@H](C(=O)O)N)N(CCCl)CCCl', 256: 'C1=CC(=CC=C1CC(C(=O)O)N)N(CCCl)C…	13.68231801272818	12.075901077277344	1.0	1.0	23.043383330100472	2.3061401997911295	4.61228039958226	23.043383330100475	1.2128096489526565	3.816336516355756	3.78214693019738	0.19906036474723052	1.9721457055211262	114.26757313908624	6.014082796794012	5.380396717152275	6.0	6.0	37.0	19.0	0.0	0.0	6.0	18.0	0.0	13.0	2.0	2.0	0.0	0.0	0.0	2.0	0.0	0.0	2.0	209.20987654320987	196.11111111111111	252.1111111111111
346	346	anidulafungin	2.0	N-[6-[1,2-dihydroxy-2-(4-hydroxyphenyl)ethyl]-11,20,21,25-tetrahydroxy-3,15-bis(1-hydroxyethyl)-26-methyl-2,5,8,14,17,23-hexaoxo-1,4,7,13,16,22-hexazatricyclo[22.3.0.09,13]heptacosan-18-yl]-4-[4-(4-pentoxyphenyl)phenyl]benzamide		166663-25-8	CCCCCOc1ccc(-c2ccc(-c3ccc(C(=O)NC4CC(O)C(O)NC(=O)C5C(O)C(C)CN5C(=O)C(C(C)O)NC(=O)C(C(O)C(O)c5ccc(O)cc5)NC(=O)C5CC(O)CN5C(=O)C(C(C)O)NC4=O)cc3)cc2)cc1	F	=	%	{'Name': {1026: 'anidulafungin'}, 'SMILE': {1026: 'CCCCCOC1=CC=C(C=C1)C2=CC=C(C=C2)C3=CC=C(C=C3)C(=O)NC4CC(C(NC(=O)C5C(C(CN5C(=O)C(NC(=O)C(NC(=O)C6CC(CN6C(=O)C(NC4=O)C(C)O)O)C(C(C7=CC=C(C=C7)O)O)O)C(C)O)C)O)O)O'}, 'Value': {1026: '2'}, 'Source': {1026: 'wei_train'}}	63.45456053458102	43.72269351492384	0.0	0.0	103.81577777883605	2.4848417527985354	4.888956125236033	103.81577777883605	1.2660460704736103	5.319520818626703	5.623824131893071	0.0685832211206472	3.831146037289103	124028.13262453974	1512.5382027382896	13.832397849129267	24.0	24.0	155.0	82.0	0.0	0.0	24.0	73.0	0.0	58.0	7.0	17.0	0.0	0.0	0.0	0.0	0.0	0.0	0.0	1198.0	1092.0	1585.0
347	347	Clodronate	1.0	[dichloro(phosphono)methyl]phosphonic acid		10596-23-3	O=P(O)(O)C(Cl)(Cl)P(=O)(O)O	F	=	%	{'Name': {777: 'Clodronate', 52: 'Clodronate'}, 'SMILE': {777: 'C(P(=O)(O)O)(P(=O)(O)O)(Cl)Cl', 52: 'C(P(=O)(O)O)(P(=O)(O)O)(Cl)Cl'}, 'Value': {777: 1.0, 52: '1'}, 'Source': {777: 'OCHEM', 52: 'adme_2010_train'}}	8.152948101667098	8.723359803431793	4.0	0.0	10.36308110070411	2.4494897427831774	4.898979485566355	10.36308110070411	0.9420982818821918	3.2803128777834534	2.984808459015375	0.2713462235468523	1.1888457567560016	30.753724938234324	2.7957931762031203	3.5213213029231967	0.0	0.0	15.0	11.0	0.0	0.0	10.0	4.0	0.0	1.0	0.0	6.0	0.0	2.0	0.0	2.0	0.0	0.0	2.0	189.82716049382714	28.444444444444446	300.641975308642
348	348	(R)-METHYLPHENOBARBITAL	73.0	(5R)-5-ethyl-1-methyl-5-phenyl-1,3-diazinane-2,4,6-trione|(5S)-5-ethyl-1-methyl-5-phenyl-1,3-diazinane-2,4,6-trione|5-ethyl-1-methyl-5-phenyl-1,3-diazinane-2,4,6-trione		115-38-8|2303-80-2|2671-99-0	CCC1(c2ccccc2)C(=O)NC(=O)N(C)C1=O	F	=	%	{'Name': {352: '(R)-METHYLPHENOBARBITAL', 544: '(S)-METHYLPHENOBARBITAL', 1125: 'METHYLPHENOBARBITAL', 1747: '(R)-METHYLPHENOBARBITAL', 1849: '(S)-METHYLPHENOBARBITAL', 146: 'methylphenobarbital', 588: 'Methylphenobarbital'}, 'SMILE': {352: 'CC[C@]1(C(=O)NC(=O)N(C1=O)C)C2=CC=CC=C2', 544: 'CC[C@@]1(C(=O)NC(=O)N(C1=O)C)C2=CC=CC=C2', 1125: 'CCC1(C(=O)NC(=O)N(C1=O)C)C2=CC=CC=C2', 1747: 'CCC1(C(=O)NC(…	13.606879142013423	12.534297361713303	0.0	0.0	22.637357247641745	2.535771184376603	5.071542368753205	22.637357247641745	1.257630958202319	3.8156482416924957	3.696529074587307	0.2053627263659615	1.895180956323052	100.8608472111361	5.603380400618672	5.201528481387878	6.0	6.0	32.0	18.0	0.0	0.0	5.0	14.0	0.0	13.0	2.0	3.0	0.0	0.0	0.0	0.0	0.0	0.0	0.0	280.0	267.0	412.0
349	349	lacosamide	100.0	2-acetamido-N-benzyl-3-methoxypropanamide		175481-26-2	COCC(NC(C)=O)C(=O)NCc1ccccc1	F	=	%	{'Name': {160: 'lacosamide'}, 'SMILE': {160: 'CC(=O)NC(COC)C(=O)NCC1=CC=CC=C1'}, 'Value': {160: '100'}, 'Source': {160: 'wei_train'}}	13.015651346061514	11.714151635221775	0.0	0.0	22.08100576693309	2.2341994268125935	4.468398853625187	22.08100576693309	1.2267225426073938	3.7594407538965426	3.8573722914593627	0.21429846063663127	1.937772863053039	89.63430346417435	4.979683525787464	5.083524762776857	6.0	6.0	36.0	18.0	0.0	0.0	5.0	18.0	0.0	13.0	2.0	3.0	0.0	0.0	0.0	0.0	0.0	0.0	0.0	252.0	208.0	248.0
350	350	ISOSORBIDE MONONITRATE	97.33333333333331	(3-hydroxy-2,3,3a,5,6,6a-hexahydrofuro[3,2-b]furan-6-yl) nitrate|[(3S,3aR,6R,6aS)-3-hydroxy-2,3,3a,5,6,6a-hexahydrofuro[3,2-b]furan-6-yl] nitrate			O=[N+]([O-])OC1COC2C(O)COC12	F	=	%	{'Name': {912: 'ISOSORBIDE MONONITRATE', 232: 'Isosorbide 5-mononitrate', 234: 'Isosorbide-2-mononitrate', 1026: 'Isosorbide 2-mononitrate', 142: 'Isosorbide-5-Mononitrate', 1060: 'isosorbide-5-mononitrate', 833: 'Isosorbide-2-monoitrate'}, 'SMILE': {912: 'C1[C@@H]([C@@H]2[C@H](O1)[C@@H](CO2)O[N+](=O)[O-])O', 232: 'C1C(C2C(O1)C(CO2)O[N+](=O)[O-])O', 234: 'C1C(C2C(O1)C(CO2)O[N+](=O)[O-])O', 1026: …	10.106343992275558	9.721677916086986	0.0	0.0	16.17465908517529	2.4546424010686296	4.61807007066752	16.17465908517529	1.2442045450134838	3.5100766046598353	3.2151671362727865	0.2473205489440605	1.4302436072048283	67.55076906641108	5.196213005108545	4.47524371395191	0.0	0.0	22.0	13.0	0.0	0.0	7.0	9.0	0.0	6.0	1.0	6.0	0.0	0.0	0.0	0.0	0.0	0.0	0.0	278.0	208.0	337.0
351	351	prilocaine	20.0	N-(2-methylphenyl)-2-(propylamino)propanamide		17676-07-2	CCCNC(C)C(=O)Nc1ccccc1C	F	=	%	{'Name': {168: 'prilocaine'}, 'SMILE': {168: 'CCCNC(C)C(=O)NC1=CC=CC=C1C'}, 'Value': {168: '20'}, 'Source': {168: 'wei_train'}}	11.560997669168536	10.609540121359508	0.0	1.0	19.88910807788965	2.2786499128264013	4.557299825652803	19.88910807788965	1.243069254868103	3.6474202022329085	3.5147069841725025	0.2196691865107814	1.726959789489501	104.12978838933556	6.508111774333472	5.1156417156077705	6.0	6.0	36.0	16.0	0.0	0.0	3.0	20.0	0.0	13.0	2.0	1.0	0.0	0.0	0.0	0.0	0.0	0.0	0.0	172.0	168.0	211.0
352	352	NITRAZEPAM	78.5	7-nitro-5-phenyl-1,3-dihydro-1,4-benzodiazepin-2-one		146-22-5	O=C1CN=C(c2ccccc2)c2cc([N+](=O)[O-])ccc2N1	F	=	%	{'Name': {709: 'NITRAZEPAM', 801: 'NITRAZEPAM', 875: 'NITRAZEPAM', 289: 'Nitrazepam', 1203: 'Nitrazepam', 1590: 'Nitrazepam', 1931: 'Nitrazepam', 194: 'Nitrazepam', 236: 'nitrazepam', 61: 'nitrazepam', 623: 'Nitrazepam'}, 'SMILE': {709: 'C1C(=O)NC2=C(C=C(C=C2)[N+](=O)[O-])C(=N1)C3=CC=CC=C3', 801: 'C1C(=O)NC2=C(C=C(C=C2)[N+](=O)[O-])C(=N1)C3=CC=CC=C3', 875: 'C1C(=O)NC2=C(C=C(C=C2)[N+](=O)[O-])C(=N…	16.42986490843461	13.367569048161792	0.0	0.0	27.23870382950112	2.4402307695744216	4.840580161003868	27.23870382950112	1.2970811347381486	3.9788060959017173	4.0861707934026485	0.1945795615906023	2.149545639909241	133.7439801838217	6.368760961134366	5.6378647215211775	12.0	12.0	32.0	21.0	0.0	0.0	6.0	11.0	0.0	15.0	3.0	3.0	0.0	0.0	0.0	0.0	0.0	0.0	0.0	350.0	327.0	475.0
353	353	menogaril	32.0	23-(dimethylamino)-4,8,12,22,24-pentahydroxy-10-methoxy-1,12-dimethyl-20,25-dioxahexacyclo[19.3.1.02,19.05,18.07,16.09,14]pentacosa-2,4,7(16),8,14,18-hexaene-6,17-dione			COC1CC(C)(O)Cc2cc3c(c(O)c21)C(=O)c1c(O)cc2c(c1C3=O)OC1OC2(C)C(O)C(N(C)C)C1O	F	=	%	{'Name': {924: 'menogaril'}, 'SMILE': {924: 'CC1(CC(C2=C(C3=C(C=C2C1)C(=O)C4=C5C(=CC(=C4C3=O)O)C6(C(C(C(C(O5)O6)O)N(C)C)O)C)O)OC)O'}, 'Value': {924: '32'}, 'Source': {924: 'wei_train'}}	31.653871577455938	23.807590126630767	0.0	1.0	49.03433664149439	2.659306342741064	5.318612685482128	49.03433664149439	1.2572906831152408	4.6339987748384335	5.380153047186508	0.13795264223555148	3.04369337433711	388.8706044776735	9.971041140453167	7.324223205114139	12.0	12.0	70.0	39.0	0.0	2.0	11.0	31.0	0.0	28.0	1.0	10.0	0.0	0.0	0.0	0.0	0.0	0.0	0.0	630.0	616.0	1020.0
354	354	memantine	99.5	3,5-dimethyladamantan-1-amine		19982-08-2	CC12CC3CC(C)(C1)CC(N)(C3)C2	F	=	%	{'Name': {1104: 'memantine', 26: 'memantine', 859: 'Memantine'}, 'SMILE': {1104: 'CC12CC3CC(C1)(CC(C3)(C2)N)C', 26: 'CC12CC3CC(C1)(CC(C3)(C2)N)C', 859: 'CC12CC3CC(C1)(CC(C3)(C2)N)C'}, 'Value': {1104: 99.0, 26: '99', 859: '100'}, 'Source': {1104: 'OCHEM', 26: 'wei_train', 859: 'adme_2010_train'}}	11.083357585591889	9.250233535212397	0.0	1.0	15.112570448922247	2.6060099476935843	5.212019895387169	15.112570448922247	1.1625054191478652	3.581389537411415	3.4559717819538007	0.2658439832272154	1.5024679504320435	52.18551968676671	4.014270745135901	4.217169320236757	0.0	0.0	34.0	13.0	0.0	4.0	1.0	21.0	0.0	12.0	1.0	0.0	0.0	0.0	0.0	0.0	0.0	0.0	0.0	92.0	110.0	162.0
355	355	physostigmine	10.0	(3,4-dimethyl-1,2,3a,8b-tetrahydropyrrolo[2,3-b]indol-7-yl) N-methylcarbamate			CNC(=O)Oc1ccc2c(c1)C1CCN(C)C1N2C	F	=	%	{'Name': {47: 'physostigmine', 155: 'Physostigmine'}, 'SMILE': {47: 'CNC(=O)OC1=CC2=C(C=C1)N(C3C2CCN3C)C', 155: 'CNC(=O)OC1=CC2=C(C=C1)N(C3C2CCN3C)C'}, 'Value': {47: '10', 155: '10'}, 'Source': {47: 'wei_train', 155: 'adme_2010_train'}}	14.93477111702175	13.007382320344153	0.0	1.0	24.571644371273457	2.561357106693875	4.885094938307587	24.571644371273457	1.2932444405933399	3.898722591167507	3.6573215518010542	0.19249060798952916	1.9385849492294993	216.87580721236017	11.414516169071588	6.021178758883239	6.0	6.0	38.0	19.0	0.0	0.0	5.0	19.0	0.0	14.0	3.0	2.0	0.0	0.0	0.0	0.0	0.0	0.0	0.0	258.0	266.0	396.0
356	356	pentostatin	0.0	3-[4-hydroxy-5-(hydroxymethyl)oxolan-2-yl]-7,8-dihydro-4H-imidazo[4,5-d][1,3]diazepin-8-ol			OCC1OC(n2cnc3c2NC=NCC3O)CC1O	F	=	%	{'Name': {74: 'pentostatin'}, 'SMILE': {74: 'C1C(C(OC1N2C=NC3=C2NC=NCC3O)CO)O'}, 'Value': {74: '0'}, 'Source': {74: 'wei_train'}}	14.865821431800454	13.165988357127919	0.0	2.0	24.76003893311001	2.479079806028203	4.738639579206451	24.76003893311001	1.3031599438478954	3.893667106892416	3.9245555882596723	0.20655555727682487	2.0091070050751254	112.63763863228965	5.928296770120508	5.366029814515522	5.0	5.0	35.0	19.0	0.0	0.0	8.0	16.0	0.0	11.0	4.0	4.0	0.0	0.0	0.0	0.0	0.0	0.0	0.0	300.0	275.0	416.0
357	357	FLECAINIDE	81.66666666666667	N-(piperidin-2-ylmethyl)-2,5-bis(2,2,2-trifluoroethoxy)benzamide|N-[[(2R)-piperidin-2-yl]methyl]-2,5-bis(2,2,2-trifluoroethoxy)benzamide|N-[[(2S)-piperidin-2-yl]methyl]-2,5-bis(2,2,2-trifluoroethoxy)benzamide		54143-55-4|99495-90-6|99495-92-8	O=C(NCC1CCCCN1)c1cc(OCC(F)(F)F)ccc1OCC(F)(F)F	F	=	%	{'Name': {286: 'FLECAINIDE', 416: '(R)-FLECAINIDE', 607: '', 635: '(R)-FLECAINIDE', 202: 'Flecainide', 933: 'Flecainide', 1874: '(R)-Flecainide', 1976: '(R)-Flecainide', 1996: '-', 110: 'Flecainide', 391: 'flecainide', 15: 'flecainide', 556: 'Flecainide'}, 'SMILE': {286: 'C1CCNC(C1)CNC(=O)C2=C(C=CC(=C2)OCC(F)(F)F)OCC(F)(F)F', 416: 'C1CCN[C@H](C1)CNC(=O)C2=C(C=CC(=C2)OCC(F)(F)F)OCC(F)(F)F', 607: '…	21.48811796069864	17.268416787550688	0.0	1.0	33.86082038641036	2.372158609732163	4.744317219464326	33.86082038641037	1.2093150138003703	4.230258205680803	4.243897068717476	0.15156775245419557	2.4751013842734326	287.6347961242233	10.272671290150834	6.691311023624148	6.0	6.0	48.0	28.0	0.0	0.0	11.0	20.0	0.0	17.0	2.0	3.0	0.0	0.0	6.0	0.0	0.0	0.0	6.0	594.0	437.0	753.0
358	358	S-Adenosylmethionine	5.0				CS(=CC1OC(n2cnc3c(N)ncnc32)C(O)C1O)CCC(N)C(=O)O	F	=	%	{'Name': {1392: 'S-Adenosylmethionine'}, 'SMILE': {1392: 'CS(=CC1C(C(C(O1)N2C=NC3=C(N=CN=C32)N)O)O)CCC(C(=O)O)N'}, 'Value': {1392: 5.0}, 'Source': {1392: 'OCHEM'}}	20.94830433643909	17.680283689374193	1.0	1.0	34.04936419185367	2.51472058367661	4.8477565114193695	34.04936419185367	1.261087562661247	4.2227477537834535	4.12487325534428	0.15277308353126962	2.410287066347731	805.8719516536972	29.847109320507304	7.685176633979901	9.0	10.0	49.0	27.0	0.0	0.0	12.0	22.0	0.0	15.0	6.0	5.0	1.0	0.0	0.0	0.0	0.0	0.0	0.0	410.44444444444446	380.0	591.3333333333334
359	359	Diclofenac	54.0	2-[2-(2,4-dichloroanilino)phenyl]acetic acid			O=C(O)Cc1ccccc1Nc1ccc(Cl)cc1Cl	F	=	%	{'Name': {832: 'Diclofenac', 183: 'diclofenac', 447: 'Diclofenac'}, 'SMILE': {832: 'C1=CC=C(C(=C1)CC(=O)O)NC2=C(C=C(C=C2)Cl)Cl', 183: 'C1=CC=C(C(=C1)CC(=O)O)NC2=C(C=C(C=C2)Cl)Cl', 447: 'C1=CC=C(C(=C1)CC(=O)O)NC2=C(C=C(C=C2)Cl)Cl'}, 'Value': {832: 54.0, 183: '54', 447: '54'}, 'Source': {832: 'OCHEM', 183: 'wei_train', 447: 'adme_2010_train'}}	14.498814593655906	12.283833880529148	1.0	0.0	23.456595027092515	2.348394549423865	4.696789098847731	23.456595027092515	1.2345576330048693	3.853427527150317	3.9829408483497377	0.20962846570261778	2.0238743392321834	102.5444758318402	5.397077675360011	5.272150501193435	12.0	12.0	30.0	19.0	0.0	0.0	5.0	11.0	0.0	14.0	1.0	2.0	0.0	0.0	0.0	2.0	0.0	0.0	2.0	241.20987654320987	238.2222222222222	303.1111111111111
360	360	tazarotene	1.0	ethyl 6-[2-(4,4-dimethyl-2,3-dihydrothiochromen-6-yl)ethynyl]pyridine-3-carboxylate		118292-40-3	CCOC(=O)c1ccc(C#Cc2ccc3c(c2)C(C)(C)CCS3)nc1	F	=	%	{'Name': {649: 'tazarotene'}, 'SMILE': {649: 'CCOC(=O)C1=CN=C(C=C1)C#CC2=CC3=C(C=C2)SCCC3(C)C'}, 'Value': {649: '1'}, 'Source': {649: 'wei_train'}}	19.376620351115335	14.491816130092522	0.0	0.0	31.872022818059843	2.4484818012731324	4.896963602546261	31.872022818059843	1.2748809127223937	4.143701720614594	3.723180194137683	0.14892720776550733	2.2308689258453427	862.7561333347285	34.510245333389136	7.676422802879133	12.0	12.0	46.0	25.0	0.0	0.0	4.0	21.0	0.0	21.0	1.0	2.0	1.0	0.0	0.0	0.0	0.0	0.0	0.0	310.44444444444446	319.0	434.0
361	361	betrixaban	47.0	N-(5-chloropyridin-2-yl)-2-[[4-(N,N-dimethylcarbamimidoyl)benzoyl]amino]-5-methoxybenzamide		330942-05-7	COc1ccc(NC(=O)c2ccc(C(=N)N(C)C)cc2)c(C(=O)Nc2ccc(Cl)cn2)c1	F	=	%	{'Name': {782: 'betrixaban'}, 'SMILE': {782: 'CN(C)C(=N)C1=CC=C(C=C1)C(=O)NC2=C(C=C(C=C2)OC)C(=O)NC3=NC=C(C=C3)Cl'}, 'Value': {782: '47'}, 'Source': {782: 'wei_train'}}	24.49576878619027	18.933032281617347	0.0	2.0	40.749685723407964	2.3918389590415576	4.783677918083114	40.749685723407964	1.2734276788564989	4.374711030133383	4.802627853746108	0.15008212042956587	2.7323140474431957	289.44950035342055	9.045296886044392	6.8311316541361515	18.0	18.0	54.0	32.0	0.0	0.0	9.0	22.0	0.0	23.0	5.0	3.0	0.0	0.0	0.0	1.0	0.0	0.0	1.0	459.60493827160496	458.1111111111111	624.6666666666666
362	362	trifluoperazine	100.0	10-[3-(4-methylpiperazin-1-yl)propyl]-2-(trifluoromethyl)phenothiazine		117-89-5	CN1CCN(CCCN2c3ccccc3Sc3ccc(C(F)(F)F)cc32)CC1	F	=	%	{'Name': {660: 'trifluoperazine'}, 'SMILE': {660: 'CN1CCN(CC1)CCCN2C3=CC=CC=C3SC4=C2C=C(C=C4)C(F)(F)F'}, 'Value': {660: '100'}, 'Source': {660: 'wei_train'}}	22.283085869419658	16.46829683801221	0.0	2.0	36.20124438607749	2.5017483542361543	5.0034967084723085	36.20124438607749	1.2929015852170533	4.274231838643726	4.208953741348166	0.1503197764767202	2.4668335164953614	664.1379364030702	23.719212014395364	7.528109280630344	12.0	12.0	52.0	28.0	0.0	0.0	7.0	24.0	0.0	21.0	3.0	0.0	1.0	0.0	3.0	0.0	0.0	0.0	3.0	410.44444444444446	366.33333333333326	605.3333333333333
363	363	NIFEDIPINE	64.5	dimethyl 2,6-dimethyl-4-(2-nitrophenyl)-1,4-dihydropyridine-3,5-dicarboxylate		101539-70-2	COC(=O)C1=C(C)NC(C)=C(C(=O)OC)C1c1ccccc1[N+](=O)[O-]	F	=	%	{'Name': {220: 'NIFEDIPINE', 529: 'NIFEDIPINE', 853: 'NIFEDIPINE', 288: 'Nifedipine', 1663: 'Nifedipine', 1962: 'Nifedipine', 191: 'Nifedipine', 26: 'nifedipine'}, 'SMILE': {220: 'CC1=C(C(C(=C(N1)C)C(=O)OC)C2=CC=CC=C2[N+](=O)[O-])C(=O)OC', 529: 'CC1=C(C(C(=C(N1)C)C(=O)OC)C2=CC=CC=C2[N+](=O)[O-])C(=O)OC', 853: 'CC1=C(C(C(=C(N1)C)C(=O)OC)C2=CC=CC=C2[N+](=O)[O-])C(=O)OC', 288: 'CC1=C(C(C(=C(N1)C)C(=…	18.677154078618383	17.14605727090879	0.0	0.0	30.901578321985397	2.5175079025890374	5.035015805178075	30.901578321985397	1.2360631328794158	4.123557995300746	4.2403698943741155	0.16961479577496463	2.3609412365520783	171.78216819102678	6.871286727641071	6.06251794203866	6.0	6.0	43.0	25.0	0.0	0.0	8.0	18.0	0.0	17.0	2.0	6.0	0.0	0.0	0.0	0.0	0.0	0.0	0.0	438.0	383.0	577.0
364	364	CABERGOLINE	65.0	N-[3-(dimethylamino)propyl]-N-(ethylcarbamoyl)-7-prop-2-enyl-6,6a,8,9,10,10a-hexahydro-4H-indolo[4,3-fg]quinoline-9-carboxamide			C=CCN1CC(C(=O)N(CCCN(C)C)C(=O)NCC)CC2c3cccc4[nH]cc(c34)CC21	F	=	%	{'Name': {698: 'CABERGOLINE', 896: 'cabergoline', 530: 'Cabergoline'}, 'SMILE': {698: 'CCNC(=O)N(CCCN(C)C)C(=O)C1CC2C(CC3=CNC4=CC=CC2=C34)N(C1)CC=C', 896: 'CCNC(=O)N(CCCN(C)C)C(=O)C1CC2C(CC3=CNC4=CC=CC2=C34)N(C1)CC=C', 530: 'CCNC(=O)N(CCCN(C)C)C(=O)C1CC2C(CC3=CNC4=CC=CC2=C34)N(C1)CC=C'}, 'Value': {698: 65.0, 896: '65', 530: '65'}, 'Source': {698: 'OCHEM', 896: 'wei_train', 530: 'adme_2010_train'}}	25.529442291001494	20.347586622383748	0.0	2.0	42.40253063456656	2.568489259648228	5.091743526042096	42.40253063456656	1.2849251707444411	4.4257728397913985	4.365053186274325	0.13227433897800986	2.6675528424032438	1310.2858364254232	39.705631406831	8.371923056611	9.0	10.0	70.0	33.0	0.0	0.0	7.0	37.0	0.0	26.0	5.0	2.0	0.0	0.0	0.0	0.0	0.0	0.0	0.0	386.0	394.0	566.0
365	365	NORFLOXACIN	35.0	1-ethyl-6-fluoro-4-oxo-7-piperazin-1-ylquinoline-3-carboxylic acid		70458-96-7	CCn1cc(C(=O)O)c(=O)c2cc(F)c(N3CCNCC3)cc21	F	=	%	{'Name': {64: 'NORFLOXACIN', 293: 'Norfloxacin', 1213: 'Norfloxacin', 2019: 'Norfloxacin', 325: 'norfloxacin', 324: 'Norfloxacin'}, 'SMILE': {64: 'CCN1C=C(C(=O)C2=CC(=C(C=C21)N3CCNCC3)F)C(=O)O', 293: 'CCN1C=C(C(=O)C2=CC(=C(C=C21)N3CCNCC3)F)C(=O)O', 1213: 'CCN1C=C(C(=O)C2=CC(=C(C=C21)N3CCNCC3)F)C(=O)O', 2019: 'CCN1C=C(C(=O)C2=CC(=C(C=C21)N3CCNCC3)F)C(=O)O', 325: 'CCN1C=C(C(=O)C2=CC(=C(C=C21)N3CCNC…	17.83214792698924	14.70326210439303	1.0	1.0	29.629169667902097	2.5044444517030366	5.008888903406074	29.629169667902097	1.2882247681696564	4.068998767583444	4.149023088544104	0.18039230819756974	2.2557820291158817	173.11507650642434	7.526742456801059	5.986865678415376	10.0	11.0	41.0	23.0	0.0	0.0	7.0	18.0	0.0	16.0	3.0	3.0	0.0	0.0	1.0	0.0	0.0	0.0	1.0	372.0	347.0	516.0
366	366	DOFETILIDE	93.0	N-[4-[2-[2-[4-(methanesulfonamido)phenoxy]ethyl-methylamino]ethyl]phenyl]methanesulfonamide		115256-11-6	CN(CCOc1ccc(NS(C)(=O)=O)cc1)CCc1ccc(NS(C)(=O)=O)cc1	F	=	%	{'Name': {1027: 'DOFETILIDE', 188: 'dofetilide', 855: 'dofetilide', 91: 'Dofetilide', 544: 'dofetilide', 805: 'Dofetilide'}, 'SMILE': {1027: 'CN(CCC1=CC=C(C=C1)NS(=O)(=O)C)CCOC2=CC=C(C=C2)NS(=O)(=O)C', 188: 'CN(CCC1=CC=C(C=C1)NS(=O)(=O)C)CCOC2=CC=C(C=C2)NS(=O)(=O)C', 855: 'CN(CCC1=CC=C(C=C1)NS(=O)(=O)C)CCOC2=CC=C(C=C2)NS(=O)(=O)C', 91: 'CN(CCC1=CC=C(C=C1)NS(=O)(=O)C)CCOC2=CC=C(C=C2)NS(=O)(=O)C', …	22.276104970924948	16.217780775357447	0.0	1.0	34.4964689173976	2.2853934405730074	4.5707868811460175	34.4964689173976	1.1895334109447449	4.262597965221731	5.042838593316997	0.17389098597644817	2.6826798734905353	174.5129300857612	6.017687244336593	6.226709573802467	12.0	12.0	56.0	29.0	0.0	0.0	10.0	27.0	0.0	19.0	3.0	5.0	2.0	0.0	0.0	0.0	0.0	0.0	0.0	392.8888888888889	263.66666666666663	489.33333333333326
367	367		85.61	N-(3-nitrophenyl)-2,3-diphenylquinoxaline-6-sulfonamide			O=[N+]([O-])c1cccc(NS(=O)(=O)c2ccc3nc(-c4ccccc4)c(-c4ccccc4)nc3c2)c1	F	=	%	{'Name': {316: '', 2060: '-'}, 'SMILE': {316: 'C1=CC=C(C=C1)C2=NC3=C(C=C(C=C3)S(=O)(=O)NC4=CC(=CC=C4)[N+](=O)[O-])N=C2C5=CC=CC=C5', 2060: 'C1=CC=C(C=C1)C2=NC3=C(C=C(C=C3)S(=O)(=O)NC4=CC(=CC=C4)[N+](=O)[O-])N=C2C5=CC=CC=C5'}, 'Value': {316: 85.61, 2060: 85.61}, 'Source': {316: 'CHEMBL', 2060: 'OCHEM'}}	27.849971181535434	20.13197014045559	0.0	0.0	46.05340455199775	2.4923294396313067	4.984658879262614	46.05340455199775	1.315811558628507	4.497033558139417	4.845216302214307	0.13843475149183734	2.8307548572614425	476.9327525213977	13.626650072039933	7.4201384694060915	28.0	29.0	53.0	35.0	0.0	0.0	9.0	18.0	0.0	26.0	4.0	4.0	1.0	0.0	0.0	0.0	0.0	0.0	0.0	536.4444444444445	484.3333333333333	818.6666666666666
368	368	Norepinephrine	3.0	4-(2-amino-1-hydroxyethyl)benzene-1,2-diol		104655-07-4	NCC(O)c1ccc(O)c(O)c1	F	=	%	{'Name': {1209: 'Norepinephrine', 273: 'norepinephrine', 102: 'Norepinephrine'}, 'SMILE': {1209: 'C1=CC(=C(C=C1C(CN)O)O)O', 273: 'C1=CC(=C(C=C1C(CN)O)O)O', 102: 'C1=CC(=C(C=C1C(CN)O)O)O'}, 'Value': {1209: 3.0, 273: '3', 102: '3'}, 'Source': {1209: 'OCHEM', 273: 'wei_train', 102: 'adme_2010_train'}}	8.732570544422346	8.336098056593153	0.0	1.0	14.824367064524452	2.302478757188795	4.60495751437759	14.824367064524452	1.2353639220437043	3.376133875665329	3.195938817055535	0.2663282347546279	1.344202440915097	45.24695531967191	3.770579609972659	3.9944569389229954	6.0	6.0	23.0	12.0	0.0	0.0	4.0	11.0	0.0	8.0	1.0	3.0	0.0	0.0	0.0	0.0	0.0	0.0	0.0	172.0	152.0	208.0
369	369	Benzquinamide	36.0	[3-(diethylcarbamoyl)-9,10-dimethoxy-2,3,4,6,7,11b-hexahydro-1H-benzo[a]quinolizin-2-yl] acetate		63-12-7	CCN(CC)C(=O)C1CN2CCc3cc(OC)c(OC)cc3C2CC1OC(C)=O	F	=	%	{'Name': {662: 'Benzquinamide', 765: 'benzquinamide', 336: 'Benzquinamide'}, 'SMILE': {662: 'CCN(CC)C(=O)C1CN2CCC3=CC(=C(C=C3C2CC1OC(=O)C)OC)OC', 765: 'CCN(CC)C(=O)C1CN2CCC3=CC(=C(C=C3C2CC1OC(=O)C)OC)OC', 336: 'CCN(CC)C(=O)C1CN2CCC3=CC(=C(C=C3C2CC1OC(=O)C)OC)OC'}, 'Value': {662: 36.0, 765: '36', 336: '36'}, 'Source': {662: 'OCHEM', 765: 'wei_train', 336: 'adme_2010_train'}}	21.965398814367347	17.898572711065682	0.0	1.0	36.82813277394864	2.5153075924620616	5.030615184924124	36.82813277394864	1.2699356128947807	4.285418466987811	4.494816345824578	0.15499366709739923	2.5676355466451906	279.16731056508377	9.626458985002888	6.696522018522672	6.0	6.0	61.0	29.0	0.0	0.0	7.0	32.0	0.0	22.0	2.0	5.0	0.0	0.0	0.0	0.0	0.0	0.0	0.0	400.0	376.0	518.0
370	370	telmisartan	43.0				CCCc1nc2c(n1Cc1ccc(-c3ccccc3C(=O)O)cc1)=CC(c1nc3ccccc3n1C)CC=2C	F	=	%	{'Name': {961: 'telmisartan', 384: 'Telmisartan'}, 'SMILE': {961: 'CCCC1=NC2=C(CC(C=C2N1CC3=CC=C(C=C3)C4=CC=CC=C4C(=O)O)C5=NC6=CC=CC=C6N5C)C', 384: 'CCCC1=NC2=C(CC(C=C2N1CC3=CC=C(C=C3)C4=CC=CC=C4C(=O)O)C5=NC6=CC=CC=C6N5C)C'}, 'Value': {961: '43', 384: '43'}, 'Source': {961: 'wei_train', 384: 'adme_2010_train'}}	31.10541631145411	22.784817595303544	1.0	0.0	51.77536539667977	2.541269580519732	4.946860781734613	51.77536539667977	1.3275734717097376	4.615547870269715	4.835835620649117	0.12399578514484916	2.937030494543102	994.3802539086204	25.496929587400523	8.263096235842728	26.0	27.0	71.0	39.0	0.0	0.0	6.0	32.0	0.0	33.0	4.0	2.0	0.0	0.0	0.0	0.0	0.0	0.0	0.0	498.0	556.0	819.0
371	371	sulfinpyrazone	93.0				O=C1C(CCS(=O)c2ccccc2)C(=O)[NH+](c2ccccc2)N1c1ccccc1	F	=	%	{'Name': {779: 'sulfinpyrazone'}, 'SMILE': {779: 'C1=CC=C(C=C1)[NH+]2C(=O)C(C(=O)N2C3=CC=CC=C3)CCS(=O)C4=CC=CC=C4'}, 'Value': {779: '93'}, 'Source': {779: 'wei_train'}}	22.632065481034	18.040941127694083	0.0	1.0	38.667402226006985	2.531408843114618	4.892101293658461	38.667402226006985	1.3333586974485168	4.301238882487956	4.072689776668709	0.14043757850581756	2.4690143969510943	593.8702183371654	20.47828339093674	7.4513715448353	18.0	18.0	50.0	29.0	0.0	0.0	6.0	21.0	0.0	23.0	2.0	3.0	1.0	0.0	0.0	0.0	0.0	0.0	0.0	374.44444444444446	349.0	519.3333333333334
372	372	Posaconazole	96.0	4-[4-[4-[4-[[5-(2,4-difluorophenyl)-5-(1,2,4-triazol-1-ylmethyl)oxolan-3-yl]methoxy]phenyl]piperazin-1-yl]phenyl]-2-(2-hydroxypentan-3-yl)-1,2,4-triazol-3-one		867063-95-4	CCC(C(C)O)n1ncn(-c2ccc(N3CCN(c4ccc(OCC5COC(Cn6cncn6)(c6ccc(F)cc6F)C5)cc4)CC3)cc2)c1=O	F	=	%	{'Name': {1308: 'Posaconazole', 976: 'posaconazole', 799: 'Posaconazole'}, 'SMILE': {1308: 'CCC(C(C)O)N1C(=O)N(C=N1)C2=CC=C(C=C2)N3CCN(CC3)C4=CC=C(C=C4)OCC5CC(OC5)(CN6C=NC=N6)C7=C(C=C(C=C7)F)F', 976: 'CCC(C(C)O)N1C(=O)N(C=N1)C2=CC=C(C=C2)N3CCN(CC3)C4=CC=C(C=C4)OCC5CC(OC5)(CN6C=NC=N6)C7=C(C=C(C=C7)F)F', 799: 'CCC(C(C)O)N1C(=O)N(C=N1)C2=CC=C(C=C2)N3CCN(CC3)C4=CC=C(C=C4)OCC5CC(OC5)(CN6C=NC=N6)C7=C(C…	40.46690505336137	27.118943466698045	0.0	0.0	66.92734452185508	2.507911483312407	4.937200266834013	66.92734452185508	1.3123008729775505	4.874182425811663	4.2276535607341295	0.08289516785753195	3.0708876651034234	12149.598382669978	238.22741926803877	11.034291933028367	28.0	28.0	93.0	51.0	0.0	0.0	14.0	42.0	0.0	37.0	8.0	4.0	0.0	0.0	2.0	0.0	0.0	0.0	2.0	766.0	755.0	1068.0
373	373	bepridil	61.0	N-benzyl-N-[1-(2-methylpropoxy)-3-pyrrolidin-1-ylpropan-2-yl]aniline		49571-04-2	CC(C)COCC(CN1CCCC1)N(Cc1ccccc1)c1ccccc1	F	=	%	{'Name': {666: 'bepridil', 854: 'bepridil', 506: 'Bepridil'}, 'SMILE': {666: 'CC(C)COCC(CN1CCCC1)N(CC2=CC=CC=C2)C3=CC=CC=C3', 854: 'CC(C)COCC(CN1CCCC1)N(CC2=CC=CC=C2)C3=CC=CC=C3', 506: 'CC(C)COCC(CN1CCCC1)N(CC2=CC=CC=C2)C3=CC=CC=C3'}, 'Value': {666: 61.0, 854: '61', 506: '61'}, 'Source': {666: 'OCHEM', 854: 'wei_train', 506: 'adme_2010_train'}}	20.64399602485247	17.20671074300143	0.0	1.0	35.20106126665272	2.366184706376051	4.7229868440411495	35.20106126665272	1.3037430098760268	4.204606148091019	4.395862362562124	0.16280971713193051	2.473915499362256	256.42366992844694	9.49717296031285	6.5400828102095	12.0	12.0	61.0	27.0	0.0	0.0	3.0	34.0	0.0	24.0	2.0	1.0	0.0	0.0	0.0	0.0	0.0	0.0	0.0	260.0	263.0	332.0
374	374	Varenicline	87.0	5,8,14-triazatetracyclo[10.3.1.02,11.04,9]hexadeca-2,4,6,8,10-pentaene		249296-44-4	c1cnc2cc3c(cc2n1)C1CNCC3C1	F	=	%	{'Name': {1528: 'Varenicline', 140: 'varenicline'}, 'SMILE': {1528: 'C1C2CNCC1C3=CC4=NC=CN=C4C=C23', 140: 'C1C2CNCC1C3=CC4=NC=CN=C4C=C23'}, 'Value': {1528: 87.0, 140: '87'}, 'Source': {1528: 'OCHEM', 140: 'wei_train'}}	13.273268384464883	10.510036055965486	0.0	1.0	22.463707295614718	2.525075094685574	4.9163126541040185	22.463707295614718	1.4039817059759199	3.772263589104967	3.713151708208094	0.23207198176300586	1.7818846622669327	92.3917092427035	5.774481827668969	4.996040877057115	10.0	11.0	29.0	16.0	0.0	2.0	3.0	13.0	0.0	13.0	3.0	0.0	0.0	0.0	0.0	0.0	0.0	0.0	0.0	196.0	223.0	323.0
375	375	PROCAINAMIDE	79.0	4-amino-N-[2-(diethylamino)ethyl]benzamide		51-06-9	CCN(CC)CCNC(=O)c1ccc(N)cc1	F	=	%	{'Name': {690: 'PROCAINAMIDE', 987: 'PROCAINAMIDE', 1057: 'PROCAINAMIDE', 317: 'Procainamide', 1323: 'Procainamide', 1645: 'Procainamide', 1909: 'Procainamide', 223: 'Procainamide', 174: 'procainamide', 665: 'Procainamide'}, 'SMILE': {690: 'CCN(CC)CCNC(=O)C1=CC=C(C=C1)N', 987: 'CCN(CC)CCNC(=O)C1=CC=C(C=C1)N', 1057: 'CCN(CC)CCNC(=O)C1=CC=C(C=C1)N', 317: 'CCN(CC)CCNC(=O)C1=CC=C(C=C1)N', 1323: 'CCN(…	12.199154765133787	10.868700700740948	0.0	1.0	21.123804704428778	2.261315587878944	4.522631175757888	21.123804704428778	1.2425767473193399	3.705108034023228	3.4524683704188046	0.2030863747305179	1.7697176959656293	141.3294241009126	8.3134955353478	5.481721757580129	6.0	6.0	38.0	17.0	0.0	0.0	4.0	21.0	0.0	13.0	3.0	1.0	0.0	0.0	0.0	0.0	0.0	0.0	0.0	188.0	180.0	220.0
376	376	canrenone	25.0	10,13-dimethylspiro[2,8,9,11,12,14,15,16-octahydro-1H-cyclopenta[a]phenanthrene-17,5'-oxolane]-2',3-dione			CC12CCC(=O)C=C1C=CC1C2CCC2(C)C1CCC21CCC(=O)O1	F	=	%	{'Name': {753: 'canrenone'}, 'SMILE': {753: 'CC12CCC(=O)C=C1C=CC3C2CCC4(C3CCC45CCC(=O)O5)C'}, 'Value': {753: '25'}, 'Source': {753: 'wei_train'}}	20.682270254101574	16.347342703266307	0.0	0.0	32.84209290758521	2.6670284813432352	5.252382008512728	32.84209290758521	1.3136837163034085	4.214870217202164	4.388135110462483	0.17552540441849931	2.395195064711578	196.99029169030564	7.879611667612226	6.199445178637937	0.0	0.0	53.0	25.0	1.0	0.0	3.0	28.0	0.0	22.0	0.0	3.0	0.0	0.0	0.0	0.0	0.0	0.0	0.0	292.0	308.0	459.0
377	377	Diacetolol	35.0	N-[3-acetyl-4-[2-hydroxy-3-(propan-2-ylamino)propoxy]phenyl]acetamide		28197-69-5	CC(=O)Nc1ccc(OCC(O)CNC(C)C)c(C(C)=O)c1	F	=	%	{'Name': {827: 'Diacetolol'}, 'SMILE': {827: 'CC(C)NCC(COC1=C(C=C(C=C1)NC(=O)C)C(=O)C)O'}, 'Value': {827: 35.0}, 'Source': {827: 'OCHEM'}}	16.241197555252537	13.982212673328409	0.0	1.0	25.928335775058663	2.352097535052961	4.704195070105923	25.928335775058663	1.1785607170481212	3.9643008503010515	3.709914104202352	0.16863245928192508	2.099466084209486	291.5809708832524	13.253680494693292	6.463775100767388	6.0	6.0	46.0	22.0	0.0	0.0	6.0	24.0	0.0	16.0	2.0	4.0	0.0	0.0	0.0	0.0	0.0	0.0	0.0	302.0	266.0	328.0
378	378	ROQUINIMEX	99.5	4-hydroxy-N,1-dimethyl-2-oxo-N-phenylquinoline-3-carboxamide		84088-42-6	CN(C(=O)c1c(O)c2ccccc2n(C)c1=O)c1ccccc1	F	=	%	{'Name': {772: 'ROQUINIMEX', 1385: 'Roquinimex', 242: 'Roquinimex', 437: 'roquinimex'}, 'SMILE': {772: 'CN1C2=CC=CC=C2C(=C(C1=O)C(=O)N(C)C3=CC=CC=C3)O', 1385: 'CN1C2=CC=CC=C2C(=C(C1=O)C(=O)N(C)C3=CC=CC=C3)O', 242: 'CN1C2=CC=CC=C2C(=C(C1=O)C(=O)N(C)C3=CC=CC=C3)O', 437: 'CN1C2=CC=CC=C2C(=C(C1=O)C(=O)N(C)C3=CC=CC=C3)O'}, 'Value': {772: 100.0, 1385: 99.0, 242: 100.0, 437: '99'}, 'Source': {772: 'CHEM…	17.860657497690656	15.047471142424195	0.0	0.0	30.040464028917206	2.504878176093747	5.009756352187494	30.04046402891721	1.3061071316920525	4.069166929253473	4.05876822091515	0.17646818351805	2.2337886566522527	207.96035068159415	9.041754377460615	6.170256562742687	16.0	17.0	39.0	23.0	0.0	0.0	5.0	16.0	0.0	18.0	2.0	3.0	0.0	0.0	0.0	0.0	0.0	0.0	0.0	342.0	349.0	519.0
379	379	domperidone	15.0				O=c1[nH]c2ccccc2n1CCCN1CCC(Nn2c(=O)[nH]c3cc(Cl)ccc32)CC1	F	=	%	{'Name': {183: 'domperidone', 188: 'Domperidone'}, 'SMILE': {183: 'C1CN(CCC1NN2C3=C(C=C(C=C3)Cl)NC2=O)CCCN4C5=CC=CC=C5NC4=O', 188: 'C1CN(CCC1NN2C3=C(C=C(C=C3)Cl)NC2=O)CCCN4C5=CC=CC=C5NC4=O'}, 'Value': {183: '15', 188: '15'}, 'Source': {183: 'wei_train', 188: 'adme_2010_train'}}	24.834266053633414	17.882006356126514	0.0	1.0	40.878321971559494	2.4652086023543243	4.786729171624039	40.878321971559494	1.318655547469661	4.386617772845484	4.1022866004558525	0.13233182582115652	2.54294663716863	597.3857259671103	19.270507289261623	7.523965123393931	18.0	20.0	56.0	31.0	0.0	0.0	9.0	25.0	0.0	22.0	6.0	2.0	0.0	0.0	0.0	1.0	0.0	0.0	1.0	407.60493827160496	435.1111111111111	632.6666666666666
380	380	Artemether	58.0	10-methoxy-1,5,9-trimethyl-11,14,15,16-tetraoxatetracyclo[10.3.1.04,13.08,13]hexadecane		80581-45-9	COC1OC2OC3(C)CCC4C(C)CCC(C1C)C24OO3	F	=	%	{'Name': {639: 'Artemether', 355: 'artemether', 474: 'Artemether'}, 'SMILE': {639: 'CC1CCC2C(C(OC3C24C1CCC(O3)(OO4)C)OC)C', 355: 'CC1CCC2C(C(OC3C24C1CCC(O3)(OO4)C)OC)C', 474: 'CC1CCC2C(C(OC3C24C1CCC(O3)(OO4)C)OC)C'}, 'Value': {639: 58.0, 355: '58', 474: '58'}, 'Source': {639: 'OCHEM', 355: 'wei_train', 474: 'adme_2010_train'}}	17.042111956541817	13.638955787188177	0.0	0.0	27.422531702547182	2.6509560523697937	5.259013804761015	27.422531702547182	1.3058348429784372	4.028311322697702	4.1037073943685485	0.19541463782707374	2.1538281523875638	132.28540640937172	6.299305067112939	5.626899102958574	0.0	0.0	47.0	21.0	1.0	2.0	5.0	26.0	0.0	16.0	0.0	5.0	0.0	0.0	0.0	0.0	0.0	0.0	0.0	286.0	293.0	487.0
381	381	ALENDRONIC ACID	0.75	(4-amino-1-hydroxy-1-phosphonobutyl)phosphonic acid		66376-36-1	NCCCC(O)(P(=O)(O)O)P(=O)(O)O	F	=	%	{'Name': {436: 'ALENDRONIC ACID', 109: 'Alendronate-alendronic acid', 396: '-', 590: 'alendronate', 2171: 'ALENDRONIC ACID', 1015: 'alendronate', 72: 'Alendronate'}, 'SMILE': {436: 'C(CC(O)(P(=O)(O)O)P(=O)(O)O)CN', 109: 'C(CC(O)(P(=O)(O)O)P(=O)(O)O)CN', 396: 'C(CC(O)(P(=O)(O)O)P(=O)(O)O)CN', 590: 'C(CC(O)(P(=O)(O)O)P(=O)(O)O)CN', 2171: 'C(CC(O)(P(=O)(O)O)P(=O)(O)O)CN', 1015: 'C(CC(O)(P(=O)(O)O)P(…	10.11534982262885	10.639448525501756	4.0	1.0	14.544901714204677	2.4808311124893616	4.961662224978724	14.544901714204677	1.0389215510146197	3.5098769921245174	3.177677202533709	0.22697694303812208	1.4926227270576136	70.75395632352227	5.053854023108734	4.595680691348207	0.0	0.0	27.0	14.0	0.0	0.0	10.0	13.0	0.0	4.0	1.0	7.0	0.0	2.0	0.0	0.0	0.0	0.0	0.0	234.61728395061726	64.22222222222223	334.0864197530864
382	382	Rifaximin	13.800000003333333	(2,15,17,36-tetrahydroxy-11-methoxy-3,7,12,14,16,18,22,30-octamethyl-6,23-dioxo-8,37-dioxa-24,27,33-triazahexacyclo[23.10.1.14,7.05,35.026,34.027,32]heptatriaconta-1(35),2,4,9,19,21,25(36),26(34),28,30,32-undecaen-13-yl) acetate|[(9E,19E,21Z)-2,15,17,36-tetrahydroxy-11-methoxy-3,7,12,14,16,18,22,30-octamethyl-6,23-dioxo-8,37-dioxa-24,27,33-triazahexacyclo[23.10.1.14,7.05,35.026,34.027,32]heptatri…			COC1C=COC2(C)Oc3c(C)c(O)c4c(O)c(c5c(nc6cc(C)ccn65)c4c3C2=O)NC(=O)C(C)=CC=CC(C)C(O)C(C)C(O)C(C)C(OC(C)=O)C1C	F	=	%	{'Name': {1374: 'Rifaximin', 995: 'rifaximin', 50: 'Rifaximin'}, 'SMILE': {1374: 'CC1C=CC=C(C(=O)NC2=C(C3=C(C4=C(C(=C3O)C)OC(C4=O)(OC=CC(C(C(C(C(C(C1O)C)O)C)OC(=O)C)C)OC)C)C5=C2N6C=CC(=CC6=N5)C)O)C', 995: 'CC1C=CC=C(C(=O)NC2=C(C3=C(C4=C(C(=C3O)C)OC(C4=O)(OC=CC(C(C(C(C(C(C1O)C)O)C)OC(=O)C)C)OC)C)C5=C2N6C=CC(=CC6=N5)C)O)C', 50: 'CC1/C=C/C=C(\\C(=O)NC2=C(C3=C(C4=C(C(=C3O)C)OC(C4=O)(O/C=C/C(C(C(C(C(C…	44.68909397602546	32.18427681200778	0.0	0.0	71.91590862323523	2.6717753710316776	5.244549894624646	71.91590862323523	1.2616826074251795	4.976652676363685	4.969506576445504	0.08718432590255269	3.343786729627159	12029.85416512848	211.05007307242946	11.13561286113629	17.0	20.0	108.0	57.0	0.0	4.0	14.0	51.0	0.0	43.0	3.0	11.0	0.0	0.0	0.0	0.0	0.0	0.0	0.0	844.0	846.0	1312.0
383	383	CHLORTETRACYCLINE	39.16666666666666	(4S,4aS,5aS,6S,12aR)-7-chloro-4-(dimethylamino)-1,6,10,11,12a-pentahydroxy-6-methyl-3,12-dioxo-4,4a,5,5a-tetrahydrotetracene-2-carboxamide|7-chloro-4-(dimethylamino)-1,6,10,11,12a-pentahydroxy-6-methyl-3,12-dioxo-4,4a,5,5a-tetrahydrotetracene-2-carboxamide			CN(C)C1C(=O)C(C(N)=O)=C(O)C2(O)C(=O)C3=C(O)c4c(O)ccc(Cl)c4C(C)(O)C3CC12	F	=	%	{'Name': {204: 'CHLORTETRACYCLINE', 747: 'CHLORTETRACYCLINE', 752: 'chlortetracycline', 1892: 'chlortetracycline', 2026: 'chlortetracycline', 178: 'chlortetracycline', 293: 'Chlortetracycline'}, 'SMILE': {204: 'C[C@@]1([C@H]2C[C@H]3[C@@H](C(=O)C(=C([C@]3(C(=O)C2=C(C4=C(C=CC(=C41)Cl)O)O)O)O)C(=O)N)N(C)C)O', 747: 'C[C@@]1([C@H]2C[C@H]3[C@@H](C(=O)C(=C([C@]3(C(=O)C2=C(C4=C(C=CC(=C41)Cl)O)O)O)O)C(=O)…	26.192728715069496	22.046953806140916	0.0	1.0	40.19157913918217	2.6812379229135606	5.362475845827122	40.19157913918217	1.2179266405812779	4.449349459412401	4.929562351090942	0.1493806773057861	2.7891726799883267	262.4611575822421	7.953368411583094	6.764025568440039	6.0	6.0	56.0	33.0	0.0	0.0	11.0	23.0	0.0	22.0	2.0	8.0	0.0	0.0	0.0	1.0	0.0	0.0	1.0	527.604938271605	510.1111111111111	831.4444444444445
384	384	SULFINPYRAZONE	93.0	4-[2-(benzenesulfinyl)ethyl]-1,2-diphenylpyrazolidine-3,5-dione		57-96-5	O=C1C(CCS(=O)c2ccccc2)C(=O)N(c2ccccc2)N1c1ccccc1	F	=	%	{'Name': {562: 'SULFINPYRAZONE', 343: 'Sulfinpyrazone', 412: '-', 1424: 'Sulfinpyrazone', 260: 'Sulfinpyrazone', 28: 'sulfinpyrazone'}, 'SMILE': {562: 'C1=CC=C(C=C1)N2C(=O)C(C(=O)N2C3=CC=CC=C3)CCS(=O)C4=CC=CC=C4', 343: 'C1=CC=C(C=C1)N2C(=O)C(C(=O)N2C3=CC=CC=C3)CCS(=O)C4=CC=CC=C4', 412: 'C1=CC=C(C=C1)N2C(=O)C(C(=O)N2C3=CC=CC=C3)CCS(=O)C4=CC=CC=C4', 1424: 'C1=CC=C(C=C1)N2C(=O)C(C(=O)N2C3=CC=CC=C3)C…	22.632065481034	18.040941127694083	0.0	0.0	38.667402226006985	2.531408843114618	4.892101293658461	38.667402226006985	1.3333586974485168	4.301238882487956	4.072689776668709	0.14043757850581756	2.4690143969510943	593.8702183371654	20.47828339093674	7.4513715448353	18.0	18.0	49.0	29.0	0.0	0.0	6.0	20.0	0.0	23.0	2.0	3.0	1.0	0.0	0.0	0.0	0.0	0.0	0.0	390.44444444444446	375.0	565.3333333333334
385	385	AMPICILLIN	62.0	(2S,5R,6R)-6-[[(2R)-2-amino-2-phenylacetyl]amino]-3,3-dimethyl-7-oxo-4-thia-1-azabicyclo[3.2.0]heptane-2-carboxylic acid|6-[(2-amino-2-phenylacetyl)amino]-3,3-dimethyl-7-oxo-4-thia-1-azabicyclo[3.2.0]heptane-2-carboxylic acid		69-53-4|856649-99-5	CC1(C)SC2C(NC(=O)C(N)c3ccccc3)C(=O)N2C1C(=O)O	F	=	%	{'Name': {1003: 'AMPICILLIN', 120: 'Ampicillin', 388: '-', 625: 'Ampicillin', 18: 'Ampicillin', 331: 'ampicillin', 513: 'Ampicillin'}, 'SMILE': {1003: 'CC1([C@@H](N2[C@H](S1)[C@@H](C2=O)NC(=O)[C@@H](C3=CC=CC=C3)N)C(=O)O)C', 120: 'CC1(C(N2C(S1)C(C2=O)NC(=O)C(C3=CC=CC=C3)N)C(=O)O)C', 388: 'CC1(C(N2C(S1)C(C2=O)NC(=O)C(C3=CC=CC=C3)N)C(=O)O)C', 625: 'CC1(C(N2C(S1)C(C2=O)NC(=O)C(C3=CC=CC=C3)N)C(=O)O)C'…	18.864432081774222	16.281311580730694	1.0	1.0	29.906439077134678	2.6310254785324645	5.116773517675203	29.906439077134678	1.246101628213945	4.127387276227918	3.6406873628821983	0.15169530678675827	2.167641237131932	630.6873241161254	26.278638504838558	7.322278952702185	6.0	6.0	43.0	24.0	0.0	0.0	8.0	19.0	0.0	16.0	3.0	4.0	1.0	0.0	0.0	0.0	0.0	0.0	0.0	346.44444444444446	320.66666666666663	454.6666666666667
386	386	PREDNISOLONE	75.66666666666667	(8S,9S,10R,11S,13S,14S,17R)-11,17-dihydroxy-17-(2-hydroxyacetyl)-10,13-dimethyl-7,8,9,11,12,14,15,16-octahydro-6H-cyclopenta[a]phenanthren-3-one|11,17-dihydroxy-17-(2-hydroxyacetyl)-10,13-dimethyl-7,8,9,11,12,14,15,16-octahydro-6H-cyclopenta[a]phenanthren-3-one		307518-72-5|8056-11-9	CC12C=CC(=O)C=C1CCC1C2C(O)CC2(C)C1CCC2(O)C(=O)CO	F	=	%	{'Name': {95: 'PREDNISOLONE', 313: 'Prednisolone', 1314: 'Prednisolone', 220: 'Prednisolone', 693: 'prednisone', 659: 'Prednisolone'}, 'SMILE': {95: 'C[C@]12C[C@@H]([C@H]3[C@H]([C@@H]1CC[C@@]2(C(=O)CO)O)CCC4=CC(=O)C=C[C@]34C)O', 313: 'CC12CC(C3C(C1CCC2(C(=O)CO)O)CCC4=CC(=O)C=CC34C)O', 1314: 'CC12CC(C3C(C1CCC2(C(=O)CO)O)CCC4=CC(=O)C=CC34C)O', 220: 'C[C@]12C[C@@H]([C@H]3[C@H]([C@@H]1CC[C@@]2(C(=O)C…	20.84852900510212	17.25511779879926	0.0	0.0	33.00688726441582	2.6706168875065512	5.282174636404871	33.00688726441582	1.2694956640159931	4.228268910877081	4.418226667357559	0.16993179489836766	2.4412498541319994	199.44843088048364	7.671093495403217	6.251067156115434	0.0	0.0	54.0	26.0	0.0	0.0	5.0	28.0	0.0	21.0	0.0	5.0	0.0	0.0	0.0	0.0	0.0	0.0	0.0	332.0	315.0	486.0
387	387	PIMOZIDE	46.333333333333336	3-[1-[4,4-bis(4-fluorophenyl)butyl]piperidin-4-yl]-1H-benzimidazol-2-one		2062-78-4	O=c1[nH]c2ccccc2n1C1CCN(CCCC(c2ccc(F)cc2)c2ccc(F)cc2)CC1	F	=	%	{'Name': {267: 'PIMOZIDE', 415: 'PIMOZIDE', 308: 'pimozide', 1291: 'pimozide', 1682: 'pimozide', 1738: 'pimozide', 62: 'pimozide'}, 'SMILE': {267: 'C1CN(CCC1N2C3=CC=CC=C3NC2=O)CCCC(C4=CC=C(C=C4)F)C5=CC=C(C=C5)F', 415: 'C1CN(CCC1N2C3=CC=CC=C3NC2=O)CCCC(C4=CC=C(C=C4)F)C5=CC=C(C=C5)F', 308: 'C1CN(CCC1N2C3=CC=CC=C3NC2=O)CCCC(C4=CC=C(C=C4)F)C5=CC=C(C=C5)F', 1291: 'C1CN(CCC1N2C3=CC=CC=C3NC2=O)CCCC(C4=C…	26.95558639719305	19.276049000850936	0.0	1.0	44.979476294976045	2.481065606083701	4.84677307232417	44.979476294976045	1.3229257733816484	4.467226132517346	3.8699106059442974	0.11382090017483228	2.577006839157815	2537.4107911083693	74.62972915024615	9.062674898140713	21.0	22.0	63.0	34.0	0.0	0.0	6.0	29.0	0.0	28.0	3.0	1.0	0.0	0.0	2.0	0.0	0.0	0.0	2.0	466.0	454.0	631.0
388	388	BUNOLOL	77.0	5-[(2R)-3-(tert-butylamino)-2-hydroxypropoxy]-3,4-dihydro-2H-naphthalen-1-one|5-[3-(tert-butylamino)-2-hydroxypropoxy]-3,4-dihydro-2H-naphthalen-1-one		27591-01-1|47141-41-3	CC(C)(C)NCC(O)COc1cccc2c1CCCC2=O	F	=	%	{'Name': {726: 'BUNOLOL', 1055: 'Levobunolol', 1683: 'Bunolol', 107: 'levobunolol', 605: 'Levobunolol'}, 'SMILE': {726: 'CC(C)(C)NC[C@H](COC1=CC=CC2=C1CCCC2=O)O', 1055: 'CC(C)(C)NCC(COC1=CC=CC2=C1CCCC2=O)O', 1683: 'CC(C)(C)NCC(COC1=CC=CC2=C1CCCC2=O)O', 107: 'CC(C)(C)NCC(COC1=CC=CC2=C1CCCC2=O)O', 605: 'CC(C)(C)NCC(COC1=CC=CC2=C1CCCC2=O)O'}, 'Value': {726: 79.0, 1055: 75.0, 1683: 79.0, 107: '75', 6…	16.130564309820436	13.274392107308438	0.0	1.0	25.73221658717137	2.4070062411701234	4.8140124823402495	25.73221658717137	1.2253436470081605	3.9541302838087904	3.609549421913559	0.1718833058054076	2.0255202954099065	342.6168132804271	16.315086346687004	6.578550004956467	6.0	6.0	46.0	21.0	0.0	0.0	4.0	25.0	0.0	17.0	1.0	3.0	0.0	0.0	0.0	0.0	0.0	0.0	0.0	252.0	237.0	308.0
389	389	CEFEPIME	99.0	7-[[2-(2-amino-1,3-thiazol-4-yl)-2-methoxyiminoacetyl]amino]-3-[(1-methylpyrrolidin-1-ium-1-yl)methyl]-8-oxo-5-thia-1-azabicyclo[4.2.0]oct-2-ene-2-carboxylic acid		88376-58-3	CON=C(C(=O)NC1C(=O)N2C(C(=O)O)=C(C[N+]3(C)CCCC3)CSC12)c1csc(N)n1	F	=	%	{'Name': {719: 'CEFEPIME'}, 'SMILE': {719: 'C[N+]1(CCCC1)CC2=C(N3C(C(C3=O)NC(=O)C(=NOC)C4=CSC(=N4)N)SC2)C(=O)O'}, 'Value': {719: 99.0}, 'Source': {719: 'OCHEM'}}	25.090643932154016	20.99181634352451	1.0	1.0	40.502180075177876	2.580896932660769	5.1591099691711815	40.502180075177876	1.2656931273493086	4.410170893621093	4.1640180955448844	0.13012556548577764	2.589631306260989	591.4656712472386	18.483302226476205	7.545754454764333	5.0	5.0	57.0	32.0	0.0	0.0	13.0	25.0	0.0	19.0	6.0	5.0	2.0	0.0	0.0	0.0	0.0	0.0	0.0	466.8888888888889	444.0	612.0
390	390	Dienogest	94.0	2-(17-hydroxy-13-methyl-3-oxo-1,2,6,7,8,11,12,14,15,16-decahydrocyclopenta[a]phenanthren-17-yl)acetonitrile			CC12CCC3=C4CCC(=O)C=C4CCC3C1CCC2(O)CC#N	F	=	%	{'Name': {835: 'Dienogest', 599: 'dienogest', 782: 'Dienogest'}, 'SMILE': {835: 'CC12CCC3=C4CCC(=O)C=C4CCC3C1CCC2(CC#N)O', 599: 'CC12CCC3=C4CCC(=O)C=C4CCC3C1CCC2(CC#N)O', 782: 'CC12CCC3=C4CCC(=O)C=C4CCC3C1CCC2(CC#N)O'}, 'Value': {835: 94.0, 599: '94', 782: '94'}, 'Source': {835: 'OCHEM', 599: 'wei_train', 782: 'adme_2010_train'}}	18.493898995398283	14.675142723714695	0.0	0.0	29.859126460857752	2.623819545189951	5.1672408550768	29.859126460857752	1.298222889602511	4.108107723817733	4.0988721115604365	0.17821183093741028	2.24362096405851	194.44951632311057	8.454326796656982	6.10308169612369	0.0	0.0	48.0	23.0	0.0	0.0	3.0	25.0	0.0	20.0	1.0	2.0	0.0	0.0	0.0	0.0	0.0	0.0	0.0	262.0	265.0	369.0
391	391	Tirofiban	0.0	2-(butylsulfonylamino)-3-[4-(4-piperidin-4-ylbutoxy)phenyl]propanoic acid		158808-86-7	CCCCS(=O)(=O)NC(Cc1ccc(OCCCCC2CCNCC2)cc1)C(=O)O	F	=	%	{'Name': {1477: 'Tirofiban', 770: 'tirofiban', 31: 'Tirofiban'}, 'SMILE': {1477: 'CCCCS(=O)(=O)NC(CC1=CC=C(C=C1)OCCCCC2CCNCC2)C(=O)O', 770: 'CCCCS(=O)(=O)NC(CC1=CC=C(C=C1)OCCCCC2CCNCC2)C(=O)O', 31: 'CCCCS(=O)(=O)NC(CC1=CC=C(C=C1)OCCCCC2CCNCC2)C(=O)O'}, 'Value': {1477: 0.0, 770: '0', 31: '0'}, 'Source': {1477: 'OCHEM', 770: 'wei_train', 31: 'adme_2010_train'}}	22.41648694694123	16.87770956374759	1.0	1.0	37.486887573761436	2.3178028880451285	4.635605776090255	37.48688757376144	1.2495629191253814	4.28585249956905	4.235048312301405	0.1411682770767135	2.542007024570436	961.4576203167184	32.04858734389061	7.967062776091863	6.0	6.0	66.0	30.0	0.0	0.0	8.0	36.0	0.0	22.0	2.0	5.0	1.0	0.0	0.0	0.0	0.0	0.0	0.0	352.44444444444446	260.0	424.3333333333333
392	392	Pizotyline	78.0	1-methyl-4-(6-thiatricyclo[8.4.0.03,7]tetradeca-1(14),3(7),4,10,12-pentaen-2-ylidene)piperidine		15574-96-6	CN1CCC(=C2c3ccccc3CCc3sccc32)CC1	F	=	%	{'Name': {1306: 'Pizotyline', 520: 'pizotyline', 626: 'Pizotyline'}, 'SMILE': {1306: 'CN1CCC(=C2C3=C(CCC4=CC=CC=C42)SC=C3)CC1', 520: 'CN1CCC(=C2C3=C(CCC4=CC=CC=C42)SC=C3)CC1', 626: 'CN1CCC(=C2C3=C(CCC4=CC=CC=C42)SC=C3)CC1'}, 'Value': {1306: 78.0, 520: '78', 626: '78'}, 'Source': {1306: 'OCHEM', 520: 'wei_train', 626: 'adme_2010_train'}}	16.87775197561892	13.718737930788194	0.0	1.0	28.408689881600324	2.491776633217315	4.898253001057091	28.408689881600324	1.352794756266682	4.008638886038221	4.123692644513177	0.1963663164053894	2.158686379618145	141.56942590220297	6.7414012334382365	5.69472758390543	11.0	11.0	42.0	21.0	0.0	0.0	2.0	21.0	0.0	19.0	1.0	0.0	1.0	0.0	0.0	0.0	0.0	0.0	0.0	200.44444444444446	225.66666666666666	314.0
393	393	-	70.0	1-[2-[(1-carboxy-3-phenylpropyl)amino]propanoyl]-2,3,3a,4,5,6,7,7a-octahydroindole-2-carboxylic acid		83601-86-9	CC(NC(CCc1ccccc1)C(=O)O)C(=O)N1C(C(=O)O)CC2CCCCC21	F	=	%	{'Name': {547: '-'}, 'SMILE': {547: 'CC(C(=O)N1C2CCCCC2CC1C(=O)O)NC(CCC3=CC=CC=C3)C(=O)O'}, 'Value': {547: 70.0}, 'Source': {547: 'OCHEM'}}	22.29356821359087	18.698859219679708	2.0	1.0	36.898627731025584	2.500864598843092	4.8536728797074975	36.898627731025584	1.2723664734836408	4.283144739180434	3.890372280421977	0.134150768290413	2.423215591951611	1335.3692706283657	46.04721622856434	8.261673876790317	6.0	6.0	59.0	29.0	0.0	0.0	7.0	30.0	0.0	22.0	2.0	5.0	0.0	0.0	0.0	0.0	0.0	0.0	0.0	382.0	348.0	487.0
394	394	Antrafenine	99.5	2-[4-[3-(trifluoromethyl)phenyl]piperazin-1-yl]ethyl 2-[[7-(trifluoromethyl)quinolin-4-yl]amino]benzoate		55300-30-6	O=C(OCCN1CCN(c2cccc(C(F)(F)F)c2)CC1)c1ccccc1Nc1ccnc2cc(C(F)(F)F)ccc12	F	=	%	{'Name': {633: 'Antrafenine', 944: 'antrafenine', 902: 'Antrafenine'}, 'SMILE': {633: 'C1CN(CCN1CCOC(=O)C2=CC=CC=C2NC3=C4C=CC(=CC4=NC=C3)C(F)(F)F)C5=CC=CC(=C5)C(F)(F)F', 944: 'C1CN(CCN1CCOC(=O)C2=CC=CC=C2NC3=C4C=CC(=CC4=NC=C3)C(F)(F)F)C5=CC=CC(=C5)C(F)(F)F', 902: 'C1CN(CCN1CCOC(=O)C2=CC=CC=C2NC3=C4C=CC(=CC4=NC=C3)C(F)(F)F)C5=CC=CC(=C5)C(F)(F)F'}, 'Value': {633: 99.0, 944: '99', 902: '100'}, 'Sour…	33.264393783673	22.7112739033516	0.0	1.0	53.42325681806224	2.445641711112313	4.891283422224626	53.42325681806224	1.271982305191958	4.668799473001322	4.525657382121902	0.10775374719337862	2.9448473697064066	2864.1731991421884	68.19459997957591	9.395119526102166	22.0	23.0	68.0	42.0	0.0	0.0	12.0	26.0	0.0	30.0	4.0	2.0	0.0	0.0	6.0	0.0	0.0	0.0	6.0	774.0	668.0	1146.0
395	395	zolpidem	72.0	2-[6-methyl-2-(4-methylphenyl)imidazo[1,2-a]pyridin-3-yl]-N,N-dipropylacetamide			CCCN(CCC)C(=O)Cc1c(-c2ccc(C)cc2)nc2ccc(C)cn12	F	=	%	{'Name': {805: 'zolpidem', 899: 'Zolpidem'}, 'SMILE': {805: 'CCCN(CCC)C(=O)CC1=C(N=C2N1C=C(C=C2)C)C3=CC=C(C=C3)C', 899: 'CCCN(CCC)C(=O)CC1=C(N=C2N1C=C(C=C2)C)C3=CC=C(C=C3)C'}, 'Value': {805: '72', 899: '72'}, 'Source': {805: 'wei_train', 899: 'adme_2010_train'}}	20.63206548103401	17.22008785183971	0.0	0.0	34.51476733873047	2.5044691334236813	4.852797408643489	34.51476733873047	1.2783247162492768	4.215032264592088	4.1057325562359575	0.1520641687494799	2.4056359546186235	378.2344657124223	14.0086839152749	6.928766055998447	15.0	16.0	56.0	27.0	0.0	0.0	4.0	29.0	0.0	23.0	3.0	1.0	0.0	0.0	0.0	0.0	0.0	0.0	0.0	310.0	338.0	472.0
396	396	NORDEXFENFLURAMINE	85.0	(2R)-1-[3-(trifluoromethyl)phenyl]propan-2-amine|(2S)-1-[3-(trifluoromethyl)phenyl]propan-2-amine|1-[3-(trifluoromethyl)phenyl]propan-2-amine		1886-26-6|19036-73-8|37577-22-3	CC(N)Cc1cccc(C(F)(F)F)c1	F	=	%	{'Name': {735: 'NORDEXFENFLURAMINE', 736: '', 1212: 'NORFENFLURAMINE', 1762: '-', 1911: 'Nordexfenfluramine', 1: 'norfenfluramine', 675: 'Norfenfluramine'}, 'SMILE': {735: 'C[C@@H](CC1=CC(=CC=C1)C(F)(F)F)N', 736: 'C[C@H](CC1=CC(=CC=C1)C(F)(F)F)N', 1212: 'CC(CC1=CC(=CC=C1)C(F)(F)F)N', 1762: 'CC(CC1=CC(=CC=C1)C(F)(F)F)N', 1911: 'CC(CC1=CC(=CC=C1)C(F)(F)F)N', 1: 'CC(CC1=CC(=CC=C1)C(F)(F)F)N', 675: '…	10.533420847069053	9.687844433851103	0.0	1.0	15.85433258203063	2.3357802487141743	4.671560497428347	15.85433258203063	1.1324523272879021	3.5332022316061114	3.3566016520670647	0.2397572608619332	1.5474012856977042	64.68008594017994	4.620006138584281	4.505925600027132	6.0	6.0	26.0	14.0	0.0	0.0	4.0	12.0	0.0	10.0	1.0	0.0	0.0	0.0	3.0	0.0	0.0	0.0	3.0	254.0	192.0	357.0
397	397	AGOMELATINE	8.0	N-[2-(7-methoxynaphthalen-1-yl)ethyl]acetamide		138112-76-2	COc1ccc2cccc(CCNC(C)=O)c2c1	F	=	%	{'Name': {1135: 'AGOMELATINE', 259: 'agomelatine'}, 'SMILE': {1135: 'CC(=O)NCCC1=CC=CC2=C1C=C(C=C2)OC', 259: 'CC(=O)NCCC1=CC=CC2=C1C=C(C=C2)OC'}, 'Value': {1135: 11.0, 259: '5'}, 'Source': {1135: 'CHEMBL', 259: 'wei_train'}}	13.572928212987001	11.270316063981817	0.0	0.0	22.864179128122824	2.398420188056744	4.796840376113487	22.864179128122824	1.2702321737846014	3.7993537351799143	3.5726409278241453	0.19848005154578585	1.861091742902328	177.15715192086134	9.842063995603407	5.764823867517558	10.0	11.0	35.0	18.0	0.0	0.0	3.0	17.0	0.0	15.0	1.0	2.0	0.0	0.0	0.0	0.0	0.0	0.0	0.0	232.0	225.0	279.0
398	398	TRIMETHOBENZAMIDE	80.0	N-[[4-[2-(dimethylamino)ethoxy]phenyl]methyl]-3,4,5-trimethoxybenzamide		138-56-7	COc1cc(C(=O)NCc2ccc(OCCN(C)C)cc2)cc(OC)c1OC	F	=	%	{'Name': {1508: 'TRIMETHOBENZAMIDE', 690: 'trimethobenzamide', 637: 'Trimethobenzamide'}, 'SMILE': {1508: 'CN(C)CCOC1=CC=C(C=C1)CNC(=O)C2=CC(=C(C(=C2)OC)OC)OC', 690: 'CN(C)CCOC1=CC=C(C=C1)CNC(=O)C2=CC(=C(C(=C2)OC)OC)OC', 637: 'CN(C)CCOC1=CC=C(C=C1)CNC(=O)C2=CC(=C(C(=C2)OC)OC)OC'}, 'Value': {1508: 80.0, 690: '80', 637: '80'}, 'Source': {1508: 'OCHEM', 690: 'wei_train', 637: 'adme_2010_train'}}	20.71294571007377	16.30469861411068	0.0	1.0	35.352383681296565	2.394441183152338	4.788882366304676	35.352383681296565	1.2625851314748773	4.221518937546943	3.878019594943365	0.13850069981940588	2.3849440268365485	1280.177773270752	45.720634759669714	8.184373649818916	12.0	12.0	56.0	28.0	0.0	0.0	7.0	28.0	0.0	21.0	2.0	5.0	0.0	0.0	0.0	0.0	0.0	0.0	0.0	404.0	368.0	486.0
399	399	Pyrimethamine	95.0	5-(4-chlorophenyl)-6-ethylpyrimidine-2,4-diamine		58-14-0	CCc1nc(N)nc(N)c1-c1ccc(Cl)cc1	F	=	%	{'Name': {1343: 'Pyrimethamine', 95: 'pyrimethamine'}, 'SMILE': {1343: 'CCC1=C(C(=NC(=N1)N)N)C2=CC=C(C=C2)Cl', 95: 'CCC1=C(C(=NC(=N1)N)N)C2=CC=C(C=C2)Cl'}, 'Value': {1343: 90.0, 95: '100'}, 'Source': {1343: 'OCHEM', 95: 'wei_train'}}	12.934771117021752	11.293152010762432	0.0	0.0	21.36115643774462	2.412643626782616	4.825287253565231	21.36115643774462	1.2565386139849775	3.75223734719011	3.7079157696396168	0.21811269233174216	1.8410981826608495	87.56039721574386	5.150611600926109	5.002957060204302	12.0	12.0	30.0	17.0	0.0	0.0	5.0	13.0	0.0	12.0	4.0	0.0	0.0	0.0	0.0	1.0	0.0	0.0	1.0	205.60493827160494	231.11111111111111	318.6666666666667
400	400	DEXTROFLOXACINE	96.9	(2R)-7-fluoro-2-methyl-6-(4-methylpiperazin-1-yl)-10-oxo-4-oxa-1-azatricyclo[7.3.1.05,13]trideca-5(13),6,8,11-tetraene-11-carboxylic acid|(2S)-7-fluoro-2-methyl-6-(4-methylpiperazin-1-yl)-10-oxo-4-oxa-1-azatricyclo[7.3.1.05,13]trideca-5(13),6,8,11-tetraene-11-carboxylic acid|7-fluoro-2-methyl-6-(4-methylpiperazin-1-yl)-10-oxo-4-oxa-1-azatricyclo[7.3.1.05,13]trideca-5(13),6,8,11-tetraene-11-carbox…		100986-85-4|100986-86-5|83380-47-6	CC1COc2c(N3CCN(C)CC3)c(F)cc3c(=O)c(C(=O)O)cn1c23	F	=	%	{'Name': {12: 'DEXTROFLOXACINE', 80: 'LEVOFLOXACIN', 196: 'OFLOXACIN', 505: 'LEVOFLOXACIN', 662: 'OFLOXACIN', 762: 'LEVOFLOXACIN', 1156: 'LEVOFLOXACIN', 248: 'levofloxacin', 295: 'Ofloxacin', 1059: 'levofloxacin', 1734: 'DEXTROFLOXACINE', 1905: 'levofloxacin', 1938: 'levofloxacin', 2011: 'Ofloxacin', 152: 'Levofloxacin', 198: 'Ofloxacin', 452: 'ofloxacin', 857: 'Ofloxacin'}, 'SMILE': {12: 'C[C@@H…	20.758034307658143	16.164168990233684	1.0	1.0	33.46582201659464	2.5785233443199886	5.157046688639976	33.46582201659464	1.2871470006382555	4.212470854925482	4.358686956171379	0.1676418060065915	2.4276823001901247	228.2010189284596	8.776962266479215	6.385738347513189	10.0	11.0	46.0	26.0	0.0	0.0	8.0	20.0	0.0	18.0	3.0	4.0	0.0	0.0	1.0	0.0	0.0	0.0	1.0	434.0	412.0	635.0
401	401	Chlorprothixene	41.0	(3E)-3-(2-chlorothioxanthen-9-ylidene)-N,N-dimethylpropan-1-amine|3-(2-chlorothioxanthen-9-ylidene)-N,N-dimethylpropan-1-amine		113-59-7|4546-35-4	CN(C)CCC=C1c2ccccc2Sc2ccc(Cl)cc21	F	=	%	{'Name': {751: 'Chlorprothixene', 111: 'chlorprothixene', 369: 'Chlorprothixene'}, 'SMILE': {751: 'CN(C)CCC=C1C2=CC=CC=C2SC3=C1C=C(C=C3)Cl', 111: 'CN(C)CCC=C1C2=CC=CC=C2SC3=C1C=C(C=C3)Cl', 369: 'CN(C)CC/C=C/1\\C2=CC=CC=C2SC3=C1C=C(C=C3)Cl'}, 'Value': {751: 41.0, 111: '41', 369: '41'}, 'Source': {751: 'OCHEM', 111: 'wei_train', 369: 'adme_2010_train'}}	16.42986490843461	12.976414211606034	0.0	1.0	27.18242529190058	2.484765485602767	4.969530971205529	27.182425291900582	1.2944012043762183	3.9791678462018805	3.881739734754369	0.18484474927401756	2.0982207831159054	234.3802389632848	11.160963760156418	6.198882094114245	12.0	12.0	39.0	21.0	0.0	0.0	3.0	18.0	0.0	18.0	1.0	0.0	1.0	0.0	0.0	1.0	0.0	0.0	1.0	204.04938271604937	222.44444444444446	294.0
402	402	Sodium_oxybate	25.0	4-hydroxybutanoic acid		35054-79-6	O=C(O)CCCO	F	=	%	{'Name': {264: 'Sodium_oxybate'}, 'SMILE': {264: 'C(CC(=O)O)CO'}, 'Value': {264: '25'}, 'Source': {264: 'adme_2010_train'}}	4.461420286601642	4.736714017448183	1.0	0.0	7.727406610312544	1.931851652578136	3.863703305156272	7.727406610312544	1.103915230044649	2.752227315274452	2.481380475434849	0.35448292506212126	0.5521401046902373	16.819498868183153	2.402785552597593	2.46586391635623	0.0	0.0	15.0	7.0	0.0	0.0	3.0	8.0	0.0	4.0	0.0	3.0	0.0	0.0	0.0	0.0	0.0	0.0	0.0	114.0	70.0	74.0
403	403	Glyceryl-1-nitrate	89.0	2,3-dihydroxypropyl nitrate		624-43-1	O=[N+]([O-])OCC(O)CO	F	=	%	{'Name': {711: 'Glyceryl-1-nitrate'}, 'SMILE': {711: 'C(C(CO[N+](=O)[O-])O)O'}, 'Value': {711: '89'}, 'Source': {711: 'adme_2010_train'}}	5.9850236487159165	6.255589689042736	0.0	0.0	10.150470419531823	2.0356484042567025	4.071296808513406	10.150470419531823	1.127830046614647	3.0179493670190167	2.81143200012697	0.3123813333474411	0.9283334464675814	24.418903588661525	2.7132115098512806	3.089997053927574	0.0	0.0	16.0	9.0	0.0	0.0	6.0	7.0	0.0	3.0	1.0	5.0	0.0	0.0	0.0	0.0	0.0	0.0	0.0	204.0	125.0	185.0
404	404	Nifedipine	49.5	methyl 5-acetyloxy-2,6-dimethyl-4-(2-nitrophenyl)-1,4-dihydropyridine-3-carboxylate			COC(=O)C1=C(C)NC(C)=C(OC(C)=O)C1c1ccccc1[N+](=O)[O-]	F	=	%	{'Name': {1195: 'Nifedipine', 376: 'nifedipine', 35: 'Nifedipine'}, 'SMILE': {1195: 'CC1=C(C(C(=C(N1)C)OC(=O)C)C2=CC=CC=C2[N+](=O)[O-])C(=O)OC', 376: 'CC1=C(C(C(=C(N1)C)OC(=O)C)C2=CC=CC=C2[N+](=O)[O-])C(=O)OC', 35: 'CC1=C(C(C(=C(N1)C)OC(=O)C)C2=CC=CC=C2[N+](=O)[O-])C(=O)OC'}, 'Value': {1195: 50.0, 376: '49', 35: '50'}, 'Source': {1195: 'OCHEM', 376: 'wei_train', 35: 'adme_2010_train'}}	18.82698399287944	17.02927654241249	0.0	0.0	30.585383544334835	2.5066424231033606	5.01328484620672	30.58538354433484	1.2234153417733935	4.123231914021211	4.225378554424495	0.1690151421769798	2.357399587349924	176.2320115031889	7.049280460127555	6.088092105964558	6.0	6.0	43.0	25.0	0.0	0.0	8.0	18.0	0.0	17.0	2.0	6.0	0.0	0.0	0.0	0.0	0.0	0.0	0.0	438.0	389.0	567.0
405	405	IMIPRAMINE	45.5	3-(5,6-dihydrobenzo[b][1]benzazepin-11-yl)-N,N-dimethylpropan-1-amine		2241983-10-6	CN(C)CCCN1c2ccccc2CCc2ccccc21	F	=	%	{'Name': {447: 'IMIPRAMINE', 904: 'IMIPRAMINE', 228: 'Imipramine', 1014: 'Imipramine', 1676: 'Imipramine', 1718: 'Imipramine', 532: 'imipramine', 373: 'Imipramine'}, 'SMILE': {447: 'CN(C)CCCN1C2=CC=CC=C2CCC3=CC=CC=C31', 904: 'CN(C)CCCN1C2=CC=CC=C2CCC3=CC=CC=C31', 228: 'CN(C)CCCN1C2=CC=CC=C2CCC3=CC=CC=C31', 1014: 'CN(C)CCCN1C2=CC=CC=C2CCC3=CC=CC=C31', 1676: 'CN(C)CCCN1C2=CC=CC=C2CCC3=CC=CC=C31', 1…	16.32047510869343	13.124504613264884	0.0	1.0	27.545010834223557	2.447633478289314	4.822977605706516	27.545010834223557	1.3116671825820743	3.97482129666178	3.9419550376385755	0.187712144649456	2.113614147417834	212.80106608333364	10.133384099206364	6.102295111974419	12.0	12.0	45.0	21.0	0.0	0.0	2.0	24.0	0.0	19.0	2.0	0.0	0.0	0.0	0.0	0.0	0.0	0.0	0.0	208.0	232.0	307.0
406	406	rabeprazole	52.0	2-[[4-(3-methoxypropoxy)-3-methylpyridin-1-ium-2-yl]methylsulfinyl]-1H-benzimidazole			COCCCOc1cc[nH+]c(CS(=O)c2nc3ccccc3[nH]2)c1C	F	=	%	{'Name': {457: 'rabeprazole'}, 'SMILE': {457: 'CC1=C(C=C[NH+]=C1CS(=O)C2=NC3=CC=CC=C3N2)OCCCOC'}, 'Value': {457: '52'}, 'Source': {457: 'wei_train'}}	19.148902233439625	15.162301416844704	0.0	1.0	32.607210888301836	2.418000605432913	4.75809156833251	32.607210888301836	1.3042884355320734	4.138145902449043	4.119893402537391	0.16479573610149564	2.332118021730338	635.3311238639324	25.413244954557296	7.370437049760315	15.0	16.0	47.0	25.0	0.0	0.0	7.0	22.0	0.0	18.0	3.0	3.0	1.0	0.0	0.0	0.0	0.0	0.0	0.0	326.44444444444446	295.0	408.66666666666663
407	407	PROBENECID	99.5	4-(dipropylsulfamoyl)benzoic acid		57-66-9	CCCN(CCC)S(=O)(=O)c1ccc(C(=O)O)cc1	F	=	%	{'Name': {703: 'PROBENECID', 316: 'Probenecid', 1321: 'Probenecid', 222: 'Probenecid', 167: 'probenecid', 875: 'Probenecid'}, 'SMILE': {703: 'CCCN(CCC)S(=O)(=O)C1=CC=C(C=C1)C(=O)O', 316: 'CCCN(CCC)S(=O)(=O)C1=CC=C(C=C1)C(=O)O', 1321: 'CCCN(CCC)S(=O)(=O)C1=CC=C(C=C1)C(=O)O', 222: 'CCCN(CCC)S(=O)(=O)C1=CC=C(C=C1)C(=O)O', 167: 'CCCN(CCC)S(=O)(=O)C1=CC=C(C=C1)C(=O)O', 875: 'CCCN(CCC)S(=O)(=O)C1=CC=C(…	13.807986459065374	12.716102448999061	1.0	0.0	22.785133354517317	2.4096289463850193	4.819257892770038	22.785133354517317	1.1992175449745957	3.82658513479044	3.7006502150899103	0.19477106395210053	1.9503624241912805	118.68270142018982	6.246457969483674	5.418307443555288	6.0	6.0	38.0	19.0	0.0	0.0	6.0	19.0	0.0	13.0	1.0	4.0	1.0	0.0	0.0	0.0	0.0	0.0	0.0	260.44444444444446	172.0	362.66666666666663
408	408	perhexiline	73.5	2-(2,2-dicyclohexylethyl)piperidine		10118-35-1	C1CCC(C(CC2CCCCN2)C2CCCCC2)CC1	F	=	%	{'Name': {1270: 'perhexiline', 560: 'perhexiline', 590: 'Perhexiline'}, 'SMILE': {1270: 'C1CCC(CC1)C(CC2CCCCN2)C3CCCCC3', 560: 'C1CCC(CC1)C(CC2CCCCN2)C3CCCCC3', 590: 'C1CCC(CC1)C(CC2CCCCN2)C3CCCCC3'}, 'Value': {1270: 73.5, 560: '73.5', 590: '73.5'}, 'Source': {1270: 'OCHEM', 560: 'wei_train', 590: 'adme_2010_train'}}	15.47546895706429	12.527073203803566	0.0	1.0	27.2903786151833	2.3582944711822638	4.716588942364526	27.2903786151833	1.364518930759165	3.9225490784162114	4.011087124048569	0.20055435620242842	2.0822094883905833	127.17241866664676	6.358620933332338	5.538690973572286	0.0	0.0	55.0	20.0	0.0	0.0	1.0	35.0	0.0	19.0	1.0	0.0	0.0	0.0	0.0	0.0	0.0	0.0	0.0	112.0	124.0	158.0
409	409	EPRISTERIDE	93.0	(8S,9S,10R,13S,14S,17S)-17-(tert-butylcarbamoyl)-10,13-dimethyl-2,7,8,9,11,12,14,15,16,17-decahydro-1H-cyclopenta[a]phenanthrene-3-carboxylic acid|17-(tert-butylcarbamoyl)-10,13-dimethyl-2,7,8,9,11,12,14,15,16,17-decahydro-1H-cyclopenta[a]phenanthrene-3-carboxylic acid			CC(C)(C)NC(=O)C1CCC2C3CC=C4C=C(C(=O)O)CCC4(C)C3CCC12C	F	=	%	{'Name': {404: 'EPRISTERIDE', 888: 'Epristeride', 101: 'Epristeride', 221: 'epristeride'}, 'SMILE': {404: 'C[C@]12CC[C@H]3[C@H]([C@@H]1CC[C@@H]2C(=O)NC(C)(C)C)CC=C4[C@@]3(CCC(=C4)C(=O)O)C', 888: 'CC12CCC3C(C1CCC2C(=O)NC(C)(C)C)CC=C4C3(CCC(=C4)C(=O)O)C', 101: 'C[C@]12CC[C@H]3[C@H]([C@@H]1CC[C@@H]2C(=O)NC(C)(C)C)CC=C4[C@@]3(CCC(=C4)C(=O)O)C', 221: 'CC12CCC3C(C1CCC2C(=O)NC(C)(C)C)CC=C4C3(CCC(=C4)C(=…	23.341980824828415	18.305175481431366	1.0	0.0	35.54316285842451	2.6227685846349473	5.2021071981438745	35.5431628584245	1.225626305462914	4.325224753766302	4.492981371597012	0.1549303921240349	2.5672272209772675	307.462925656108	10.60216985021062	6.793065249998213	0.0	0.0	66.0	29.0	0.0	0.0	4.0	37.0	0.0	25.0	1.0	3.0	0.0	0.0	0.0	0.0	0.0	0.0	0.0	312.0	320.0	462.0
410	410	NICOTINE	39.5	3-(1-methylpyrrolidin-2-yl)pyridine|3-[(2S)-1-methylpyrrolidin-2-yl]pyridine		104062-50-2|75202-10-7	CN1CCCC1c1cccnc1	F	=	%	{'Name': {152: 'NICOTINE', 221: 'NICOTINE', 287: 'Nicotine', 1194: 'Nicotine', 1639: 'Nicotine', 190: 'Nicotine', 20: 'nicotine', 307: 'Nicotine'}, 'SMILE': {152: 'CN1CCC[C@H]1C2=CN=CC=C2', 221: 'CN1CCC[C@H]1C2=CN=CC=C2', 287: 'CN1CCCC1C2=CN=CC=C2', 1194: 'CN1CCCC1C2=CN=CC=C2', 1639: 'CN1CCCC1C2=CN=CC=C2', 190: 'CN1CCC[C@H]1C2=CN=CC=C2', 20: 'CN1CCCC1C2=CN=CC=C2', 307: 'CN1CCCC1C2=CN=CC=C2'}, 'Va…	9.220897726126537	8.572792143083413	0.0	1.0	15.888779152800653	2.3429230827771694	4.596194689683312	15.888779152800653	1.3240649294000544	3.4223669702668964	3.234957648281094	0.26957980402342446	1.3563373929396665	50.901225123845926	4.241768760320494	4.1122085492915375	6.0	6.0	26.0	12.0	0.0	0.0	2.0	14.0	0.0	10.0	2.0	0.0	0.0	0.0	0.0	0.0	0.0	0.0	0.0	124.0	128.0	161.0
411	411	LAMIVUDINE	86.5	4-amino-1-[(2R,5S)-2-(hydroxymethyl)-1,3-oxathiolan-5-yl]pyrimidin-2-one|4-amino-1-[2-(hydroxymethyl)-1,3-oxathiolan-5-yl]pyrimidin-2-one		1117764-41-6|141434-39-1	Nc1ccn(C2CSC(CO)O2)c(=O)n1	F	=	%	{'Name': {717: 'LAMIVUDINE', 939: 'LAMIVUDINE', 1150: 'LAMIVUDINE', 241: 'Lamivudine', 1045: 'Lamivudine', 1721: 'Lamivudine', 148: 'Lamivudine'}, 'SMILE': {717: 'C1[C@H](O[C@H](S1)CO)N2C=CC(=NC2=O)N', 939: 'C1[C@H](O[C@H](S1)CO)N2C=CC(=NC2=O)N', 1150: 'C1[C@H](O[C@H](S1)CO)N2C=CC(=NC2=O)N', 241: 'C1C(OC(S1)CO)N2C=CC(=NC2=O)N', 1045: 'C1C(OC(S1)CO)N2C=CC(=NC2=O)N', 1721: 'C1C(OC(S1)CO)N2C=CC(=NC2…	11.45160786942736	10.331205535620143	0.0	0.0	18.93428268052292	2.3833127616580487	4.703569135381134	18.93428268052292	1.2622855120348613	3.6354153250336765	3.568489914906281	0.23789932766041874	1.6776076213894768	70.48298046370019	4.6988653642466796	4.660836376919444	6.0	6.0	26.0	15.0	0.0	0.0	7.0	11.0	0.0	8.0	3.0	3.0	1.0	0.0	0.0	0.0	0.0	0.0	0.0	232.44444444444446	208.33333333333331	301.3333333333333
412	412	ENTACAPONE	33.5	(E)-2-cyano-3-(3,4-dihydroxy-5-nitrophenyl)-N,N-diethylprop-2-enamide|2-cyano-3-(3,4-dihydroxy-5-nitrophenyl)-N,N-diethylprop-2-enamide			CCN(CC)C(=O)C(C#N)=Cc1cc(O)c(O)c([N+](=O)[O-])c1	F	=	%	{'Name': {320: 'ENTACAPONE', 194: 'Entacapone', 884: 'Entacapone', 100: 'Entacapone', 196: 'entacapone', 377: 'Entacapone'}, 'SMILE': {320: 'CCN(CC)C(=O)/C(=C/C1=CC(=C(C(=C1)O)O)[N+](=O)[O-])/C#N', 194: 'CCN(CC)C(=O)C(=CC1=CC(=C(C(=C1)O)O)[N+](=O)[O-])C#N', 884: 'CCN(CC)C(=O)C(=CC1=CC(=C(C(=C1)O)O)[N+](=O)[O-])C#N', 100: 'CCN(CC)C(=O)/C(=C/C1=CC(=C(C(=C1)O)O)[N+](=O)[O-])/C#N', 196: 'CCN(CC)C(=O)…	15.901097612210537	14.945351255824209	0.0	0.0	26.529564061825766	2.386209298669241	4.772418597338483	26.529564061825763	1.2058892755375348	3.9694779656845562	3.9701585824110612	0.18046175374595733	2.1672633994572843	157.13378605238958	7.1424448205631625	5.845554943308103	6.0	6.0	37.0	22.0	0.0	0.0	8.0	15.0	0.0	14.0	3.0	5.0	0.0	0.0	0.0	0.0	0.0	0.0	0.0	386.0	332.0	476.0
413	413	CHLORAMBUCIL	86.66666666666667	4-[4-[bis(2-chloroethyl)amino]phenyl]butanoic acid		305-03-3	O=C(O)CCCc1ccc(N(CCCl)CCCl)cc1	F	=	%	{'Name': {132: 'CHLORAMBUCIL', 1030: 'CHLORAMBUCIL', 149: 'Chlorambucil', 739: 'Chlorambucil', 1798: 'Chlorambucil', 53: 'Chlorambucil', 207: 'chlorambucil', 57: 'Chlorambucil'}, 'SMILE': {132: 'C1=CC(=CC=C1CCCC(=O)O)N(CCCl)CCCl', 1030: 'C1=CC(=CC=C1CCCC(=O)O)N(CCCl)CCCl', 149: 'C1=CC(=CC=C1CCCC(=O)O)N(CCCl)CCCl', 739: 'C1=CC(=CC=C1CCCC(=O)O)N(CCCl)CCCl', 1798: 'C1=CC(=CC=C1CCCC(=O)O)N(CCCl)CCCl'…	13.613368327506883	11.63636640889217	1.0	0.0	23.16189731751197	2.293861862724075	4.587723725448151	23.16189731751197	1.219047227237472	3.811418431126393	3.6101893092320587	0.19000996364379255	1.9256140973727307	161.97036849707882	8.52475623668836	5.729267294162752	6.0	6.0	38.0	19.0	0.0	0.0	5.0	19.0	0.0	14.0	1.0	2.0	0.0	0.0	0.0	2.0	0.0	0.0	2.0	199.20987654320987	185.1111111111111	223.1111111111111
414	414	secnidazole	99.0	1-(2-methyl-5-nitroimidazol-1-yl)propan-2-ol		3366-95-8	Cc1ncc([N+](=O)[O-])n1CC(C)O	F	=	%	{'Name': {1063: 'secnidazole'}, 'SMILE': {1063: 'CC1=NC=C(N1CC(C)O)[N+](=O)[O-]'}, 'Value': {1063: '99'}, 'Source': {1063: 'wei_train'}}	9.618016810571369	9.74073867649506	0.0	0.0	14.97141271240987	2.3792173229523867	4.607228403944919	14.97141271240987	1.1516471317238361	3.460695779442233	3.186655053127905	0.24512731177906963	1.421336058440121	56.10078477098199	4.31544498238323	4.289514065685857	5.0	5.0	24.0	13.0	0.0	0.0	6.0	11.0	0.0	7.0	3.0	3.0	0.0	0.0	0.0	0.0	0.0	0.0	0.0	232.0	193.0	272.0
415	415	ulipristal	56.0	[17-acetyl-11-[4-(dimethylamino)phenyl]-13-methyl-3-oxo-1,2,6,7,8,11,12,14,15,16-decahydrocyclopenta[a]phenanthren-17-yl] acetate			CC(=O)OC1(C(C)=O)CCC2C3CCC4=CC(=O)CCC4=C3C(c3ccc(N(C)C)cc3)CC21C	F	=	%	{'Name': {245: 'ulipristal'}, 'SMILE': {245: 'CC(=O)C1(CCC2C1(CC(C3=C4CCC(=O)C=C4CCC23)C5=CC=C(C=C5)N(C)C)C)OC(=O)C'}, 'Value': {245: '56'}, 'Source': {245: 'wei_train'}}	28.00077742629428	21.844485181285133	0.0	0.0	44.55565524179087	2.6739642859031347	5.27679676819168	44.55565524179087	1.273018721194025	4.5113281154885785	4.596468749795317	0.1313276785655805	2.778051314098251	585.5475959668428	16.729931313338366	7.625310439376662	6.0	6.0	72.0	35.0	0.0	0.0	5.0	37.0	0.0	30.0	1.0	4.0	0.0	0.0	0.0	0.0	0.0	0.0	0.0	434.0	443.0	631.0
416	416	pentosan polysulfate	3.0	[2-hydroxy-5-(5-hydroxy-3,4-disulfooxyoxan-2-yl)oxy-3-sulfooxyoxan-4-yl] hydrogen sulfate			O=S(=O)(O)OC1C(O)COC(OC2COC(O)C(OS(=O)(=O)O)C2OS(=O)(=O)O)C1OS(=O)(=O)O	F	=	%	{'Name': {1267: 'pentosan polysulfate', 41: 'pentosan', 105: 'Pentosan Polysulfate'}, 'SMILE': {1267: 'C1C(C(C(C(O1)OC2COC(C(C2OS(=O)(=O)O)OS(=O)(=O)O)O)OS(=O)(=O)O)OS(=O)(=O)O)O', 41: 'C1C(C(C(C(O1)OC2COC(C(C2OS(=O)(=O)O)OS(=O)(=O)O)O)OS(=O)(=O)O)OS(=O)(=O)O)O', 105: 'C1C(C(C(C(O1)OC2COC(C(C2OS(=O)(=O)O)OS(=O)(=O)O)O)OS(=O)(=O)O)OS(=O)(=O)O)O'}, 'Value': {1267: 3.0, 41: '3', 105: '3'}, 'Source':…	27.339006506253472	23.29480666486281	4.0	0.0	39.269250959587275	2.4692991780563536	4.938598356112706	39.269250959587275	1.1219785988453508	4.461934915240944	5.123136751579694	0.14637533575941983	2.886529866748261	259.14206574005857	7.404059021144531	6.810139396185671	0.0	0.0	53.0	35.0	0.0	0.0	25.0	18.0	0.0	10.0	0.0	21.0	4.0	0.0	0.0	0.0	0.0	0.0	0.0	771.7777777777778	325.3333333333333	1239.0
417	417	otamixaban	0.0	methyl 2-[(3-carbamimidoylphenyl)methyl]-3-[[4-(1-oxidopyridin-1-ium-4-yl)benzoyl]amino]butanoate			COC(=O)C(Cc1cccc(C(=N)N)c1)C(C)NC(=O)c1ccc(-c2cc[n+]([O-])cc2)cc1	F	=	%	{'Name': {865: 'otamixaban'}, 'SMILE': {865: 'CC(C(CC1=CC(=CC=C1)C(=N)N)C(=O)OC)NC(=O)C2=CC=C(C=C2)C3=CC=[N+](C=C3)[O-]'}, 'Value': {865: '0'}, 'Source': {865: 'wei_train'}}	25.20287556737682	19.448023677779094	0.0	2.0	41.93185302921065	2.3631052612374317	4.726210522474863	41.93185302921065	1.2706622130063834	4.403005016377918	5.208175693971473	0.15782350587792343	2.8441521082112655	243.76921510295603	7.386945912210789	6.690144406434991	18.0	18.0	59.0	33.0	0.0	0.0	8.0	26.0	0.0	25.0	4.0	4.0	0.0	0.0	0.0	0.0	0.0	0.0	0.0	474.0	446.0	598.0
418	418	RABEPRAZOLE	52.0	2-[[4-(3-methoxypropoxy)-3-methylpyridin-2-yl]methylsulfinyl]-1H-benzimidazole		117976-89-3	COCCCOc1ccnc(CS(=O)c2nc3ccccc3[nH]2)c1C	F	=	%	{'Name': {873: 'RABEPRAZOLE', 508: '-', 1351: 'rabeprazole', 231: 'Rabeprazole', 442: 'Rabeprazole'}, 'SMILE': {873: 'CC1=C(C=CN=C1CS(=O)C2=NC3=CC=CC=C3N2)OCCCOC', 508: 'CC1=C(C=CN=C1CS(=O)C2=NC3=CC=CC=C3N2)OCCCOC', 1351: 'CC1=C(C=CN=C1CS(=O)C2=NC3=CC=CC=C3N2)OCCCOC', 231: 'CC1=C(C=CN=C1CS(=O)C2=NC3=CC=CC=C3N2)OCCCOC', 442: 'CC1=C(C=CN=C1CS(=O)C2=NC3=CC=CC=C3N2)OCCCOC'}, 'Value': {873: 52.0, 508:…	19.148902233439625	15.162301416844704	0.0	0.0	32.607210888301836	2.418000605432913	4.75809156833251	32.607210888301836	1.3042884355320734	4.138145902449043	4.119893402537391	0.16479573610149564	2.332118021730338	635.3311238639324	25.413244954557296	7.370437049760315	15.0	16.0	46.0	25.0	0.0	0.0	7.0	21.0	0.0	18.0	3.0	3.0	1.0	0.0	0.0	0.0	0.0	0.0	0.0	342.44444444444446	309.0	426.66666666666663
419	419	eflornithine	55.0	2,5-diamino-2-(difluoromethyl)pentanoic acid		70052-12-9	NCCCC(N)(C(=O)O)C(F)F	F	=	%	{'Name': {876: 'eflornithine', 1045: 'eflornithine', 452: 'Eflornithine'}, 'SMILE': {876: 'C(CC(C(F)F)(C(=O)O)N)CN', 1045: 'C(CC(C(F)F)(C(=O)O)N)CN', 452: 'C(CC(C(F)F)(C(=O)O)N)CN'}, 'Value': {876: 55.0, 1045: '55', 452: '55'}, 'Source': {876: 'OCHEM', 1045: 'wei_train', 452: 'adme_2010_train'}}	8.25143330097734	8.812641169385603	1.0	2.0	13.341318122132991	2.33742719865592	4.67485439731184	13.341318122132991	1.1117765101777493	3.331805759701937	2.9717240084725898	0.24764366737271581	1.271463815431759	51.98485600488936	4.33207133374078	4.133274002284289	0.0	0.0	24.0	12.0	0.0	0.0	6.0	12.0	0.0	6.0	2.0	2.0	0.0	0.0	2.0	0.0	0.0	0.0	2.0	230.0	148.0	250.0
420	420	Lapatinib	0.0	N-[3-chloro-4-[(3-fluorophenyl)methoxy]phenyl]-6-[5-[(2-methylsulfonylethylamino)methyl]furan-2-yl]quinazolin-4-amine		1092929-10-6	CS(=O)(=O)CCNCc1ccc(-c2ccc3ncnc(Nc4ccc(OCc5cccc(F)c5)c(Cl)c4)c3c2)o1	F	=	%	{'Name': {1048: 'Lapatinib', 2: 'Lapatinib'}, 'SMILE': {1048: 'CS(=O)(=O)CCNCC1=CC=C(O1)C2=CC3=C(C=C2)N=CN=C3NC4=CC(=C(C=C4)OCC5=CC(=CC=C5)F)Cl', 2: 'CS(=O)(=O)CCNCC1=CC=C(O1)C2=CC3=C(C=C2)N=CN=C3NC4=CC(=C(C=C4)OCC5=CC(=CC=C5)F)Cl'}, 'Value': {1048: 0.0, 2: '0'}, 'Source': {1048: 'OCHEM', 2: 'adme_2010_train'}}	31.646473381404583	21.395324325699956	0.0	1.0	51.186875441428775	2.446018369782072	4.875513754592934	51.186875441428775	1.2796718860357195	4.619120350363641	4.674929183811098	0.11687322959527743	2.9285083758979176	1506.1132186849254	37.65283046712314	8.703581945063618	27.0	28.0	66.0	40.0	0.0	0.0	11.0	26.0	0.0	29.0	4.0	4.0	1.0	0.0	1.0	1.0	0.0	0.0	2.0	586.0493827160494	540.1111111111111	811.7777777777778
421	421	nelfinavir	50.0	N-tert-butyl-2-[2-hydroxy-3-[(3-hydroxy-2-methylbenzoyl)amino]-4-phenylsulfanylbutyl]-3,4,4a,5,6,7,8,8a-octahydro-1H-isoquinoline-3-carboxamide			Cc1c(O)cccc1C(=O)NC(CSc1ccccc1)C(O)CN1CC2CCCCC2CC1C(=O)NC(C)(C)C	F	=	%	{'Name': {1185: 'nelfinavir', 960: 'nelfinavir', 427: 'Nelfinavir'}, 'SMILE': {1185: 'CC1=C(C=CC=C1O)C(=O)NC(CSC2=CC=CC=C2)C(CN3CC4CCCCC4CC3C(=O)NC(C)(C)C)O', 960: 'CC1=C(C=CC=C1O)C(=O)NC(CSC2=CC=CC=C2)C(CN3CC4CCCCC4CC3C(=O)NC(C)(C)C)O', 427: 'CC1=C(C=CC=C1O)C(=O)NC(CSC2=CC=CC=C2)C(CN3CC4CCCCC4CC3C(=O)NC(C)(C)C)O'}, 'Value': {1185: 50.0, 960: '50', 427: '50'}, 'Source': {1185: 'OCHEM', 960: 'wei_…	31.14621565588193	24.132388085589525	0.0	1.0	50.40900113021805	2.4399747660959297	4.879949532191859	50.409001130218044	1.260225028255451	4.60557697388728	4.73449829238516	0.118362457309629	2.9411701248864435	848.4395041215714	21.210987603039285	8.129693145811695	12.0	12.0	85.0	40.0	0.0	0.0	8.0	45.0	0.0	32.0	3.0	4.0	1.0	0.0	0.0	0.0	0.0	0.0	0.0	444.44444444444446	432.0	581.0
422	422	(+)-PENTAZOCINE	38.0	(1R,9R,13S)-1,13-dimethyl-10-(3-methylbut-2-enyl)-10-azatricyclo[7.3.1.02,7]trideca-2(7),3,5-trien-4-ol|(1S,9S,13S)-1,13-dimethyl-10-(3-methylbut-2-enyl)-10-azatricyclo[7.3.1.02,7]trideca-2(7),3,5-trien-4-ol|1,13-dimethyl-10-(3-methylbut-2-enyl)-10-azatricyclo[7.3.1.02,7]trideca-2(7),3,5-trien-4-ol		359-83-1|39188-58-4|7488-49-5	CC(C)=CCN1CCC2(C)c3cc(O)ccc3CC1C2C	F	=	%	{'Name': {468: '(+)-PENTAZOCINE', 583: 'REL-PENTAZOCINE', 302: '-', 1263: 'Pentazocine', 1657: 'REL-PENTAZOCINE', 1844: '(+)-Pentazocine', 547: 'pentazocine', 212: 'Pentazocine'}, 'SMILE': {468: 'C[C@@H]1[C@@H]2CC3=C([C@]1(CCN2CC=C(C)C)C)C=C(C=C3)O', 583: 'C[C@@H]1[C@H]2CC3=C([C@@]1(CCN2CC=C(C)C)C)C=C(C=C3)O', 302: 'CC1C2CC3=C(C1(CCN2CC=C(C)C)C)C=C(C=C3)O', 1263: 'CC1C2CC3=C(C1(CCN2CC=C(C)C)C)C=C…	16.61539433165627	13.235293960659195	0.0	1.0	26.582904677536945	2.5735572765713792	5.1471145531427585	26.582904677536945	1.2658526036922355	3.9920606668878422	3.8700458973987466	0.18428789987613078	2.0952037114936988	223.6314959460466	10.649118854573649	6.151936934525617	6.0	6.0	48.0	21.0	0.0	2.0	2.0	27.0	0.0	19.0	1.0	1.0	0.0	0.0	0.0	0.0	0.0	0.0	0.0	204.0	224.0	306.0
423	423	hydroxychloroquine	74.0				CCN(CCO)CCC(C)Nc1ccnc2cc(Cl)ccc12	F	=	%	{'Name': {412: 'hydroxychloroquine', 52: 'Hydroxychloroquine'}, 'SMILE': {412: 'CCN(CCC(C)NC1=C2C=CC(=CC2=NC=C1)Cl)CCO', 52: 'CCN(CCC(C)NC1=C2C=CC(=CC2=NC=C1)Cl)CCO'}, 'Value': {412: '74', 52: '74'}, 'Source': {412: 'wei_train', 52: 'adme_2010_train'}}	16.401355337733193	13.54776071969347	0.0	1.0	27.76104472940405	2.397928925276545	4.795857850553089	27.76104472940405	1.2618656695183659	3.9892349487108927	3.6787577776033493	0.16721626261833406	2.0910324951248893	488.0849179106817	22.18567808684917	6.978946763191119	10.0	11.0	46.0	22.0	0.0	0.0	5.0	24.0	0.0	17.0	3.0	1.0	0.0	0.0	0.0	1.0	0.0	0.0	1.0	231.60493827160494	235.1111111111111	298.6666666666667
424	424	-	90.75	4-amino-N-(4,6-dimethylpyrimidin-2-yl)benzenesulfonamide		57-68-1	Cc1cc(C)nc(NS(=O)(=O)c2ccc(N)cc2)n1	F	=	%	{'Name': {557: '-', 1421: 'Sulfamethazine', 24: 'sulfamethazine', 695: 'Sulfamethazine'}, 'SMILE': {557: 'CC1=CC(=NC(=N1)NS(=O)(=O)C2=CC=C(C=C2)N)C', 1421: 'CC1=CC(=NC(=N1)NS(=O)(=O)C2=CC=C(C=C2)N)C', 24: 'CC1=CC(=NC(=N1)NS(=O)(=O)C2=CC=C(C=C2)N)C', 695: 'CC1=CC(=NC(=N1)NS(=O)(=O)C2=CC=C(C=C2)N)C'}, 'Value': {557: 95.0, 1421: 86.5, 24: '86.5', 695: '86.5'}, 'Source': {557: 'OCHEM', 1421: 'OCHEM',…	14.726532711331627	12.491649549467843	0.0	0.0	22.55197348134552	2.3854796185581977	4.770959237116394	22.55197348134552	1.1869459727023959	3.8626461137861963	3.9518761026865676	0.20799347908876673	2.0160443150318024	100.52723470734344	5.290907089860181	5.252282569072665	12.0	12.0	33.0	19.0	0.0	0.0	7.0	14.0	0.0	12.0	4.0	2.0	1.0	0.0	0.0	0.0	0.0	0.0	0.0	274.44444444444446	219.33333333333331	397.66666666666663
425	425	SACCHARIN	84.0	1,1-dioxo-1,2-benzothiazol-3-one		128-44-9	O=C1NS(=O)(=O)c2ccccc21	F	=	%	{'Name': {451: 'SACCHARIN', 551: '-', 1391: 'saccharin', 1730: 'saccharin', 1070: 'saccharin', 674: 'Saccharin'}, 'SMILE': {451: 'C1=CC=C2C(=C1)C(=O)NS2(=O)=O', 551: 'C1=CC=C2C(=C1)C(=O)NS2(=O)=O', 1391: 'C1=CC=C2C(=C1)C(=O)NS2(=O)=O', 1730: 'C1=CC=C2C(=C1)C(=O)NS2(=O)=O', 1070: 'C1=CC=C2C(=C1)C(=O)NS2(=O)=O', 674: 'C1=CC=C2C(=C1)C(=O)NS2(=O)=O'}, 'Value': {451: 84.0, 551: 84.0, 1391: 84.0, 1730:…	9.477125414503671	8.806332736972081	0.0	0.0	14.865605543702312	2.4915780351884336	4.793397806917375	14.865605543702312	1.2388004619751927	3.4443737629849047	3.19993844610677	0.2666615371755642	1.345453130822995	48.40206919878813	4.0335057665656775	4.061864121643775	6.0	6.0	17.0	12.0	0.0	0.0	5.0	5.0	0.0	7.0	1.0	3.0	1.0	0.0	0.0	0.0	0.0	0.0	0.0	208.44444444444446	136.33333333333331	313.33333333333337
426	426	Tiaprofenic Acid	90.0	2-(5-benzoylthiophen-2-yl)propanoic acid		33005-95-7	CC(C(=O)O)c1ccc(C(=O)c2ccccc2)s1	F	=	%	{'Name': {1467: 'Tiaprofenic Acid', 43: 'suprofen', 749: 'Tiaprofenic acid'}, 'SMILE': {1467: 'CC(C1=CC=C(S1)C(=O)C2=CC=CC=C2)C(=O)O', 43: 'CC(C1=CC=C(S1)C(=O)C2=CC=CC=C2)C(=O)O', 749: 'CC(C1=CC=C(S1)C(=O)C2=CC=CC=C2)C(=O)O'}, 'Value': {1467: 90.0, 43: '90', 749: '90'}, 'Source': {1467: 'OCHEM', 43: 'wei_train', 749: 'adme_2010_train'}}	13.710827583429598	12.27226432526068	1.0	0.0	22.944505997713474	2.381901598208864	4.659464385635536	22.944505997713474	1.2746947776507485	3.806187674618934	3.788700288390458	0.21048334935502544	1.9198096933587916	100.67461635495584	5.593034241941991	5.199680360904349	11.0	11.0	30.0	18.0	0.0	0.0	4.0	12.0	0.0	14.0	0.0	3.0	1.0	0.0	0.0	0.0	0.0	0.0	0.0	250.44444444444446	225.33333333333334	304.66666666666663
427	427	sulfamerazine	81.0	4-amino-N-(4-methylpyrimidin-2-yl)benzenesulfonamide		127-79-7	Cc1ccnc(NS(=O)(=O)c2ccc(N)cc2)n1	F	=	%	{'Name': {1420: 'sulfamerazine', 17: 'sulfamerazine', 653: 'Sulfamerazine'}, 'SMILE': {1420: 'CC1=NC(=NC=C1)NS(=O)(=O)C2=CC=C(C=C2)N', 17: 'CC1=NC(=NC=C1)NS(=O)(=O)C2=CC=C(C=C2)N', 653: 'CC1=NC(=NC=C1)NS(=O)(=O)C2=CC=C(C=C2)N'}, 'Value': {1420: 81.0, 17: '81', 653: '81'}, 'Source': {1420: 'OCHEM', 17: 'wei_train', 653: 'adme_2010_train'}}	13.9100361304039	11.77726263400677	0.0	0.0	21.851595683614402	2.3765891582731635	4.75317831654633	21.851595683614402	1.213977537978578	3.8088325070813687	3.8101543405778022	0.21167524114321123	1.9254563625582535	97.95914792282223	5.4421748846012346	5.172337198732885	12.0	12.0	30.0	18.0	0.0	0.0	7.0	12.0	0.0	11.0	4.0	2.0	1.0	0.0	0.0	0.0	0.0	0.0	0.0	266.44444444444446	207.33333333333331	381.6666666666667
428	428		7.0	N-[2-(6-methoxy-2-phenylquinazolin-4-yl)ethyl]acetamide	CHEMBL4739898		COc1ccc2nc(-c3ccccc3)nc(CCNC(C)=O)c2c1	F	=	%	{'Name': {1107: ''}, 'SMILE': {1107: 'CC(=O)NCCC1=NC(=NC2=C1C=C(C=C2)OC)C3=CC=CC=C3'}, 'Value': {1107: 7.0}, 'Source': {1107: 'CHEMBL'}}	18.482235566772953	14.402374084924674	0.0	0.0	31.248808041401922	2.449382051437976	4.898764102875952	31.248808041401922	1.3020336683917468	4.099487946045755	4.0598744611507325	0.16916143588128052	2.276620789590646	277.31477222376634	11.554782175990264	6.500621960189516	16.0	17.0	43.0	24.0	0.0	0.0	5.0	19.0	0.0	19.0	3.0	2.0	0.0	0.0	0.0	0.0	0.0	0.0	0.0	332.0	339.0	453.0
429	429	fluvastatin	24.0	7-[3-(4-fluorophenyl)-1-propan-2-ylindol-2-yl]-3,5-dihydroxyhept-6-enoate			CC(C)n1c(C=CC(O)CC(O)CC(=O)[O-])c(-c2ccc(F)cc2)c2ccccc21	F	=	%	{'Name': {831: 'fluvastatin'}, 'SMILE': {831: 'CC(C)N1C2=CC=CC=C2C(=C1C=CC(CC(CC(=O)[O-])O)O)C3=CC=C(C=C3)F'}, 'Value': {831: '24'}, 'Source': {831: 'wei_train'}}	23.1100647945186	19.052944644551335	1.0	0.0	37.12570748545223	2.5532249979665496	4.904355076607072	37.12570748545223	1.2375235828484077	4.317038075281098	4.031955923491837	0.13439853078306122	2.4928638877037743	1251.9113137550837	41.730377125169454	8.231039002160312	15.0	16.0	55.0	30.0	0.0	0.0	6.0	25.0	0.0	24.0	1.0	4.0	0.0	0.0	1.0	0.0	0.0	0.0	1.0	448.0	408.0	572.0
430	430	-	30.0	4-[2-[[2-hydroxy-3-(2-methylphenoxy)propyl]amino]ethoxy]benzamide		38103-61-6	Cc1ccccc1OCC(O)CNCCOc1ccc(C(N)=O)cc1	F	=	%	{'Name': {431: '-'}, 'SMILE': {431: 'CC1=CC=CC=C1OCC(CNCCOC2=CC=C(C=C2)C(=O)N)O'}, 'Value': {431: 30.0}, 'Source': {431: 'OCHEM'}}	18.74145528077519	14.179206128063916	0.0	1.0	31.43711278478763	2.259979028089853	4.519958056179705	31.43711278478763	1.2574845113915052	4.108088049951559	4.026980549247631	0.16107922196990526	2.309307583646789	240.52105513472435	9.620842205388975	6.399098364925657	12.0	12.0	49.0	25.0	0.0	0.0	6.0	24.0	0.0	19.0	2.0	4.0	0.0	0.0	0.0	0.0	0.0	0.0	0.0	336.0	308.0	389.0
431	431	-	48.0	2-(tert-butylamino)-1-(2-chlorophenyl)ethanol		41570-61-0	CC(C)(C)NCC(O)c1ccccc1Cl	F	=	%	{'Name': {541: '-', 1518: 'Tulobuterol', 114: 'tulobuterol', 399: 'Tulobuterol'}, 'SMILE': {541: 'CC(C)(C)NCC(C1=CC=CC=C1Cl)O', 1518: 'CC(C)(C)NCC(C1=CC=CC=C1Cl)O', 114: 'CC(C)(C)NCC(C1=CC=CC=C1Cl)O', 399: 'CC(C)(C)NCC(C1=CC=CC=C1Cl)O'}, 'Value': {541: 48.0, 1518: 48.0, 114: '48', 399: '48'}, 'Source': {541: 'OCHEM', 1518: 'OCHEM', 114: 'wei_train', 399: 'adme_2010_train'}}	11.221256956034484	10.334860716771963	0.0	1.0	17.46894862659559	2.3004549644366836	4.600909928873369	17.468948626595594	1.164596575106373	3.597649154717222	3.488907796460712	0.2325938530973808	1.655053843039188	66.89370825197346	4.459580550131564	4.608570023763943	6.0	6.0	33.0	15.0	0.0	0.0	3.0	18.0	0.0	12.0	1.0	1.0	0.0	0.0	0.0	1.0	0.0	0.0	1.0	141.60493827160494	139.11111111111111	165.44444444444446
432	432	TIZANIDINE	35.0	5-chloro-N-(4,5-dihydro-1H-imidazol-2-yl)-2,1,3-benzothiadiazol-4-amine		51322-75-9	Clc1ccc2nsnc2c1NC1=NCCN1	F	=	%	{'Name': {43: 'TIZANIDINE', 397: 'TIZANIDINE', 1478: 'tizanidine', 1581: 'tizanidine', 282: 'Tizanidine', 1150: 'tizanidine', 893: 'Tizanidine'}, 'SMILE': {43: 'C1CN=C(N1)NC2=C(C=CC3=NSN=C32)Cl', 397: 'C1CN=C(N1)NC2=C(C=CC3=NSN=C32)Cl', 1478: 'C1CN=C(N1)NC2=C(C=CC3=NSN=C32)Cl', 1581: 'C1CN=C(N1)NC2=C(C=CC3=NSN=C32)Cl', 282: 'C1CN=C(N1)NC2=C(C=CC3=NSN=C32)Cl', 1150: 'C1CN=C(N1)NC2=C(C=CC3=NSN=C32)…	12.715991517539393	11.450953530230544	0.0	3.0	21.29121949763643	2.4349100914582995	4.792857461511397	21.29121949763643	1.3307012186022769	3.7329601153278222	3.6114634111902966	0.22571646319939354	1.754116696508467	96.42723441908974	6.026702151193109	5.038792305683315	9.0	10.0	24.0	16.0	0.0	0.0	7.0	8.0	0.0	9.0	5.0	0.0	1.0	0.0	0.0	1.0	0.0	0.0	1.0	214.04938271604937	220.77777777777777	328.77777777777777
433	433	RITODRINE	38.0	4-[2-[[1-hydroxy-1-(4-hydroxyphenyl)propan-2-yl]amino]ethyl]phenol		4635-27-2	CC(NCCc1ccc(O)cc1)C(O)c1ccc(O)cc1	F	=	%	{'Name': {929: 'RITODRINE', 436: '-', 1378: 'ritodrine', 1643: 'ritodrine', 400: 'ritodrine', 303: 'Ritodrine'}, 'SMILE': {929: 'CC(C(C1=CC=C(C=C1)O)O)NCCC2=CC=C(C=C2)O', 436: 'CC(C(C1=CC=C(C=C1)O)O)NCCC2=CC=C(C=C2)O', 1378: 'CC(C(C1=CC=C(C=C1)O)O)NCCC2=CC=C(C=C2)O', 1643: 'CC(C(C1=CC=C(C=C1)O)O)NCCC2=CC=C(C=C2)O', 400: 'CC(C(C1=CC=C(C=C1)O)O)NCCC2=CC=C(C=C2)O', 303: 'CC(C(C1=CC=C(C=C1)O)O)NCCC2=…	15.913028156029002	12.804378395464617	0.0	1.0	26.63210425607525	2.296821595477269	4.59364319095454	26.63210425607525	1.268195440765488	3.945689282019264	3.891212198149291	0.18529581895949004	2.1006580728781112	167.9315483744866	7.996740398785076	5.865493790950403	12.0	12.0	42.0	21.0	0.0	0.0	4.0	21.0	0.0	17.0	1.0	3.0	0.0	0.0	0.0	0.0	0.0	0.0	0.0	254.0	243.0	310.0
434	434	LETROZOLE	99.63333333333333	4-[(4-cyanophenyl)-(1,2,4-triazol-1-yl)methyl]benzonitrile		112809-51-5	N#Cc1ccc(C(c2ccc(C#N)cc2)n2cncn2)cc1	F	=	%	{'Name': {213: 'LETROZOLE', 1053: 'LETROZOLE', 244: 'Letrozole', 1052: 'Letrozole', 1709: 'Letrozole', 151: 'Letrozole', 358: 'letrozole', 885: 'Letrozole'}, 'SMILE': {213: 'C1=CC(=CC=C1C#N)C(C2=CC=C(C=C2)C#N)N3C=NC=N3', 1053: 'C1=CC(=CC=C1C#N)C(C2=CC=C(C=C2)C#N)N3C=NC=N3', 244: 'C1=CC(=CC=C1C#N)C(C2=CC=C(C=C2)C#N)N3C=NC=N3', 1052: 'C1=CC(=CC=C1C#N)C(C2=CC=C(C=C2)C#N)N3C=NC=N3', 1709: 'C1=CC(=CC=…	16.8492424049175	14.052628119876077	0.0	0.0	29.325914649119444	2.4181354496454843	4.811675175608565	29.325914649119444	1.3329961204145202	4.018672973776132	4.1327969956035115	0.18785440889106872	2.207411776759525	155.48211832639174	7.067369014835989	5.83498809068558	17.0	17.0	33.0	22.0	0.0	0.0	5.0	11.0	0.0	17.0	5.0	0.0	0.0	0.0	0.0	0.0	0.0	0.0	0.0	320.0	328.0	425.0
435	435	RALOXIFENE	2.0	[6-hydroxy-2-(4-hydroxyphenyl)-1-benzothiophen-3-yl]-[4-(2-piperidin-1-ylethoxy)phenyl]methanone		84449-90-1	O=C(c1ccc(OCCN2CCCCC2)cc1)c1c(-c2ccc(O)cc2)sc2cc(O)ccc12	F	=	%	{'Name': {255: 'RALOXIFENE', 854: 'RALOXIFENE', 516: '-', 1353: 'Raloxifene', 1914: 'Raloxifene', 2128: 'Raloxifene', 920: 'raloxifene', 90: 'Raloxifene'}, 'SMILE': {255: 'C1CCN(CC1)CCOC2=CC=C(C=C2)C(=O)C3=C(SC4=C3C=CC(=C4)O)C5=CC=C(C=C5)O', 854: 'C1CCN(CC1)CCOC2=CC=C(C=C2)C(=O)C3=C(SC4=C3C=CC(=C4)O)C5=CC=C(C=C5)O', 516: 'C1CCN(CC1)CCOC2=CC=C(C=C2)C(=O)C3=C(SC4=C3C=CC(=C4)O)C5=CC=C(C=C5)O', 1353:…	26.955586397193045	19.12072627514831	0.0	1.0	45.03383879656619	2.5278905966717127	4.921613533529517	45.03383879656619	1.3245246704872409	4.467230435285506	4.284366396110188	0.126010776356182	2.678748107186789	3295.738347182933	96.93348079949803	9.324160934543691	21.0	22.0	61.0	34.0	0.0	0.0	6.0	27.0	0.0	28.0	1.0	4.0	1.0	0.0	0.0	0.0	0.0	0.0	0.0	434.44444444444446	440.3333333333333	605.0
436	436	phenacetin	25.0	N-(4-ethoxyphenyl)acetamide		40674-52-0	CCOc1ccc(NC(C)=O)cc1	F	=	%	{'Name': {1275: 'phenacetin', 17: 'phenacetin', 259: 'Phenacetin'}, 'SMILE': {1275: 'CCOC1=CC=C(C=C1)NC(=O)C', 17: 'CCOC1=CC=C(C=C1)NC(=O)C', 259: 'CCOC1=CC=C(C=C1)NC(=O)C'}, 'Value': {1275: 25.0, 17: '25', 259: '25'}, 'Source': {1275: 'OCHEM', 17: 'wei_train', 259: 'adme_2010_train'}}	9.411167754907478	8.413816938802078	0.0	0.0	15.809801647036132	2.2417949731358338	4.483589946271668	15.809801647036132	1.2161385882335485	3.4437396544928847	3.26056439127993	0.25081264548307153	1.444264571020991	58.36926496261864	4.489943458662972	4.329153730878505	6.0	6.0	26.0	13.0	0.0	0.0	3.0	13.0	0.0	10.0	1.0	2.0	0.0	0.0	0.0	0.0	0.0	0.0	0.0	178.0	164.0	190.0
437	437	retigabine	60.0	ethyl N-[2-amino-4-[(4-fluorophenyl)methylamino]phenyl]carbamate		150812-12-7	CCOC(=O)Nc1ccc(NCc2ccc(F)cc2)cc1N	F	=	%	{'Name': {324: 'retigabine'}, 'SMILE': {324: 'CCOC(=O)NC1=C(C=C(C=C1)NCC2=CC=C(C=C2)F)N'}, 'Value': {324: '60'}, 'Source': {324: 'wei_train'}}	16.55118525199425	13.039193741152236	0.0	0.0	27.607840783004676	2.3191138519659287	4.638227703931857	27.607840783004676	1.2549018537729397	3.9888403659163982	3.9949263528143732	0.1815875614915624	2.173482504572628	172.20727120991614	7.82760323681437	5.937156176843415	12.0	12.0	40.0	22.0	0.0	0.0	6.0	18.0	0.0	16.0	3.0	2.0	0.0	0.0	1.0	0.0	0.0	0.0	1.0	330.0	305.0	404.0
438	438	BENZYLPENICILLIN	26.25	(2S,5R,6R)-3,3-dimethyl-7-oxo-6-[(2-phenylacetyl)amino]-4-thia-1-azabicyclo[3.2.0]heptane-2-carboxylic acid|3,3-dimethyl-7-oxo-6-[(2-phenylacetyl)amino]-4-thia-1-azabicyclo[3.2.0]heptane-2-carboxylic acid		61-33-6|7005-30-3	CC1(C)SC2C(NC(=O)Cc3ccccc3)C(=O)N2C1C(=O)O	F	=	%	{'Name': {509: 'BENZYLPENICILLIN', 1260: 'penicillin_G', 1860: 'Benzylpenicillin', 327: 'penicillin_g', 24: 'Penicillin_G'}, 'SMILE': {509: 'CC1([C@@H](N2[C@H](S1)[C@@H](C2=O)NC(=O)CC3=CC=CC=C3)C(=O)O)C', 1260: 'CC1(C(N2C(S1)C(C2=O)NC(=O)CC3=CC=CC=C3)C(=O)O)C', 1860: 'CC1(C(N2C(S1)C(C2=O)NC(=O)CC3=CC=CC=C3)C(=O)O)C', 327: 'CC1(C(N2C(S1)C(C2=O)NC(=O)CC3=CC=CC=C3)C(=O)O)C', 24: 'CC1(C(N2C(S1)C(C2=O…	18.128815729886256	15.373987308623633	1.0	0.0	28.40483874662934	2.629965296706661	5.111232410477868	28.40483874662934	1.2349929889838844	4.086024651863243	3.573916496933938	0.15538767377973645	2.1065711753630056	777.7589488138013	33.81560647016528	7.489325764675331	6.0	6.0	41.0	23.0	0.0	0.0	7.0	18.0	0.0	16.0	2.0	4.0	1.0	0.0	0.0	0.0	0.0	0.0	0.0	332.44444444444446	303.66666666666663	414.66666666666663
439	439	cyclopenthiazide	99.0	6-chloro-3-(cyclopentylmethyl)-1,1-dioxo-3,4-dihydro-2H-1lambda6,2,4-benzothiadiazine-7-sulfonamide		96783-06-1	NS(=O)(=O)c1cc2c(cc1Cl)NC(CC1CCCC1)NS2(=O)=O	F	=	%	{'Name': {799: 'cyclopenthiazide'}, 'SMILE': {799: 'C1CCC(C1)CC2NC3=CC(=C(C=C3S(=O)(=O)N2)S(=O)(=O)N)Cl'}, 'Value': {799: 99.0}, 'Source': {799: 'OCHEM'}}	18.37755309971728	15.344157134546661	0.0	0.0	27.630898451573852	2.5157221020769525	5.030178568230451	27.630898451573852	1.2013434109379937	4.081096209429423	4.1125310799045955	0.17880569912628677	2.246947796421647	204.9682561664662	8.911663311585487	6.155764242114871	6.0	6.0	41.0	23.0	0.0	0.0	10.0	18.0	0.0	13.0	3.0	4.0	2.0	0.0	0.0	1.0	0.0	0.0	1.0	306.4938271604938	185.11111111111111	489.77777777777777
440	440	phentolamine	0.0	3-[N-(4,5-dihydro-1H-imidazol-2-ylmethyl)-4-methylanilino]phenol		50-60-2	Cc1ccc(N(CC2=NCCN2)c2cccc(O)c2)cc1	F	=	%	{'Name': {382: 'phentolamine'}, 'SMILE': {382: 'CC1=CC=C(C=C1)N(CC2=NCCN2)C3=CC(=CC=C3)O'}, 'Value': {382: '0'}, 'Source': {382: 'wei_train'}}	16.401355337733193	13.784614782436751	0.0	2.0	27.358907210326617	2.3819751306053427	4.753196872959723	27.358907210326617	1.3028051052536485	3.9762624999358374	4.154964536546268	0.19785545412125088	2.1662412378731126	126.96194969554857	6.045807128359455	5.585824777599848	12.0	12.0	40.0	21.0	0.0	0.0	4.0	19.0	0.0	17.0	3.0	1.0	0.0	0.0	0.0	0.0	0.0	0.0	0.0	256.0	272.0	353.0
441	441	desoxypipradrol	90.0	2-benzhydrylpiperidine		519-74-4	c1ccc(C(c2ccccc2)C2CCCCN2)cc1	F	=	%	{'Name': {455: 'desoxypipradrol'}, 'SMILE': {455: 'C1CCNC(C1)C(C2=CC=CC=C2)C3=CC=CC=C3'}, 'Value': {455: '90'}, 'Source': {455: 'wei_train'}}	14.72792206135786	12.112691985586059	0.0	1.0	25.800282700243116	2.3941701709713272	4.788340341942655	25.800282700243116	1.3579096158022692	3.8766086437084026	3.9119162181808216	0.2058903272726748	2.005881221495182	114.98323889805204	6.051749415686949	5.386640255200678	12.0	12.0	40.0	19.0	0.0	0.0	1.0	21.0	0.0	18.0	1.0	0.0	0.0	0.0	0.0	0.0	0.0	0.0	0.0	172.0	191.0	250.0
442	442	Ketamine	20.0				CNC1(c2ccccc2Cl)CCCC(=O)C1	F	=	%	{'Name': {216: 'Ketamine'}, 'SMILE': {216: 'CNC1(CCCC(=O)C1)C2=CC=CC=C2Cl'}, 'Value': {216: '20'}, 'Source': {216: 'adme_2010_train'}}	12.137545208315142	10.912025137511064	0.0	1.0	20.256687695557872	2.454333519486038	4.908667038972075	20.256687695557872	1.266042980972367	3.6980286608565445	3.585357375127616	0.224084835945476	1.7468617845570433	78.53334297833484	4.908333936145928	4.833526915169161	6.0	6.0	32.0	16.0	0.0	0.0	3.0	16.0	0.0	13.0	1.0	1.0	0.0	0.0	0.0	1.0	0.0	0.0	1.0	169.60493827160494	170.11111111111111	219.44444444444446
443	443	omecamtiv	100.0	methyl 4-[[2-fluoro-3-[(6-methylpyridin-3-yl)carbamoylamino]phenyl]methyl]piperazine-1-carboxylate		873697-71-3	COC(=O)N1CCN(Cc2cccc(NC(=O)Nc3ccc(C)nc3)c2F)CC1	F	=	%	{'Name': {586: 'omecamtiv'}, 'SMILE': {586: 'CC1=NC=C(C=C1)NC(=O)NC2=CC=CC(=C2F)CN3CCN(CC3)C(=O)OC'}, 'Value': {586: '100'}, 'Source': {586: 'wei_train'}}	22.236549072188044	16.689690255846266	0.0	1.0	37.32131797231441	2.364682653685322	4.729365307370642	37.32131797231441	1.2869419990453246	4.278491954798929	4.533008651196628	0.1563106431447113	2.576096617441847	284.7761620009904	9.819867655206565	6.71641421218792	12.0	12.0	53.0	29.0	0.0	0.0	9.0	24.0	0.0	20.0	5.0	3.0	0.0	0.0	1.0	0.0	0.0	0.0	1.0	452.0	414.0	571.0
444	444	pinaverium	0.5	4-[(2-bromo-4,5-dimethoxyphenyl)methyl]-4-[2-[2-(6,6-dimethyl-2-bicyclo[3.1.1]heptanyl)ethoxy]ethyl]morpholin-4-ium		59995-65-2	COc1cc(Br)c(C[N+]2(CCOCCC3CCC4CC3C4(C)C)CCOCC2)cc1OC	F	=	%	{'Name': {898: 'pinaverium'}, 'SMILE': {898: 'CC1(C2CCC(C1C2)CCOCC[N+]3(CCOCC3)CC4=CC(=C(C=C4Br)OC)OC)C'}, 'Value': {898: '0.5'}, 'Source': {898: 'wei_train'}}	24.931424929269188	19.178319192955176	0.0	1.0	41.25123699297565	2.5631473994836025	5.126294798967203	41.25123699297565	1.289101156030489	4.405885469450357	3.1516166962943135	0.0984880217591973	2.311066367901032	9308.828775378226	290.90089923056956	10.301869369303468	6.0	6.0	73.0	32.0	0.0	2.0	6.0	41.0	0.0	26.0	1.0	4.0	0.0	0.0	0.0	0.0	1.0	0.0	1.0	337.06721536351165	320.03703703703707	401.81481481481484
445	445	DACLATASVIR	67.0	methyl N-[(2S)-1-[(2S)-2-[5-[4-[4-[2-[(2S)-1-[(2S)-2-(methoxycarbonylamino)-3-methylbutanoyl]pyrrolidin-2-yl]-1H-imidazol-5-yl]phenyl]phenyl]-1H-imidazol-2-yl]pyrrolidin-1-yl]-3-methyl-1-oxobutan-2-yl]carbamate	CHEMBL2023898	1214735-16-6	COC(=O)NC(C(=O)N1CCCC1c1ncc(-c2ccc(-c3ccc(-c4cnc(C5CCCN5C(=O)C(NC(=O)OC)C(C)C)[nH]4)cc3)cc2)[nH]1)C(C)C	F	=	%	{'Name': {508: 'DACLATASVIR'}, 'SMILE': {508: 'CC(C)[C@@H](C(=O)N1CCC[C@H]1C2=NC=C(N2)C3=CC=C(C=C3)C4=CC=C(C=C4)C5=CN=C(N5)[C@@H]6CCCN6C(=O)[C@H](C(C)C)NC(=O)OC)NC(=O)OC'}, 'Value': {508: 67.0}, 'Source': {508: 'CHEMBL'}}	42.068696999177256	31.24986137588666	0.0	0.0	69.89164696939824	2.4635292801047726	4.8281978896868445	69.89164696939824	1.29428975869256	4.916224324136966	6.417620584010988	0.11884482562983312	3.5454463770300175	699.2614822991216	12.949286709242992	8.236423706395733	22.0	22.0	104.0	54.0	0.0	0.0	14.0	50.0	0.0	40.0	8.0	6.0	0.0	0.0	0.0	0.0	0.0	0.0	0.0	746.0	746.0	1086.0
446	446		36.0	N-[2-(7-methoxyphthalazin-1-yl)ethyl]butanamide	CHEMBL4764211		CCCC(=O)NCCc1nncc2ccc(OC)cc12	F	=	%	{'Name': {1127: ''}, 'SMILE': {1127: 'CCCC(=O)NCCC1=C2C=C(C=CC2=CN=N1)OC'}, 'Value': {1127: 36.0}, 'Source': {1127: 'CHEMBL'}}	14.877751975618919	12.229123515735516	0.0	0.0	25.530854065301913	2.3986099406756596	4.797219881351319	25.530854065301913	1.2765427032650956	3.8967327290968727	3.60379745278843	0.1801898726394215	1.975135318057583	356.9027931693419	17.845139658467097	6.570610637221407	10.0	11.0	39.0	20.0	0.0	0.0	5.0	19.0	0.0	15.0	3.0	2.0	0.0	0.0	0.0	0.0	0.0	0.0	0.0	272.0	265.0	333.0
447	447	atipamezole	2.0	5-(2-ethyl-1,3-dihydroinden-2-yl)-1H-imidazole		308081-08-5	CCC1(c2cnc[nH]2)Cc2ccccc2C1	F	=	%	{'Name': {199: 'atipamezole'}, 'SMILE': {199: 'CCC1(CC2=CC=CC=C2C1)C3=CN=CN3'}, 'Value': {199: '2'}, 'Source': {199: 'wei_train'}}	12.625872390019333	11.421429438471247	0.0	0.0	21.42418272191826	2.5139272082794233	4.82645406542234	21.42418272191826	1.3390114201198913	3.7391795437698008	3.605566721485052	0.22534792009281576	1.752482591922785	88.00643863630089	5.500402414768805	4.947413607369018	11.0	11.0	32.0	16.0	0.0	0.0	2.0	16.0	0.0	14.0	2.0	0.0	0.0	0.0	0.0	0.0	0.0	0.0	0.0	172.0	195.0	267.0
448	448	Butylscopolamine	1.0	(9-butyl-9-methyl-3-oxa-9-azoniatricyclo[3.3.1.02,4]nonan-7-yl) 3-hydroxy-2-phenylpropanoate			CCCC[N+]1(C)C2CC(OC(=O)C(CO)c3ccccc3)CC1C1OC12	F	=	%	{'Name': {697: 'Butylscopolamine', 172: 'butylscopolamine', 59: 'Butylscopolamine'}, 'SMILE': {697: 'CCCC[N+]1(C2CC(CC1C3C2O3)OC(=O)C(CO)C4=CC=CC=C4)C', 172: 'CCCC[N+]1(C2CC(CC1C3C2O3)OC(=O)C(CO)C4=CC=CC=C4)C', 59: 'CCCC[N+]1(C2CC(CC1C3C2O3)OC(=O)C(CO)C4=CC=CC=C4)C'}, 'Value': {697: 1.0, 172: '1', 59: '1'}, 'Source': {697: 'OCHEM', 172: 'wei_train', 59: 'adme_2010_train'}}	20.44898539051226	17.757588602026996	0.0	1.0	34.10095998100764	2.6882659239310938	5.131367523227544	34.10095998100764	1.3115753838849094	4.233394330726787	3.4848130818595857	0.13403127237921483	2.2039258527540486	1523.4807650751948	58.59541404135364	8.284264417889542	6.0	6.0	56.0	26.0	0.0	2.0	5.0	30.0	0.0	21.0	1.0	4.0	0.0	0.0	0.0	0.0	0.0	0.0	0.0	306.0	299.0	404.0
449	449	mesna	62.0	2-sulfanylethanesulfonate			O=S(=O)([O-])CCS	F	=	%	{'Name': {941: 'mesna'}, 'SMILE': {941: 'C(CS(=O)(=O)[O-])S'}, 'Value': {941: '62'}, 'Source': {941: 'wei_train'}}	4.719396554912959	5.004087722255558	1.0	0.0	6.720566232730448	2.1010029896154587	4.2020059792309175	6.720566232730448	0.9600808903900641	2.779032982776742	2.4252205803297286	0.34646008290424696	0.5292475372747298	16.777640192483883	2.3968057417834117	2.4633721150583683	0.0	0.0	12.0	7.0	0.0	0.0	5.0	5.0	0.0	2.0	0.0	3.0	2.0	0.0	0.0	0.0	0.0	0.0	0.0	129.7530864197531	19.11111111111111	160.44444444444443
450	450	Mifepristone	69.0	11-[4-(dimethylamino)phenyl]-17-hydroxy-13-methyl-17-prop-1-ynyl-1,2,6,7,8,11,12,14,15,16-decahydrocyclopenta[a]phenanthren-3-one			CC#CC1(O)CCC2C3CCC4=CC(=O)CCC4=C3C(c3ccc(N(C)C)cc3)CC21C	F	=	%	{'Name': {1141: 'Mifepristone'}, 'SMILE': {1141: 'CC#CC1(CCC2C1(CC(C3=C4CCC(=O)C=C4CCC23)C5=CC=C(C=C5)N(C)C)C)O'}, 'Value': {1141: 69.0}, 'Source': {1141: 'OCHEM'}}	25.662426063186462	19.7633116205059	0.0	0.0	41.452532796249784	2.653386016350934	5.2428834537927544	41.452532796249784	1.2953916498828058	4.427897070248475	4.491653012658453	0.14036415664557667	2.665371598074606	494.0272760144058	15.438352375450181	7.365741540073393	6.0	6.0	67.0	32.0	0.0	0.0	3.0	35.0	0.0	29.0	1.0	2.0	0.0	0.0	0.0	0.0	0.0	0.0	0.0	350.0	379.0	543.0
451	451	ATENOLOL	65.66666666666667	2-[4-[2-hydroxy-3-(propan-2-ylamino)propoxy]phenyl]acetamide		106020-65-9	CC(C)NCC(O)COc1ccc(CC(N)=O)cc1	F	=	%	{'Name': {32: 'ATENOLOL', 905: 'ATENOLOL', 1154: 'ATENOLOL', 8: 'atenolol', 86: 'atenolol', 123: 'atenolol', 404: '-', 642: 'atenolol', 1662: 'atenolol', 2186: 'atenolol', 20: 'Atenolol', 219: 'atenolol', 108: 'atenolol', 473: 'Atenolol'}, 'SMILE': {32: 'CC(C)NCC(COC1=CC=C(C=C1)CC(=O)N)O', 905: 'CC(C)NCC(COC1=CC=C(C=C1)CC(=O)N)O', 1154: 'CC(C)NCC(COC1=CC=C(C=C1)CC(=O)N)O', 8: 'CC(C)NCC(COC1=CC=C(…	13.9819778412503	11.629963293735369	0.0	1.0	22.72832660470334	2.251777852841405	4.503555705682812	22.72832660470334	1.1962277160370178	3.815450537165858	3.633113857688044	0.19121651882568652	1.9319439787739534	165.6392504129744	8.717855284893389	5.751666119440912	6.0	6.0	41.0	19.0	0.0	0.0	5.0	22.0	0.0	14.0	2.0	3.0	0.0	0.0	0.0	0.0	0.0	0.0	0.0	238.0	207.0	243.0
[truncated: 1,166 more rows]
[truncated: 1,788 more columns]
