# Supplementary material for: QSAR Models for Predicting Oral Bioavailability and Volume of Distribution and Their Application in Mapping the TK Space of Endocrine Disruptors
Source: J Xenobiot. 2025 Oct 15;15(5):166. doi: 10.3390/jox15050166 (PMC12565085; doi:10.3390/jox15050166)
Supplement: Supplementary file 1 [file jox-15-00166-s001.zip › TableS16_Data_VDss.csv]

Unnamed: 0 Name Value IUPAC_Name Synonyms CAS SMILE_CANONIQUE Type Relation Units Source_data log_value ABC ABCGG nAcid nBase SpAbs_A SpMax_A SpDiam_A SpAD_A SpMAD_A LogEE_A VE1_A VE2_A VE3_A VR1_A VR2_A VR3_A nAromAtom nAromBond nAtom nHeavyAtom nSpiro nBridgehead nHetero nH nB nC nN nO nS nP nF nCl nBr nI nX ATS0dv ATS1dv ATS2dv ATS3dv ATS4dv ATS5dv ATS6dv ATS7dv ATS8dv ATS0d ATS1d ATS2d ATS3d …
0 0 Nafamostat 5.71 (6-carbamimidoylnaphthalen-2-yl) 4-(diaminomethylideneamino)benzoate 81525-10-2 N=C(N)c1ccc2cc(OC(=O)c3ccc(N=C(N)N)cc3)ccc2c1 Vdd = L/Kg {'Name': {811: 'Nafamostat'	2261: 'Nafamostat'}	'SMILE': {811: 'C1=CC(=CC=C1C(=O)OC2=CC3=C(C=C2)C=C(C=C3)C(=N)N)N=C(N)N'	2261: 'C1=CC(=CC=C1C(=O)OC2=CC3=C(C=C2)C=C(C=C3)C(=N)N)N=C(N)N'}	'Value': {811: 5.71	2261: 5.71}	'Source': {811: 'Lombardo'	2261: 'Wenwen_Liu'}} 1.742219023667919 20.22461852836958 14.85442044944702 0.0 5.0 32.74610068341606 2.398237595970179 4.796475191940357 32.74610068341606 1.2594654109006176 4.178746084330967 4.225936081128063 0.16253600312031014 2.396752238959746 318.38750235554005 12.24567316752077 6.718780646831392 16.0 17.0 43.0 26.0 0.0 0.0 7.0 17.0 0.0 19.0 5.0 2.0 0.0 0.0 0.0 0.0 0.0 0.0 0.0 374.0 392.0 53…
1 1 Pyridostigmine 1.1 (1-methylpyridin-1-ium-3-yl) N	N-dimethylcarbamate 155-97-5 CN(C)C(=O)Oc1ccc[n+](C)c1 Vdd = L/Kg {'Name': {998: 'Pyridostigmine'	1549: 'Pyridostigmine'}	'SMILE': {998: 'C[N+]1=CC=CC(=C1)OC(=O)N(C)C'	1549: 'C[N+]1=CC=CC(=C1)OC(=O)N(C)C'}	'Value': {998: 1.1	1549: 1.1}	'Source': {998: 'Lombardo'	1549: 'Wenwen_Liu'}} 0.09531017980432495 9.589507239869953 8.89355257685835 0.0 1.0 15.27955277213425 2.248875970379006 4.497751940758011 15.27955277213425 1.1753502132410962 3.4505162582020343 3.3518051370523603 0.2578311643886431 1.4718633120599183 50.202498312828176 3.861730639448321 4.178429057114641 6.0 6.0 26.0 13.0 0.0 0.0 4.0 13.0 0.0 9.0 2.0 2.0 0.0 0.0 0.0 0.0 0.0 0.0 0.0 184.0 172.0 23…
2 2 Obeticholic acid 8.83 (4R)-4-[(3R	5S	6R	7R	8S	9S	10S	13R	14S	17R)-6-ethyl-3	7-dihydroxy-10	13-dimethyl-2	3	4	5	6	7	8	9	11	12	14	15	16	17-tetradecahydro-1H-cyclopenta[a]phenanthren-17-yl]pentanoic acid 459789-99-2 CCC1C(O)C2C3CCC(C(C)CCC(=O)O)C3(C)CCC2C2(C)CCC(O)CC12 Vdd = L/Kg {'Name': {1006: 'Obeticholic acid'}	'SMILE': {1006: 'CC[C@@H]1[C@@H]2C[C@@H](CC[C@@]2([C@H]3CC[C@]4([C@H]([C@@H]3[C@@H]1O)CC[C@@H]4[C@H](C)CCC(=O)O)C)C)O'}	'Value': {1006: 8.83}	'Source': {1006: 'Wenwen_Liu'}} 2.178155014615869 23.710231108663884 19.257687845618246 1.0 0.0 37.894389792608465 2.652820535402735 5.272639968552074 37.894389792608465 1.2631463264202822 4.352618706620456 4.538946925201035 0.1512982308400345 2.6113073190141565 498.4151646624666 16.613838822082222 7.310045682368813 0.0 0.0 74.0 30.0 0.0 0.0 4.0 44.0 0.0 26.0 0.0 4.0 0.0 0.0 0.0 0.0 0.0 0.0 0.0 2…
3 3 Nesiritide 0.19 (2S)-2-[[(2S)-2-[[(2S)-2-[[(2S)-2-[[(2S)-2-[[(2S)-6-amino-2-[[(4R	10S	16S	19S	22S	25S	28S	31S	34S	37S	40S	43S	49S	52R)-52-[[2-[[(2S)-2-[[2-[[(2S)-5-amino-2-[[(2S)-2-[[(2S)-2-[[(2S)-6-amino-2-[[(2S)-1-[(2S)-2-amino-3-hydroxypropanoyl]pyrrolidine-2-carbonyl]amino]hexanoyl]amino]-4-methylsulfanylbutanoyl]amino]-3-methylbutanoyl]amino]-5-oxopentanoyl]amino]acetyl]amino]-3-hydroxypropanoyl]amino]acetyl]amino]-40-(4-aminobutyl)-49-benzyl-28-[(2S)-butan-2-yl]-31	43-bis(3-carbamimidamidopropyl)-34-(carboxymethyl)-16	19	22	25-tetrakis(hydroxymethyl)-10-(2-methylpropyl)-37-(2-methylsulfanylethyl)-6	9	12	15	18	21	24	27	30	33	36	39	42	45	48	51-hexadecaoxo-1	2-dithia-5	8	11	14	17	20	23	26	29	32	35	38	41	44	47	50-hexadecazacyclotripentacontane-4-carbonyl]amino]hexanoyl]amino]-3-methylbutanoyl]amino]-4-methylpentanoyl]amino]-5-carbamimidamidopentanoyl]amino]-5-carbamimidamidopentanoyl]amino]-3-(1H-imidazol-4-yl)propanoic acid 124584-08-3 CCC(C)C1NC(=O)C(CCCNC(=N)N)NC(=O)C(CC(=O)O)NC(=O)C(CCSC)NC(=O)C(CCCCN)NC(=O)C(CCCNC(=N)N)NC(=O)CNC(=O)C(Cc2ccccc2)NC(=O)C(NC(=O)CNC(=O)C(CO)NC(=O)CNC(=O)C(CCC(N)=O)NC(=…	'SMILE': {836: 'CC[C@H](C)[C@H]1C(=O)N[C@H](C(=O)N[C@H](C(=O)N[C@H](C(=O)N[C@H](C(=O)NCC(=O)N[C@H](C(=O)NCC(=O)N[C@@H](CSSC[C@@H](C(=O)N[C@H](C(=O)NCC(=O)N[C@H](C(=O)N[C@H](C(=O)N[C@H](C(=O)N[C@H](C(=O)N[C@H](C(=O)N1)CCCNC(=N)N)CC(=O)O)CCSC)CCCCN)CCCNC(=N)N)CC2=CC=CC=C2)NC(=O)CNC(=O)[C@H](CO)NC(=O)CNC(=O)[C@H](CCC(=O)N)NC(=O)[C@H](C(C)C)NC(=O)[C@H](CCSC)NC(=O)[C@H](CCCCN)NC(=O)[C@@H]3CCCN3C(=O)[C…
4 4 Omega-3-acid ethyl esters 1.17 ethyl (4Z	7Z	10Z	13Z	16Z	19Z)-docosa-4	7	10	13	16	19-hexaenoate 81926-94-5 CCC=CCC=CCC=CCC=CCC=CCC=CCCC(=O)OCC Vdd = L/Kg {'Name': {1016: 'Omega-3-acid ethyl esters'}	'SMILE': {1016: 'CC/C=C\\C/C=C\\C/C=C\\C/C=C\\C/C=C\\C/C=C\\CCC(=O)OCC'}	'Value': {1016: 1.17}	'Source': {1016: 'Wenwen_Liu'}} 0.15700374880966467 17.78705932940487 13.034325617550632 0.0 0.0 31.90040683867546 2.036618591105765 4.07323718221153 31.90040683867546 1.2269387245644408 4.077528261684282 3.6736035897014805 0.14129244575774924 2.2566845298917855 849.8091727959854 32.68496818446098 7.70052326671436 0.0 0.0 62.0 26.0 0.0 0.0 2.0 36.0 0.0 24.0 0.0 2.0 0.0 0.0 0.0 0.0 0.0 0.0 0.0 234…
5 5 Proxyphyllin 0.59 7-(2-hydroxypropyl)-1	3-dimethylpurine-2	6-dione|7-[(2R)-2-hydroxypropyl]-1	3-dimethylpurine-2	6-dione 603-00-9|86480-51-5|86540-96-7 CC(O)Cn1cnc2c1c(=O)n(C)c(=O)n2C Vdd = L/Kg {'Name': {994: 'Proxyphyllin'	688: nan	2322: 'Proxyphyllin'}	'SMILE': {994: 'CC(CN1C=NC2=C1C(=O)N(C(=O)N2C)C)O'	688: 'C[C@H](CN1C=NC2=C1C(=O)N(C(=O)N2C)C)O'	2322: 'CC(CN1C=NC2=C1C(=O)N(C(=O)N2C)C)O'}	'Value': {994: 0.59	688: 0.59	2322: 0.59}	'Source': {994: 'Lombardo'	688: 'Wenwen_Liu'	2322: 'Wenwen_Liu'}} -0.527632742082372 13.10118005816576 12.241498171685853 0.0 0.0 20.96402458073215 2.5163066789196393 4.951099426016498 20.96402458073215 1.2331779165136558 3.7649856890191655 3.6231407483804055 0.21312592637531796 1.8179695107936422 98.89507240551376 5.817357200324339 5.124687664440619 9.0 10.0 31.0 17.0 0.0 0.0 7.0 14.0 0.0 10.0 4.0 3.0 0.0 0.0 0.0 0.0 0.0 0.0 0.0 286.0 274.…
6 6 Etilefrine 2.1 3-[(1R)-2-(ethylamino)-1-hydroxyethyl]phenol|3-[2-(ethylamino)-1-hydroxyethyl]phenol 10128-36-6|2259-99-6|709-55-7 CCNCC(O)c1cccc(O)c1 Vdd = L/Kg {'Name': {469: 'Etilefrine'	328: nan	520: nan	1256: 'Etilefrine'}	'SMILE': {469: 'CCNCC(C1=CC(=CC=C1)O)O'	328: 'CCNCC(C1=CC(=CC=C1)O)O'	520: 'CCNC[C@@H](C1=CC(=CC=C1)O)O'	1256: 'CCNCC(C1=CC(=CC=C1)O)O'}	'Value': {469: 2.1	328: 2.1	520: 2.1	1256: 2.1}	'Source': {469: 'Lombardo'	328: 'Wenwen_Liu'	520: 'Wenwen_Liu'	1256: 'Wenwen_Liu'}} 0.7419373447293773 9.370727640387596 8.67159862459605 0.0 1.0 16.086865860924778 2.264352866593773 4.528705733187545 16.086865860924778 1.2374512200711367 3.4440611548774918 3.215587961716955 0.24735292013207347 1.4303744862193006 68.52343393863036 5.271033379894643 4.489540052526239 6.0 6.0 28.0 13.0 0.0 0.0 3.0 15.0 0.0 10.0 1.0 2.0 0.0 0.0 0.0 0.0 0.0 0.0 0.0 152.0 137.0 1…
7 7 Tanespimycin 2.0 C=CCNC1=C2CC(C)CC(OC)C(O)C(C)C=C(C)C(OC(N)=O)C(OC)C=CC=C(C)C(=O)NC(=CC1=O)C2=O Vdd = L/Kg {'Name': {1123: 'Tanespimycin'	722: nan	2357: 'Tanespimycin'}	'SMILE': {1123: 'C[C@H]1C[C@@H]([C@@H]([C@H](/C=C(/[C@@H]([C@H](/C=C\\C=C(\\C(=O)NC2=CC(=O)C(=C(C1)C2=O)NCC=C)/C)OC)OC(=O)N)\\C)C)O)OC'	722: 'C[C@H]1C[C@@H]([C@@H]([C@@H](/C=C(/[C@@H]([C@H](/C=C/C=C(/C(=O)NC2=CC(=O)C(=C(C1)C2=O)NCC=C)\\C)OC)OC(=O)N)\\C)C)O)OC'	2357: 'C[C@H]1C[C@@H]([C@@H]([C@H](/C=C(/[C@@H]([C@H](/C=C\\C=C(\\C(=O)NC2=CC(=O)C(=C(C1)C2=O)NCC=C)/C)OC)OC(=O)N)\\C)C)O)OC'}	'Value': {1123: 2.0	722: 2.0	2357: 2.0}	'Source': {1123: 'Lombardo'	722: 'Wenwen_Liu'	2357: 'Wenwen_Liu'}} 0.6931471805599453 31.135528557754395 24.452074078415794 0.0 0.0 51.2083106492668 2.4384740744560895 4.87634913504284 51.2083106492668 1.2192454916492095 4.620894008886449 4.4546289489104645 0.10606259402167773 2.9290282940588805 1060.5516324209675 25.251229343356368 8.401628984974492 0.0 0.0 85.0 42.0 0.0 2.0 11.0 43.0 0.0 31.0 3.0 8.0 0.0 0.0 0.0 0.0 0.0 0.0 0.0 592.0 524.0…
8 8 Lanreotide 0.2 10-(4-aminobutyl)-N-(1-amino-3-hydroxy-1-oxobutan-2-yl)-19-[(2-amino-3-naphthalen-2-ylpropanoyl)amino]-16-[(4-hydroxyphenyl)methyl]-13-(1H-indol-3-ylmethyl)-6	9	12	15	18-pentaoxo-7-propan-2-yl-1	2-dithia-5	8	11	14	17-pentazacycloicosane-4-carboxamide 108736-35-2 CC(C)C1NC(=O)C(CCCCN)NC(=O)C(Cc2c[nH]c3ccccc23)NC(=O)C(Cc2ccc(O)cc2)NC(=O)C(NC(=O)C(N)Cc2ccc3ccccc3c2)CSSCC(C(=O)NC(C(N)=O)C(C)O)NC1=O Vdd = L/Kg {'Name': {678: 'Lanreotide'}	'SMILE': {678: 'CC(C)C1C(=O)NC(CSSCC(C(=O)NC(C(=O)NC(C(=O)NC(C(=O)N1)CCCCN)CC2=CNC3=CC=CC=C32)CC4=CC=C(C=C4)O)NC(=O)C(CC5=CC6=CC=CC=C6C=C5)N)C(=O)NC(C(C)O)C(=O)N'}	'Value': {678: 0.2}	'Source': {678: 'Lombardo'}} -1.6094379124341005 59.097881564656056 42.50430312884595 0.0 2.0 97.22554533693996 2.422275070408598 4.791113285840675 97.22554533693996 1.2626694199602593 5.246564554493455 5.095381632485079 0.06617378743487115 3.6695548960628877 5080.415840991232 65.97942650637962 10.574368724544787 25.0 27.0 146.0 77.0 0.0 0.0 23.0 69.0 0.0 54.0 11.0 10.0 2.0 0.0 0.0 0.0 0.0 0.0 0.…
9 9 Umeclidinium 1.23 diphenyl-[1-(2-phenylmethoxyethyl)-1-azoniabicyclo[2.2.2]octan-4-yl]methanol 869185-19-3 OC(c1ccccc1)(c1ccccc1)C12CC[N+](CCOCc3ccccc3)(CC1)CC2 Vdd = L/Kg {'Name': {1240: 'Umeclidinium'	2395: 'Umeclidinium'}	'SMILE': {1240: 'C1C[N+]2(CCC1(CC2)C(C3=CC=CC=C3)(C4=CC=CC=C4)O)CCOCC5=CC=CC=C5'	2395: 'C1C[N+]2(CCC1(CC2)C(C3=CC=CC=C3)(C4=CC=CC=C4)O)CCOCC5=CC=CC=C5'}	'Value': {1240: 1.23	2395: 1.23}	'Source': {1240: 'Lombardo'	2395: 'Wenwen_Liu'}} 0.2070141693843261 25.396809286185547 17.883226926354784 0.0 1.0 43.69301755185151 2.621796674105199 5.243593348210396 43.69301755185151 1.3654067984953597 4.416489523564644 4.230714224659033 0.13220981952059477 2.605521636047867 2481.1619602080414 77.53631125650129 8.979633071579656 18.0 18.0 66.0 32.0 0.0 2.0 3.0 34.0 0.0 29.0 1.0 2.0 0.0 0.0 0.0 0.0 0.0 0.0 0.0 328.0 352.0…
10 10 Upadacitinib 4.2 (3S	4R)-3-ethyl-4-(1	5	7	10-tetrazatricyclo[7.3.0.02	6]dodeca-2(6)	3	7	9	11-pentaen-12-yl)-N-(2	2	2-trifluoroethyl)pyrrolidine-1-carboxamide 1831899-72-9 CCC1CN(C(=O)NCC(F)(F)F)CC1c1cnc2cnc3[nH]ccc3n12 Vdd = L/Kg {'Name': {1011: 'Upadacitinib'}	'SMILE': {1011: 'CC[C@@H]1CN(C[C@@H]1C2=CN=C3N2C4=C(NC=C4)N=C3)C(=O)NCC(F)(F)F'}	'Value': {1011: 4.2}	'Source': {1011: 'Wenwen_Liu'}} 1.4350845252893227 21.51626830149212 18.232045157852426 0.0 0.0 34.404163746222096 2.5458111463523245 4.927694931201952 34.404163746222096 1.2742282868971146 4.249060974420495 4.276339359887803 0.15838293925510383 2.446349126889186 440.5742313664199 16.317564124682217 7.081330720344589 12.0 14.0 46.0 27.0 0.0 0.0 10.0 19.0 0.0 17.0 6.0 1.0 0.0 0.0 3.0 0.0 0.0 0.0 3…
11 11 Prednisolone 0.860000000000428 (8S	9S	10R	11S	13S	14S	17R)-11	17-dihydroxy-17-(2-hydroxyacetyl)-10	13-dimethyl-7	8	9	11	12	14	15	16-octahydro-6H-cyclopenta[a]phenanthren-3-one 8056-11-9 CC12C=CC(=O)C=C1CCC1C2C(O)CC2(C)C1CCC2(O)C(=O)CO Vdd = L/Kg {'Name': {973: 'Prednisolone'	1532: 'Prednisolone'	1929: 'Prednisolone'}	'SMILE': {973: 'C[C@]12C[C@@H]([C@H]3[C@H]([C@@H]1CC[C@@]2(C(=O)CO)O)CCC4=CC(=O)C=C[C@]34C)O'	1532: 'C[C@]12C[C@@H]([C@H]3[C@H]([C@@H]1CC[C@@]2(C(=O)CO)O)CCC4=CC(=O)C=C[C@]34C)O'	1929: 'C[C@]12C[C@@H]([C@H]3[C@H]([C@@H]1CC[C@@]2(C(=O)CO)O)CCC4=CC(=O)C=C[C@]34C)O'}	'Value': {973: 0.86	1532: 0.860000000000856	1929: 0.86}	'Source': {973: 'Lombardo'	1532: 'Wenwen_Liu'	1929: 'Wenwen_Liu'}} -0.15082288973408597 20.84852900510212 17.25511779879926 0.0 0.0 33.00688726441582 2.6706168875065512 5.282174636404871 33.00688726441582 1.2694956640159931 4.228268910877081 4.418226667357559 0.16993179489836766 2.4412498541319994 199.44843088048364 7.671093495403217 6.251067156115434 0.0 0.0 54.0 26.0 0.0 0.0 5.0 28.0 0.0 21.0 0.0 5.0 0.0 0.0 0.0 0.0 0.0 0.0 0.0 332.0 315.0…
12 12 Rivaroxaban 0.7 5-chloro-N-[[(5S)-2-oxo-3-[4-(3-oxomorpholin-4-yl)phenyl]-1	3-oxazolidin-5-yl]methyl]thiophene-2-carboxamide 1429742-50-6 O=C(NCC1CN(c2ccc(N3CCOCC3=O)cc2)C(=O)O1)c1ccc(Cl)s1 Vdd = L/Kg {'Name': {1039: 'Rivaroxaban'	203: 'Rivaroxaban'	2333: 'Rivaroxaban'}	'SMILE': {1039: 'C1COCC(=O)N1C2=CC=C(C=C2)N3C[C@@H](OC3=O)CNC(=O)C4=CC=C(S4)Cl'	203: 'C1COCC(=O)N1C2=CC=C(C=C2)N3C[C@@H](OC3=O)CNC(=O)C4=CC=C(S4)Cl'	2333: 'C1COCC(=O)N1C2=CC=C(C=C2)N3C[C@@H](OC3=O)CNC(=O)C4=CC=C(S4)Cl'}	'Value': {1039: 0.7	203: 0.7	2333: 0.7}	'Source': {1039: 'Lombardo'	203: 'Wenwen_Liu'	2333: 'Wenwen_Liu'}} -0.35667494393873245 22.862775624334827 17.4552818700398 0.0 0.0 37.88410415489151 2.4214178240554536 4.78813492300299 37.88410415489151 1.30634841913419 4.304755214466201 4.5208246956965095 0.1558905067481555 2.5734051689938284 313.59632530465416 10.81366638981566 6.812817307621501 11.0 11.0 47.0 29.0 0.0 0.0 10.0 18.0 0.0 19.0 3.0 5.0 1.0 0.0 0.0 1.0 0.0 0.0 1.0 442.0493827…
13 13 Tolcapone 0.12 (3	4-dihydroxy-5-nitrophenyl)-(4-methylphenyl)methanone 134308-13-7 Cc1ccc(C(=O)c2cc(O)c(O)c([N+](=O)[O-])c2)cc1 Vdd = L/Kg {'Name': {1200: 'Tolcapone'	1658: 'Tolcapone'}	'SMILE': {1200: 'CC1=CC=C(C=C1)C(=O)C2=CC(=C(C(=C2)O)O)[N+](=O)[O-]'	1658: 'CC1=CC=C(C=C1)C(=O)C2=CC(=C(C(=C2)O)O)[N+](=O)[O-]'}	'Value': {1200: 0.12	1658: 0.12}	'Source': {1200: 'Lombardo'	1658: 'Wenwen_Liu'}} -2.120263536200091 15.303380630765167 13.222511705431835 0.0 0.0 24.756726066792808 2.4116334911126085 4.823266982225217 24.756726066792808 1.2378363033396405 3.909837728190348 3.977023989515344 0.19885119947576718 2.0736809788305055 117.18682371329588 5.859341185664794 5.456916625728148 12.0 12.0 31.0 20.0 0.0 0.0 6.0 11.0 0.0 14.0 1.0 5.0 0.0 0.0 0.0 0.0 0.0 0.0 0.0 354.0 3…
14 14 Pamidronic acid (Pamidronate) 1.8 (3-amino-1-hydroxy-1-phosphonopropyl)phosphonic acid 106437-12-1 NCCC(O)(P(=O)(O)O)P(=O)(O)O Vdd = L/Kg {'Name': {894: 'Pamidronic acid (Pamidronate)'	1486: 'Pamidronic acid (Pamidronate)'}	'SMILE': {894: 'C(CN)C(O)(P(=O)(O)O)P(=O)(O)O'	1486: 'C(CN)C(O)(P(=O)(O)O)P(=O)(O)O'}	'Value': {894: 1.8	1486: 1.8}	'Source': {894: 'Lombardo'	1486: 'Wenwen_Liu'}} 0.5877866649021191 9.408243041442303 10.077595310841884 4.0 1.0 13.015292869389652 2.479401184499545 4.95880236899909 13.015292869389652 1.0011763745684348 3.439281619345438 3.1378972382269077 0.24137671063283905 1.4059171707044866 48.6026285592066 3.7386637353235845 4.14604187949175 0.0 0.0 24.0 13.0 0.0 0.0 10.0 11.0 0.0 3.0 1.0 7.0 0.0 2.0 0.0 0.0 0.0 0.0 0.0 230.617283950…
15 15 Nemorubicin 48.9999999999998 (7S	9S)-6	9	11-trihydroxy-9-(2-hydroxyacetyl)-7-[(2R	4R	5S	6S)-5-hydroxy-4-[(2S)-2-methoxymorpholin-4-yl]-6-methyloxan-2-yl]oxy-4-methoxy-8	10-dihydro-7H-tetracene-5	12-dione|(7S	9S)-6	9	11-trihydroxy-9-(2-hydroxyacetyl)-7-[(2R	4S	5S	6S)-5-hydroxy-4-[(2S)-2-methoxymorpholin-4-yl]-6-methyloxan-2-yl]oxy-4-methoxy-8	10-dihydro-7H-tetracene-5	12-dione COc1cccc2c1C(=O)c1c(O)c3c(c(O)c1C2=O)CC(O)(C(=O)CO)CC3OC1CC(N2CCOC(OC)C2)C(O)C(C)O1 Vdd = L/Kg {'Name': {834: 'Nemorubicin'	169: 'Nemorubicin'	639: nan	2271: 'Nemorubicin'}	'SMILE': {834: 'C[C@H]1[C@H]([C@H](C[C@@H](O1)O[C@H]2C[C@@](CC3=C2C(=C4C(=C3O)C(=O)C5=C(C4=O)C(=CC=C5)OC)O)(C(=O)CO)O)N6CCO[C@@H](C6)OC)O'	169: 'C[C@H]1[C@H]([C@H](C[C@@H](O1)O[C@H]2C[C@@](CC3=C2C(=C4C(=C3O)C(=O)C5=C(C4=O)C(=CC=C5)OC)O)(C(=O)CO)O)N6CCO[C@@H](C6)OC)O'	639: 'C[C@H]1[C@H]([C@@H](C[C@@H](O1)O[C@H]2C[C@@](CC3=C2C(=C4C(=C3O)C(=O)C5=C(C4=O)C(=CC=C5)OC)O)(C(=O)CO)O)N6CCO[C@@H](C6)OC)O'	2271: 'C[C@H]1[C@H]([C@H](C[C@@H](O1)O[C@H]2C[C@@](CC3=C2C(=C4C(=C3O)C(=O)C5=C(C4=O)C(=CC=C5)OC)O)(C(=O)CO)O)N6CCO[C@@H](C6)OC)O'}	'Value': {834: 49.0	169: 48.9999999999996	639: 49.0	2271: 49.0}	'Source': {834: 'Lombardo'	169: 'Wenwen_Liu'	639: 'Wenwen_Liu'	2271: 'Wenwen_Liu'}} 3.8918202981106225 36.2784416721633 27.295005226495643 0.0 1.0 59.73845205036724 2.624937946987216 5.249875893974431 59.73845205036724 1.2986620010949401 4.774309002303072 5.052106075089626 0.10982839293673101 3.1458615044156044 2030.9582013361983 44.151265246439095 9.142319284526973 12.0 12.0 83.0 46.0 0.0 0.0 14.0 37.0 0.0 32.0 1.0 13.0 0.0 0.0 0.0 0.0 0.0 0.0 0.0 758.0 691…
16 16 Fluticasone 4.2 S-(fluoromethyl) (6S	8S	9R	10S	11S	13S	14S	16R	17R)-6	9-difluoro-11	17-dihydroxy-10	13	16-trimethyl-3-oxo-6	7	8	11	12	14	15	16-octahydrocyclopenta[a]phenanthrene-17-carbothioate 90566-53-3 CC1CC2C3CC(F)C4=CC(=O)C=CC4(C)C3(F)C(O)CC2(C)C1(O)C(=O)SCF Vdd = L/Kg {'Name': {897: 'Fluticasone'}	'SMILE': {897: 'C[C@@H]1C[C@H]2[C@@H]3C[C@@H](C4=CC(=O)C=C[C@@]4([C@]3([C@H](C[C@@]2([C@]1(C(=O)SCF)O)C)O)F)C)F'}	'Value': {897: 4.2}	'Source': {897: 'Wenwen_Liu'}} 1.4350845252893227 23.877141007320397 20.159733598596546 0.0 0.0 37.49335933820796 2.731107940640729 5.412311625898868 37.49335933820796 1.2497786446069319 4.365269686354338 4.639714398841417 0.15465714662804725 2.633265101038041 285.26999300834586 9.508999766944862 6.7520483643786715 0.0 0.0 57.0 30.0 0.0 0.0 8.0 27.0 0.0 22.0 0.0 4.0 1.0 0.0 3.0 0.0 0.0 0.0 3.0 47…
17 17 Atenolol 0.95 2-[4-[(2R)-2-hydroxy-3-(propan-2-ylamino)propoxy]phenyl]acetamide|2-[4-[2-hydroxy-3-(propan-2-ylamino)propoxy]phenyl]acetamide 106020-65-9|56715-13-0 CC(C)NCC(O)COc1ccc(CC(N)=O)cc1 Vdd = L/Kg {'Name': {99: 'Atenolol'	398: nan	1075: 'Atenolol'}	'SMILE': {99: 'CC(C)NCC(COC1=CC=C(C=C1)CC(=O)N)O'	398: 'CC(C)NC[C@H](COC1=CC=C(C=C1)CC(=O)N)O'	1075: 'CC(C)NCC(COC1=CC=C(C=C1)CC(=O)N)O'}	'Value': {99: 0.95	398: 0.95	1075: 0.95}	'Source': {99: 'Lombardo'	398: 'Wenwen_Liu'	1075: 'Wenwen_Liu'}} -0.05129329438755058 13.9819778412503 11.629963293735369 0.0 1.0 22.72832660470334 2.251777852841405 4.503555705682812 22.72832660470334 1.1962277160370178 3.815450537165858 3.633113857688044 0.19121651882568652 1.9319439787739534 165.6392504129744 8.717855284893389 5.751666119440912 6.0 6.0 41.0 19.0 0.0 0.0 5.0 22.0 0.0 14.0 2.0 3.0 0.0 0.0 0.0 0.0 0.0 0.0 0.0 238.0 207.0 2…
18 18 ACHT 4-10 0.73 (4S)-4-[[(2S)-2-amino-4-methylsulfanylbutanoyl]amino]-5-[[(2S)-1-[[(2S)-1-[[(2S)-1-[[(2S)-1-(carboxymethylamino)-3-(1H-indol-3-yl)-1-oxopropan-2-yl]amino]-5-(diaminomethylideneamino)-1-oxopentan-2-yl]amino]-1-oxo-3-phenylpropan-2-yl]amino]-3-(1H-imidazol-5-yl)-1-oxopropan-2-yl]amino]-5-oxopentanoic acid 4037-01-8 CSCCC(N)C(=O)NC(CCC(=O)O)C(=O)NC(Cc1cnc[nH]1)C(=O)NC(Cc1ccccc1)…	'SMILE': {24: 'CSCC[C@@H](C(=O)N[C@@H](CCC(=O)O)C(=O)N[C@@H](CC1=CN=CN1)C(=O)N[C@@H](CC2=CC=CC=C2)C(=O)N[C@@H](CCCN=C(N)N)C(=O)N[C@@H](CC3=CNC4=CC=CC=C43)C(=O)NCC(=O)O)N'}	'Value': {24: 0.73}	'Source': {24: 'Lombardo'}} -0.31471074483970024 51.3031279447211 40.86836250280315 2.0 4.0 85.1250775217118 2.418204715221496 4.768333178325927 85.1250775217118 1.2518393753192911 5.10668496901711 4.441258929128231 0.06531263131070927 3.407860491032038 15087.50312224674 221.87504591539323 11.538544684530443 20.0 21.0 127.0 68.0 0.0 0.0 24.0 59.0 0.0 44.0 13.0 10.0 1.0 0.0 0.0 0.0 0.0 0.0 0.0 974…
19 19 Bevantolol 0.67 (2S)-1-[2-(3	4-dimethoxyphenyl)ethylamino]-3-(3-methylphenoxy)propan-2-ol|1-[2-(3	4-dimethoxyphenyl)ethylamino]-3-(3-methylphenoxy)propan-2-ol 135531-41-8|59170-23-9 COc1ccc(CCNCC(O)COc2cccc(C)c2)cc1OC Vdd = L/Kg {'Name': {136: 'Bevantolol'	413: nan	1098: 'Bevantolol'}	'SMILE': {136: 'CC1=CC(=CC=C1)OCC(CNCCC2=CC(=C(C=C2)OC)OC)O'	413: 'CC1=CC(=CC=C1)OC[C@H](CNCCC2=CC(=C(C=C2)OC)OC)O'	1098: 'CC1=CC(=CC=C1)OCC(CNCCC2=CC(=C(C=C2)OC)OC)O'}	'Value': {136: 0.67	413: 0.67	1098: 0.67}	'Source': {136: 'Lombardo'	413: 'Wenwen_Liu'	1098: 'Wenwen_Liu'}} -0.40047756659712525 18.563115795812717 14.44245330991252 0.0 1.0 31.925613682063375 2.3080185424054886 4.616037084810976 31.925613682063375 1.277024547282535 4.108261099912 3.5115973646269696 0.1404638945850788 2.1723617554673607 728.4591218045027 29.13836487218011 7.50722224310662 12.0 12.0 52.0 25.0 0.0 0.0 5.0 27.0 0.0 20.0 1.0 4.0 0.0 0.0 0.0 0.0 0.0 0.0 0.0 320.0 294.0 …
20 20 Mivacurium (cis/cis) 0.27 bis[3-[6	7-dimethoxy-2-methyl-1-[(3	4	5-trimethoxyphenyl)methyl]-3	4-dihydro-1H-isoquinolin-2-ium-2-yl]propyl] (E)-oct-4-enedioate 106791-40-6 COc1cc2c(cc1OC)C(Cc1cc(OC)c(OC)c(OC)c1)[N+](C)(CCCOC(=O)CCC=CCCC(=O)OCCC[N+]1(C)CCc3cc(OC)c(OC)cc3C1Cc1cc(OC)c(OC)c(OC)c1)CC2 Vdd = L/Kg {'Name': {797: 'Mivacurium (cis/cis)'}	'SMILE': {797: 'C[N+]1(CCC2=CC(=C(C=C2C1CC3=CC(=C(C(=C3)OC)OC)OC)OC)OC)CCCOC(=O)CC/C=C/CCC(=O)OCCC[N+]4(CCC5=CC(=C(C=C5C4CC6=CC(=C(C(=C6)OC)OC)OC)OC)OC)C'}	'Value': {797: 0.27}	'Source': {797: 'Lombardo'}} -1.3093333199837622 55.87043229957922 38.43711687475103 0.0 2.0 95.72007501364816 2.5224314267433092 5.044862853486617 95.72007501364816 1.2935145272114617 5.210341331831826 6.471669415356501 0.08745499209941217 3.8689140994522866 3689.9276880109296 49.86388767582337 10.214842140307672 24.0 24.0 154.0 74.0 0.0 0.0 16.0 80.0 0.0 58.0 2.0 14.0 0.0 0.0 0.0 0.0 0.0 0.0 0.…
21 21 Fulvestrant 4.15 (7R	8R	9S	13S	14S	17S)-13-methyl-7-[9-(4	4	5	5	5-pentafluoropentylsulfinyl)nonyl]-6	7	8	9	11	12	14	15	16	17-decahydrocyclopenta[a]phenanthrene-3	17-diol 1316849-17-8 CC12CCC3c4ccc(O)cc4CC(CCCCCCCCCS(=O)CCCC(F)(F)C(F)(F)F)C3C1CCC2O Vdd = L/Kg {'Name': {525: 'Fulvestrant'}	'SMILE': {525: 'C[C@]12CC[C@H]3[C@H]([C@@H]1CC[C@@H]2O)[C@@H](CC4=C3C=CC(=C4)O)CCCCCCCCCS(=O)CCCC(C(F)(F)F)(F)F'}	'Value': {525: 4.15}	'Source': {525: 'Lombardo'}} 1.423108334242607 31.974225475291522 23.12148088396598 0.0 0.0 50.68227460130737 2.5988495885733474 5.14958319437218 50.68227460130737 1.2361530390562774 4.636170342823629 4.226482340563709 0.10308493513570022 2.852357022823552 684865.1640312729 16704.028391006654 14.847964230748667 6.0 6.0 88.0 41.0 0.0 0.0 9.0 47.0 0.0 32.0 0.0 3.0 1.0 0.0 5.0 0.0 0.0 0.0 5.0 568.44…
22 22 Avatrombopag 2.57 1-[3-chloro-5-[[4-(4-chlorothiophen-2-yl)-5-(4-cyclohexylpiperazin-1-yl)-1	3-thiazol-2-yl]carbamoyl]pyridin-2-yl]piperidine-4-carboxylic acid 570406-98-3 O=C(Nc1nc(-c2cc(Cl)cs2)c(N2CCN(C3CCCCC3)CC2)s1)c1cnc(N2CCC(C(=O)O)CC2)c(Cl)c1 Vdd = L/Kg {'Name': {940: 'Avatrombopag'}	'SMILE': {940: 'C1CCC(CC1)N2CCN(CC2)C3=C(N=C(S3)NC(=O)C4=CC(=C(N=C4)N5CCC(CC5)C(=O)O)Cl)C6=CC(=CS6)Cl'}	'Value': {940: 2.57}	'Source': {940: 'Wenwen_Liu'}} 0.9439058989071284 33.457446798314564 23.199853668065874 1.0 1.0 55.461904885228776 2.476024260063932 4.868952593683221 55.461904885228776 1.3205215448863994 4.680538270408512 4.932927941259578 0.11745066526808519 3.031017239945804 869.8465724004387 20.710632676200923 8.203401367823119 16.0 16.0 76.0 42.0 0.0 0.0 13.0 34.0 0.0 29.0 6.0 3.0 2.0 0.0 0.0 2.0 0.0 0.0 2.…
23 23 0.45 (1R	16R)-10	25-dimethoxy-15	15	30-trimethyl-7	23-dioxa-30-aza-15-azoniaheptacyclo[22.6.2.23	6.18	12.118	22.027	31.016	34]hexatriaconta-3(36)	4	6(35)	8(34)	9	11	18(33)	19	21	24	26	31-dodecaene-9	21-diol|(1S	16R)-10	25-dimethoxy-15	15	30-trimethyl-7	23-dioxa-30-aza-15-azoniaheptacyclo[22.6.2.23	6.18	12.118	22.027	31.016	34]hexatriaconta-3(36)	4	6(35)	8(34)	9	11	18(33)	19	21	24	26	31-dodecaene-9	21-diol COc1cc2c3cc1Oc1cc(ccc1O)CC1c4c(cc(OC)c(O)c4Oc4ccc(cc4)CC3N(C)CC2)CC[N+]1(C)C Vdd = L/Kg {'Name': {752: nan	1979: 'Tubocurarine'}	'SMILE': {752: 'CN1CCC2=CC(=C3C=C2[C@H]1CC4=CC=C(C=C4)OC5=C6[C@@H](CC7=CC(=C(C=C7)O)O3)[N+](CCC6=CC(=C5O)OC)(C)C)OC'	1979: 'CN1CCC2=CC(=C3C=C2[C@@H]1CC4=CC=C(C=C4)OC5=C6[C@@H](CC7=CC(=C(C=C7)O)O3)[N+](CCC6=CC(=C5O)OC)(C)C)OC'}	'Value': {752: 0.45	1979: 0.45}
24 24 Bidisomide 2.6 2-[2-[acetyl(propan-2-yl)amino]ethyl]-2-(2-chlorophenyl)-4-piperidin-1-ylbutanamide 103810-45-3 CC(=O)N(CCC(CCN1CCCCC1)(C(N)=O)c1ccccc1Cl)C(C)C Vdd = L/Kg {'Name': {139: 'Bidisomide'	1100: 'Bidisomide'	2061: 'Bidisomide'}	'SMILE': {139: 'CC(C)N(CCC(CCN1CCCCC1)(C2=CC=CC=C2Cl)C(=O)N)C(=O)C'	1100: 'CC(C)N(CCC(CCN1CCCCC1)(C2=CC=CC=C2Cl)C(=O)N)C(=O)C'	2061: 'CC(C)N(CCC(CCN1CCCCC1)(C2=CC=CC=C2Cl)C(=O)N)C(=O)C'}	'Value': {139: 2.6	1100: 2.6	2061: 2.6}	'Source': {139: 'Lombardo'	1100: 'Wenwen_Liu'	2061: 'Wenwen_Liu'}} 0.9555114450274365 21.027285795401202 18.465823439828423 0.0 1.0 34.36185400568118 2.4674296079045885 4.934859215809176 34.36185400568118 1.2272090716314707 4.228364768988176 4.100143973614044 0.1464337133433587 2.4406415057905053 313.40445748116605 11.193016338613074 6.77711396997949 6.0 6.0 62.0 28.0 0.0 0.0 6.0 34.0 0.0 22.0 3.0 2.0 0.0 0.0 0.0 1.0 0.0 0.0 1.0 295.60493827…
25 25 Dihydrocodeine 1.07 (4R	4aR	7S	7aR	12bS)-9-methoxy-3-methyl-2	4	4a	5	6	7	7a	13-octahydro-1H-4	12-methanobenzofuro[3	2-e]isoquinolin-7-ol 125-28-0 COc1ccc2c3c1OC1C(O)CCC4C(C2)N(C)CCC341 Vdd = L/Kg {'Name': {383: 'Dihydrocodeine'	1989: 'Dihydrocodeine'}	'SMILE': {383: 'CN1CC[C@]23[C@@H]4[C@H]1CC5=C2C(=C(C=C5)OC)O[C@H]3[C@H](CC4)O'	1989: 'CN1CC[C@]23[C@@H]4[C@H]1CC5=C2C(=C(C=C5)OC)O[C@H]3[C@H](CC4)O'}	'Value': {383: 1.07	1989: 1.07}	'Source': {383: 'Lombardo'	1989: 'Wenwen_Liu'}} 0.06765864847381486 18.17608655275738 13.966833358784662 0.0 1.0 29.861282750795915 2.708098402386267 5.3270711658886505 29.861282750795915 1.357331034127087 4.095856467094676 4.151316722605579 0.18869621466388997 2.211882926838973 157.14271450105323 7.142850659138784 5.845611762374436 6.0 6.0 45.0 22.0 1.0 2.0 4.0 23.0 0.0 18.0 1.0 3.0 0.0 0.0 0.0 0.0 0.0 0.0 0.0 278.0 298.0…
26 26 Quinaprilat 0.13 CC(NC(CCc1ccccc1)C(=O)O)C(=O)N1Cc2ccccc2CC1C(=O)O Vdd = L/Kg {'Name': {1002: 'Quinaprilat'	690: nan	1553: 'Quinaprilat'	1932: 'Quinaprilat'}	'SMILE': {1002: 'C[C@@H](C(=O)N1CC2=CC=CC=C2C[C@H]1C(=O)O)N[C@@H](CCC3=CC=CC=C3)C(=O)O'	690: 'C[C@H](C(=O)N1CC2=CC=CC=C2C[C@H]1C(=O)O)N[C@@H](CCC3=CC=CC=C3)C(=O)O'	1553: 'C[C@@H](C(=O)N1CC2=CC=CC=C2C[C@H]1C(=O)O)N[C@@H](CCC3=CC=CC=C3)C(=O)O'	1932: 'C[C@@H](C(=O)N1CC2=CC=CC=C2C[C@H]1C(=O)O)N[C@@H](CCC3=CC=CC=C3)C(=O)O'}	'Value': {1002: 0.13	690: 0.13	1553: 0.13	1932: 0.13}	'Source': {1002: 'Lombardo'	690: 'Wenwen_Liu'	1553: 'Wenwen_Liu'	1932: 'Wenwen_Liu'}} -2.0402208285265546 23.04111510929731 18.49722976768168 2.0 1.0 38.361165576751134 2.446546476867385 4.893092953734769 38.361165576751134 1.2787055192250378 4.312754422430556 4.149753866745474 0.1383251288915158 2.5216613119338973 910.548934784003 30.351631159466766 7.912659931349283 12.0 12.0 56.0 30.0 0.0 0.0 7.0 26.0 0.0 23.0 2.0 5.0 0.0 0.0 0.0 0.0 0.0 0.0 0.0 420.0 387.0…
27 27 Eniporide 1.1 N-(diaminomethylidene)-2-methyl-5-methylsulfonyl-4-pyrrol-1-ylbenzamide 176644-21-6 Cc1cc(-n2cccc2)c(S(C)(=O)=O)cc1C(=O)N=C(N)N Vdd = L/Kg {'Name': {438: 'Eniporide'	1236: 'Eniporide'}	'SMILE': {438: 'CC1=CC(=C(C=C1C(=O)N=C(N)N)S(=O)(=O)C)N2C=CC=C2'	1236: 'CC1=CC(=C(C=C1C(=O)N=C(N)N)S(=O)(=O)C)N2C=CC=C2'}	'Value': {438: 1.1	1236: 1.1}	'Source': {438: 'Lombardo'	1236: 'Wenwen_Liu'}} 0.09531017980432495 16.954401019150815 15.414673954831505 0.0 3.0 25.972643125947467 2.4739239640496273 4.933993329309134 25.972643125947467 1.1805746875430667 4.006780294398251 4.032320485976861 0.18328729481713005 2.182799373583865 159.81414239924453 7.26427919996566 5.8624688904015505 11.0 11.0 38.0 22.0 0.0 0.0 8.0 16.0 0.0 14.0 4.0 3.0 1.0 0.0 0.0 0.0 0.0 0.0 0.0 328.444…
28 28 RSD921 1.099999999999715 CN(C(=O)Cc1cccc2sccc12)C1CCCCC1N1CCCC1 Vdd = L/Kg {'Name': {1058: 'RSD921'	212: 'RSD921'	706: nan	2339: 'RSD921'}	'SMILE': {1058: 'CN([C@@H]1CCCC[C@H]1N2CCCC2)C(=O)CC3=C4C=CSC4=CC=C3'	212: 'CN([C@@H]1CCCC[C@H]1N2CCCC2)C(=O)CC3=C4C=CSC4=CC=C3'	706: 'CN([C@@H]1CCCC[C@@H]1N2CCCC2)C(=O)CC3=C4C=CSC4=CC=C3'	2339: 'CN([C@@H]1CCCC[C@H]1N2CCCC2)C(=O)CC3=C4C=CSC4=CC=C3'}	'Value': {1058: 1.1	212: 1.09999999999943	706: 1.1	2339: 1.1}	'Source': {1058: 'Lombardo'	212: 'Wenwen_Liu'	706: 'Wenwen_Liu'	2339: 'Wenwen_Liu'}} 0.09531017980406575 19.775128785586407 16.67468281308524 0.0 1.0 33.39673760167039 2.4261495011879863 4.814946218577161 33.39673760167039 1.3358695040668156 4.166843836384912 4.686721461425449 0.18746885845701797 2.4610240211472694 155.87867374355136 6.235146949742054 5.965368704119807 9.0 10.0 53.0 25.0 0.0 0.0 4.0 28.0 0.0 21.0 2.0 1.0 1.0 0.0 0.0 0.0 0.0 0.0 0.0 250.444444…
29 29 Lomitapide 16.3 N-(2	2	2-trifluoroethyl)-9-[4-[4-[[2-[4-(trifluoromethyl)phenyl]benzoyl]amino]piperidin-1-yl]butyl]fluorene-9-carboxamide 182431-12-5 O=C(NC1CCN(CCCCC2(C(=O)NCC(F)(F)F)c3ccccc3-c3ccccc32)CC1)c1ccccc1-c1ccc(C(F)(F)F)cc1 Vdd = L/Kg {'Name': {710: 'Lomitapide'}	'SMILE': {710: 'C1CN(CCC1NC(=O)C2=CC=CC=C2C3=CC=C(C=C3)C(F)(F)F)CCCCC4(C5=CC=CC=C5C6=CC=CC=C64)C(=O)NCC(F)(F)F'}	'Value': {710: 16.3}	'Source': {710: 'Lombardo'}} 2.7911651078127164 39.57408538593593 27.613131318145815 0.0 1.0 64.29338001232684 2.6279630145825488 5.084169371800606 64.29338001232684 1.2858676002465368 4.847060669604504 3.990184713709469 0.07980369427418937 2.993275436427105 147911.44888286592 2958.2289776573184 13.51380696775748 24.0 24.0 87.0 50.0 0.0 0.0 11.0 37.0 0.0 39.0 3.0 2.0 0.0 0.0 6.0 0.0 0.0 0.0 6.0 8…
30 30 Carbazeran 0.67 [1-(6	7-dimethoxyphthalazin-1-yl)piperidin-4-yl] N-ethylcarbamate 70724-25-3 CCNC(=O)OC1CCN(c2nncc3cc(OC)c(OC)cc23)CC1 Vdd = L/Kg {'Name': {188: 'Carbazeran'	2077: 'Carbazeran'}	'SMILE': {188: 'CCNC(=O)OC1CCN(CC1)C2=NN=CC3=CC(=C(C=C32)OC)OC'	2077: 'CCNC(=O)OC1CCN(CC1)C2=NN=CC3=CC(=C(C=C32)OC)OC'}	'Value': {188: 0.67	2077: 0.67}	'Source': {188: 'Lombardo'	2077: 'Wenwen_Liu'}} -0.40047756659712525 19.746619214884987 15.225768859355039 0.0 0.0 33.73553230509458 2.462501054740493 4.925002109480987 33.73553230509458 1.2975204732728685 4.176113434226923 4.167452802873861 0.16028664626437925 2.382816455560855 456.7559443527018 17.567536321257762 7.079660654656698 10.0 11.0 50.0 26.0 0.0 0.0 8.0 24.0 0.0 18.0 4.0 4.0 0.0 0.0 0.0 0.0 0.0 0.0 0.0 390.0 380…
31 31 Seletracetam 0.6 (2S)-2-[(4S)-4-(2	2-difluoroethenyl)-2-oxopyrrolidin-1-yl]butanamide 357336-74-4 CCC(C(N)=O)N1CC(C=C(F)F)CC1=O Vdd = L/Kg {'Name': {855: 'Seletracetam'}	'SMILE': {855: 'CC[C@@H](C(=O)N)N1C[C@@H](CC1=O)C=C(F)F'}	'Value': {855: 0.6}	'Source': {855: 'Wenwen_Liu'}} -0.5108256237659907 11.739337154131013 11.442343238183286 0.0 0.0 18.39237361736537 2.394887348363415 4.643527166512292 18.39237361736537 1.1495233510853355 3.66102048204084 3.4515980952481504 0.2157248809530094 1.708840969051542 84.04257187573691 5.252660742233557 4.901327107749714 0.0 0.0 30.0 16.0 0.0 0.0 6.0 14.0 0.0 10.0 2.0 2.0 0.0 0.0 2.0 0.0 0.0 0.0 2.0 292.…
32 32 Alfuzosin 1.5 (2S)-N-[3-[(4-amino-6	7-dimethoxyquinazolin-2-yl)-methylamino]propyl]oxolane-2-carboxamide|N-[3-[(4-amino-6	7-dimethoxyquinazolin-2-yl)-methylamino]propyl]oxolane-2-carboxamide 1100050-87-0|123739-70-8 COc1cc2nc(N(C)CCCNC(=O)C3CCCO3)nc(N)c2cc1OC Vdd = L/Kg {'Name': {39: 'Alfuzosin'	382: nan	1041: 'Alfuzosin'}	'SMILE': {39: 'CN(CCCNC(=O)C1CCCO1)C2=NC3=CC(=C(C=C3C(=N2)N)OC)OC'	382: 'CN(CCCNC(=O)[C@@H]1CCCO1)C2=NC3=CC(=C(C=C3C(=N2)N)OC)OC'	1041: 'CN(CCCNC(=O)C1CCCO1)C2=NC3=CC(=C(C=C3C(=N2)N)OC)OC'}	'Value': {39: 1.5	382: 1.5	1041: 1.5}	'Source': {39: 'Lombardo'	382: 'Wenwen_Liu'	1041: 'Wenwen_Liu'}} 0.4054651081081644 21.339172262220558 17.03676945515481 0.0 0.0 36.14077486876772 2.455246249350367 4.910478964993356 36.14077486876772 1.2907419595988472 4.24800941593364 3.9417981904643256 0.14077850680229734 2.4012564298940204 1509.7647876438323 53.920170987279725 8.34932856508446 10.0 11.0 55.0 28.0 0.0 0.0 9.0 27.0 0.0 19.0 5.0 4.0 0.0 0.0 0.0 0.0 0.0 0.0 0.0 410.0 395.0…
33 33 Nefopam 5.6 (1R)-5-methyl-1-phenyl-1	3	4	6-tetrahydro-2	5-benzoxazocine|5-methyl-1-phenyl-1	3	4	6-tetrahydro-2	5-benzoxazocine 13669-70-0|91463-82-0 CN1CCOC(c2ccccc2)c2ccccc2C1 Vdd = L/Kg {'Name': {831: 'Nefopam'	637: nan	1454: 'Nefopam'}	'SMILE': {831: 'CN1CCOC(C2=CC=CC=C2C1)C3=CC=CC=C3'	637: 'CN1CCO[C@@H](C2=CC=CC=C2C1)C3=CC=CC=C3'	1454: 'CN1CCOC(C2=CC=CC=C2C1)C3=CC=CC=C3'}	'Value': {831: 5.6	637: 5.6	1454: 5.6}	'Source': {831: 'Lombardo'	637: 'Wenwen_Liu'	1454: 'Wenwen_Liu'}} 1.7227665977411033 14.837311861099039 11.579917078692855 0.0 1.0 25.177625721381066 2.4025387838359435 4.805077567671887 25.177625721381066 1.3251381958621613 3.8806228636344455 3.9554987824974632 0.2081841464472349 2.016960593851753 111.4767283499917 5.8671962289469315 5.355669740938847 12.0 12.0 38.0 19.0 0.0 0.0 2.0 19.0 0.0 17.0 1.0 1.0 0.0 0.0 0.0 0.0 0.0 0.0 0.0 212.0 2…
34 34 Cilastatin 0.15 (Z)-7-[(2R)-2-amino-2-carboxyethyl]sulfanyl-2-[[(1S)-2	2-dimethylcyclopropanecarbonyl]amino]hept-2-enoic acid|(Z)-7-[(2S)-2-amino-2-carboxyethyl]sulfanyl-2-[[(1S)-2	2-dimethylcyclopropanecarbonyl]amino]hept-2-enoic acid 107873-05-2|81129-83-1 CC1(C)CC1C(=O)NC(=CCCCCSCC(N)C(=O)O)C(=O)O Vdd = L/Kg {'Name': {272: 'Cilastatin'	59: 'Cilastatin'	315: nan	468: nan	1802: 'Cilastatin'}	'SMILE': {272: 'CC1(C[C@@H]1C(=O)N/C(=C\\CCCCSC[C@@H](C(=O)O)N)/C(=O)O)C'	59: 'CC1(C[C@@H]1C(=O)N/C(=C\\CCCCSC[C@@H](C(=O)O)N)/C(=O)O)C'	315: 'CC1(C[C@@H]1C(=O)N/C(=C\\CCCCSC[C@@H](C(=O)O)N)/C(=O)O)C'	468: 'CC1(C[C@@H]1C(=O)N/C(=C\\CCCCSC[C@H](C(=O)O)N)/C(=O)O)C'	1802: 'CC1(C[C@@H]1C(=O)N/C(=C\\CCCCSC[C@@H](C(=O)O)N)/C(=O)O)C'}	'Value': {272: 0.15	59: 0.15	315: 0.15	468: 0.15	1802: 0.15}	'Source': {272: 'Lombardo'	59: 'Wenwen_Liu'	315: 'Wenwen_Liu'	468: 'Wenwen_Liu'	1802: 'Wenwen_Liu'}} -1.8971199848858813 17.761808891741712 16.07489555914388 2.0 1.0 28.169618104470274 2.5144265263973566 4.722027824631948 28.169618104470274 1.1737340876862614 4.082631850399166 2.908084664709188 0.12117019436288283 1.9429634110130445 15407.939770605271 641.9974904418863 10.518106962415143 0.0 0.0 50.0 24.0 0.0 0.0 8.0 26.0 0.0 16.0 2.0 5.0 1.0 0.0 0.0 0.0 0.0 0.0 0.0 316.4444…
35 35 Terlipressin 0.24 (2S)-1-[(4R	7S	10S	13S	16S	19R)-19-[[2-[[2-[(2-aminoacetyl)amino]acetyl]amino]acetyl]amino]-7-(2-amino-2-oxoethyl)-10-(3-amino-3-oxopropyl)-13-benzyl-16-[(4-hydroxyphenyl)methyl]-6	9	12	15	18-pentaoxo-1	2-dithia-5	8	11	14	17-pentazacycloicosane-4-carbonyl]-N-[(2S)-6-amino-1-[(2-amino-2-oxoethyl)amino]-1-oxohexan-2-yl]pyrrolidine-2-carboxamide 14636-12-5 NCCCCC(NC(=O)C1CCCN1C(=O)C1CSSCC(NC(=O)CNC(=O)CNC(=O)CN)C(=O)NC(Cc2ccc(O)cc2)C(=O)NC(Cc2ccccc2)C(=O)NC(CCC(N)=O)C(=O)NC(CC(N)=O)C(=O)N1)C(=O)NCC(N)=O Vdd = L/Kg {'Name': {1157: 'Terlipressin'}	'SMILE': {1157: 'C1C[C@H](N(C1)C(=O)[C@@H]2CSSC[C@@H](C(=O)N[C@H](C(=O)N[C@H](C(=O)N[C@H](C(=O)N[C@H](C(=O)N2)CC(=O)N)CCC(=O)N)CC3=CC=CC=C3)CC4=CC=C(C=C4)O)NC(=O)CNC(=O)CNC(=O)CN)C(=O)N[C@@H](CCCCN)C(=O)NCC(=O)N'}	'Value': {1157: 0.24}	'Source': {1157: 'Lombardo'}} -1.4271163556401456 63.790011994558526 47.33016718314011 0.0 2.0 105.3475564815893 2.415042733617788 4.779500851568818 105.3475564815893 1.2393830174304623 5.3233935683319995 5.154339820482263 0.06063929200567368 3.7799052069022308 18247.49182576361 214.67637442074835 11.95184907885723 12.0 12.0 159.0 85.0 0.0 0.0 33.0 74.0 0.0 52.0 16.0 15.0 2.0 0.0 0.0 0.0 0.0 0.0 …
36 36 Carebastine 0.41 2-[4-[4-(4-benzhydryloxypiperidin-1-yl)butanoyl]phenyl]-2-methylpropanoic acid 90729-42-3 CC(C)(C(=O)O)c1ccc(C(=O)CCCN2CCC(OC(c3ccccc3)c3ccccc3)CC2)cc1 Vdd = L/Kg {'Name': {191: 'Carebastine'	1124: 'Carebastine'}	'SMILE': {191: 'CC(C)(C1=CC=C(C=C1)C(=O)CCCN2CCC(CC2)OC(C3=CC=CC=C3)C4=CC=CC=C4)C(=O)O'	1124: 'CC(C)(C1=CC=C(C=C1)C(=O)CCCN2CCC(CC2)OC(C3=CC=CC=C3)C4=CC=CC=C4)C(=O)O'}	'Value': {191: 0.41	1124: 0.41}	'Source': {191: 'Lombardo'	1124: 'Wenwen_Liu'}} -0.8915981192837836 28.685738434684268 20.31283489773363 1.0 1.0 48.04277828294864 2.3888831701470488 4.777766340294098 48.04277828294864 1.29845346710672 4.527972156484061 4.158227193276685 0.11238451873720771 2.7334216476309705 1016.6160238927137 27.476108753857126 8.232567586778297 18.0 18.0 74.0 37.0 0.0 0.0 5.0 37.0 0.0 32.0 1.0 4.0 0.0 0.0 0.0 0.0 0.0 0.0 0.0 444.0 436.…
37 37 Physostigmine 3.8952257249714046 [(3aR	8bS)-3	4	8b-trimethyl-2	3a-dihydro-1H-pyrrolo[2	3-b]indol-7-yl] N-methylcarbamate 57-47-6 CNC(=O)Oc1ccc2c(c1)C1(C)CCN(C)C1N2C Vdd = L/Kg {'Name': {938: 'Physostigmine'	809: nan	2307: 'Physostigmine'}	'SMILE': {938: 'C[C@@]12CCN([C@@H]1N(C3=C2C=C(C=C3)OC(=O)NC)C)C'	809: 'C[C@@]12CCN([C@@H]1N(C3=C2C=C(C=C3)OC(=O)NC)C)C'	2307: 'C[C@@]12CCN([C@@H]1N(C3=C2C=C(C=C3)OC(=O)NC)C)C'}	'Value': {938: 3.9	809: 3.89045144994281	2307: 3.9}	'Source': {938: 'Lombardo'	809: 'Wenwen_Liu'	2307: 'Wenwen_Liu'}} 1.3597516301393981 15.75845763620866 13.904596223272755 0.0 1.0 25.430043609369 2.6266526556448815 4.99541557568927 25.430043609369 1.27150218046845 3.953064694758927 3.6794088496635426 0.18397044248317712 1.9958992811586254 273.0555596557203 13.652777982786015 6.30282247026091 6.0 6.0 41.0 20.0 0.0 0.0 5.0 21.0 0.0 15.0 3.0 2.0 0.0 0.0 0.0 0.0 0.0 0.0 0.0 266.0 279.0 424.0 3…
38 38 Clavulanic Acid 0.22 (2R	3E	5R)-3-(2-hydroxyethylidene)-7-oxo-4-oxa-1-azabicyclo[3.2.0]heptane-2-carboxylic acid|(2R	3Z	5R)-3-(2-hydroxyethylidene)-7-oxo-4-oxa-1-azabicyclo[3.2.0]heptane-2-carboxylic acid 62319-53-3|66428-09-9 O=C(O)C1C(=CCO)OC2CC(=O)N21 Vdd = L/Kg {'Name': {286: 'Clavulanic Acid'	64: 'Clavulanic Acid'	316: nan	1804: 'Clavulanic acid'	2416: nan}	'SMILE': {286: 'C1[C@@H]2N(C1=O)[C@H](/C(=C/CO)/O2)C(=O)O'	64: 'C1[C@@H]2N(C1=O)[C@H](/C(=C/CO)/O2)C(=O)O'	316: 'C1[C@@H]2N(C1=O)[C@H](/C(=C/CO)/O2)C(=O)O'	1804: 'C1[C@@H]2N(C1=O)[C@H](/C(=C/CO)/O2)C(=O)O'	2416: 'C1[C@@H]2N(C1=O)[C@H](/C(=C\\CO)/O2)C(=O)O'}	'Value': {286: 0.22	64: 0.22	316: 0.22	1804: 0.22	2416: 0.22}	'Source': {286: 'Lombardo'	64: 'Wenwen_Liu'	316: 'Wenwen_Liu'	1804: 'Wenwen_Liu'	2416: 'Wenwen_Liu'}} -1.5141277326297755 10.732570544422344 10.433684797382439 1.0 0.0 17.02487052286859 2.5472638469785682 4.937491961067744 17.02487052286859 1.2160621802048992 3.5929538727534123 3.2467322309634974 0.23190944506882125 1.514121259745584 81.2119889831837 5.800856355941693 4.733535120466169 0.0 0.0 23.0 14.0 0.0 0.0 6.0 9.0 0.0 8.0 1.0 5.0 0.0 0.0 0.0 0.0 0.0 0.0 0.0 266.0 226.0 3…
39 39 1.6 6-methoxy-N-[(1-prop-2-enylpyrrolidin-2-yl)methyl]-2H-benzotriazole-5-carboxamide|6-methoxy-N-[[(2R)-1-prop-2-enylpyrrolidin-2-yl]methyl]-2H-benzotriazole-5-carboxamide C=CCN1CCCC1CNC(=O)c1cc2n[nH]nc2cc1OC Vdd = L/Kg {'Name': {383: nan	1042: 'Alizapride'}	'SMILE': {383: 'COC1=CC2=NNN=C2C=C1C(=O)NC[C@H]3CCCN3CC=C'	1042: 'COC1=CC2=NNN=C2C=C1C(=O)NCC3CCCN3CC=C'}	'Value': {383: 1.6	1042: 1.6}	'Source': {383: 'Wenwen_Liu'	1042: 'Wenwen_Liu'}} 0.47000362924573563 17.625298871325352 15.433972455698509 0.0 1.0 30.048157709971306 2.4316158100626226 4.8074551067601945 30.048157709971306 1.3064416395639697 4.064214231362655 3.905323143387947 0.1697966584081716 2.1952496539907576 301.64605394556946 13.115045823720411 6.542163446170155 9.0 10.0 44.0 23.0 0.0 0.0 7.0 21.0 0.0 16.0 5.0 2.0 0.0 0.0 0.0 0.0 0.0 0.0 0.0 320.0 …
40 40 Hydroxysafflor yellow A 0.2 (6E)-2	5-dihydroxy-6-[(E)-1-hydroxy-3-(4-hydroxyphenyl)prop-2-enylidene]-2	4-bis[(2S	3R	4R	5S	6R)-3	4	5-trihydroxy-6-(hydroxymethyl)oxan-2-yl]cyclohex-4-ene-1	3-dione 855782-18-2 O=C1C(=C(O)C=Cc2ccc(O)cc2)C(O)=C(C2OC(CO)C(O)C(O)C2O)C(=O)C1(O)C1OC(CO)C(O)C(O)C1O Vdd = L/Kg {'Name': {594: 'Hydroxysafflor yellow A'}	'SMILE': {594: 'C1=CC(=CC=C1/C=C/C(=C\\2/C(=C(C(=O)C(C2=O)([C@H]3[C@@H]([C@H]([C@@H]([C@H](O3)CO)O)O)O)O)[C@H]4[C@@H]([C@H]([C@@H]([C@H](O4)CO)O)O)O)O)/O)O'}	'Value': {594: 0.2}	'Source': {594: 'Lombardo'}} -1.6094379124341005 33.13812808059778 27.391273354692856 0.0 0.0 54.03002963119313 2.6184654516061023 5.236930903212205 54.03002963119313 1.2565123170044914 4.685263616299746 4.93549762549886 0.1147790145464851 3.0550685264687045 1386.5216158651601 32.24468874105023 8.693168477871948 6.0 6.0 75.0 43.0 0.0 0.0 16.0 32.0 0.0 27.0 0.0 16.0 0.0 0.0 0.0 0.0 0.0 0.0 0.0 740…
41 41 Bisaramil 8.956254690668729 [(1R	5R)-3-ethyl-7-methyl-3	7-diazabicyclo[3.3.1]nonan-9-yl] 4-chlorobenzoate|[(1R	5S)-3-ethyl-7-methyl-3	7-diazabicyclo[3.3.1]nonan-9-yl] 4-chlorobenzoate|[(1S	5R)-3-ethyl-7-methyl-3	7-diazabicyclo[3.3.1]nonan-9-yl] 4-chlorobenzoate 89194-77-4|CHEMBL2103780 CCN1CC2CN(C)CC(C1)C2OC(=O)c1ccc(Cl)cc1 Vdd = L/Kg {'Name': {147: 'Bisaramil'	799: nan	1103: 'Bisaramil'	1766: 'Bisaramil'}	'SMILE': {147: 'CCN1C[C@H]2CN(C[C@@H](C1)C2OC(=O)C3=CC=C(C=C3)Cl)C'	799: 'CCN1C[C@H]2CN(C[C@H](C1)C2OC(=O)C3=CC=C(C=C3)Cl)C'	1103: 'CCN1C[C@H]2CN(C[C@@H](C1)C2OC(=O)C3=CC=C(C=C3)Cl)C'	1766: 'CCN1C[C@H]2CN(C[C@@H](C1)C2OC(=O)C3=CC=C(C=C3)Cl)C'}	'Value': {147: 9.0	799: 8.91250938133746	1103: 9.0	1766: 9.0}	'Source': {147: 'Lombardo'	799: 'Wenwen_Liu'	1103: 'Wenwen_Liu'	1766: 'Wenwen_Liu'}} 2.1923521363255385 17.177411804141038 13.783520656966186 0.0 2.0 28.082584092774187 2.452650241292422 4.905300482584843 28.082584092774187 1.2764810951260994 4.024716797786601 3.943497144634448 0.17924987021065672 2.160525290151056 197.94424972396325 8.997465896543785 6.076442784360671 6.0 6.0 45.0 22.0 0.0 2.0 5.0 23.0 0.0 17.0 2.0 2.0 0.0 0.0 0.0 1.0 0.0 0.0 1.0 255.6049382…
42 42 LY404039 0.21 NC1(C(=O)O)CS(=O)(=O)C2C(C(=O)O)C21 Vdd = L/Kg {'Name': {723: 'LY404039'	149: 'LY404039'	602: nan	2240: 'LY404039'}	'SMILE': {723: 'C1[C@]([C@@H]2[C@H]([C@@H]2S1(=O)=O)C(=O)O)(C(=O)O)N'	149: 'C1[C@]([C@@H]2[C@H]([C@@H]2S1(=O)=O)C(=O)O)(C(=O)O)N'	602: 'C1[C@@]([C@@H]2[C@H]([C@@H]2S1(=O)=O)C(=O)O)(C(=O)O)N'	2240: 'C1[C@]([C@@H]2[C@H]([C@@H]2S1(=O)=O)C(=O)O)(C(=O)O)N'}	'Value': {723: 0.21	149: 0.21	602: 0.21	2240: 0.21}	'Source': {723: 'Lombardo'	149: 'Wenwen_Liu'	602: 'Wenwen_Liu'	2240: 'Wenwen_Liu'}} -1.5606477482646686 11.88143443720769 11.835243267173633 2.0 1.0 17.243113495555615 2.7314982870129594 5.065430639352089 17.243113495555615 1.1495408997037078 3.712350988081024 3.293456665549279 0.21956377770328528 1.5974027795520578 74.68919715214258 4.979279810142839 4.718800573351789 0.0 0.0 24.0 15.0 0.0 0.0 8.0 9.0 0.0 7.0 1.0 6.0 1.0 0.0 0.0 0.0 0.0 0.0 0.0 282.44444444…
43 43 Doxazosin 1.3 [4-(4-amino-6	7-dimethoxyquinazolin-2-yl)piperazin-1-yl]-(2	3-dihydro-1	4-benzodioxin-3-yl)methanone|[4-(4-amino-6	7-dimethoxyquinazolin-2-yl)piperazin-1-yl]-[(3R)-2	3-dihydro-1	4-benzodioxin-3-yl]methanone 137888-77-8|70918-17-1 COc1cc2nc(N3CCN(C(=O)C4COc5ccccc5O4)CC3)nc(N)c2cc1OC Vdd = L/Kg {'Name': {408: 'Doxazosin'	504: nan	1220: 'Doxazosin'}	'SMILE': {408: 'COC1=C(C=C2C(=C1)C(=NC(=N2)N3CCN(CC3)C(=O)C4COC5=CC=CC=C5O4)N)OC'	504: 'COC1=C(C=C2C(=C1)C(=NC(=N2)N3CCN(CC3)C(=O)[C@H]4COC5=CC=CC=C5O4)N)OC'	1220: 'COC1=C(C=C2C(=C1)C(=NC(=N2)N3CCN(CC3)C(=O)C4COC5=CC=CC=C5O4)N)OC'}	'Value': {408: 1.3	504: 1.3	1220: 1.3}	'Source': {408: 'Lombardo'	504: 'Wenwen_Liu'	1220: 'Wenwen_Liu'}} 0.26236426446749106 26.098649701745448 18.10031981643529 0.0 0.0 44.26574122473957 2.4678388790882893 4.9356777581765785 44.26574122473957 1.341386097719381 4.442518924986387 4.72083945475457 0.1430557410531688 2.7459091028399536 419.5344851657119 12.713166217142785 7.233068196401998 16.0 17.0 58.0 33.0 0.0 0.0 10.0 25.0 0.0 23.0 5.0 5.0 0.0 0.0 0.0 0.0 0.0 0.0 0.0 518.0 523.…
44 44 Perphenazine 18.0 2-[4-[3-(2-chlorophenothiazin-10-yl)propyl]piperazin-1-yl]ethanol 58-39-9 OCCN1CCN(CCCN2c3ccccc3Sc3ccc(Cl)cc32)CC1 Vdd = L/Kg {'Name': {923: 'Perphenazine'	1505: 'Perphenazine'}	'SMILE': {923: 'C1CN(CCN1CCCN2C3=CC=CC=C3SC4=C2C=C(C=C4)Cl)CCO'	1505: 'C1CN(CCN1CCCN2C3=CC=CC=C3SC4=C2C=C(C=C4)Cl)CCO'}	'Value': {923: 18.0	1505: 18.0}	'Source': {923: 'Lombardo'	1505: 'Wenwen_Liu'}} 2.8903717578961645 21.160832777258083 15.244759589101738 0.0 2.0 35.882237397909996 2.485136364908788 4.970272729817576 35.882237397909996 1.328971755478148 4.232591714671159 3.972306324382422 0.14712245645860822 2.3725986371617434 1143.0997281232912 42.337026967529304 8.034750684200409 12.0 12.0 53.0 27.0 0.0 0.0 6.0 26.0 0.0 21.0 3.0 1.0 1.0 0.0 0.0 1.0 0.0 0.0 1.0 280.0493…
45 45 Mifamurtide 5.8 [(2R)-3-[2-[[(2S)-2-[[(4R)-4-[[(2S)-2-[[(2R)-2-[(2R	3R	4R	5R)-2-acetamido-4	5	6-trihydroxy-1-oxohexan-3-yl]oxypropanoyl]amino]propanoyl]amino]-5-amino-5-oxopentanoyl]amino]propanoyl]amino]ethoxy-hydroxyphosphoryl]oxy-2-hexadecanoyloxypropyl] hexadecanoate 83461-56-7 CCCCCCCCCCCCCCCC(=O)OCC(COP(=O)(O)OCCNC(=O)C(C)NC(=O)CCC(NC(=O)C(C)NC(=O)C(C)OC(C(C=O)NC(C)=O)C(O)C(O)CO)C(N)=O)OC(=O)CCCCCCCCCCCCCCC Vdd = L/Kg {'Name': {784: 'Mifamurtide'}	'SMILE': {784: 'CCCCCCCCCCCCCCCC(=O)OC[C@H](COP(=O)(O)OCCNC(=O)[C@H](C)NC(=O)CC[C@H](C(=O)N)NC(=O)[C@H](C)NC(=O)[C@@H](C)O[C@H]([C@H](C=O)NC(=O)C)[C@@H]([C@@H](CO)O)O)OC(=O)CCCCCCCCCCCCCCC'}	'Value': {784: 5.8}	'Source': {784: 'Lombardo'}} 1.7578579175523736 61.07257305934423 42.90561844276376 1.0 0.0 102.9035381426694 2.344662908409734 4.689325816819467 102.9035381426694 1.210629860501993 5.286461609541485 4.565753348445984 0.053714745275835106 3.658649690969575 95122772.47183082 1119091.4408450683 20.510745120514926 0.0 0.0 194.0 85.0 0.0 0.0 26.0 109.0 0.0 59.0 6.0 19.0 0.0 1.0 0.0 0.0 0.0 0.0 0.0 10…
46 46 BLP1654 0.24 CC1(C)SC2C(NC(=O)C(NC(=O)N=C(N)N)c3ccccc3)C(=O)N2C1C(=O)O Vdd = L/Kg {'Name': {152: 'BLP1654'	25: 'BLP1654'	417: nan	2066: 'BLP1654'}	'SMILE': {152: 'CC1([C@H](N2[C@H](S1)[C@@H](C2=O)NC(=O)C(C3=CC=CC=C3)NC(=O)N=C(N)N)C(=O)O)C'	25: 'CC1([C@H](N2[C@H](S1)[C@@H](C2=O)NC(=O)C(C3=CC=CC=C3)NC(=O)N=C(N)N)C(=O)O)C'	417: 'CC1([C@H](N2[C@@H](S1)[C@@H](C2=O)NC(=O)[C@@H](C3=CC=CC=C3)NC(=O)N=C(N)N)C(=O)O)C'	2066: 'CC1([C@H](N2[C@H](S1)[C@@H](C2=O)NC(=O)C(C3=CC=CC=C3)NC(=O)N=C(N)N)C(=O)O)C'}	'Value': {152: 0.24	25: 0.24	417: 0.24	2066: 0.24}	'Source': {152: 'Lombardo'	25: 'Wenwen_Liu'	417: 'Wenwen_Liu'	2066: 'Wenwen_Liu'}} -1.4271163556401456 23.32585236837587 19.951856857752485 1.0 3.0 36.517952925005076 2.631450844177211 5.119931080950866 36.51795292500508 1.2172650975001695 4.33231176973685 3.707683876249732 0.12358946254165774 2.4090196782200133 1638.8008995891516 54.626696652971724 8.500332383272303 6.0 6.0 52.0 30.0 0.0 0.0 12.0 22.0 0.0 18.0 6.0 5.0 1.0 0.0 0.0 0.0 0.0 0.0 0.0 464.444444…
47 47 Edotecarin 1.45 13-(1	3-dihydroxypropan-2-ylamino)-6	20-dihydroxy-3-[(2R	3R	4S	5S	6R)-3	4	5-trihydroxy-6-(hydroxymethyl)oxan-2-yl]-3	13	23-triazahexacyclo[14.7.0.02	10.04	9.011	15.017	22]tricosa-1	4(9)	5	7	10	15	17(22)	18	20-nonaene-12	14-dione|13-(1	3-dihydroxypropan-2-ylamino)-6	20-dihydroxy-3-[(2R	3S	4S	5S	6R)-3	4	5-trihydroxy-6-(hydroxymethyl)oxan-2-yl]-3	13	23-triazahexacyclo[14.7.0.02	10.04	9.011	15.017	22]tricosa-1	4(9)	5	7	10	15	17(22)	18	20-nonaene-12	14-dione O=C1c2c(c3c4ccc(O)cc4n(C4OC(CO)C(O)C(O)C4O)c3c3[nH]c4cc(O)ccc4c23)C(=O)N1NC(CO)CO Vdd = L/Kg {'Name': {425: 'Edotecarin'	509: nan	2154: 'Edotecarin'}	'SMILE': {425: 'C1=CC2=C(C=C1O)NC3=C4C(=C5C(=C23)C(=O)N(C5=O)NC(CO)CO)C6=C(N4[C@H]7[C@@H]([C@H]([C@@H]([C@H](O7)CO)O)O)O)C=C(C=C6)O'
48 48 E7107 10.1 [(2S	3S	4E	6S	7R	10R)-7	10-dihydroxy-2-[(2E	4E	6R)-6-hydroxy-7-[(2R	3R)-3-[(2R	3S)-3-hydroxypentan-2-yl]oxiran-2-yl]-6-methylhepta-2	4-dien-2-yl]-3	7-dimethyl-12-oxo-1-oxacyclododec-4-en-6-yl] 4-cycloheptylpiperazine-1-carboxylate 630100-90-2 CCC(O)C(C)C1OC1CC(C)(O)C=CC=C(C)C1OC(=O)CC(O)CCC(C)(O)C(OC(=O)N2CCN(C3CCCCCC3)CC2)C=CC1C Vdd = L/Kg {'Name': {421: 'E7107'}	'SMILE': {421: 'CC[C@@H]([C@@H](C)[C@@H]1[C@H](O1)C[C@](C)(/C=C/C=C(\\C)/[C@@H]2[C@H](/C=C/[C@@H]([C@](CC[C@H](CC(=O)O2)O)(C)O)OC(=O)N3CCN(CC3)C4CCCCCC4)C)O)O'}	'Value': {421: 10.1}	'Source': {421: 'Lombardo'}} 2.312535423847214 39.24047891419554 29.24508579831379 0.0 1.0 63.50105795262187 2.4711425223195507 4.851147425741379 63.50105795262187 1.2451187833847426 4.849505902828595 3.465011480390695 0.06794140157628814 2.871956485610726 32408.050132846536 635.4519633891477 12.015402671539732 0.0 0.0 117.0 51.0 0.0 0.0 11.0 66.0 0.0 40.0 2.0 9.0 0.0 0.0 0.0 0.0 0.0 0.0 0.0 602.…
49 49 Adefovir 0.42 2-(6-aminopurin-9-yl)ethoxymethylphosphonic acid 106941-25-7 Nc1ncnc2c1ncn2CCOCP(=O)(O)O Vdd = L/Kg {'Name': {29: 'Adefovir'	297: nan	1035: 'Adefovir'}	'SMILE': {29: 'C1=NC(=C2C(=N1)N(C=N2)CCOCP(=O)(O)O)N'	297: 'C1=NC(=C2C(=N1)N(C=N2)CCOCP(=O)(O)O)N'	1035: 'C1=NC(=C2C(=N1)N(C=N2)CCOCP(=O)(O)O)N'}	'Value': {29: 0.42	297: 0.42	1035: 0.42}	'Source': {29: 'Lombardo'	297: 'Wenwen_Liu'	1035: 'Wenwen_Liu'}} -0.8675005677047231 13.899854166519615 11.934331964160789 2.0 0.0 21.95274630049423 2.429298508309517 4.727996772617512 21.952746300494226 1.2195970166941237 3.8107966565064446 3.385726850839901 0.1880959361577723 1.807355275199541 264.8610212715339 14.714501181751883 6.166991905285424 9.0 10.0 30.0 18.0 0.0 0.0 10.0 12.0 0.0 8.0 5.0 4.0 0.0 1.0 0.0 0.0 0.0 0.0 0.0 309.308641…
50 50 Miconazole 7.14 1-[(2S)-2-(2	4-dichlorophenyl)-2-[(2	4-dichlorophenyl)methoxy]ethyl]imidazole|1-[2-(2	4-dichlorophenyl)-2-[(2	4-dichlorophenyl)methoxy]ethyl]imidazole 47447-52-9|75319-47-0 Clc1ccc(COC(Cn2ccnc2)c2ccc(Cl)cc2Cl)c(Cl)c1 Vdd = L/Kg {'Name': {780: 'Miconazole'	626: nan	2253: 'Miconazole'}	'SMILE': {780: 'C1=CC(=C(C=C1Cl)Cl)COC(CN2C=CN=C2)C3=C(C=C(C=C3)Cl)Cl'	626: 'C1=CC(=C(C=C1Cl)Cl)CO[C@H](CN2C=CN=C2)C3=C(C=C(C=C3)Cl)Cl'	2253: 'C1=CC(=C(C=C1Cl)Cl)COC(CN2C=CN=C2)C3=C(C=C(C=C3)Cl)Cl'}	'Value': {780: 7.14	626: 7.14	2253: 7.14}	'Source': {780: 'Lombardo'	626: 'Wenwen_Liu'	2253: 'Wenwen_Liu'}} 1.965712776351493 19.408121947441856 16.098254384726435 0.0 0.0 31.545958943422974 2.3696304692047625 4.730186415363821 31.54595894342297 1.2618383577369188 4.141111010727788 4.458774076871825 0.17835096307487303 2.4111645894657237 171.1465419603845 6.84586167841538 6.058810891915787 17.0 17.0 39.0 25.0 0.0 0.0 7.0 14.0 0.0 18.0 2.0 1.0 0.0 0.0 0.0 4.0 0.0 0.0 4.0 282.4197530…
51 51 Batifiban 0.42 2-[(3S	6S	12S	20R	23S)-20-carbamoyl-12-[3-(diaminomethylideneamino)propyl]-3-(1H-indol-3-ylmethyl)-2	5	8	11	14	22-hexaoxo-17	18-dithia-1	4	7	10	13	21-hexazabicyclo[21.3.0]hexacosan-6-yl]acetic acid 710312-77-9 NC(=O)C1CSSCCC(=O)NC(CCCN=C(N)N)C(=O)NCC(=O)NC(CC(=O)O)C(=O)NC(Cc2c[nH]c3ccccc23)C(=O)N2CCCC2C(=O)N1 Vdd = L/Kg {'Name': {121: 'Batifiban'}	'SMILE': {121: 'C1C[C@H]2C(=O)N[C@@H](CSSCCC(=O)N[C@H](C(=O)NCC(=O)N[C@H](C(=O)N[C@H](C(=O)N2C1)CC3=CNC4=CC=CC=C43)CC(=O)O)CCCN=C(N)N)C(=O)N'}	'Value': {121: 0.42}	'Source': {121: 'Lombardo'}} -0.8675005677047231 42.668016656221475 31.476259264872184 1.0 3.0 69.73983393112253 2.4466711313276677 4.811961059487704 69.73983393112253 1.2453541773414738 4.922356193394284 5.1365894244752734 0.09172481115134416 3.3591559208763693 15116.798093373489 269.94282309595513 11.3463284587377 9.0 10.0 103.0 56.0 0.0 0.0 22.0 47.0 0.0 34.0 11.0 9.0 2.0 0.0 0.0 0.0 0.0 0.0 0…
52 52 Secretin (human) 0.16 (4S)-5-[[2-[[(2S)-1-[[(2S)-1-[[(2S)-1-[[(2S)-5-amino-1-[[(2S)-1-[[(2S)-1-[[(2S)-1-[[(2S)-5-amino-1-[[2-[[(2S)-1-[[(2S)-1-amino-3-methyl-1-oxobutan-2-yl]amino]-4-methyl-1-oxopentan-2-yl]amino]-2-oxoethyl]amino]-1	5-dioxopentan-2-yl]amino]-4-methyl-1-oxopentan-2-yl]amino]-4-methyl-1-oxopentan-2-yl]amino]-5-carbamimidamido-1-oxopentan-2-yl]amino]-1	5-dioxopentan-2-yl]amino]-4-methyl-1-oxopentan-2-yl]amino]-5-carbamimidamido-1-oxopentan-2-yl]amino]-1-oxopropan-2-yl]amino]-2-oxoethyl]amino]-4-[[(2S)-2-[[(2S)-2-[[(2S)-2-[[(2S)-2-[[(2S)-2-[[(2S)-2-[[(2S)-2-[[(2S	3R)-2-[[(2S)-2-[[(2S	3R)-2-[[2-[[(2S)-2-[[(2S)-2-[[(2S)-2-amino-3-(1H-imidazol-5-yl)propanoyl]amino]-3-hydroxypropanoyl]amino]-3-carboxypropanoyl]amino]acetyl]amino]-3-hydroxybutanoyl]amino]-3-phenylpropanoyl]amino]-3-hydroxybutanoyl]amino]-3-hydroxypropanoyl]amino]-4-carboxybutanoyl]amino]-4-methylpentanoyl]amino]-3-hydroxypropanoyl]amino]-5-carbamimidamidopentanoyl]amino]-4-methylpentanoyl]amino]-5-carbamimidamidop…	'SMILE': {1074: 'C[C@H]([C@@H](C(=O)N[C@@H](CC1=CC=CC=C1)C(=O)N[C@@H]([C@@H](C)O)C(=O)N[C@@H](CO)C(=O)N[C@@H](CCC(=O)O)C(=O)N[C@@H](CC(C)C)C(=O)N[C@@H](CO)C(=O)N[C@@H](CCCNC(=N)N)C(=O)N[C@@H](CC(C)C)C(=O)N[C@@H](CCCNC(=N)N)C(=O)N[C@@H](CCC(=O)O)C(=O)NCC(=O)N[C@@H](C)C(=O)N[C@@H](CCCNC(=N)N)C(=O)N[C@@H](CC(C)C)C(=O)N[C@@H](CCC(=O)N)C(=O)N[C@@H](CCCNC(=N)N)C(=O)N[C@@H](CC(C)C)C(=O)N[C@@H](CC(C)C)C(…	'Value': {1074: 0.16}	'Source': {1074: 'Lombardo'}} -1.83258146374831 158.1558016459888 119.2149250251508 3.0 13.0 254.1429722571587 2.35464508892982 4.709281132823369 254.1429722571587 1.1875839825100873 6.226311892462388 7.384360779028274 0.03450635878050595 5.06275527759981 722580.7700130674 3376.54565426667 16.553975407153857 11.0 11.0 434.0 214.0 0.0 0.0 84.0 220.0 0.0 130.0 44.0 40.0 0.0 0.0 0.0 0.0 0.0 0.0 0.0 …
53 53 Dalbavancin 0.14 (2S	3S	4R	5R	6S)-6-[[(1S	2R	19R	22R	34S	37R	40R	52S)-5	32-dichloro-52-[3-(dimethylamino)propylcarbamoyl]-2	26	31	44	49-pentahydroxy-22-(methylamino)-21	35	38	54	56	59-hexaoxo-47-[(2R	3S	4S	5S	6R)-3	4	5-trihydroxy-6-(hydroxymethyl)oxan-2-yl]oxy-7	13	28-trioxa-20	36	39	53	55	58-hexazaundecacyclo[38.14.2.23	6.214	17.219	34.18	12.123	27.129	33.141	45.010	37.046	51]hexahexaconta-3	5	8	10	12(64)	14(63)	15
54 54 Gallamine triethiodide 0.27 2-[2	3-bis[2-(triethylazaniumyl)ethoxy]phenoxy]ethyl-triethylazanium;triiodide 65-29-2 CC[N+](CC)(CC)CCOc1cccc(OCC[N+](CC)(CC)CC)c1OCC[N+](CC)(CC)CC Vdd = L/Kg {'Name': {540: 'Gallamine triethiodide'	2183: 'Gallamine triethiodide'}	'SMILE': {540: 'CC[N+](CC)(CC)CCOC1=C(C(=CC=C1)OCC[N+](CC)(CC)CC)OCC[N+](CC)(CC)CC.[I-].[I-].[I-]'	2183: 'CC[N+](CC)(CC)CCOC1=C(C(=CC=C1)OCC[N+](CC)(CC)CC)OCC[N+](CC)(CC)CC.[I-].[I-].[I-]'}	'Value': {540: 0.27	2183: 0.27}	'Source': {540: 'Lombardo'	2183: 'Wenwen_Liu'}} -1.3093333199837622 25.374963893675943 22.358950359723977 0.0 3.0 45.13086335657463 2.3676328406861415 4.735265681372283 45.13086335657463 1.2536350932381841 4.452503554917877 4.82002907998894 0.13388969666635944 2.8537138066991 344.9419388359549 9.58172052322097 7.124309955101413 6.0 6.0 96.0 36.0 0.0 0.0 6.0 60.0 0.0 30.0 3.0 3.0 0.0 0.0 0.0 0.0 0.0 0.0 0.0 300.0 308.0 397.…
55 55 0.17 (6R	7R)-3-[[4-(2-aminoethylcarbamoylamino)-3-imino-2-methylpyrazol-1-yl]methyl]-7-[[(2Z)-2-(5-amino-1	2	4-thiadiazol-3-yl)-2-(2-carboxypropan-2-yloxyimino)acetyl]amino]-8-oxo-5-thia-1-azabicyclo[4.2.0]oct-2-ene-2-carboxylic acid Cn1c(=N)c(NC(=O)NCCN)cn1CC1=C(C(=O)O)N2C(=O)C(NC(=O)C(=NOC(C)(C)C(=O)O)c3nsc(N)n3)C2SC1 Vdd = L/Kg {'Name': {452: nan}	'SMILE': {452: 'CC(C)(C(=O)O)O/N=C(/C1=NSC(=N1)N)\\C(=O)N[C@H]2[C@@H]3N(C2=O)C(=C(CS3)CN4C=C(C(=N)N4C)NC(=O)NCCN)C(=O)O'}	'Value': {452: 0.17}	'Source': {452: 'Wenwen_Liu'}} -1.7719568419318752 34.80596980850462 27.76819604648941 2.0 1.0 55.51882937534348 2.580013430680521 5.156030350726056 55.51882937534348 1.2337517638965219 4.729539125179569 4.361376134331133 0.09691946965180295 2.9768650314776175 2591.807194004681 57.59571542232625 9.364188066452678 10.0 10.0 75.0 45.0 0.0 0.0 22.0 30.0 0.0 23.0 12.0 8.0 2.0 0.0 0.0 0.0 0.0 0.0 0.0 …
56 56 Axitinib 2.29 N-methyl-2-[[3-[(E)-2-pyridin-2-ylethenyl]-1H-indazol-6-yl]sulfanyl]benzamide 1528729-60-3 CNC(=O)c1ccccc1Sc1ccc2c(C=Cc3ccccn3)n[nH]c2c1 Vdd = L/Kg {'Name': {995: 'Axitinib'}	'SMILE': {995: 'CNC(=O)C1=CC=CC=C1SC2=CC3=C(C=C2)C(=NN3)/C=C/C4=CC=CC=N4'}	'Value': {995: 2.29}	'Source': {995: 'Wenwen_Liu'}} 0.8285518175661484 21.867939558444625 16.33101156061676 0.0 0.0 37.431719261807764 2.436601541497922 4.800100723856524 37.431719261807764 1.3368471164931344 4.266344754312394 4.241321296818118 0.15147576060064707 2.474494264487585 366.5221247675332 13.090075884554759 6.933678304400768 21.0 22.0 46.0 28.0 0.0 0.0 6.0 18.0 0.0 22.0 4.0 1.0 1.0 0.0 0.0 0.0 0.0 0.0 0.0 …
57 57 Thalidomide 0.95 2-(2	6-dioxopiperidin-3-yl)isoindole-1	3-dione|2-[(3S)-2	6-dioxopiperidin-3-yl]isoindole-1	3-dione 1012310-87-0|841-67-8 O=C1CCC(N2C(=O)c3ccccc3C2=O)C(=O)N1 Vdd = L/Kg {'Name': {1166: 'Thalidomide'	733: nan	1635: 'Thalidomide'}	'SMILE': {1166: 'C1CC(=O)NC(=O)C1N2C(=O)C3=CC=CC=C3C2=O'	733: 'C1CC(=O)NC(=O)[C@H]1N2C(=O)C3=CC=CC=C3C2=O'	1635: 'C1CC(=O)NC(=O)C1N2C(=O)C3=CC=CC=C3C2=O'}	'Value': {1166: 0.95	733: 0.95	1635: 0.95}	'Source': {1166: 'Lombardo'	733: 'Wenwen_Liu'	1635: 'Wenwen_Liu'}} -0.05129329438755058 15.003720802243047 12.915958690235348 0.0 0.0 24.613685284578366 2.5271103416302614 4.889101789508492 24.613685284578366 1.2954571202409666 3.896927762370101 3.8247467389685843 0.20130245994571497 1.9833461392244234 119.33870519859752 6.280984484136712 5.423819598522519 6.0 6.0 29.0 19.0 0.0 0.0 6.0 10.0 0.0 13.0 2.0 4.0 0.0 0.0 0.0 0.0 0.0 0.0 0.0 334.0 …
58 58 Metformin 0.64 3-(diaminomethylidene)-1	1-dimethylguanidine 657-24-9 CN(C)C(=N)N=C(N)N Vdd = L/Kg {'Name': {753: 'Metformin'	1406: 'Metformin'}	'SMILE': {753: 'CN(C)C(=N)N=C(N)N'	1406: 'CN(C)C(=N)N=C(N)N'}	'Value': {753: 0.64	1406: 0.64}	'Source': {753: 'Lombardo'	1406: 'Wenwen_Liu'}} -0.4462871026284195 6.163363133678392 6.515898840702034 0.0 5.0 9.335326473284187 2.1168831578743346 4.233766315748669 9.335326473284187 1.0372584970315764 3.02832616581887 2.7745152011266687 0.3082794667918521 0.9151155139816518 24.06249740538346 2.6736108228203843 3.075293988561951 0.0 0.0 20.0 9.0 0.0 0.0 5.0 11.0 0.0 4.0 5.0 0.0 0.0 0.0 0.0 0.0 0.0 0.0 0.0 118.0 110.0 129…
59 59 0.251188643150958 3-[[3	4-bis(hydroxymethyl)phenyl]methyl-[2-[[2-[3-methoxy-4-[(2-methylphenyl)carbamoylamino]phenyl]acetyl]amino]acetyl]amino]propanoic acid CHEMBL1614659 COc1cc(CC(=O)NCC(=O)N(CCC(=O)O)Cc2ccc(CO)c(CO)c2)ccc1NC(=O)Nc1ccccc1C Vdd = L/Kg {'Name': {793: nan}	'SMILE': {793: 'CC1=CC=CC=C1NC(=O)NC2=C(C=C(C=C2)CC(=O)NCC(=O)N(CCC(=O)O)CC3=CC(=C(C=C3)CO)CO)OC'}	'Value': {793: 0.251188643150958}	'Source': {793: 'Wenwen_Liu'}} -1.3815510557964275 32.31438349376217 24.321823695948382 1.0 0.0 54.38767533145855 2.3489028414898168 4.6978056829796335 54.387675331458546 1.264829658871129 4.65328164550035 5.541119401588341 0.12886324189740328 3.1708115610961682 473.15385453483066 11.003578012437922 7.61803563215937 18.0 18.0 79.0 43.0 0.0 0.0 12.0 36.0 0.0 31.0 4.0 8.0 0.0 0.0 0.0 0.0 0.0 0.0 0.…
60 60 Stiripentol 1.03 (E)-1-(1	3-benzodioxol-5-yl)-4	4-dimethylpent-1-en-3-ol 131206-47-8 CC(C)(C)C(O)C=Cc1ccc2c(c1)OCO2 Vdd = L/Kg {'Name': {866: 'Stiripentol'}	'SMILE': {866: 'CC(C)(C)C(/C=C/C1=CC2=C(C=C1)OCO2)O'}	'Value': {866: 1.03}	'Source': {866: 'Wenwen_Liu'}} 0.02955880224154443 13.212018057554186 11.621622063805722 0.0 0.0 20.903829056358152 2.369354569742147 4.664313418084652 20.903829056358152 1.2296370033151853 3.758934785765171 3.582025740331559 0.2107073964900917 1.8065567406970822 107.73547898729639 6.337381116899787 5.210307205185152 6.0 6.0 35.0 17.0 0.0 0.0 3.0 18.0 0.0 14.0 0.0 3.0 0.0 0.0 0.0 0.0 0.0 0.0 0.0 …
61 61 0.13 O=C(Cn1cc(Cl)c(=O)c(Cl)c1)NC1C(=O)N2C(C(=O)O)=C(CSc3nncs3)CSC12 Vdd = L/Kg {'Name': {433: nan}	'SMILE': {433: 'C1C(=C(N2[C@H](S1)[C@@H](C2=O)NC(=O)CN3C=C(C(=O)C(=C3)Cl)Cl)C(=O)O)CSC4=NN=CS4'}	'Value': {433: 0.13}	'Source': {433: 'Wenwen_Liu'}} -2.0402208285265546 25.15050490903847 19.696811933693265 1.0 0.0 40.50357739520108 2.572324932189731 5.1444172305711895 40.50357739520108 1.2657367936000337 4.406133472480727 3.864407009822097 0.12076271905694053 2.5149590544136275 959.5051038730412 29.984534496032538 8.029568444544177 11.0 11.0 45.0 32.0 0.0 0.0 15.0 13.0 0.0 17.0 5.0 5.0 3.0 0.0 0.0 2.0 0.0 0.0 2.…
62 62 XG-102 0.22 (3R)-3-amino-4-[[(2R)-5-amino-1-[[(2R)-1-[[(2R)-1-[(2R)-2-[[(2R)-1-[[(2R)-5-amino-1-[(2R)-2-[[(2R)-1-[[(2R)-1-[[(2R)-4-amino-1-[[(2R)-1-[[(2R	3S)-1-[[(2R	3S)-1-[(2R)-2-[[(2R)-1-[[(2R)-6-amino-1-[(2R)-2-[[(2R)-1-[(2R)-2-[(2R)-2-[[(2R)-1-[[(2R)-1-[[(2R)-1-[[(2R)-5-amino-1-[[(2R)-1-[[(2R)-1-[[(2R)-6-amino-1-[[(2R)-6-amino-1-[[(2R)-5-carbamimidamido-1-(carboxymethylamino)-1-oxopentan-2-yl]amino]-1-oxohexan-2-yl]amino]-1-oxohexan-2-yl]amino]-5-carbamimidamido-1-oxopentan-2-yl]amino]-5-carbamimidamido-1-oxopentan-2-yl]amino]-1	5-dioxopentan-2-yl]amino]-5-carbamimidamido-1-oxopentan-2-yl]amino]-5-carbamimidamido-1-oxopentan-2-yl]amino]-5-carbamimidamido-1-oxopentan-2-yl]carbamoyl]pyrrolidine-1-carbonyl]pyrrolidin-1-yl]-5-carbamimidamido-1-oxopentan-2-yl]carbamoyl]pyrrolidin-1-yl]-1-oxohexan-2-yl]amino]-5-carbamimidamido-1-oxopentan-2-yl]carbamoyl]pyrrolidin-1-yl]-3-hydroxy-1-oxobutan-2-yl]amino]-3-hydroxy-1-oxobutan-2-y…	4-dioxobutan-2-yl]amino]-4-methyl-1-oxopentan-2-yl]amino]-1-oxo-3-phenylpropan-2-yl]carbamoyl]pyrrolidin-1-yl]-1	5-dioxopentan-2-yl]amino]-3-methyl-1-oxobutan-2-yl]carbamoyl]pyrrolidin-1-yl]-5-carbamimidamido-1-oxopentan-2-yl]amino]-3-hydroxy-1-oxopropan-2-yl]amino]-1	5-dioxopentan-2-yl]amino]-4-oxobutanoic acid 1198367-70-2 CC(C)CC(NC(=O)C(Cc1ccccc1)NC(=O)C1CCCN1C(=O)C(CCC(N)=O)NC(=O)C(NC(=O)C1CCCN1C(=O)C(CCCNC(=N)N)NC(=O)C(CO)NC(=O)C(CCC(N)=O)NC(=O)C(N)CC(=O)O)C(C)C)C(=O)NC(CC(N)=O)C(=O)NC(CC(C)C)C(=O)NC(C(=O)NC(C(=O)N1CCCC1C(=O)NC(CCCNC(=N)N)C(=O)NC(CCCCN)C(=O)N1CCCC1C(=O)NC(CCCNC(=N)N)C(=O)N1CCCC1C(=O)N1CCCC1C(=O)NC(CCCNC(=N)N)C(=O)NC(CCCNC(=N)N)C(=O)NC(CC…	'SMILE': {1280: 'C[C@@H]([C@H](C(=O)N[C@H]([C@H](C)O)C(=O)N1CCC[C@@H]1C(=O)N[C@H](CCCNC(=N)N)C(=O)N[C@H](CCCCN)C(=O)N2CCC[C@@H]2C(=O)N[C@H](CCCNC(=N)N)C(=O)N3CCC[C@@H]3C(=O)N4CCC[C@@H]4C(=O)N[C@H](CCCNC(=N)N)C(=O)N[C@H](CCCNC(=N)N)C(=O)N[C@H](CCCNC(=N)N)C(=O)N[C@H](CCC(=O)N)C(=O)N[C@H](CCCNC(=N)N)C(=O)N[C@H](CCCNC(=N)N)C(=O)N[C@H](CCCCN)C(=O)N[C@H](CCCCN)C(=O)N[C@H](CCCNC(=N)N)C(=O)NCC(=O)O)NC(=O…	'Value': {1280: 0.22}	'Source': {1280: 'Lombardo'}} -1.5141277326297755 201.10834223571635 150.88130701668248 2.0 31.0 327.5131196122769 2.46518215643757 4.846914098031177 327.5131196122769 1.213011554119544 6.4695475599059415 5.714386673428798 0.021164395086773327 5.038823838756917 347023672.6923064 1285272.861823357 22.960740422603806 6.0 6.0 555.0 270.0 0.0 0.0 106.0 285.0 0.0 164.0 65.0 41.0 0.0 0.0 0.0 0.0 0.0 0.…
63 63 Febuxostat 0.71 2-[3-cyano-4-(2-methylpropoxy)phenyl]-4-methyl-1	3-thiazole-5-carboxylic acid 144060-53-7 Cc1nc(-c2ccc(OCC(C)C)c(C#N)c2)sc1C(=O)O Vdd = L/Kg {'Name': {973: 'Febuxostat'}	'SMILE': {973: 'CC1=C(SC(=N1)C2=CC(=C(C=C2)OCC(C)C)C#N)C(=O)O'}	'Value': {973: 0.71}	'Source': {973: 'Wenwen_Liu'}} -0.342490308946776 16.648644507916963 14.288493891107597 1.0 0.0 27.210786161452816 2.426320609617464 4.771367229664266 27.210786161452816 1.2368539164296735 3.998896282643281 3.9965625685934763 0.1816619349360671 2.173891994172891 197.75529052411306 8.988876842005139 6.0754877202527116 11.0 11.0 38.0 22.0 0.0 0.0 6.0 16.0 0.0 16.0 2.0 3.0 1.0 0.0 0.0 0.0 0.0 0.0 0.…
64 64 0.08 COc1ccc(Cl)cc1C(=O)NCCc1ccc(S(=O)(O)=NC(=O)NC2CCCCC2)cc1 Vdd = L/Kg {'Name': {552: nan}	'SMILE': {552: 'COC1=C(C=C(C=C1)Cl)C(=O)NCCC2=CC=C(C=C2)S(=NC(=O)NC3CCCCC3)(=O)O'}	'Value': {552: 0.08}	'Source': {552: 'Wenwen_Liu'}} -2.5257286443082556 25.252254200090064 18.884070247624173 1.0 0.0 41.32223763839338 2.37286182818795 4.745723656375899 41.32223763839338 1.252189019345254 4.403016362691569 4.586753122831781 0.13899251887369032 2.717094861586477 370.16800133076276 11.217212161538265 7.107879428708434 12.0 12.0 61.0 33.0 0.0 0.0 10.0 28.0 0.0 23.0 3.0 5.0 1.0 0.0 0.0 1.0 0.0 0.0 1.0 …
65 65 Oxymatrine 0.61 (1R	2R	9S	17S)-13-oxido-7-aza-13-azoniatetracyclo[7.7.1.02	7.013	17]heptadecan-6-one 1212383-03-3 O=C1CCCC2C3CCC[N+]4([O-])CCCC(CN12)C34 Vdd = L/Kg {'Name': {889: 'Oxymatrine'	177: 'Oxymatrine'	2290: 'Oxymatrine'}	'SMILE': {889: 'C1C[C@@H]2[C@H]3CCC[N+]4([C@H]3[C@@H](CCC4)CN2C(=O)C1)[O-]'	177: 'C1C[C@@H]2[C@H]3CCC[N+]4([C@H]3[C@@H](CCC4)CN2C(=O)C1)[O-]'	2290: 'C1C[C@@H]2[C@H]3CCC[N+]4([C@H]3[C@@H](CCC4)CN2C(=O)C1)[O-]'}	'Value': {889: 0.61	177: 0.61	2290: 0.61}	'Source': {889: 'Lombardo'	177: 'Wenwen_Liu'	2290: 'Wenwen_Liu'}} -0.4942963218147801 15.560847479025067 11.920483183518183 0.0 1.0 25.30658046640263 2.5747820547302656 5.149564109460531 25.30658046640263 1.3319252877054015 3.9301964817539634 4.001994517838997 0.2106312904125788 2.028646752477675 110.22433046702966 5.801280550896298 5.34437154315916 0.0 0.0 43.0 19.0 0.0 0.0 4.0 24.0 0.0 15.0 2.0 2.0 0.0 0.0 0.0 0.0 0.0 0.0 0.0 218.0 208.0 …
66 66 0.21 CC(O)C1C(=O)N2C(C(=O)O)=C(SC3CCS(=O)C3)SC12 Vdd = L/Kg {'Name': {479: nan}	'SMILE': {479: 'C[C@H]([C@H]1[C@H]2N(C1=O)C(=C(S2)S[C@H]3CC[S@](=O)C3)C(=O)O)O'}	'Value': {479: 0.21}	'Source': {479: 'Wenwen_Liu'}} -1.5606477482646686 16.59627384957862 14.905407775255583 1.0 0.0 25.76797475152604 2.610723565294199 5.099181952088989 25.76797475152604 1.2270464167393353 4.003725235419786 3.6404150195189278 0.173353096167568 2.03403503623001 233.2032295518289 11.104915692944234 6.193847647959859 0.0 0.0 36.0 21.0 0.0 0.0 9.0 15.0 0.0 12.0 1.0 5.0 3.0 0.0 0.0 0.0 0.0 0.0 0.0 297.3…
67 67 Ajmaline 4.0 CCC1C2CC3C4N(C)c5ccccc5C45CC(C2C5O)N3C1O Vdd = L/Kg {'Name': {33: 'Ajmaline'	2: 'Ajmaline'	379: nan	2023: 'Ajmaline'}	'SMILE': {33: 'CC[C@H]1[C@@H]2C[C@H]3[C@H]4[C@@]5(C[C@@H]([C@H]2[C@H]5O)N3[C@@H]1O)C6=CC=CC=C6N4C'	2: 'CC[C@H]1[C@@H]2C[C@H]3[C@H]4[C@@]5(C[C@@H]([C@H]2[C@H]5O)N3[C@@H]1O)C6=CC=CC=C6N4C'	379: 'CC[C@H]1[C@H]2C[C@H]3[C@H]4[C@]5(C[C@H]([C@@H]2[C@H]5O)N3[C@@H]1O)C6=CC=CC=C6N4C'	2023: 'CC[C@H]1[C@@H]2C[C@H]3[C@H]4[C@@]5(C[C@@H]([C@H]2[C@H]5O)N3[C@@H]1O)C6=CC=CC=C6N4C'}	'Value': {33: 4.0	2: 4.0	379: 4.0	2023: 4.0}	'Source': {33: 'Lombardo'	2: 'Wenwen_Liu'	379: 'Wenwen_Liu'	2023: 'Wenwen_Liu'}} 1.3862943611198906 20.164156008938917 15.98122159090373 0.0 1.0 32.65275835903557 2.7839889953742714 5.365779947375287 32.65275835903557 1.360531598293149 4.204742145168995 4.321524251333342 0.18006351047222258 2.339076913334743 192.78528254898583 8.032720106207742 6.137045781289819 6.0 6.0 50.0 24.0 1.0 5.0 4.0 26.0 0.0 20.0 2.0 2.0 0.0 0.0 0.0 0.0 0.0 0.0 0.0 270.0 310.0 53…
68 68 Pentoxifylline 1.8 3	7-dimethyl-1-(5-oxohexyl)purine-2	6-dione 6493-05-6 CC(=O)CCCCn1c(=O)c2c(ncn2C)n(C)c1=O Vdd = L/Kg {'Name': {919: 'Pentoxifylline'	1503: 'Pentoxifylline'}	'SMILE': {919: 'CC(=O)CCCCN1C(=O)C2=C(N=CN2C)N(C1=O)C'	1503: 'CC(=O)CCCCN1C(=O)C2=C(N=CN2C)N(C1=O)C'}	'Value': {919: 1.8	1503: 1.8}	'Source': {919: 'Lombardo'	1503: 'Wenwen_Liu'}} 0.5877866649021191 15.222500401725403 13.660639892786993 0.0 0.0 24.60568128449112 2.5145503143856254 4.958263148414333 24.60568128449112 1.230284064224556 3.9120587936174624 3.6196268031717937 0.1809813401585897 1.9795181080367057 451.8178291895266 22.59089145947633 6.806426246386108 9.0 10.0 38.0 20.0 0.0 0.0 7.0 18.0 0.0 13.0 4.0 3.0 0.0 0.0 0.0 0.0 0.0 0.0 0.0 316.0 298.0…
69 69 Biolimus A9 44.5 (1R	9S	12S	15R	16E	18R	19R	21R	23S	24E	26E	28E	30S	32S	35R)-12-[(2R)-1-[(1S	3R	4R)-4-(2-ethoxyethoxy)-3-methoxycyclohexyl]propan-2-yl]-1	18-dihydroxy-19	30-dimethoxy-15	17	21	23	29	35-hexamethyl-11	36-dioxa-4-azatricyclo[30.3.1.04	9]hexatriaconta-16	24	26	28-tetraene-2	3	10	14	20-pentone 851536-75-9 CCOCCOC1CCC(CC(C)C2CC(=O)C(C)C=C(C)C(O)C(OC)C(=O)C(C)CC(C)C=CC=CC=C(C)C(OC)CC3CCC(C)C(O)(O3)C(=O)C(=O)N3CCCCC3C(=O)O2)CC1OC Vdd = L/Kg {'Name': {144: 'Biolimus A9'}	'SMILE': {144: 'CCOCCO[C@@H]1CC[C@H](C[C@H]1OC)C[C@@H](C)[C@@H]2CC(=O)[C@@H](/C=C(/[C@H]([C@H](C(=O)[C@@H](C[C@@H](/C=C/C=C/C=C(/[C@H](C[C@@H]3CC[C@H]([C@@](O3)(C(=O)C(=O)N4CCCC[C@H]4C(=O)O2)O)C)OC)\\C)C)C)OC)O)\\C)C'}	'Value': {144: 44.5}	'Source': {144: 'Lombardo'}} 3.7954891891721947 52.591280557975274 36.883790827102025 0.0 0.0 87.28107058352133 2.4873979147144403 4.974792141957572 87.28107058352133 1.2468724369074475 5.139858336514556 4.778554872615132 0.0682650696087876 3.5100483219435996 18075.77498655488 258.225356950784 11.748238071321069 0.0 0.0 157.0 70.0 0.0 2.0 15.0 87.0 0.0 55.0 1.0 14.0 0.0 0.0 0.0 0.0 0.0 0.0 0.0 89…
70 70 Sacubitril 1.47 4-[[(2S	4R)-5-ethoxy-4-methyl-5-oxo-1-(4-phenylphenyl)pentan-2-yl]amino]-4-oxobutanoic acid 149709-62-6 CCOC(=O)C(C)CC(Cc1ccc(-c2ccccc2)cc1)NC(=O)CCC(=O)O Vdd = L/Kg {'Name': {916: 'Sacubitril'}	'SMILE': {916: 'CCOC(=O)[C@H](C)C[C@@H](CC1=CC=C(C=C1)C2=CC=CC=C2)NC(=O)CCC(=O)O'}	'Value': {916: 1.47}	'Source': {916: 'Wenwen_Liu'}} 0.38526240079064494 22.386378986449103 17.86988362305508 1.0 0.0 37.29283473709365 2.329886324362174 4.659772648724347 37.29283473709365 1.243094491236455 4.285852629839747 4.454296314340656 0.1484765438113552 2.5924813829825264 399.567145857002 13.318904861900068 7.088994114487388 12.0 12.0 59.0 30.0 0.0 0.0 6.0 29.0 0.0 24.0 1.0 5.0 0.0 0.0 0.0 0.0 0.0 0.0 0.0 402…
71 71 F992 0.31 (2S	4R)-N-[(2R)-1-[(2-amino-2-oxoethyl)amino]-5-(diaminomethylideneamino)-1-oxopentan-2-yl]-1-[(3R	6S	9S	12S	15R)-6-(2-amino-2-oxoethyl)-15-benzyl-9-ethyl-9-methyl-5	8	11	14	17-pentaoxo-12-(thiophen-2-ylmethyl)-1-thia-4	7	10	13	16-pentazacycloicosane-3-carbonyl]-4-hydroxypyrrolidine-2-carboxamide 162277-99-8 CCC1(C)NC(=O)C(Cc2cccs2)NC(=O)C(Cc2ccccc2)NC(=O)CCCSCC(C(=O)N2CC(O)CC2C(=O)NC(CCCN=C(N)N)C(=O)NCC(N)=O)NC(=O)C(CC(N)=O)NC1=O Vdd = L/Kg {'Name': {477: 'F992'}	'SMILE': {477: 'CC[C@]1(C(=O)N[C@H](C(=O)N[C@@H](CSCCCC(=O)N[C@@H](C(=O)N[C@H](C(=O)N1)CC2=CC=CS2)CC3=CC=CC=C3)C(=O)N4C[C@@H](C[C@H]4C(=O)N[C@H](CCCN=C(N)N)C(=O)NCC(=O)N)O)CC(=O)N)C'}	'Value': {477: 0.31}	'Source': {477: 'Lombardo'}} -1.171182981502945 53.74053695354235 40.46594872684347 0.0 3.0 87.46557411328733 2.439731013426874 4.833052205149072 87.46557411328733 1.2319094945533426 5.152335627188667 5.14237931131812 0.07242787762419887 3.597610657443365 4406.440606323231 62.06254375103142 10.350917307844888 11.0 11.0 136.0 71.0 0.0 0.0 26.0 65.0 0.0 45.0 13.0 11.0 2.0 0.0 0.0 0.0 0.0 0.0 0.0 10…
72 72 Delafloxacin 0.35 1-(6-amino-3	5-difluoropyridin-2-yl)-8-chloro-6-fluoro-7-(3-hydroxyazetidin-1-yl)-4-oxoquinoline-3-carboxylic acid 189279-58-1 Nc1nc(-n2cc(C(=O)O)c(=O)c3cc(F)c(N4CC(O)C4)c(Cl)c32)c(F)cc1F Vdd = L/Kg {'Name': {346: 'Delafloxacin'	2133: 'Delafloxacin'}	'SMILE': {346: 'C1C(CN1C2=C(C=C3C(=C2Cl)N(C=C(C3=O)C(=O)O)C4=C(C=C(C(=N4)N)F)F)F)O'	2133: 'C1C(CN1C2=C(C=C3C(=C2Cl)N(C=C(C3=O)C(=O)O)C4=C(C=C(C(=N4)N)F)F)F)O'}	'Value': {346: 0.35	2133: 0.35}	'Source': {346: 'Lombardo'	2133: 'Wenwen_Liu'}} -1.0498221244986778 23.833750602588108 19.66131524837084 1.0 0.0 36.98756127197526 2.5712152448550896 5.142430489710179 36.98756127197526 1.232918709065842 4.353215307379143 4.709779525252118 0.15699265084173727 2.648253385675577 242.11177692729484 8.07039256424316 6.588011796316627 16.0 17.0 42.0 30.0 0.0 0.0 12.0 12.0 0.0 18.0 4.0 4.0 0.0 0.0 3.0 1.0 0.0 0.0 4.0 589.6049382…
73 73 3	4-DCQA 0.63 O=C(C=Cc1ccc(O)c(O)c1)OC1CC(O)(C(=O)O)CC(O)C1OC(=O)C=Cc1ccc(O)c(O)c1 Vdd = L/Kg {'Name': {6: '3	4-DCQA'	375: nan	2015: '3	4-DCQA'}	'SMILE': {6: 'C1[C@H]([C@H]([C@@H](C[C@@]1(C(=O)O)O)OC(=O)/C=C/C2=CC(=C(C=C2)O)O)OC(=O)/C=C/C3=CC(=C(C=C3)O)O)O'	375: 'C1[C@@H]([C@H]([C@@H](C[C@]1(C(=O)O)O)OC(=O)/C=C/C2=CC(=C(C=C2)O)O)OC(=O)/C=C\\C3=CC(=C(C=C3)O)O)O'	2015: 'C1[C@H]([C@H]([C@@H](C[C@@]1(C(=O)O)O)OC(=O)/C=C/C2=CC(=C(C=C2)O)O)OC(=O)/C=C/C3=CC(=C(C=C3)O)O)O'}	'Value': {6: 0.63	375: 0.63	2015: 0.63}	'Source': {6: 'Lombardo'	375: 'Wenwen_Liu'	2015: 'Wenwen_Liu'}} -0.4620354595965587 28.497221271645675 22.07754081186961 1.0 0.0 45.64425790018485 2.4606707851527285 4.921341570305456 45.64425790018485 1.2336285918968877 4.518414173009576 4.092151126394722 0.11059867909174924 2.717403599216606 1232.5245468813416 33.31147424003626 8.425152641702441 12.0 12.0 61.0 37.0 0.0 0.0 12.0 24.0 0.0 25.0 0.0 12.0 0.0 0.0 0.0 0.0 0.0 0.0 0.0 640.0 56…
74 74 Allopurinol 0.58 1	5-dihydropyrazolo[3	4-d]pyrimidin-4-one 184856-42-6|9002-17-9 O=c1[nH]cnc2[nH]ncc12 Vdd = L/Kg {'Name': {42: 'Allopurinol'	1043: 'Allopurinol'}	'SMILE': {42: 'C1=NNC2=C1C(=O)NC=N2'	1043: 'C1=NNC2=C1C(=O)NC=N2'}	'Value': {42: 0.58	1043: 0.58}	'Source': {42: 'Lombardo'	1043: 'Wenwen_Liu'}} -0.544727175441672 7.806684163753442 7.343579461024166 0.0 0.0 13.098357873904224 2.3698375056289716 4.63394953081832 13.098357873904224 1.3098357873904223 3.26131127424539 3.026081345348862 0.3026081345348862 1.1072684971426061 35.990740492855906 3.5990740492855906 3.583261696840542 9.0 10.0 14.0 10.0 0.0 0.0 5.0 4.0 0.0 5.0 4.0 1.0 0.0 0.0 0.0 0.0 0.0 0.0 0.0 184.0 182.0 25…
75 75 Cerivastatin 0.33 (E	3R	5S)-7-[4-(4-fluorophenyl)-5-(methoxymethyl)-2	6-di(propan-2-yl)pyridin-3-yl]-3	5-dihydroxyhept-6-enoic acid|(Z	3R	5S)-7-[4-(4-fluorophenyl)-5-(methoxymethyl)-2	6-di(propan-2-yl)pyridin-3-yl]-3	5-dihydroxyhept-6-enoic acid COCc1c(C(C)C)nc(C(C)C)c(C=CC(O)CC(O)CC(=O)O)c1-c1ccc(F)cc1 Vdd = L/Kg {'Name': {248: 'Cerivastatin'	55: 'Cerivastatin'	312: nan	458: nan	1796: 'Cerivastatin'}	'SMILE': {248: 'CC(C)C1=C(C(=C(C(=N1)C(C)C)COC)C2=CC=C(C=C2)F)/C=C/[C@H](C[C@H](CC(=O)O)O)O'	55: 'CC(C)C1=C(C(=C(C(=N1)C(C)C)COC)C2=CC=C(C=C2)F)/C=C/[C@H](C[C@H](CC(=O)O)O)O'	312: 'CC(C)C1=C(C(=C(C(=N1)C(C)C)COC)C2=CC=C(C=C2)F)/C=C/[C@H](C[C@H](CC(=O)O)O)O'	458: 'CC(C)C1=C(C(=C(C(=N1)C(C)C)COC)C2=CC=C(C=C2)F)/C=C\\[C@H](C[C@H](CC(=O)O)O)O'	1796: 'CC(C)C1=C(C(=C(C(=N1)C(C)C)COC)C2=CC=C(C=C2)F)/C=C/[C@H](C[C@H](CC(=O)O)O)O'}	'Value': {248: 0.33	55: 0.33	312: 0.33	458: 0.33	1796: 0.33}	'Source': {248: 'Lombardo'	55: 'Wenwen_Liu'	312: 'Wenwen_Liu'	458: 'Wenwen_Liu'	1796: 'Wenwen_Liu'}} -1.1086626245216111 24.743057956374056 21.07315446106822 1.0 0.0 39.56746112007198 2.5036932217741534 5.007386443548308 39.56746112007198 1.1990139733355145 4.387148947586512 4.293988227816899 0.13012085538839088 2.651138426382858 1027.5635233462972 31.13828858625143 8.128868236139922 12.0 12.0 67.0 33.0 0.0 0.0 7.0 34.0 0.0 26.0 1.0 5.0 0.0 0.0 1.0 0.0 0.0 0.0 1.0 456.0 406.…
76 76 Proquazone 0.52 7-methyl-4-phenyl-1-propan-2-ylquinazolin-2-one 22760-18-5 Cc1ccc2c(-c3ccccc3)nc(=O)n(C(C)C)c2c1 Vdd = L/Kg {'Name': {993: 'Proquazone'	1738: 'Proquazone'}	'SMILE': {993: 'CC1=CC2=C(C=C1)C(=NC(=O)N2C(C)C)C3=CC=CC=C3'	1738: 'CC1=CC2=C(C=C1)C(=NC(=O)N2C(C)C)C3=CC=CC=C3'}	'Value': {993: 0.52	1738: 0.52}	'Source': {993: 'Lombardo'	1738: 'Wenwen_Liu'}} -0.6539264674066639 16.458374479136022 13.583413795492591 0.0 0.0 26.824634626259623 2.500521321183854 5.0010426423677075 26.824634626259623 1.2773635536314107 3.983524216566279 4.011443111096352 0.19102110052839774 2.131088399386162 141.7419761959859 6.749617914094567 5.6959456804157735 16.0 17.0 39.0 21.0 0.0 0.0 3.0 18.0 0.0 18.0 2.0 1.0 0.0 0.0 0.0 0.0 0.0 0.0 0.0 266.0 2…
77 77 Cetrorelix 0.39 (2S)-1-[(2S)-2-[[(2S)-2-[[(2R)-2-[[(2S)-2-[[(2S)-2-[[(2R)-2-[[(2R)-2-[[(2R)-2-acetamido-3-naphthalen-2-ylpropanoyl]amino]-3-(4-chlorophenyl)propanoyl]amino]-3-pyridin-3-ylpropanoyl]amino]-3-hydroxypropanoyl]amino]-3-(4-hydroxyphenyl)propanoyl]amino]-5-(carbamoylamino)pentanoyl]amino]-4-methylpentanoyl]amino]-5-(diaminomethylideneamino)pentanoyl]-N-[(2R)-1-amino-1-oxopropan-2…	'SMILE': {249: 'C[C@H](C(=O)N)NC(=O)[C@@H]1CCCN1C(=O)[C@H](CCCN=C(N)N)NC(=O)[C@H](CC(C)C)NC(=O)[C@@H](CCCNC(=O)N)NC(=O)[C@H](CC2=CC=C(C=C2)O)NC(=O)[C@H](CO)NC(=O)[C@@H](CC3=CN=CC=C3)NC(=O)[C@@H](CC4=CC=C(C=C4)Cl)NC(=O)[C@@H](CC5=CC6=CC=CC=C6C=C5)NC(=O)C'}	'Value': {249: 0.39}	'Source': {249: 'Lombardo'}} -0.9416085398584448 77.54127969250806 58.26438307330744 0.0 3.0 126.89538756078319 2.4115308512974996 4.787916364949785 126.89538756078319 1.2440724270665018 5.515080865340357 4.795238238236615 0.047012139590555044 3.890011112112261 45083.82639073249 441.99829794835773 13.03866656484921 28.0 29.0 194.0 102.0 0.0 0.0 32.0 92.0 0.0 70.0 17.0 14.0 0.0 0.0 0.0 1.0 0.0 0.0…
78 78 Melperone 14.0 1-(4-fluorophenyl)-4-(4-methylpiperidin-1-yl)butan-1-one 3575-80-2 CC1CCN(CCCC(=O)c2ccc(F)cc2)CC1 Vdd = L/Kg {'Name': {737: 'Melperone'	1397: 'Melperone'}	'SMILE': {737: 'CC1CCN(CC1)CCCC(=O)C2=CC=C(C=C2)F'	1397: 'CC1CCN(CC1)CCCC(=O)C2=CC=C(C=C2)F'}	'Value': {737: 14.0	1397: 14.0}	'Source': {737: 'Lombardo'	1397: 'Wenwen_Liu'}} 2.6390573296152584 14.42986490843461 11.511450651189728 0.0 1.0 24.19652913782608 2.2673182543444574 4.534636508688916 24.19652913782608 1.2735015335697937 3.848649644697301 3.9538614878965177 0.20809797304718514 2.016546579426222 108.83607326180253 5.728214382200133 5.331696721356884 6.0 6.0 41.0 19.0 0.0 0.0 3.0 22.0 0.0 16.0 1.0 1.0 0.0 0.0 1.0 0.0 0.0 0.0 1.0 232.0 203.0 …
79 79 Moricizine 4.29 ethyl N-[10-(3-morpholin-4-ylpropanoyl)phenothiazin-2-yl]carbamate 31883-05-3 CCOC(=O)Nc1ccc2c(c1)N(C(=O)CCN1CCOCC1)c1ccccc1S2 Vdd = L/Kg {'Name': {905: 'Moricizine'}	'SMILE': {905: 'CCOC(=O)NC1=CC2=C(C=C1)SC3=CC=CC=C3N2C(=O)CCN4CCOCC4'}	'Value': {905: 4.29}	'Source': {905: 'Wenwen_Liu'}} 1.4562867329399256 23.351102806039016 17.421244709456726 0.0 1.0 39.46680352523608 2.507703353544424 5.015406707088849 39.46680352523609 1.3155601175078695 4.3301768942417445 4.203383571473833 0.14011278571579444 2.5345021018817326 680.2170261775399 22.673900872584664 7.621024192062215 12.0 12.0 55.0 30.0 0.0 0.0 8.0 25.0 0.0 22.0 3.0 4.0 1.0 0.0 0.0 0.0 0.0 0.0 0.0…
80 80 Almotriptan 2.2 N	N-dimethyl-2-[5-(pyrrolidin-1-ylsulfonylmethyl)-1H-indol-3-yl]ethanamine 154323-57-6 CN(C)CCc1c[nH]c2ccc(CS(=O)(=O)N3CCCC3)cc12 Vdd = L/Kg {'Name': {46: 'Almotriptan'	1045: 'Almotriptan'}	'SMILE': {46: 'CN(C)CCC1=CNC2=C1C=C(C=C2)CS(=O)(=O)N3CCCC3'	1045: 'CN(C)CCC1=CNC2=C1C=C(C=C2)CS(=O)(=O)N3CCCC3'}	'Value': {46: 2.2	1045: 2.2}	'Source': {46: 'Lombardo'	1045: 'Wenwen_Liu'}} 0.7884573603642703 18.071796588483426 15.420639813947638 0.0 1.0 28.930109332847632 2.4465948524774603 4.811555422793436 28.930109332847632 1.2578308405585927 4.071347025668455 4.1782546409316765 0.18166324525789898 2.262802732257142 189.00830251228115 8.217752283142659 6.074700065666321 9.0 10.0 48.0 23.0 0.0 0.0 6.0 25.0 0.0 17.0 3.0 2.0 1.0 0.0 0.0 0.0 0.0 0.0 0.0 268.4444…
81 81 Lefamulin 1.32 [(1S	2R	3S	4S	6R	7R	8R	14R)-4-ethenyl-3-hydroxy-2	4	7	14-tetramethyl-9-oxo-6-tricyclo[5.4.3.01	8]tetradecanyl] 2-[(1R	2R	4R)-4-amino-2-hydroxycyclohexyl]sulfanylacetate|[(1S	2R	3S	4S	6R	7R	8R	14R)-4-ethenyl-3-hydroxy-2	4	7	14-tetramethyl-9-oxo-6-tricyclo[5.4.3.01	8]tetradecanyl] 2-[(1S	2R	4S)-4-amino-2-hydroxycyclohexyl]sulfanylacetate C=CC1(C)CC(OC(=O)CSC2CCC(N)CC2O)C2(C)C(C)CCC3(CCC(=O)C32)C(C)C1O Vdd = L/Kg {'Name': {683: 'Lefamulin'	589: nan	2221: 'Lefamulin'}	'SMILE': {683: 'C[C@@H]1CC[C@@]23CCC(=O)[C@H]2[C@@]1([C@@H](C[C@@]([C@H]([C@@H]3C)O)(C)C=C)OC(=O)CS[C@@H]4CC[C@H](C[C@H]4O)N)C'	589: 'C[C@@H]1CC[C@@]23CCC(=O)[C@H]2[C@@]1([C@@H](C[C@@]([C@H]([C@@H]3C)O)(C)C=C)OC(=O)CS[C@H]4CC[C@@H](C[C@H]4O)N)C'	2221: 'C[C@@H]1CC[C@@]23CCC(=O)[C@H]2[C@@]1([C@@H](C[C@@]([C@H]([C@@H]3C)O)(C)C=C)OC(=O)CS[C@@H]4CC[C@H](C[C@H]4O)N)C'}	'Value': {683: 1.32	589: 1.32	2221: 1.32}	'Source': {683: 'Lombardo'	589: 'Wenwen_Liu'	2221: 'Wenwen_Liu'}} 0.27763173659827955 27.462645844001333 22.557363414537704 0.0 1.0 43.802481648285045 2.670203965729193 5.289181125086129 43.802481648285045 1.251499475665287 4.49689256750814 4.3655305786756635 0.12472944510501896 2.726502703361177 3221.9494517146577 92.0556986204188 9.330504843628358 0.0 0.0 80.0 35.0 0.0 2.0 7.0 45.0 0.0 28.0 1.0 5.0 1.0 0.0 0.0 0.0 0.0 0.0 0.0 372.44444444…
82 82 0.07 [3-[[(2S	3S)-2-[[3	5-bis(trifluoromethyl)phenyl]methoxy]-3-(4-fluorophenyl)morpholin-4-yl]methyl]-5-oxo-4H-1	2	4-triazol-1-yl]phosphonic acid O=c1[nH]c(CN2CCOC(OCc3cc(C(F)(F)F)cc(C(F)(F)F)c3)C2c2ccc(F)cc2)nn1P(=O)(O)O Vdd = L/Kg {'Name': {537: nan}	'SMILE': {537: 'C1CO[C@@H]([C@@H](N1CC2=NN(C(=O)N2)P(=O)(O)O)C3=CC=C(C=C3)F)OCC4=CC(=CC(=C4)C(F)(F)F)C(F)(F)F'}	'Value': {537: 0.07}	'Source': {537: 'Wenwen_Liu'}} -2.659260036932778 31.708049665349456 24.74603397365767 2.0 1.0 48.48883901785602 2.458366780313837 4.896325376978691 48.48883901785602 1.2122209754464006 4.617361259792787 5.525340613177769 0.13813351532944423 3.0956392560673986 348.502311214076 8.712557780351899 7.2399392231896575 17.0 17.0 60.0 40.0 0.0 0.0 18.0 20.0 0.0 22.0 4.0 6.0 0.0 1.0 7.0 0.0 0.0 0.0 7.0 8…
83 83 Telmisartan 5.3 2-[4-[[4-methyl-6-(1-methylbenzimidazol-2-yl)-2-propylbenzimidazol-1-yl]methyl]phenyl]benzoic acid 144701-48-4 CCCc1nc2c(C)cc(-c3nc4ccccc4n3C)cc2n1Cc1ccc(-c2ccccc2C(=O)O)cc1 Vdd = L/Kg {'Name': {1144: 'Telmisartan'	1623: 'Telmisartan'}	'SMILE': {1144: 'CCCC1=NC2=C(N1CC3=CC=C(C=C3)C4=CC=CC=C4C(=O)O)C=C(C=C2C)C5=NC6=CC=CC=C6N5C'	1623: 'CCCC1=NC2=C(N1CC3=CC=C(C=C3)C4=CC=CC=C4C(=O)O)C=C(C=C2C)C5=NC6=CC=CC=C6N5C'}	'Value': {1144: 5.3	1623: 5.3}	'Source': {1144: 'Lombardo'	1623: 'Wenwen_Liu'}} 1.6677068205580763 31.10541631145411 22.78481759530354 1.0 0.0 51.77536539667977 2.5412695805197334 4.946860781734614 51.77536539667977 1.3275734717097376 4.615547870269715 4.83583562064913 0.12399578514484948 2.9370304945431047 994.38025390859 25.496929587399745 8.263096235842697 30.0 32.0 69.0 39.0 0.0 0.0 6.0 30.0 0.0 33.0 4.0 2.0 0.0 0.0 0.0 0.0 0.0 0.0 0.0 510.0 573.0 84…
84 84 Valbenazine 1.31 [(2R	3R	11bR)-9	10-dimethoxy-3-(2-methylpropyl)-2	3	4	6	7	11b-hexahydro-1H-benzo[a]quinolizin-2-yl] (2R)-2-amino-3-methylbutanoate|[(2R	3R	11bR)-9	10-dimethoxy-3-(2-methylpropyl)-2	3	4	6	7	11b-hexahydro-1H-benzo[a]quinolizin-2-yl] (2S)-2-amino-3-methylbutanoate 1025504-45-3|1025504-59-9|2401901-99-1 COc1cc2c(cc1OC)C1CC(OC(=O)C(N)C(C)C)C(CC(C)C)CN1CC2 Vdd = L/Kg {'Name': {1244: 'Valbenazine'	754: nan	2398: 'Valbenazine'}	'SMILE': {1244: 'CC(C)C[C@@H]1CN2CCC3=CC(=C(C=C3[C@H]2C[C@H]1OC(=O)[C@H](C(C)C)N)OC)OC'	754: 'CC(C)C[C@@H]1CN2CCC3=CC(=C(C=C3[C@H]2C[C@H]1OC(=O)[C@@H](C(C)C)N)OC)OC'	2398: 'CC(C)C[C@@H]1CN2CCC3=CC(=C(C=C3[C@H]2C[C@H]1OC(=O)[C@H](C(C)C)N)OC)OC'}	'Value': {1244: 1.31	754: 1.31	2398: 1.31}	'Source': {1244: 'Lombardo'	754: 'Wenwen_Liu'	2398: 'Wenwen_Liu'}} 0.2700271372130602 23.000674994777423 18.476025215981082 0.0 2.0 37.72057836205497 2.507500280079789 5.015000560159578 37.72057836205497 1.257352612068499 4.318890269988696 4.437204556341691 0.14790681854472304 2.5886368624005973 357.38054493877513 11.912684831292504 6.977413454933555 6.0 6.0 68.0 30.0 0.0 0.0 6.0 38.0 0.0 24.0 2.0 4.0 0.0 0.0 0.0 0.0 0.0 0.0 0.0 356.0 346.0 …
85 85 Dobesilic acid 0.12 2	5-dihydroxybenzenesulfonic acid 88-46-0 O=S(=O)(O)c1cc(O)ccc1O Vdd = L/Kg {'Name': {399: 'Dobesilic acid'	1725: 'Dobesilic acid'}	'SMILE': {399: 'C1=CC(=C(C=C1O)S(=O)(=O)O)O'	1725: 'C1=CC(=C(C=C1O)S(=O)(=O)O)O'}	'Value': {399: 0.12	1725: 0.12}	'Source': {399: 'Lombardo'	1725: 'Wenwen_Liu'}} -2.120263536200091 9.078767170176075 8.680431906852593 1.0 0.0 13.726843632144744 2.367581992035511 4.735163984071022 13.726843632144746 1.1439036360120622 3.3906422006892867 3.204323660365605 0.26702697169713374 1.3468225984903954 41.922637300885214 3.493553108407101 3.9181475075397763 6.0 6.0 18.0 12.0 0.0 0.0 6.0 6.0 0.0 6.0 0.0 5.0 1.0 0.0 0.0 0.0 0.0 0.0 0.0 222.44444444…
86 86 Penehyclidine 2.12 2-(1-azabicyclo[2.2.2]octan-3-yloxy)-1-cyclopentyl-1-phenylethanol 87827-02-9 OC(COC1CN2CCC1CC2)(c1ccccc1)C1CCCC1 Vdd = L/Kg {'Name': {912: 'Penehyclidine'	2297: 'Penehyclidine'}	'SMILE': {912: 'C1CCC(C1)C(COC2CN3CCC2CC3)(C4=CC=CC=C4)O'	2297: 'C1CCC(C1)C(COC2CN3CCC2CC3)(C4=CC=CC=C4)O'}	'Value': {912: 2.12	2297: 2.12}	'Source': {912: 'Lombardo'	2297: 'Wenwen_Liu'}} 0.7514160886839212 18.380035705290958 15.136971620134899 0.0 1.0 31.374677958859284 2.4598356405256157 4.897449625017384 31.374677958859284 1.364116432993882 4.092651367437982 4.323354409864059 0.18797193086365474 2.2969407076483965 153.16207486822591 6.659220646444605 5.864405796515808 6.0 6.0 52.0 23.0 0.0 2.0 3.0 29.0 0.0 20.0 1.0 2.0 0.0 0.0 0.0 0.0 0.0 0.0 0.0 230.0 235.…
87 87 Binodenoson 0.4 (2R	3R	4S	5R)-2-[6-amino-2-[(2E)-2-(cyclohexylmethylidene)hydrazinyl]purin-9-yl]-5-(hydroxymethyl)oxolane-3	4-diol 144348-08-3 Nc1nc(NN=CC2CCCCC2)nc2c1ncn2C1OC(CO)C(O)C1O Vdd = L/Kg {'Name': {143: 'Binodenoson'	23: 'Binodenoson'	2064: 'Binodenoson'}	'SMILE': {143: 'C1CCC(CC1)/C=N/NC2=NC(=C3C(=N2)N(C=N3)[C@H]4[C@@H]([C@@H]([C@H](O4)CO)O)O)N'	23: 'C1CCC(CC1)/C=N/NC2=NC(=C3C(=N2)N(C=N3)[C@H]4[C@@H]([C@@H]([C@H](O4)CO)O)O)N'	2064: 'C1CCC(CC1)/C=N/NC2=NC(=C3C(=N2)N(C=N3)[C@H]4[C@@H]([C@@H]([C@H](O4)CO)O)O)N'}	'Value': {143: 0.4	23: 0.4	2064: 0.4}	'Source': {143: 'Lombardo'	23: 'Wenwen_Liu'	2064: 'Wenwen_Liu'}} -0.916290731874155 21.96539881436735 17.540450713584026 0.0 0.0 36.56638547862066 2.523397821824563 4.897501345391667 36.56638547862066 1.3059423385221665 4.274027557140872 4.178346042804484 0.14922664438587444 2.459534901874838 1131.658209197861 40.41636461420932 8.061058695015056 9.0 10.0 53.0 28.0 0.0 0.0 11.0 25.0 0.0 17.0 7.0 4.0 0.0 0.0 0.0 0.0 0.0 0.0 0.0 412.0 406.0 6…
88 88 Ketobemidone 0.48 1-[4-(3-hydroxyphenyl)-1-methylpiperidin-4-yl]propan-1-one 469-79-4 CCC(=O)C1(c2cccc(O)c2)CCN(C)CC1 Vdd = L/Kg {'Name': {661: 'Ketobemidone'	1358: 'Ketobemidone'}	'SMILE': {661: 'CCC(=O)C1(CCN(CC1)C)C2=CC(=CC=C2)O'	1358: 'CCC(=O)C1(CCN(CC1)C)C2=CC(=CC=C2)O'}	'Value': {661: 0.48	1358: 0.48}	'Source': {661: 'Lombardo'	1358: 'Wenwen_Liu'}} -0.7339691750802004 13.639979128130653 12.115835997679655 0.0 1.0 22.723880961531314 2.474315204860188 4.948630409720378 22.723880961531314 1.2624378311961841 3.809995264711257 3.7069140545392734 0.2059396696966263 1.89798640416188 99.62216200891604 5.534564556050891 5.189171314870643 6.0 6.0 39.0 18.0 0.0 0.0 3.0 21.0 0.0 15.0 1.0 2.0 0.0 0.0 0.0 0.0 0.0 0.0 0.0 208.0 201.0 …
89 89 Chenodeoxycholic acid 0.19 CC(CCC(=O)O)C1CCC2C3C(O)CC4CC(O)CCC4(C)C3CCC12C Vdd = L/Kg {'Name': {253: 'Chenodeoxycholic acid'	460: nan	2102: 'Chenodeoxycholic acid'}	'SMILE': {253: 'C[C@H](CCC(=O)O)[C@H]1CC[C@@H]2[C@@]1(CC[C@H]3[C@H]2[C@@H](C[C@H]4[C@@]3(CC[C@H](C4)O)C)O)C'	460: 'C[C@H](CCC(=O)O)[C@H]1CC[C@@H]2[C@]1(CC[C@@H]3[C@H]2[C@@H](C[C@H]4[C@@]3(CC[C@H](C4)O)C)O)C'	2102: 'C[C@H](CCC(=O)O)[C@H]1CC[C@@H]2[C@@]1(CC[C@H]3[C@H]2[C@@H](C[C@H]4[C@@]3(CC[C@H](C4)O)C)O)C'}	'Value': {253: 0.19	460: 0.19	2102: 0.19}	'Source': {253: 'Lombardo'	460: 'Wenwen_Liu'	2102: 'Wenwen_Liu'}} -1.6607312068216509 22.37689777533055 17.800760056383876 1.0 0.0 35.36396534699898 2.6353598753092577 5.230154789412816 35.36396534699898 1.2629987623928207 4.288782909992968 4.425404721727342 0.15805016863311935 2.516981153995861 431.09185648462045 15.396137731593587 7.09594060867144 0.0 0.0 68.0 28.0 0.0 0.0 4.0 40.0 0.0 24.0 0.0 4.0 0.0 0.0 0.0 0.0 0.0 0.0 0.0 274.0 263.0 …
90 90 Bilastine 0.61 2-[4-[2-[4-[1-(2-ethoxyethyl)benzimidazol-2-yl]piperidin-1-yl]ethyl]phenyl]-2-methylpropanoic acid 202189-78-4 CCOCCn1c(C2CCN(CCc3ccc(C(C)(C)C(=O)O)cc3)CC2)nc2ccccc21 Vdd = L/Kg {'Name': {140: 'Bilastine'	2062: 'Bilastine'}	'SMILE': {140: 'CCOCCN1C2=CC=CC=C2N=C1C3CCN(CC3)CCC4=CC=C(C=C4)C(C)(C)C(=O)O'	2062: 'CCOCCN1C2=CC=CC=C2N=C1C3CCN(CC3)CCC4=CC=C(C=C4)C(C)(C)C(=O)O'}	'Value': {140: 0.61	2062: 0.61}	'Source': {140: 'Lombardo'	2062: 'Wenwen_Liu'}} -0.4942963218147801 26.414588176863575 19.086526404225722 1.0 1.0 44.08883476836674 2.487455191595512 4.868746565038958 44.08883476836674 1.2967304343637276 4.452552146185103 4.010446405331219 0.11795430603915351 2.612677989769887 1368.7508738494182 40.257378642629945 8.445429263615521 15.0 16.0 71.0 34.0 0.0 0.0 6.0 37.0 0.0 28.0 3.0 3.0 0.0 0.0 0.0 0.0 0.0 0.0 0.0 404.0 411…
91 91 Methylnortestosterone	7α-	19- 0.800000000000052 CC1CC2=CC(=O)CCC2C2CCC3(C)C(O)CCC3C12 Vdd = L/Kg {'Name': {764: 'Methylnortestosterone	7α-	19-'	619: nan	1415: 'Methylnortestosterone	7α-	19-'	2251: 'Methylnortestosterone	7α-	19-'}	'SMILE': {764: 'C[C@@H]1CC2=CC(=O)CC[C@@H]2[C@@H]3[C@@H]1[C@@H]4CC[C@@H]([C@]4(CC3)C)O'	619: 'C[C@@H]1CC2=CC(=O)CC[C@@H]2[C@@H]3[C@@H]1[C@@H]4CC[C@H]([C@@]4(CC3)C)O'	1415: 'C[C@@H]1CC2=CC(=O)CC[C@@H]2[C@@H]3[C@@H]1[C@@H]4CC[C@@H]([C@]4(CC3)C)O'	2251: 'C[C@@H]1CC2=CC(=O)CC[C@@H]2[C@@H]3[C@@H]1[C@@H]4CC[C@@H]([C@]4(CC3)C)O'}	'Value': {764: 0.8	619: 0.8	1415: 0.800000000000104	2251: 0.8}	'Source': {764: 'Lombardo'	619: 'Wenwen_Liu'	1415: 'Wenwen_Liu'	2251: 'Wenwen_Liu'}} -0.22314355131414473 17.13223108406188 13.822291598205865 0.0 0.0 27.35253401491109 2.593897058863757 5.137523087894719 27.35253401491109 1.3025016197576709 4.025601961379803 4.115758825628895 0.19598851550613783 2.1567605666280247 138.16824289879833 6.579440138038016 5.670409438765501 0.0 0.0 49.0 21.0 0.0 0.0 2.0 28.0 0.0 19.0 0.0 2.0 0.0 0.0 0.0 0.0 0.0 0.0 0.0 202.0 208.0…
92 92 Levoprotiline 18.8 (2R)-1-(methylamino)-3-(1-tetracyclo[6.6.2.02	7.09	14]hexadeca-2	4	6	9	11	13-hexaenyl)propan-2-ol 76496-68-9 CNCC(O)CC12CCC(c3ccccc31)c1ccccc12 Vdd = L/Kg {'Name': {696: 'Levoprotiline'	140: 'Levoprotiline'	2227: 'Levoprotiline'}	'SMILE': {696: 'CNC[C@@H](CC12CCC(C3=CC=CC=C31)C4=CC=CC=C24)O'	140: 'CNC[C@@H](CC12CCC(C3=CC=CC=C31)C4=CC=CC=C24)O'	2227: 'CNC[C@@H](CC12CCC(C3=CC=CC=C31)C4=CC=CC=C24)O'}	'Value': {696: 18.8	140: 18.8	2227: 18.8}	'Source': {696: 'Lombardo'	140: 'Wenwen_Liu'	2227: 'Wenwen_Liu'}} 2.9338568698359033 17.502079757688062 13.750006962992192 0.0 1.0 29.440717105334905 2.6374292377105615 5.274858475421122 29.440717105334905 1.3382144138788592 4.057156765301601 3.953364444231396 0.17969838382869982 2.1630243347705416 236.43735415959046 10.747152461799566 6.254140645932968 12.0 12.0 45.0 22.0 0.0 2.0 2.0 23.0 0.0 20.0 1.0 1.0 0.0 0.0 0.0 0.0 0.0 0.0 0.0 228.0 …
93 93 Nefazodone 0.51 2-[3-[4-(3-chlorophenyl)piperazin-1-yl]propyl]-5-ethyl-4-(2-phenoxyethyl)-1	2	4-triazol-3-one 83366-66-9 CCc1nn(CCCN2CCN(c3cccc(Cl)c3)CC2)c(=O)n1CCOc1ccccc1 Vdd = L/Kg {'Name': {830: 'Nefazodone'	1453: 'Nefazodone'}	'SMILE': {830: 'CCC1=NN(C(=O)N1CCOC2=CC=CC=C2)CCCN3CCN(CC3)C4=CC(=CC=C4)Cl'	1453: 'CCC1=NN(C(=O)N1CCOC2=CC=CC=C2)CCCN3CCN(CC3)C4=CC(=CC=C4)Cl'}	'Value': {830: 0.51	1453: 0.51}	'Source': {830: 'Lombardo'	1453: 'Wenwen_Liu'}} -0.6733445532637656 25.512863264118533 18.150421078918225 0.0 1.0 43.456057209559155 2.4149313045679195 4.745509075213463 43.456057209559155 1.3168502184714896 4.4173221874549755 3.8492924525312557 0.11664522583428048 2.541811821319468 845.275645965202 25.61441351409703 7.933585250878111 17.0 17.0 65.0 33.0 0.0 0.0 8.0 32.0 0.0 25.0 5.0 2.0 0.0 0.0 0.0 1.0 0.0 0.0 1.0 399.604…
94 94 Mexiletine 5.9 (2S)-1-(2	6-dimethylphenoxy)propan-2-amine|1-(2	6-dimethylphenoxy)propan-2-amine 31828-71-4|718619-78-4|94991-72-7 Cc1cccc(C)c1OCC(C)N Vdd = L/Kg {'Name': {774: 'Mexiletine'	624: nan	1422: 'Mexiletine'}	'SMILE': {774: 'CC1=C(C(=CC=C1)C)OCC(C)N'	624: 'CC1=C(C(=CC=C1)C)OC[C@H](C)N'	1422: 'CC1=C(C(=CC=C1)C)OCC(C)N'}	'Value': {774: 5.9	624: 5.9	1422: 5.9}	'Source': {774: 'Lombardo'	624: 'Wenwen_Liu'	1422: 'Wenwen_Liu'}} 1.7749523509116738 9.54906712535007 8.934557059531757 0.0 1.0 15.26578153517967 2.302775637731993 4.605551275463988 15.26578153517967 1.174290887321513 3.450864784743231 3.188266963771121 0.24525130490547087 1.4218417620936856 63.24464576056555 4.8649727508127345 4.409374736485069 6.0 6.0 30.0 13.0 0.0 0.0 2.0 17.0 0.0 11.0 1.0 1.0 0.0 0.0 0.0 0.0 0.0 0.0 0.0 136.0 136.0 172.…
95 95 0.29 O=Cc1cc[n+](CC2=C(C(=O)O)N3C(=O)C(NC(=O)C(c4ccccc4)S(=O)(=O)O)C3SC2)cc1 Vdd = L/Kg {'Name': {449: nan}	'SMILE': {449: 'C1C(=C(N2[C@H](S1)[C@@H](C2=O)NC(=O)[C@@H](C3=CC=CC=C3)S(=O)(=O)O)C(=O)O)C[N+]4=CC=C(C=C4)C=O'}	'Value': {449: 0.29}	'Source': {449: 'Wenwen_Liu'}} -1.2378743560016174 27.35880216434961 21.24984704350737 2.0 1.0 43.85993715197711 2.578668679024363 5.157337358048728 43.85993715197711 1.2531410614850602 4.490499348066761 4.186924893626875 0.11962642553219643 2.6847295173793384 807.2291570522206 23.063690201492015 7.946370558106669 12.0 12.0 55.0 35.0 0.0 0.0 13.0 20.0 0.0 22.0 3.0 8.0 2.0 0.0 0.0 0.0 0.0 0.0 0.0 …
96 96 Metocurine 0.4 (1S	16R)-9	10	21	25-tetramethoxy-15	15	30	30-tetramethyl-7	23-dioxa-15	30-diazoniaheptacyclo[22.6.2.23	6.18	12.118	22.027	31.016	34]hexatriaconta-3(36)	4	6(35)	8(34)	9	11	18(33)	19	21	24	26	31-dodecaene 5152-30-7 COc1ccc2cc1Oc1cc3c(cc1OC)CC[N+](C)(C)C3Cc1ccc(cc1)Oc1c(OC)c(OC)cc3c1C(C2)[N+](C)(C)CC3 Vdd = L/Kg {'Name': {769: 'Metocurine'	156: 'Metocurine'	1894: 'Metocurine'}	'SMILE': {769: 'C[N+]1(CCC2=CC(=C3C=C2[C@@H]1CC4=CC=C(C=C4)OC5=C6[C@@H](CC7=CC(=C(C=C7)OC)O3)[N+](CCC6=CC(=C5OC)OC)(C)C)OC)C'	156: 'C[N+]1(CCC2=CC(=C3C=C2[C@@H]1CC4=CC=C(C=C4)OC5=C6[C@@H](CC7=CC(=C(C=C7)OC)O3)[N+](CCC6=CC(=C5OC)OC)(C)C)OC)C'	1894: 'C[N+]1(CCC2=CC(=C3C=C2[C@@H]1CC4=CC=C(C=C4)OC5=C6[C@@H](CC7=CC(=C(C=C7)OC)O3)[N+](CCC6=CC(=C5OC)OC)(C)C)OC)C'}	'Value': {769: 0.4	156: 0.4	1894: 0.4}	'Source': {769: 'Lombardo'	156: 'Wenwen_Liu'	1894: 'Wenwen_Liu'}} -0.916290731874155 38.332260530148886 24.69146208022443 0.0 2.0 62.538118693382714 2.5512054014369774 5.102410802873955 62.538118693382714 1.3028774727788066 4.8238814428864405 5.399316634539268 0.11248576321956809 3.2548883143166587 711.9838583111207 14.832997048148348 8.136671158157483 24.0 24.0 96.0 48.0 0.0 6.0 8.0 48.0 0.0 40.0 2.0 6.0 0.0 0.0 0.0 0.0 0.0 0.0 0.0 612.0 6…
97 97 Ethinylestradiol 4.3 (8R	9S	13S	14S	17R)-17-ethynyl-13-methyl-7	8	9	11	12	14	15	16-octahydro-6H-cyclopenta[a]phenanthrene-3	17-diol 1050678-65-3 C#CC1(O)CCC2C3CCc4cc(O)ccc4C3CCC21C Vdd = L/Kg {'Name': {466: 'Ethinylestradiol'	1253: 'Ethinylestradiol'	1840: 'Ethinylestradiol'}	'SMILE': {466: 'C[C@]12CC[C@H]3[C@H]([C@@H]1CC[C@]2(C#C)O)CCC4=C3C=CC(=C4)O'	1253: 'C[C@]12CC[C@H]3[C@H]([C@@H]1CC[C@]2(C#C)O)CCC4=C3C=CC(=C4)O'	1840: 'C[C@]12CC[C@H]3[C@H]([C@@H]1CC[C@]2(C#C)O)CCC4=C3C=CC(=C4)O'}	'Value': {466: 4.3	1253: 4.3	1840: 4.3}	'Source': {466: 'Lombardo'	1253: 'Wenwen_Liu'	1840: 'Wenwen_Liu'}} 1.4586150226995167 17.786792214211737 14.227136912805836 0.0 0.0 28.89582720114116 2.6220299439152464 5.164226680783704 28.89582720114116 1.313446690960962 4.069905919936346 4.0660972815836685 0.18482260370834858 2.1911410009073475 172.52025223282453 7.84182964694657 5.938971994192603 6.0 6.0 46.0 22.0 0.0 0.0 2.0 24.0 0.0 20.0 0.0 2.0 0.0 0.0 0.0 0.0 0.0 0.0 0.0 234.0 257.0 …
98 98 IVL745 0.25 3-[(3	4-dimethoxyphenyl)methyl-[2-[[2-[3-methoxy-4-[(2-methylphenyl)carbamoylamino]phenyl]acetyl]amino]acetyl]amino]propanoic acid 229627-58-1 COc1cc(CC(=O)NCC(=O)N(CCC(=O)O)Cc2ccc(OC)c(OC)c2)ccc1NC(=O)Nc1ccccc1C Vdd = L/Kg {'Name': {655: 'IVL745'	1355: 'IVL745'}	'SMILE': {655: 'CC1=CC=CC=C1NC(=O)NC2=C(C=C(C=C2)CC(=O)NCC(=O)N(CCC(=O)O)CC3=CC(=C(C=C3)OC)OC)OC'	1355: 'CC1=CC=CC=C1NC(=O)NC2=C(C=C(C=C2)CC(=O)NCC(=O)N(CCC(=O)O)CC3=CC(=C(C=C3)OC)OC)OC'}	'Value': {655: 0.25	1355: 0.25}	'Source': {655: 'Lombardo'	1355: 'Wenwen_Liu'}} -1.3862943611198906 32.31438349376217 24.321823695948382 1.0 0.0 54.38767533145855 2.3489028414898168 4.6978056829796335 54.387675331458546 1.264829658871129 4.65328164550035 5.541119401588341 0.12886324189740328 3.1708115610961682 473.15385453483066 11.003578012437922 7.61803563215937 18.0 18.0 79.0 43.0 0.0 0.0 12.0 36.0 0.0 31.0 4.0 8.0 0.0 0.0 0.0 0.0 0.0 0.0 0.0 656.0 59…
99 99 clofibrate 0.11 ethyl 2-(4-chlorophenoxy)-2-methylpropanoate 637-07-0 CCOC(=O)C(C)(C)Oc1ccc(Cl)cc1 Vdd = L/Kg {'Name': {282: 'clofibrate'}	'SMILE': {282: 'CCOC(=O)C(C)(C)OC1=CC=C(C=C1)Cl'}	'Value': {282: 0.11}	'Source': {282: 'Wenwen_Liu'}} -2.2072749131897207 11.788715786844257 10.820717408549521 0.0 0.0 19.01205413629728 2.330737462217585 4.66147492443517 19.01205413629728 1.18825338351858 3.6587355953573777 3.5665534046209677 0.22290958778881048 1.7416033258275156 79.33687787920147 4.958554867450092 4.843706692400615 6.0 6.0 31.0 16.0 0.0 0.0 4.0 15.0 0.0 12.0 0.0 3.0 0.0 0.0 0.0 1.0 0.0 0.0 1.0 215…
100 100 CYT997 3.41 1-ethyl-3-[2-methoxy-4-[5-methyl-4-[[(1S)-1-pyridin-3-ylbutyl]amino]pyrimidin-2-yl]phenyl]urea 917111-44-5 CCCC(Nc1nc(-c2ccc(NC(=O)NCC)c(OC)c2)ncc1C)c1cccnc1 Vdd = L/Kg {'Name': {319: 'CYT997'	69: 'CYT997'	2123: 'CYT997'}	'SMILE': {319: 'CCC[C@@H](C1=CN=CC=C1)NC2=NC(=NC=C2C)C3=CC(=C(C=C3)NC(=O)NCC)OC'	69: 'CCC[C@@H](C1=CN=CC=C1)NC2=NC(=NC=C2C)C3=CC(=C(C=C3)NC(=O)NCC)OC'	2123: 'CCC[C@@H](C1=CN=CC=C1)NC2=NC(=NC=C2C)C3=CC(=C(C=C3)NC(=O)NCC)OC'}	'Value': {319: 3.41	69: 3.41	2123: 3.41}	'Source': {319: 'Lombardo'	69: 'Wenwen_Liu'	2123: 'Wenwen_Liu'}} 1.2267122912954254 24.098649701745444 18.77089459393575 0.0 0.0 41.14194531255231 2.407332295410948 4.814664590821897 41.14194531255231 1.2856857910172597 4.369466385300648 4.7047301020986545 0.14702281569058295 2.7117192171378464 372.11439852536427 11.628574953917633 7.082352139720993 18.0 18.0 62.0 32.0 0.0 0.0 8.0 30.0 0.0 24.0 6.0 2.0 0.0 0.0 0.0 0.0 0.0 0.0 0.0 420.0 432…
101 101 Diflomotecan 1.42 (20R)-20-ethyl-6	7-difluoro-20-hydroxy-17-oxa-3	13-diazapentacyclo[11.9.0.02	11.04	9.015	21]docosa-1(22)	2(11)	3	5	7	9	15(21)-heptaene-14	18-dione|(20S)-20-ethyl-6	7-difluoro-20-hydroxy-17-oxa-3	13-diazapentacyclo[11.9.0.02	11.04	9.015	21]docosa-1(22)	2(11)	3	5	7	9	15(21)-heptaene-14	18-dione CCC1(O)CC(=O)OCc2c1cc1n(c2=O)Cc2cc3cc(F)c(F)cc3nc2-1 Vdd = L/Kg {'Name': {379: 'Diflomotecan'	82: 'Diflomotecan'	493: nan	2144: 'Diflomotecan'}	'SMILE': {379: 'CC[C@]1(CC(=O)OCC2=C1C=C3C4=C(CN3C2=O)C=C5C=C(C(=CC5=N4)F)F)O'	82: 'CC[C@]1(CC(=O)OCC2=C1C=C3C4=C(CN3C2=O)C=C5C=C(C(=CC5=N4)F)F)O'	493: 'CC[C@@]1(CC(=O)OCC2=C1C=C3C4=C(CN3C2=O)C=C5C=C(C(=CC5=N4)F)F)O'	2144: 'CC[C@]1(CC(=O)OCC2=C1C=C3C4=C(CN3C2=O)C=C5C=C(C(=CC5=N4)F)F)O'}	'Value': {379: 1.42	82: 1.42	493: 1.42	2144: 1.42}	'Source': {379: 'Lombardo'	82: 'Wenwen_Liu'	493: 'Wenwen_Liu'	2144: 'Wenwen_Liu'}} 0.3506568716131693 23.545871127740988 17.847655154837533 0.0 0.0 37.64765207595484 2.591872473601722 5.07646166839967 37.64765207595484 1.2981948991708565 4.338978132626235 4.688725134822639 0.16168017706284962 2.6098714562353313 244.94408399505883 8.446347723967547 6.56574069289745 16.0 17.0 45.0 29.0 0.0 0.0 8.0 16.0 0.0 21.0 2.0 4.0 0.0 0.0 2.0 0.0 0.0 0.0 2.0 526.0 500.0 …
102 102 Cimetidine 1.2 1-cyano-2-methyl-3-[2-[(5-methyl-1H-imidazol-4-yl)methylsulfanyl]ethyl]guanidine 270574-63-5 CN=C(NC#N)NCCSCc1nc[nH]c1C Vdd = L/Kg {'Name': {276: 'Cimetidine'	1156: 'Cimetidine'}	'SMILE': {276: 'CC1=C(N=CN1)CSCCNC(=NC)NC#N'	1156: 'CC1=C(N=CN1)CSCCNC(=NC)NC#N'}	'Value': {276: 1.2	1156: 1.2}	'Source': {276: 'Lombardo'	1156: 'Wenwen_Liu'}} 0.1823215567939546 12.08976496539261 11.136290809150745 0.0 3.0 21.154703436110815 2.2574828045359214 4.368545535734115 21.15470343611081 1.2443943197712242 3.7019550799874175 3.0550093042830513 0.1797064296637089 1.647410889272925 323.3882439321492 19.022837878361717 6.309481846066861 5.0 5.0 33.0 17.0 0.0 0.0 7.0 16.0 0.0 10.0 6.0 0.0 1.0 0.0 0.0 0.0 0.0 0.0 0.0 210.4444444…
103 103 Cephalothin 0.0700000000000005 (6R	7R)-3-(acetyloxymethyl)-8-oxo-7-[(2-thiophen-2-ylacetyl)amino]-5-thia-1-azabicyclo[4.2.0]oct-2-ene-2-carboxylic acid 51098-29-4 CC(=O)OCC1=C(C(=O)O)N2C(=O)C(NC(=O)Cc3cccs3)C2SC1 Vdd = L/Kg {'Name': {245: 'Cephalothin'	1140: 'Cephalothin'	1793: 'Cephalothin'}	'SMILE': {245: 'CC(=O)OCC1=C(N2[C@@H]([C@@H](C2=O)NC(=O)CC3=CC=CS3)SC1)C(=O)O'	1140: 'CC(=O)OCC1=C(N2[C@@H]([C@@H](C2=O)NC(=O)CC3=CC=CS3)SC1)C(=O)O'	1793: 'CC(=O)OCC1=C(N2[C@@H]([C@@H](C2=O)NC(=O)CC3=CC=CS3)SC1)C(=O)O'}	'Value': {245: 0.07	1140: 0.070000000000001	1793: 0.07}	'Source': {245: 'Lombardo'	1140: 'Wenwen_Liu'	1793: 'Wenwen_Liu'}} -2.659260036932771 20.172247870031235 16.789511022121687 1.0 0.0 32.554917627062245 2.571841780180595 5.143483229865503 32.554917627062245 1.252112216425471 4.191040868558038 3.7526096966812825 0.14433114218004933 2.2779629620853443 532.833583884497 20.49359938017296 7.23372059508338 5.0 5.0 42.0 26.0 0.0 0.0 10.0 16.0 0.0 16.0 2.0 6.0 2.0 0.0 0.0 0.0 0.0 0.0 0.0 416.88888888…
104 104 Cefsulodin 0.29 (6R	7R)-3-[(4-carbamoylpyridin-1-ium-1-yl)methyl]-8-oxo-7-[[(2R)-2-phenyl-2-sulfoacetyl]amino]-5-thia-1-azabicyclo[4.2.0]oct-2-ene-2-carboxylate 62587-73-9 NC(=O)c1cc[n+](CC2=C(C(=O)[O-])N3C(=O)C(NC(=O)C(c4ccccc4)S(=O)(=O)O)C3SC2)cc1 Vdd = L/Kg {'Name': {232: 'Cefsulodin'	2094: 'Cefsulodin'}	'SMILE': {232: 'C1C(=C(N2[C@H](S1)[C@@H](C2=O)NC(=O)[C@@H](C3=CC=CC=C3)S(=O)(=O)O)C(=O)[O-])C[N+]4=CC=C(C=C4)C(=O)N'	2094: 'C1C(=C(N2[C@H](S1)[C@@H](C2=O)NC(=O)[C@@H](C3=CC=CC=C3)S(=O)(=O)O)C(=O)[O-])C[N+]4=CC=C(C=C4)C(=O)N'}	'Value': {232: 0.29	2094: 0.29}	'Source': {232: 'Lombardo'	2094: 'Wenwen_Liu'}} -1.2378743560016174 28.24424843049863 21.820255405044794 2.0 1.0 44.61313702064277 2.578728818576426 5.15745763715285 44.61313702064277 1.2392538061289657 4.518073648084223 4.202987771051658 0.11674966030699051 2.716729491904713 863.3584826229071 23.98218007285853 8.041763841514499 12.0 12.0 56.0 36.0 0.0 0.0 14.0 20.0 0.0 22.0 4.0 8.0 2.0 0.0 0.0 0.0 0.0 0.0 0.0 600.88888888…
105 105 Etoricoxib 1.5 5-chloro-2-(6-methylpyridin-3-yl)-3-(4-methylsulfonylphenyl)pyridine 202409-33-4 Cc1ccc(-c2ncc(Cl)cc2-c2ccc(S(C)(=O)=O)cc2)cn1 Vdd = L/Kg {'Name': {473: 'Etoricoxib'	1258: 'Etoricoxib'}	'SMILE': {473: 'CC1=NC=C(C=C1)C2=C(C=C(C=N2)Cl)C3=CC=C(C=C3)S(=O)(=O)C'	1258: 'CC1=NC=C(C=C1)C2=C(C=C(C=N2)Cl)C3=CC=C(C=C3)S(=O)(=O)C'}	'Value': {473: 1.5	1258: 1.5}	'Source': {473: 'Lombardo'	1258: 'Wenwen_Liu'}} 0.4054651081081644 18.897381877747982 14.857570539139527 0.0 0.0 30.30687099527716 2.434617552732506 4.869235105465011 30.30687099527716 1.2627862914698815 4.11019273274655 4.396069331149356 0.1831695554645565 2.3561795451879584 152.71285424392423 6.363035593496843 5.904028125760028 18.0 18.0 39.0 24.0 0.0 0.0 6.0 15.0 0.0 18.0 2.0 2.0 1.0 0.0 0.0 1.0 0.0 0.0 1.0 318.04938271…
106 106 Ilaprazole 0.19 2-[(4-methoxy-3-methylpyridin-2-yl)methylsulfinyl]-6-pyrrol-1-yl-1H-benzimidazole 172152-36-2 COc1ccnc(CS(=O)c2nc3ccc(-n4cccc4)cc3[nH]2)c1C Vdd = L/Kg {'Name': {611: 'Ilaprazole'	2201: 'Ilaprazole'}	'SMILE': {611: 'CC1=C(C=CN=C1CS(=O)C2=NC3=C(N2)C=C(C=C3)N4C=CC=C4)OC'	2201: 'CC1=C(C=CN=C1CS(=O)C2=NC3=C(N2)C=C(C=C3)N4C=CC=C4)OC'}	'Value': {611: 0.19	2201: 0.19}	'Source': {611: 'Lombardo'	2201: 'Wenwen_Liu'}} -1.6607312068216509 20.522675681292835 16.305811142265846 0.0 0.0 34.40890257133977 2.4516775106826763 4.786120843705151 34.40890257133977 1.3234193296669143 4.204798436085195 4.321265659533072 0.1662025253666566 2.4190597811179164 249.63474390192653 9.60133630392025 6.475510270160547 20.0 21.0 44.0 26.0 0.0 0.0 7.0 18.0 0.0 19.0 4.0 2.0 1.0 0.0 0.0 0.0 0.0 0.0 0.0 362.444444…
107 107 OGT719 0.33 5-fluoro-1-[(2R	3R	4S	5R	6R)-3	4	5-trihydroxy-6-(hydroxymethyl)oxan-2-yl]pyrimidine-2	4-dione 185843-61-2 O=c1[nH]c(=O)n(C2OC(CO)C(O)C(O)C2O)cc1F Vdd = L/Kg {'Name': {863: 'OGT719'	2279: 'OGT719'}	'SMILE': {863: 'C1=C(C(=O)NC(=O)N1[C@H]2[C@@H]([C@H]([C@H]([C@H](O2)CO)O)O)O)F'	2279: 'C1=C(C(=O)NC(=O)N1[C@H]2[C@@H]([C@H]([C@H]([C@H](O2)CO)O)O)O)F'}	'Value': {863: 0.33	2279: 0.33}	'Source': {863: 'Lombardo'	2279: 'Wenwen_Liu'}} -1.1086626245216111 15.222500401725403 13.627334972268033 0.0 0.0 24.710396837889665 2.464309125211233 4.928618250422466 24.710396837889665 1.2355198418944833 3.9147394655407233 4.03043931180192 0.201521965590096 2.0870225609500226 105.27225420647397 5.263612710323699 5.349697072163532 6.0 6.0 33.0 20.0 0.0 0.0 10.0 13.0 0.0 10.0 2.0 7.0 0.0 0.0 1.0 0.0 0.0 0.0 1.0 404.0 319.…
108 108 Mannitol 0.24 (2R	3R	4R	5R)-hexane-1	2	3	4	5	6-hexol 85085-15-0 OCC(O)C(O)C(O)C(O)CO Vdd = L/Kg {'Name': {724: 'Mannitol'}	'SMILE': {724: 'C([C@H]([C@H]([C@@H]([C@@H](CO)O)O)O)O)O'}	'Value': {724: 0.24}	'Source': {724: 'Lombardo'}} -1.4271163556401456 8.094413448457095 8.780069363291274 0.0 0.0 14.19566935808922 2.2469796037174667 4.4939592074349335 14.19566935808922 1.182972446507435 3.3233807999435303 3.091778293837192 0.25764819115309934 1.3110679817908948 42.12131970714729 3.510109975595608 3.922875575647411 0.0 0.0 26.0 12.0 0.0 0.0 6.0 14.0 0.0 6.0 0.0 6.0 0.0 0.0 0.0 0.0 0.0 0.0 0.0 194.0…
109 109 Remifentanil 0.4 methyl 1-(3-methoxy-3-oxopropyl)-4-(N-propanoylanilino)piperidine-4-carboxylate 132875-61-7 CCC(=O)N(c1ccccc1)C1(C(=O)OC)CCN(CCC(=O)OC)CC1 Vdd = L/Kg {'Name': {1017: 'Remifentanil'	1561: 'Remifentanil'}	'SMILE': {1017: 'CCC(=O)N(C1=CC=CC=C1)C2(CCN(CC2)CCC(=O)OC)C(=O)OC'	1561: 'CCC(=O)N(C1=CC=CC=C1)C2(CCN(CC2)CCC(=O)OC)C(=O)OC'}	'Value': {1017: 0.4	1561: 0.4}	'Source': {1017: 'Lombardo'	1561: 'Wenwen_Liu'}} -0.916290731874155 19.923059929769813 17.20571029474087 0.0 1.0 34.51569452209075 2.5104352010082325 5.020870402016465 34.51569452209075 1.2783590563737315 4.19167086497001 4.0686991566723645 0.15069256135823572 2.3965751038510024 415.7046121309523 15.396467115961196 7.023226714061675 6.0 6.0 55.0 27.0 0.0 0.0 7.0 28.0 0.0 20.0 2.0 5.0 0.0 0.0 0.0 0.0 0.0 0.0 0.0 386.0 344.0 …
110 110 Lovastatin (acid) 0.870000000000382 (3R	5R)-7-[(1S	2S	6R	8S	8aR)-2	6-dimethyl-8-[(2S)-2-methylbutanoyl]oxy-1	2	6	7	8	8a-hexahydronaphthalen-1-yl]-3	5-dihydroxyheptanoic acid 75225-51-3 CCC(C)C(=O)OC1CC(C)C=C2C=CC(C)C(CCC(O)CC(O)CC(=O)O)C21 Vdd = L/Kg {'Name': {716: 'Lovastatin (acid)'	1387: 'Lovastatin (acid)'	2235: 'Lovastatin (acid)'}	'SMILE': {716: 'CC[C@H](C)C(=O)O[C@H]1C[C@H](C=C2[C@H]1[C@H]([C@H](C=C2)C)CC[C@H](C[C@H](CC(=O)O)O)O)C'	1387: 'CC[C@H](C)C(=O)O[C@H]1C[C@H](C=C2[C@H]1[C@H]([C@H](C=C2)C)CC[C@H](C[C@H](CC(=O)O)O)O)C'	2235: 'CC[C@H](C)C(=O)O[C@H]1C[C@H](C=C2[C@H]1[C@H]([C@H](C=C2)C)CC[C@H](C[C@H](CC(=O)O)O)O)C'}	'Value': {716: 0.87	1387: 0.870000000000764	2235: 0.87}	'Source': {716: 'Lombardo'	1387: 'Wenwen_Liu'	2235: 'Wenwen_Liu'}} -0.13926206733306856 22.593228042113 18.853277653214718 1.0 0.0 36.233094204169966 2.4751576614143582 4.950315322828716 36.233094204169966 1.2077698068056655 4.295077725178476 4.064652199185571 0.13548840663951903 2.5009404681514824 906.6922191609269 30.223073972030896 7.9084153417909935 0.0 0.0 68.0 30.0 0.0 0.0 6.0 38.0 0.0 24.0 0.0 6.0 0.0 0.0 0.0 0.0 0.0 0.0 0.0 358.0 313…
111 111 Doxacurium 0.22 1-O-[3-[(1S	2R)-6	7	8-trimethoxy-2-methyl-1-[(3	4	5-trimethoxyphenyl)methyl]-3	4-dihydro-1H-isoquinolin-2-ium-2-yl]propyl] 4-O-[3-[(1R	2S)-6	7	8-trimethoxy-2-methyl-1-[(3	4	5-trimethoxyphenyl)methyl]-3	4-dihydro-1H-isoquinolin-2-ium-2-yl]propyl] butanedioate 133814-18-3 COc1cc(CC2c3c(cc(OC)c(OC)c3OC)CC[N+]2(C)CCCOC(=O)CCC(=O)OCCC[N+]2(C)CCc3cc(OC)c(OC)c(OC)c3C2Cc2cc(OC)c(OC)c(OC)c2)cc(OC)c1OC Vdd = L/Kg {'Name': {406: 'Doxacurium'}	'SMILE': {406: 'C[N@+]1(CCC2=CC(=C(C(=C2[C@H]1CC3=CC(=C(C(=C3)OC)OC)OC)OC)OC)OC)CCCOC(=O)CCC(=O)OCCC[N@+]4(CCC5=CC(=C(C(=C5[C@@H]4CC6=CC(=C(C(=C6)OC)OC)OC)OC)OC)OC)C'}	'Value': {406: 0.22}	'Source': {406: 'Lombardo'}} -1.5141277326297755 55.708671841499694 40.62995288204553 0.0 2.0 95.57753962045639 2.5538334442240456 5.107666888448092 95.57753962045639 1.2915883732494107 5.213012473302434 6.501427878467214 0.0878571334928002 3.8735018265973418 2180.368795755056 29.464443185879134 9.688729314049933 24.0 24.0 152.0 74.0 0.0 0.0 18.0 78.0 0.0 56.0 2.0 16.0 0.0 0.0 0.0 0.0 0.0 0.0 0.0…
112 112 Ritipenem 0.24 sodium;(5R	6S)-3-(carbamoyloxymethyl)-6-[(1R)-1-hydroxyethyl]-7-oxo-4-thia-1-azabicyclo[3.2.0]hept-2-ene-2-carboxylate 84845-58-9 CC(O)C1C(=O)N2C(C(=O)[O-])=C(COC(N)=O)SC12 Vdd = L/Kg {'Name': {1037: 'Ritipenem '	202: 'Ritipenem'}	'SMILE': {1037: 'C[C@H]([C@@H]1[C@@H]2N(C1=O)C(=C(S2)COC(=O)N)C(=O)[O-])O.[Na+]'	202: 'C[C@H]([C@@H]1[C@@H]2N(C1=O)C(=C(S2)COC(=O)N)C(=O)[O-])O.[Na+]'}	'Value': {1037: 0.24	202: 0.24}	'Source': {1037: 'Lombardo'	202: 'Wenwen_Liu'}} -1.4271163556401456 14.584343305760155 13.477405740976407 1.0 0.0 22.481857467477415 2.6076473159770295 5.095970753696969 22.481857467477415 1.1832556561830219 3.8799574848974494 3.5015673485356973 0.18429301834398407 1.8950645682963996 198.34389944302958 10.439152602264715 5.93185627613355 0.0 0.0 30.0 19.0 0.0 0.0 9.0 11.0 0.0 10.0 2.0 6.0 1.0 0.0 0.0 0.0 0.0 0.0 0.0 364.444…
113 113 Vosaroxin 1.46 7-[(3S	4S)-3-methoxy-4-(methylamino)pyrrolidin-1-yl]-4-oxo-1-(1	3-thiazol-2-yl)-1	8-naphthyridine-3-carboxylic acid 960398-99-6 CNC1CN(c2ccc3c(=O)c(C(=O)O)cn(-c4nccs4)c3n2)CC1OC Vdd = L/Kg {'Name': {1276: 'Vosaroxin'	2406: 'Vosaroxin'}	'SMILE': {1276: 'CN[C@H]1CN(C[C@@H]1OC)C2=NC3=C(C=C2)C(=O)C(=CN3C4=NC=CS4)C(=O)O'	2406: 'CN[C@H]1CN(C[C@@H]1OC)C2=NC3=C(C=C2)C(=O)C(=CN3C4=NC=CS4)C(=O)O'}	'Value': {1276: 1.46	2406: 1.46}	'Source': {1276: 'Lombardo'	2406: 'Wenwen_Liu'}} 0.37843643572024505 21.92495869984746 18.088892611688657 1.0 1.0 36.521638688281605 2.518156919473859 5.016402405684764 36.521638688281605 1.3043442388672002 4.277155787436982 4.563663992541149 0.16298799973361247 2.5477452252046278 242.04467681503272 8.644452743394025 6.518741741236756 15.0 16.0 47.0 28.0 0.0 0.0 10.0 19.0 0.0 18.0 5.0 4.0 1.0 0.0 0.0 0.0 0.0 0.0 0.0 434.444…
114 114 Fenoldopam 0.5 9-chloro-5-(4-hydroxyphenyl)-2	3	4	5-tetrahydro-1H-3-benzazepine-7	8-diol 1092382-99-4 Oc1ccc(C2CNCCc3c2cc(O)c(O)c3Cl)cc1 Vdd = L/Kg {'Name': {483: 'Fenoldopam'	100: 'Fenoldopam'	2166: 'Fenoldopam'}	'SMILE': {483: 'C1CNCC(C2=CC(=C(C(=C21)Cl)O)O)C3=CC=C(C=C3)O'	100: 'C1CNCC(C2=CC(=C(C(=C21)Cl)O)O)C3=CC=C(C=C3)O'	2166: 'C1CNCC(C2=CC(=C(C(=C21)Cl)O)O)C3=CC=C(C=C3)O'}	'Value': {483: 0.5	100: 0.5	2166: 0.5}	'Source': {483: 'Lombardo'	100: 'Wenwen_Liu'	2166: 'Wenwen_Liu'}} -0.6931471805599453 16.458374479136026 13.573738991527375 0.0 1.0 27.137436428577672 2.470219495148911 4.915163177719529 27.137436428577672 1.2922588775513177 3.983188903559723 4.0589384321214474 0.1932827824819737 2.1428588142329734 138.69917129195466 6.604722442474031 5.674244697208628 12.0 12.0 37.0 21.0 0.0 0.0 5.0 16.0 0.0 16.0 1.0 3.0 0.0 0.0 0.0 1.0 0.0 0.0 1.0 269.604…
115 115 Nemonoxacin 1.9 7-[(3R	5S)-3-amino-5-methylpiperidin-1-yl]-1-cyclopropyl-8-methoxy-4-oxoquinoline-3-carboxylic acid|7-[(3S	5S)-3-amino-5-methylpiperidin-1-yl]-1-cyclopropyl-8-methoxy-4-oxoquinoline-3-carboxylic acid COc1c(N2CC(C)CC(N)C2)ccc2c(=O)c(C(=O)O)cn(C3CC3)c12 Vdd = L/Kg {'Name': {833: 'Nemonoxacin'	168: 'Nemonoxacin'	638: nan	2270: 'Nemonoxacin'}	'SMILE': {833: 'C[C@H]1C[C@@H](CN(C1)C2=C(C3=C(C=C2)C(=O)C(=CN3C4CC4)C(=O)O)OC)N'	168: 'C[C@H]1C[C@@H](CN(C1)C2=C(C3=C(C=C2)C(=O)C(=CN3C4CC4)C(=O)O)OC)N'	638: 'C[C@H]1C[C@H](CN(C1)C2=C(C3=C(C=C2)C(=O)C(=CN3C4CC4)C(=O)O)OC)N'	2270: 'C[C@H]1C[C@@H](CN(C1)C2=C(C3=C(C=C2)C(=O)C(=CN3C4CC4)C(=O)O)OC)N'}	'Value': {833: 1.9	168: 1.9	638: 1.9	2270: 1.9}	'Source': {833: 'Lombardo'	168: 'Wenwen_Liu'	638: 'Wenwen_Liu'	2270: 'Wenwen_Liu'}} 0.6418538861723947 21.39619140362339 17.477221650309428 1.0 1.0 34.520116430842556 2.5616871510541936 5.093687238786556 34.520116430842556 1.2785228307719465 4.265157613510928 4.412299409873061 0.1634184966619652 2.4776477347175305 241.4952220542905 8.944267483492242 6.480101461452912 10.0 11.0 52.0 27.0 0.0 0.0 7.0 25.0 0.0 20.0 3.0 4.0 0.0 0.0 0.0 0.0 0.0 0.0 0.0 380.0 381.…
116 116 Oxycodone 2.5 (4R	4aS	7aR	12bS)-4a-hydroxy-9-methoxy-3-methyl-2	4	5	6	7a	13-hexahydro-1H-4	12-methanobenzofuro[3	2-e]isoquinolin-7-one 76-42-6 COc1ccc2c3c1OC1C(=O)CCC4(O)C(C2)N(C)CCC314 Vdd = L/Kg {'Name': {888: 'Oxycodone'	1484: 'Oxycodone'	1916: 'Oxycodone'}	'SMILE': {888: 'CN1CC[C@]23[C@@H]4C(=O)CC[C@]2([C@H]1CC5=C3C(=C(C=C5)OC)O4)O'	1484: 'CN1CC[C@]23[C@@H]4C(=O)CC[C@]2([C@H]1CC5=C3C(=C(C=C5)OC)O4)O'	1916: 'CN1CC[C@]23[C@@H]4C(=O)CC[C@]2([C@H]1CC5=C3C(=C(C=C5)OC)O4)O'}	'Value': {888: 2.5	1484: 2.5	1916: 2.5}	'Source': {888: 'Lombardo'	1484: 'Wenwen_Liu'	1916: 'Wenwen_Liu'}} 0.9162907318741551 18.987817725570945 14.831157052863098 0.0 1.0 30.774396691689315 2.749380616703216 5.424931284081499 30.774396691689315 1.338017247464753 4.140782796190268 4.202414559254697 0.18271367648933465 2.2685683780962114 170.77477089498876 7.424990038912555 5.973254681991518 6.0 6.0 44.0 23.0 1.0 2.0 5.0 21.0 0.0 18.0 1.0 4.0 0.0 0.0 0.0 0.0 0.0 0.0 0.0 328.0 341.0…
117 117 Azapropazone 0.12 (2S)-5-(dimethylamino)-9-methyl-2-propylpyrazolo[1	2-a][1	2	4]benzotriazine-1	3-dione|5-(dimethylamino)-9-methyl-2-propylpyrazolo[1	2-a][1	2	4]benzotriazine-1	3-dione CCCC1C(=O)N2C(N(C)C)=Nc3ccc(C)cc3N2C1=O Vdd = L/Kg {'Name': {110: 'Azapropazone'	16: 'Azapropazone'	400: nan	1757: 'Azapropazone'}	'SMILE': {110: 'CCCC1C(=O)N2C3=C(C=CC(=C3)C)N=C(N2C1=O)N(C)C'	16: 'CCCC1C(=O)N2C3=C(C=CC(=C3)C)N=C(N2C1=O)N(C)C'	400: 'CCC[C@H]1C(=O)N2C3=C(C=CC(=C3)C)N=C(N2C1=O)N(C)C'	1757: 'CCCC1C(=O)N2C3=C(C=CC(=C3)C)N=C(N2C1=O)N(C)C'}	'Value': {110: 0.12	16: 0.12	400: 0.12	1757: 0.12}	'Source': {110: 'Lombardo'	16: 'Wenwen_Liu'	400: 'Wenwen_Liu'	1757: 'Wenwen_Liu'}} -2.120263536200091 17.15355071650411 14.771568900308258 0.0 3.0 27.90224523285317 2.586163506298847 5.062861503795858 27.90224523285317 1.2682838742205986 4.035106727348698 4.025363945974114 0.18297108845336882 2.1810726885070606 158.73390806586767 7.215177639357621 5.855686626484919 6.0 6.0 42.0 22.0 0.0 0.0 6.0 20.0 0.0 16.0 4.0 2.0 0.0 0.0 0.0 0.0 0.0 0.0 0.0 316.0 336.0 5…
118 118 Maprotiline 45.0 N-methyl-3-(1-tetracyclo[6.6.2.02	7.09	14]hexadeca-2	4	6	9	11	13-hexaenyl)propan-1-amine 10262-69-8 CNCCCC12CCC(c3ccccc31)c1ccccc12 Vdd = L/Kg {'Name': {725: 'Maprotiline'	1388: 'Maprotiline'}	'SMILE': {725: 'CNCCCC12CCC(C3=CC=CC=C31)C4=CC=CC=C24'	1388: 'CNCCCC12CCC(C3=CC=CC=C31)C4=CC=CC=C24'}	'Value': {725: 45.0	1388: 45.0}	'Source': {725: 'Lombardo'	1388: 'Wenwen_Liu'}} 3.8066624897703196 16.685583176760332 12.913482520252115 0.0 1.0 28.68018658175977 2.633520900234138 5.2670418004682755 28.68018658175977 1.365723170559989 4.013076655877642 3.886145511255041 0.18505454815500194 2.0993551399797297 251.4571708519051 11.97415099294786 6.269210024943922 12.0 12.0 44.0 21.0 0.0 2.0 1.0 23.0 0.0 20.0 1.0 0.0 0.0 0.0 0.0 0.0 0.0 0.0 0.0 198.0 236.0…
119 119 Moxalactam 0.17 (6R	7R)-7-[[2-carboxy-2-(4-hydroxyphenyl)acetyl]amino]-7-methoxy-3-[(1-methyltetrazol-5-yl)sulfanylmethyl]-8-oxo-5-oxa-1-azabicyclo[4.2.0]oct-2-ene-2-carboxylic acid 79120-38-0 COC1(NC(=O)C(C(=O)O)c2ccc(O)cc2)C(=O)N2C(C(=O)O)=C(CSc3nnnn3C)COC21 Vdd = L/Kg {'Name': {806: 'Moxalactam'	1439: 'Moxalactam'	1901: 'Moxalactam'	2260: 'Moxalactam'}	'SMILE': {806: 'CN1C(=NN=N1)SCC2=C(N3[C@@H]([C@@](C3=O)(NC(=O)C(C4=CC=C(C=C4)O)C(=O)O)OC)OC2)C(=O)O'	1439: 'CN1C(=NN=N1)SCC2=C(N3[C@@H]([C@@](C3=O)(NC(=O)C(C4=CC=C(C=C4)O)C(=O)O)OC)OC2)C(=O)O'	1901: 'CN1C(=NN=N1)SCC2=C(N3[C@@H]([C@@](C3=O)(NC(=O)C(C4=CC=C(C=C4)O)C(=O)O)OC)OC2)C(=O)O'	2260: 'CN1C(=NN=N1)SCC2=C(N3[C@@H]([C@@](C3=O)(NC(=O)C(C4=CC=C(C=C4)O)C(=O)O)OC)OC2)C(=O)O'}	'Value': {806: 0.17	1439: 0.17	1901: 0.17	2260: 0.17}	'Source': {806: 'Lombardo'	1439: 'Wenwen_Liu'	1901: 'Wenwen_Liu'	2260: 'Wenwen_Liu'}} -1.7719568419318752 27.965102719888556 22.91502845841424 4.0 0.0 45.43028177584016 2.6488493249201093 5.297576856598866 45.43028177584016 1.2619522715511156 4.519811520804484 4.024850888939191 0.11180141358164421 2.6734217094200745 1155.7369784074074 32.10380495576132 8.333427341476884 11.0 11.0 56.0 36.0 0.0 0.0 16.0 20.0 0.0 20.0 6.0 9.0 1.0 0.0 0.0 0.0 0.0 0.0 0.0 656.4444…
120 120 Amezinium 4.0 6-methoxy-1-phenylpyridazin-1-ium-4-amine 41658-78-0 COc1cc(N)cn[n+]1-c1ccccc1 Vdd = L/Kg {'Name': {55: 'Amezinium'	1051: 'Amezinium'}	'SMILE': {55: 'COC1=[N+](N=CC(=C1)N)C2=CC=CC=C2'	1051: 'COC1=[N+](N=CC(=C1)N)C2=CC=CC=C2'}	'Value': {55: 4.0	1051: 4.0}	'Source': {55: 'Lombardo'	1051: 'Wenwen_Liu'}} 1.3862943611198906 11.34221806968618 9.886095650375813 0.0 1.0 19.572042738229392 2.3627894731210404 4.725578946242081 19.572042738229396 1.304802849215293 3.6275231125868856 3.542433242388874 0.23616221615925825 1.670278955739515 72.0517720733727 4.80345147155818 4.682850025301523 12.0 12.0 27.0 15.0 0.0 0.0 4.0 12.0 0.0 11.0 3.0 1.0 0.0 0.0 0.0 0.0 0.0 0.0 0.0 198.0 205.0 2…
121 121 2.18776162394955 (3S)-3-(3-methylsulfonylphenyl)-1-propylpiperidine 146798-66-5 CCCN1CCCC(c2cccc(S(C)(=O)=O)c2)C1 Vdd = L/Kg {'Name': {826: nan}	'SMILE': {826: 'CCCN1CCC[C@H](C1)C2=CC(=CC=C2)S(=O)(=O)C'}	'Value': {826: 2.18776162394955}	'Source': {826: 'Wenwen_Liu'}} 0.7828789316179744 14.516841820186103 12.203777309459403 0.0 1.0 23.554435493261572 2.3826259707523594 4.765251941504719 23.554435493261572 1.2397071312242933 3.858356667819108 3.9260450745898474 0.2066339512942025 2.0094864630075855 120.21861436347221 6.327295492814327 5.431165757876631 6.0 6.0 42.0 19.0 0.0 0.0 4.0 23.0 0.0 15.0 1.0 2.0 1.0 0.0 0.0 0.0 0.0 0.0 0.0…
122 122 Cromolyn 0.32 5-[3-(2-carboxy-4-oxochromen-5-yl)oxy-2-hydroxypropoxy]-4-oxochromene-2-carboxylic acid 105878-73-7 O=C(O)c1cc(=O)c2c(OCC(O)COc3cccc4oc(C(=O)O)cc(=O)c34)cccc2o1 Vdd = L/Kg {'Name': {783: 'Cromolyn'}	'SMILE': {783: 'C1=CC2=C(C(=C1)OCC(COC3=CC=CC4=C3C(=O)C=C(O4)C(=O)O)O)C(=O)C=C(O2)C(=O)O'}	'Value': {783: 0.32}	'Source': {783: 'Wenwen_Liu'}} -1.1394342831883646 26.60515858593146 19.59322324053113 2.0 0.0 43.20926944075407 2.4505528129748635 4.901105625949727 43.20926944075407 1.2708608659045315 4.453767432724269 5.273179135778099 0.1550935039934735 2.8864088638630983 257.9497232437886 7.586756565993782 6.776540126405778 20.0 22.0 50.0 34.0 0.0 0.0 11.0 16.0 0.0 23.0 0.0 11.0 0.0 0.0 0.0 0.0 0.0 0.0 0.0 …
123 123 Isomazole 1.67 2-(2-methoxy-4-methylsulfinylphenyl)-3H-imidazo[4	5-c]pyridine 86315-52-8 COc1cc(S(C)=O)ccc1-c1nc2ccncc2[nH]1 Vdd = L/Kg {'Name': {645: 'Isomazole'	1348: 'Isomazole'}	'SMILE': {645: 'COC1=C(C=CC(=C1)S(=O)C)C2=NC3=C(N2)C=NC=C3'	1348: 'COC1=C(C=CC(=C1)S(=O)C)C2=NC3=C(N2)C=NC=C3'}	'Value': {645: 1.67	1348: 1.67}	'Source': {645: 'Lombardo'	1348: 'Wenwen_Liu'}} 0.5128236264286637 15.613368327506883 12.97421877080965 0.0 0.0 26.192528695981704 2.4520035884086915 4.814918175558564 26.192528695981704 1.3096264347990851 3.937472748734961 4.011989590958811 0.20059947954794052 2.082434456179402 124.64027539721886 6.232013769860943 5.518578972221173 15.0 16.0 33.0 20.0 0.0 0.0 6.0 13.0 0.0 14.0 3.0 2.0 1.0 0.0 0.0 0.0 0.0 0.0 0.0 290.44444…
124 124 hydroxypropyl cyclodextrin	β- 0.21 (1R	3S	5S	6R	8S	10S	11R	13S	15S	16R	18S	20S	21R	23S	25S	26R	28S	30S	31R	33S	35S	36S	37S	38S	39S	40S	41S	42S	43S	44S	45S	46S	47S	48S	49S)-5	10	15	20	25	30	35-heptakis(2-hydroxypropoxymethyl)-2	4	7	9	12	14	17	19	22
125 125 S 12363 4.67 methyl 13-[10-[(1-diethoxyphosphoryl-2-methylpropyl)carbamoyl]-12-ethyl-10	11-dihydroxy-5-methoxy-8-methyl-8	16-diazapentacyclo[10.6.1.01	9.02	7.016	19]nonadeca-2	4	6	13-tetraen-4-yl]-17-ethyl-17-hydroxy-1	11-diazatetracyclo[13.3.1.04	12.05	10]nonadeca-4(12)	5	7	9-tetraene-13-carboxylate;sulfuric acid 123286-01-1 CCOP(=O)(OCC)C(NC(=O)C1(O)C(O)C2(CC)C=CCN3CCC4(c5cc(C6(C(=O)OC)CC7CN(CCc8c6[nH]c6ccccc86)CC(O)(CC)C7)c(OC)cc5N(C)C14)C32)C(C)C Vdd = L/Kg {'Name': {1060: 'S 12363'}	'SMILE': {1060: 'CCC1(CC2CC(C3=C(CCN(C2)C1)C4=CC=CC=C4N3)(C5=C(C=C6C(=C5)C78CCN9C7C(C=CC9)(C(C(C8N6C)(C(=O)NC(C(C)C)P(=O)(OCC)OCC)O)O)CC)OC)C(=O)OC)O.OS(=O)(=O)O'}	'Value': {1060: 4.67}	'Source': {1060: 'Lombardo'}} 1.541159071680806 53.06282754272909 41.16359550626128 0.0 2.0 86.5233598659403 2.7925455515928745 5.4709526381491225 86.5233598659403 1.2913934308349297 5.162827009092553 5.198112052233505 0.0775837619736344 3.550403019181394 4416.385091663183 65.91619539795795 10.295184314279904 15.0 16.0 139.0 67.0 1.0 2.0 16.0 72.0 0.0 51.0 5.0 10.0 0.0 1.0 0.0 0.0 0.0 0.0 0.0 861…
126 126 Asarone 1.0 1	2	4-trimethoxy-5-[(E)-prop-1-enyl]benzene 494-40-6 CC=Cc1cc(OC)c(OC)cc1OC Vdd = L/Kg {'Name': {92: 'Asarone'	1074: 'Asarone'}	'SMILE': {92: 'C/C=C/C1=CC(=C(C=C1OC)OC)OC'	1074: 'C/C=C/C1=CC(=C(C=C1OC)OC)OC'}	'Value': {92: 1.0	1074: 1.0}	'Source': {92: 'Lombardo'	1074: 'Wenwen_Liu'}} 0.0 10.525721488758453 10.174721118939543 0.0 0.0 18.741998418881668 2.366210821513686 4.732421643027371 18.741998418881668 1.2494665612587779 3.587049271415705 3.396543373373242 0.22643622489154946 1.62822336769594 75.12595108710003 5.008396739140002 4.72463116094463 6.0 6.0 31.0 15.0 0.0 0.0 3.0 16.0 0.0 12.0 0.0 3.0 0.0 0.0 0.0 0.0 0.0 0.0 0.0 212.0 194.0 254.0 288.0 220.0…
127 127 Anidulafungin 0.57 N-[(3S	6S	9S	11R	15S	18S	20R	21R	24S	25S	26S)-6-[(1S	2S)-1	2-dihydroxy-2-(4-hydroxyphenyl)ethyl]-11	20	21	25-tetrahydroxy-3	15-bis[(1R)-1-hydroxyethyl]-26-methyl-2	5	8	14	17	23-hexaoxo-1	4	7	13	16	22-hexazatricyclo[22.3.0.09	13]heptacosan-18-yl]-4-[4-(4-pentoxyphenyl)phenyl]benzamide 166663-25-8 CCCCCOc1ccc(-c2ccc(-c3ccc(C(=O)NC4CC(O)C(O)NC(=O)C5C(O)C(C)CN5C(=O)C(C(C)O)NC(=O)C(C(O)C(O)c5ccc(O)cc5)NC(=O)C5CC(O)CN5C(=O)C(C(C)O)NC4=O)cc3)cc2)cc1 Vdd = L/Kg {'Name': {78: 'Anidulafungin'}	'SMILE': {78: 'CCCCCOC1=CC=C(C=C1)C2=CC=C(C=C2)C3=CC=C(C=C3)C(=O)N[C@H]4C[C@H]([C@H](NC(=O)[C@@H]5[C@H]([C@H](CN5C(=O)[C@@H](NC(=O)[C@@H](NC(=O)[C@@H]6C[C@H](CN6C(=O)[C@@H](NC4=O)[C@@H](C)O)O)[C@@H]([C@H](C7=CC=C(C=C7)O)O)O)[C@@H](C)O)C)O)O)O'}	'Value': {78: 0.57}	'Source': {78: 'Lombardo'}} -0.5621189181535412 63.45456053458102 43.72269351492384 0.0 0.0 103.81577777883605 2.4848417527985354 4.888956125236033 103.81577777883605 1.2660460704736103 5.319520818626703 5.623824131893071 0.0685832211206472 3.831146037289103 124028.13262453974 1512.5382027382896 13.832397849129267 24.0 24.0 155.0 82.0 0.0 0.0 24.0 73.0 0.0 58.0 7.0 17.0 0.0 0.0 0.0 0.0 0.0 0.0 0.…
128 128 Acalabrutinib 0.49 4-[8-amino-3-[(2S)-1-but-2-ynoylpyrrolidin-2-yl]imidazo[1	5-a]pyrazin-1-yl]-N-pyridin-2-ylbenzamide 1420477-60-6 CC#CC(=O)N1CCCC1c1nc(-c2ccc(C(=O)Nc3ccccn3)cc2)c2c(N)nccn12 Vdd = L/Kg {'Name': {978: 'Acalabrutinib'}	'SMILE': {978: 'CC#CC(=O)N1CCC[C@H]1C2=NC(=C3N2C=CN=C3N)C4=CC=C(C=C4)C(=O)NC5=CC=CC=N5'}	'Value': {978: 0.49}	'Source': {978: 'Wenwen_Liu'}} -0.7133498878774648 27.541372834819956 20.914869408601227 0.0 0.0 46.04460326206935 2.5520996242638008 4.936140313769805 46.04460326206935 1.3155600932019815 4.49685334895408 4.440788705709258 0.1268796773059788 2.7435949655850242 1346.0051035975187 38.457288674214816 8.457659270370058 21.0 22.0 58.0 35.0 0.0 0.0 9.0 23.0 0.0 26.0 7.0 2.0 0.0 0.0 0.0 0.0 0.0 0.0 0.0…
129 129 NBI-4 5.73 2-[3-[(1S)-1-(2-fluoropyridin-3-yl)ethyl]-1-benzothiophen-2-yl]-N-methyl-N-(114C)methylethanamine 1190929-48-6 CC(c1cccnc1F)c1c(CCN(C)C)sc2ccccc12 Vdd = L/Kg {'Name': {826: 'NBI-4'	167: 'NBI-4'	2267: 'NBI-4'}	'SMILE': {826: 'C[C@@H](C1=C(N=CC=C1)F)C2=C(SC3=CC=CC=C32)CCN(C)[14CH3]'	167: 'C[C@@H](C1=C(N=CC=C1)F)C2=C(SC3=CC=CC=C32)CCN(C)[14CH3]'	2267: 'C[C@@H](C1=C(N=CC=C1)F)C2=C(SC3=CC=CC=C32)CCN(C)[14CH3]'}	'Value': {826: 5.73	167: 5.73	2267: 5.73}	'Source': {826: 'Lombardo'	167: 'Wenwen_Liu'	2267: 'Wenwen_Liu'}} 1.7457155307266483 17.872588041509125 15.151238588725022 0.0 1.0 29.505815512819147 2.5001834446821416 4.878565778455686 29.505815512819147 1.282861544035615 4.066546755117454 3.991921403571111 0.17356180015526568 2.2171817927063104 207.51195321430177 9.022258835404426 6.168098066798761 15.0 16.0 44.0 23.0 0.0 0.0 4.0 21.0 0.0 19.0 2.0 0.0 1.0 0.0 1.0 0.0 0.0 0.0 1.0 278.4444…
130 130 Didemnin B 1.42 (2S)-N-[(2R)-1-[[(3S	6S	8S	12S	13R	16S	17R	20S	23S)-13-[(2S)-butan-2-yl]-12-hydroxy-20-[(4-methoxyphenyl)methyl]-6	17	21-trimethyl-3-(2-methylpropyl)-2	5	7	10	15	19	22-heptaoxo-8-propan-2-yl-9	18-dioxa-1	4	14	21-tetrazabicyclo[21.3.0]hexacosan-16-yl]amino]-4-methyl-1-oxopentan-2-yl]-1-[(2S)-2-hydroxypropanoyl]-N-methylpyrrolidine-2-carboxamide 114607-50-0 CCC(C)C1NC(=O)C(NC(=O)C(CC(C)C)N(C)C(=O)C2CCCN2C(=O)C(C)O)C(C)OC(=O)C(Cc2ccc(OC)cc2)N(C)C(=O)C2CCCN2C(=O)C(CC(C)C)NC(=O)C(C)C(=O)C(C(C)C)OC(=O)CC1O Vdd = L/Kg {'Name': {377: 'Didemnin B'}	'SMILE': {377: 'CC[C@H](C)[C@@H]1[C@H](CC(=O)O[C@H](C(=O)[C@@H](C(=O)N[C@H](C(=O)N2CCC[C@H]2C(=O)N([C@H](C(=O)O[C@@H]([C@@H](C(=O)N1)NC(=O)[C@@H](CC(C)C)N(C)C(=O)[C@@H]3CCCN3C(=O)[C@H](C)O)C)CC4=CC=C(C=C4)OC)C)CC(C)C)C)C(C)C)O'}	'Value': {377: 1.42}	'Source': {377: 'Lombardo'}} 0.3506568716131693 59.71842873164775 48.210382019140404 0.0 0.0 96.77982312364189 2.4455131993209887 4.851677323665024 96.77982312364189 1.2250610521979985 5.262113516909281 6.60666631058383 0.08362868747574469 3.9549419458092037 1514.3923255551895 19.16952310829354 9.38963229170812 6.0 6.0 168.0 79.0 0.0 0.0 22.0 89.0 0.0 57.0 7.0 15.0 0.0 0.0 0.0 0.0 0.0 0.0 0.0 109…
131 131 Pentetic acid 0.24 2-[bis[2-[bis(carboxymethyl)amino]ethyl]amino]acetic acid 1004765-76-7 O=C(O)CN(CCN(CC(=O)O)CC(=O)O)CCN(CC(=O)O)CC(=O)O Vdd = L/Kg {'Name': {1003: 'Pentetic acid'}	'SMILE': {1003: 'C(CN(CC(=O)O)CC(=O)O)N(CCN(CC(=O)O)CC(=O)O)CC(=O)O'}	'Value': {1003: 0.24}	'Source': {1003: 'Wenwen_Liu'}} -1.4271163556401456 19.478674308262022 17.66493273917675 5.0 3.0 30.02334532663291 2.2256962318226527 4.4513924636453055 30.02334532663291 1.111975752838256 4.139177608749953 4.598482032590761 0.17031414935521336 2.5189780291306376 162.24182785517715 6.008956587228783 6.082339759715373 0.0 0.0 50.0 27.0 0.0 0.0 13.0 23.0 0.0 14.0 3.0 10.0 0.0 0.0 0.0 0.0 0.0 0.0 0.…
132 132 Regadenoson 0.940000000000326 1-[6-amino-9-[(2R	3R	4S	5R)-3	4-dihydroxy-5-(hydroxymethyl)oxolan-2-yl]purin-2-yl]-N-methylpyrazole-4-carboxamide 313348-27-5 CNC(=O)c1cnn(-c2nc(N)c3ncn(C4OC(CO)C(O)C4O)c3n2)c1 Vdd = L/Kg {'Name': {1016: 'Regadenoson'	199: 'Regadenoson'	2329: 'Regadenoson'}	'SMILE': {1016: 'CNC(=O)C1=CN(N=C1)C2=NC(=C3C(=N2)N(C=N3)[C@H]4[C@@H]([C@@H]([C@H](O4)CO)O)O)N'	199: 'CNC(=O)C1=CN(N=C1)C2=NC(=C3C(=N2)N(C=N3)[C@H]4[C@@H]([C@@H]([C@H](O4)CO)O)O)N'	2329: 'CNC(=O)C1=CN(N=C1)C2=NC(=C3C(=N2)N(C=N3)[C@H]4[C@@H]([C@@H]([C@H](O4)CO)O)O)N'}	'Value': {1016: 0.94	199: 0.940000000000652	2329: 0.94}	'Source': {1016: 'Lombardo'	199: 'Wenwen_Liu'	2329: 'Wenwen_Liu'}} -0.06187540371774064 21.99390838506876 18.680917334923887 0.0 0.0 36.379686453006386 2.534004585614063 4.926578070917652 36.379686453006386 1.2992745161787995 4.281545450993919 4.497546845688291 0.1606266730602961 2.5331515199090506 300.3719995953194 10.727571414118549 6.734641122325045 14.0 15.0 46.0 28.0 0.0 0.0 13.0 18.0 0.0 15.0 8.0 5.0 0.0 0.0 0.0 0.0 0.0 0.0 0.0 486.0 4…
133 133 Cefamandole 0.16 (6R	7R)-7-[[(2R)-2-hydroxy-2-phenylacetyl]amino]-3-[(1-methyltetrazol-5-yl)sulfanylmethyl]-8-oxo-5-thia-1-azabicyclo[4.2.0]oct-2-ene-2-carboxylic acid 30034-03-8 Cn1nnnc1SCC1=C(C(=O)O)N2C(=O)C(NC(=O)C(O)c3ccccc3)C2SC1 Vdd = L/Kg {'Name': {205: 'Cefamandole'	1129: 'Cefamandole'	1776: 'Cefamandole'}	'SMILE': {205: 'CN1C(=NN=N1)SCC2=C(N3[C@@H]([C@@H](C3=O)NC(=O)[C@@H](C4=CC=CC=C4)O)SC2)C(=O)O'	1129: 'CN1C(=NN=N1)SCC2=C(N3[C@@H]([C@@H](C3=O)NC(=O)[C@@H](C4=CC=CC=C4)O)SC2)C(=O)O'	1776: 'CN1C(=NN=N1)SCC2=C(N3[C@@H]([C@@H](C3=O)NC(=O)[C@@H](C4=CC=CC=C4)O)SC2)C(=O)O'}	'Value': {205: 0.16	1129: 0.16	1776: 0.16}	'Source': {205: 'Lombardo'	1129: 'Wenwen_Liu'	1776: 'Wenwen_Liu'}} -1.83258146374831 24.29356821359087 19.417300471515322 3.0 0.0 40.1230008531587 2.5741433043174404 5.14794752434861 40.1230008531587 1.2942903501018936 4.375395312536911 3.9280906631091237 0.1267126020357782 2.499555582956546 757.3812811381813 24.431654230263913 7.761268912021989 11.0 11.0 49.0 31.0 0.0 0.0 13.0 18.0 0.0 18.0 6.0 5.0 2.0 0.0 0.0 0.0 0.0 0.0 0.0 492.8888888888…
134 134 Biperiden 12.0 (1R)-1-[(1S	2S	4S)-2-bicyclo[2.2.1]hept-5-enyl]-1-phenyl-3-piperidin-1-ylpropan-1-ol|1-(2-bicyclo[2.2.1]hept-5-enyl)-1-phenyl-3-piperidin-1-ylpropan-1-ol OC(CCN1CCCCC1)(c1ccccc1)C1CC2C=CC1C2 Vdd = L/Kg {'Name': {145: 'Biperiden'	415: nan	1102: 'Biperiden'}	'SMILE': {145: 'C1CCN(CC1)CCC(C2CC3CC2C=C3)(C4=CC=CC=C4)O'	415: 'C1CCN(CC1)CC[C@@]([C@H]2C[C@@H]3C[C@H]2C=C3)(C4=CC=CC=C4)O'	1102: 'C1CCN(CC1)CCC(C2CC3CC2C=C3)(C4=CC=CC=C4)O'}	'Value': {145: 12.0	415: 12.0	1102: 12.0}	'Source': {145: 'Lombardo'	415: 'Wenwen_Liu'	1102: 'Wenwen_Liu'}} 2.4849066497880004 18.380035705290958 15.335362224316272 0.0 1.0 31.310080325726588 2.532335241176292 4.9769690902156665 31.310080325726588 1.361307840248982 4.09417400555476 3.892159512350778 0.16922432662394687 2.191873271092904 324.4953681515987 14.108494267460813 6.615180385176449 6.0 6.0 52.0 23.0 0.0 2.0 2.0 29.0 0.0 21.0 1.0 1.0 0.0 0.0 0.0 0.0 0.0 0.0 0.0 208.0 226.0 …
135 135 Vernakalant 1.8 (3R)-1-[(1R	2R)-2-[2-(3	4-dimethoxyphenyl)ethoxy]cyclohexyl]pyrrolidin-3-ol|(3R)-1-[(1S	2R)-2-[2-(3	4-dimethoxyphenyl)ethoxy]cyclohexyl]pyrrolidin-3-ol COc1ccc(CCOC2CCCCC2N2CCC(O)C2)cc1OC Vdd = L/Kg {'Name': {1256: 'Vernakalant'	243: 'Vernakalant'	758: nan	2400: 'Vernakalant'}	'SMILE': {1256: 'COC1=C(C=C(C=C1)CCO[C@@H]2CCCC[C@H]2N3CC[C@H](C3)O)OC'	243: 'COC1=C(C=C(C=C1)CCO[C@@H]2CCCC[C@H]2N3CC[C@H](C3)O)OC'	758: 'COC1=C(C=C(C=C1)CCO[C@@H]2CCCC[C@@H]2N3CC[C@H](C3)O)OC'	2400: 'COC1=C(C=C(C=C1)CCO[C@@H]2CCCC[C@H]2N3CC[C@H](C3)O)OC'}	'Value': {1256: 1.8	243: 1.8	758: 1.8	2400: 1.8}	'Source': {1256: 'Lombardo'	243: 'Wenwen_Liu'	758: 'Wenwen_Liu'	2400: 'Wenwen_Liu'}} 0.5877866649021191 19.079952548218323 15.361990509785752 0.0 1.0 32.704433115823164 2.3789329257294263 4.710526094377602 32.704433115823164 1.3081773246329265 4.138083016867926 4.081337920259421 0.16325351681037684 2.322715588167889 274.8885557668985 10.99554223067594 6.532656495647308 6.0 6.0 56.0 25.0 0.0 0.0 5.0 31.0 0.0 20.0 1.0 4.0 0.0 0.0 0.0 0.0 0.0 0.0 0.0 298.0 274.0…
136 136 0.3 4-amino-N-(5-methyl-1	2-oxazol-3-yl)benzenesulfonimidic acid Cc1cc(N=S(=O)(O)c2ccc(N)cc2)no1 Vdd = L/Kg {'Name': {717: nan}	'SMILE': {717: 'CC1=CC(=NO1)N=S(=O)(C2=CC=C(C=C2)N)O'}	'Value': {717: 0.3}	'Source': {717: 'Wenwen_Liu'}} -1.2039728043259361 13.202929349217353 11.709699304699143 1.0 0.0 20.712705411404304 2.3834977002630886 4.742568195033366 20.712705411404304 1.218394435964959 3.758937956037912 3.77278287894131 0.22192840464360647 1.8584411443883264 84.27327619789791 4.957251541052819 4.964693057483605 11.0 11.0 28.0 17.0 0.0 0.0 7.0 11.0 0.0 10.0 3.0 3.0 1.0 0.0 0.0 0.0 0.0 0.0 0.0…
137 137 Triazolam 0.58 8-chloro-6-(2-chlorophenyl)-1-methyl-4H-[1	2	4]triazolo[4	3-a][1	4]benzodiazepine 28911-01-5 Cc1nnc2n1-c1ccc(Cl)cc1C(c1ccccc1Cl)=NC2 Vdd = L/Kg {'Name': {1225: 'Triazolam'	1677: 'Triazolam'}	'SMILE': {1225: 'CC1=NN=C2N1C3=C(C=C(C=C3)Cl)C(=NC2)C4=CC=CC=C4Cl'	1677: 'CC1=NN=C2N1C3=C(C=C(C=C3)Cl)C(=NC2)C4=CC=CC=C4Cl'}	'Value': {1225: 0.58	1677: 0.58}	'Source': {1225: 'Lombardo'	1677: 'Wenwen_Liu'}} -0.544727175441672 18.42986490843461 15.087824736926008 0.0 0.0 30.304370154476768 2.517323562062715 4.944988343645438 30.30437015447677 1.3175813110642074 4.095707233183034 4.281780508615459 0.18616436993980254 2.2872780527078738 161.2714129659904 7.0118005637387135 5.915997863382236 17.0 17.0 35.0 23.0 0.0 0.0 6.0 12.0 0.0 17.0 4.0 0.0 0.0 0.0 0.0 2.0 0.0 0.0 2.0 297.209876…
138 138 Ampicillin 0.22 (2S	5R	6R)-6-[[(2R)-2-amino-2-phenylacetyl]amino]-3	3-dimethyl-7-oxo-4-thia-1-azabicyclo[3.2.0]heptane-2-carboxylic acid|(2S	5R	6R)-6-[[(2S)-2-amino-2-phenylacetyl]amino]-3	3-dimethyl-7-oxo-4-thia-1-azabicyclo[3.2.0]heptane-2-carboxylic acid 19379-33-0|69-53-4 CC1(C)SC2C(NC(=O)C(N)c3ccccc3)C(=O)N2C1C(=O)O Vdd = L/Kg {'Name': {72: 'Ampicillin'	392: nan	1063: 'Ampicillin'	1750: 'Ampicillin'}	'SMILE': {72: 'CC1([C@@H](N2[C@H](S1)[C@@H](C2=O)NC(=O)[C@@H](C3=CC=CC=C3)N)C(=O)O)C'	392: 'CC1([C@@H](N2[C@H](S1)[C@@H](C2=O)NC(=O)[C@H](C3=CC=CC=C3)N)C(=O)O)C'	1063: 'CC1([C@@H](N2[C@H](S1)[C@@H](C2=O)NC(=O)[C@@H](C3=CC=CC=C3)N)C(=O)O)C'	1750: 'CC1([C@@H](N2[C@H](S1)[C@@H](C2=O)NC(=O)[C@@H](C3=CC=CC=C3)N)C(=O)O)C'}	'Value': {72: 0.22	392: 0.22	1063: 0.22	1750: 0.22}	'Source': {72: 'Lombardo'	392: 'Wenwen_Liu'	1063: 'Wenwen_Liu'	1750: 'Wenwen_Liu'}} -1.5141277326297755 18.864432081774222 16.281311580730694 1.0 1.0 29.906439077134678 2.6310254785324645 5.116773517675203 29.906439077134678 1.246101628213945 4.127387276227918 3.6406873628821983 0.15169530678675827 2.167641237131932 630.6873241161254 26.278638504838558 7.322278952702185 6.0 6.0 43.0 24.0 0.0 0.0 8.0 19.0 0.0 16.0 3.0 4.0 1.0 0.0 0.0 0.0 0.0 0.0 0.0 346.44444…
139 139 Asenapine 22.9999999999999 (2R	6R)-9-chloro-4-methyl-13-oxa-4-azatetracyclo[12.4.0.02	6.07	12]octadeca-1(18)	7(12)	8	10	14	16-hexaene 65576-39-8 CN1CC2c3ccccc3Oc3ccc(Cl)cc3C2C1 Vdd = L/Kg {'Name': {94: 'Asenapine'	14: 'Asenapine'	2046: 'Asenapine'}	'SMILE': {94: 'CN1C[C@@H]2[C@@H](C1)C3=C(C=CC(=C3)Cl)OC4=CC=CC=C24'	14: 'CN1C[C@@H]2[C@@H](C1)C3=C(C=CC(=C3)Cl)OC4=CC=CC=C24'	2046: 'CN1C[C@@H]2[C@@H](C1)C3=C(C=CC(=C3)Cl)OC4=CC=CC=C24'}	'Value': {94: 23.0	14: 22.9999999999998	2046: 23.0}	'Source': {94: 'Lombardo'	14: 'Wenwen_Liu'	2046: 'Wenwen_Liu'}} 3.1354942159291452 16.280034994173548 12.996146283720979 0.0 1.0 26.773614359900538 2.523169771373189 4.872164968650006 26.773614359900538 1.3386807179950269 3.9704755300317727 4.089456055161751 0.20447280275808755 2.101559147922207 122.15059596950941 6.10752979847547 5.4984018572490045 12.0 12.0 36.0 20.0 0.0 0.0 3.0 16.0 0.0 17.0 1.0 1.0 0.0 0.0 0.0 1.0 0.0 0.0 1.0 231.6049…
140 140 Cephaloridine 0.46 (6R	7R)-8-oxo-3-(pyridin-1-ium-1-ylmethyl)-7-[(2-thiophen-2-ylacetyl)amino]-5-thia-1-azabicyclo[4.2.0]oct-2-ene-2-carboxylate 50-59-9 O=C(Cc1cccs1)NC1C(=O)N2C(C(=O)[O-])=C(C[n+]3ccccc3)CSC12 Vdd = L/Kg {'Name': {244: 'Cephaloridine'	1139: 'Cephaloridine'}	'SMILE': {244: 'C1C(=C(N2[C@H](S1)[C@@H](C2=O)NC(=O)CC3=CC=CS3)C(=O)[O-])C[N+]4=CC=CC=C4'	1139: 'C1C(=C(N2[C@H](S1)[C@@H](C2=O)NC(=O)CC3=CC=CS3)C(=O)[O-])C[N+]4=CC=CC=C4'}	'Value': {244: 0.46	1139: 0.46}	'Source': {244: 'Lombardo'	1139: 'Wenwen_Liu'}} -0.7765287894989963 22.074788614108517 17.480804325082236 1.0 1.0 36.22817335243968 2.5739587289136434 5.147724896101629 36.22817335243968 1.2938633340157029 4.279067481355573 3.855131809492815 0.13768327891045767 2.3790246154388535 618.0176583266164 22.072059225950586 7.456136447574678 11.0 11.0 45.0 28.0 0.0 0.0 9.0 17.0 0.0 19.0 3.0 4.0 2.0 0.0 0.0 0.0 0.0 0.0 0.0 412.8888…
141 141 Betamethasone 1.12 CC1CC2C3CCC4=CC(=O)C=CC4(C)C3(F)C(O)CC2(C)C1(O)C(=O)CO Vdd = L/Kg {'Name': {133: 'Betamethasone'	358: 'Dexamethasone'	411: nan	490: nan	1095: 'Betamethasone'	1763: 'Betamethasone'	1814: 'Dexamethasone'}	'SMILE': {133: 'C[C@H]1C[C@H]2[C@@H]3CCC4=CC(=O)C=C[C@@]4([C@]3([C@H](C[C@@]2([C@]1(C(=O)CO)O)C)O)F)C'	358: 'C[C@@H]1C[C@H]2[C@@H]3CCC4=CC(=O)C=C[C@@]4([C@]3([C@H](C[C@@]2([C@]1(C(=O)CO)O)C)O)F)C'	411: 'C[C@@H]1C[C@H]2[C@@H]3CCC4=CC(=O)C=C[C@@]4([C@]3([C@H](C[C@]2([C@]1(C(=O)CO)O)C)O)F)C'	490: 'C[C@@H]1C[C@@H]2[C@H]3CCC4=CC(=O)C=C[C@@]4([C@]3([C@H](C[C@@]2([C@]1(C(=O)CO)O)C)O)F)C'	1095: 'C[C@H]1C[C@H]2[C@@H]3CCC4=CC(=O)C=C[C@@]4([C@]3([C@H](C[C@@]2([C@]1(C(=O)CO)O)C)O)F)C'	1763: 'C[C@H]1C[C@H]2[C@@H]3CCC4=CC(=O)C=C[C@@]4([C@]3([C@H](C[C@@]2([C@]1(C(=O)CO)O)C)O)F)C'	1814: 'C[C@@H]1C[C@H]2[C@@H]3CCC4=CC(=O)C=C[C@@]4([C@]3([C@H](C[C@@]2([C@]1(C(=O)CO)O)C)O)F)C'}	'Value': {133: 1.3	358: 0.94	411: 1.3	490: 0.94	1095: 1.3	1763: 1.3	1814: 0.94}	'Source': {133: 'Lombardo'	358: 'Lombardo'	411: 'Wenwen_Liu'	490: 'Wenwen_Liu'	1095: 'Wenwen_Liu'	1763: 'Wenwen_Liu'	1814: 'Wenwen_Liu'}} 0.11332868530700327 22.393977759726006 18.86001879232134 0.0 0.0 35.275293180256256 2.7238923532875696 5.393211061304877 35.275293180256256 1.2598318992948663 4.302534848811815 4.551583314177746 0.1625565469349195 2.545094570750589 220.6527349658578 7.8804548202092075 6.426209547861173 0.0 0.0 57.0 28.0 0.0 0.0 6.0 29.0 0.0 22.0 0.0 5.0 0.0 0.0 1.0 0.0 0.0 0.0 1.0 394.0 362.0…
142 142 Menogaril 9.14 COC1CC(C)(O)Cc2cc3c(c(O)c21)C(=O)c1c(O)cc2c(c1C3=O)OC1OC2(C)C(O)C(N(C)C)C1O Vdd = L/Kg {'Name': {740: 'Menogaril'	608: nan	2245: 'Menogaril'}	'SMILE': {740: 'C[C@@]1(C[C@H](C2=C(C3=C(C=C2C1)C(=O)C4=C5C(=CC(=C4C3=O)O)[C@@]6([C@@H]([C@H]([C@@H]([C@H](O5)O6)O)N(C)C)O)C)O)OC)O'	608: 'C[C@]1(C[C@H](C2=C(C3=C(C=C2C1)C(=O)C4=C5C(=CC(=C4C3=O)O)[C@@]6([C@H]([C@@H]([C@@H]([C@H](O5)O6)O)N(C)C)O)C)O)OC)O'	2245: 'C[C@@]1(C[C@H](C2=C(C3=C(C=C2C1)C(=O)C4=C5C(=CC(=C4C3=O)O)[C@@]6([C@@H]([C@H]([C@@H]([C@H](O5)O6)O)N(C)C)O)C)O)OC)O'}	'Value': {740: 9.14	608: 9.14	2245: 9.14}	'Source': {740: 'Lombardo'	608: 'Wenwen_Liu'	2245: 'Wenwen_Liu'}} 2.2126603854660587 31.653871577455938 23.807590126630767 0.0 1.0 49.03433664149439 2.659306342741064 5.318612685482128 49.03433664149439 1.2572906831152408 4.6339987748384335 5.380153047186508 0.13795264223555148 3.04369337433711 388.8706044776735 9.971041140453167 7.324223205114139 12.0 12.0 70.0 39.0 0.0 2.0 11.0 31.0 0.0 28.0 1.0 10.0 0.0 0.0 0.0 0.0 0.0 0.0 0.0 630.0 616.…
143 143 Diazepam 1.0 7-chloro-1-methyl-5-phenyl-3H-1	4-benzodiazepin-2-one 11100-37-1 CN1C(=O)CN=C(c2ccccc2)c2cc(Cl)ccc21 Vdd = L/Kg {'Name': {370: 'Diazepam'	1198: 'Diazepam'}	'SMILE': {370: 'CN1C(=O)CN=C(C2=C1C=CC(=C2)Cl)C3=CC=CC=C3'	1198: 'CN1C(=O)CN=C(C2=C1C=CC(=C2)Cl)C3=CC=CC=C3'}	'Value': {370: 1.0	1198: 1.0}	'Source': {370: 'Lombardo'	1198: 'Wenwen_Liu'}} 0.0 15.68231801272818 12.964430167115584 0.0 0.0 26.034025147798776 2.456695848348654 4.859288772425892 26.034025147798776 1.3017012573899387 3.9354260217778636 4.013952629201223 0.20069763146006117 2.0829236294696423 123.68044773914012 6.184022386957006 5.510848385534323 12.0 12.0 33.0 20.0 0.0 0.0 4.0 13.0 0.0 16.0 2.0 1.0 0.0 0.0 0.0 1.0 0.0 0.0 1.0 259.60493827160496 275.…
144 144 Prifinium bromide 1.87 3-benzhydrylidene-1	1-diethyl-2-methylpyrrolidin-1-ium 10236-81-4 CC[N+]1(CC)CCC(=C(c2ccccc2)c2ccccc2)C1C Vdd = L/Kg {'Name': {977: 'Prifinium bromide'	2320: 'Prifinium bromide'}	'SMILE': {977: 'CC[N+]1(CCC(=C(C2=CC=CC=C2)C3=CC=CC=C3)C1C)CC'	2320: 'CC[N+]1(CCC(=C(C2=CC=CC=C2)C3=CC=CC=C3)C1C)CC'}	'Value': {977: 1.87	2320: 1.87}	'Source': {977: 'Lombardo'	2320: 'Wenwen_Liu'}} 0.6259384308664954 17.5636893145067 15.520491353224152 0.0 1.0 30.373990965690787 2.5126961264766488 4.919677474525562 30.373990965690787 1.320608302856121 4.0673960956745185 4.025813943139163 0.1750353888321375 2.2256362352594676 188.1268346117513 8.179427591815273 6.070025510479737 12.0 12.0 51.0 23.0 0.0 0.0 1.0 28.0 0.0 22.0 1.0 0.0 0.0 0.0 0.0 0.0 0.0 0.0 0.0 198.0 235.0…
145 145 Zidovudine 1.8 1-[(2R	4S	5S)-4-azido-5-(hydroxymethyl)oxolan-2-yl]-5-methylpyrimidine-2	4-dione 30516-87-1 Cc1cn(C2CC(N=[N+]=[N-])C(CO)O2)c(=O)[nH]c1=O Vdd = L/Kg {'Name': {1295: 'Zidovudine'	250: 'Zidovudine'	1985: 'Zidovudine'}	'SMILE': {1295: 'CC1=CN(C(=O)NC1=O)[C@H]2C[C@@H]([C@H](O2)CO)N=[N+]=[N-]'	250: 'CC1=CN(C(=O)NC1=O)[C@H]2C[C@@H]([C@H](O2)CO)N=[N+]=[N-]'	1985: 'CC1=CN(C(=O)NC1=O)[C@H]2C[C@@H]([C@H](O2)CO)N=[N+]=[N-]'}	'Value': {1295: 1.8	250: 1.8	1985: 1.8}	'Source': {1295: 'Lombardo'	250: 'Wenwen_Liu'	1985: 'Wenwen_Liu'}} 0.5877866649021191 14.308544564874966 12.8112798282316 0.0 0.0 23.747936978968376 2.4389200501401955 4.799978732823204 23.747936978968376 1.249891419945704 3.8606582007696666 3.8773266027470967 0.20406982119721562 1.996999782413723 112.04511433984122 5.897111281044275 5.360755482968413 6.0 6.0 32.0 19.0 0.0 0.0 9.0 13.0 0.0 10.0 5.0 4.0 0.0 0.0 0.0 0.0 0.0 0.0 0.0 344.0 294.0…
146 146 Lomefloxacin 2.04 1-ethyl-6	8-difluoro-7-(3-methylpiperazin-1-yl)-4-oxoquinoline-3-carboxylic acid 98079-51-7 CCn1cc(C(=O)O)c(=O)c2cc(F)c(N3CCNC(C)C3)c(F)c21 Vdd = L/Kg {'Name': {709: 'Lomefloxacin'	1381: 'Lomefloxacin'	2234: 'Lomefloxacin'}	'SMILE': {709: 'CCN1C=C(C(=O)C2=CC(=C(C(=C21)F)N3CCNC(C3)C)F)C(=O)O'	1381: 'CCN1C=C(C(=O)C2=CC(=C(C(=C21)F)N3CCNC(C3)C)F)C(=O)O'	2234: 'CCN1C=C(C(=O)C2=CC(=C(C(=C21)F)N3CCNC(C3)C)F)C(=O)O'}	'Value': {709: 2.04	1381: 2.04	2234: 2.04}	'Source': {709: 'Lombardo'	1381: 'Wenwen_Liu'	2234: 'Wenwen_Liu'}} 0.712949807856125 19.38426085980493 16.24359059035946 1.0 1.0 31.231390661946264 2.5388778131976864 5.077755626395373 31.231390661946264 1.2492556264778505 4.151133580168764 4.2725667095180535 0.17090266838072213 2.3685054814563147 193.08383114205452 7.723353245682181 6.179415184721791 10.0 11.0 44.0 25.0 0.0 0.0 8.0 19.0 0.0 17.0 3.0 3.0 0.0 0.0 2.0 0.0 0.0 0.0 2.0 434.0 392…
147 147 Pyrimethamine 0.43 5-(4-chlorophenyl)-6-ethylpyrimidine-2	4-diamine 58-14-0 CCc1nc(N)nc(N)c1-c1ccc(Cl)cc1 Vdd = L/Kg {'Name': {999: 'Pyrimethamine'	1550: 'Pyrimethamine'}	'SMILE': {999: 'CCC1=C(C(=NC(=N1)N)N)C2=CC=C(C=C2)Cl'	1550: 'CCC1=C(C(=NC(=N1)N)N)C2=CC=C(C=C2)Cl'}	'Value': {999: 0.43	1550: 0.43}	'Source': {999: 'Lombardo'	1550: 'Wenwen_Liu'}} -0.843970070294529 12.934771117021752 11.293152010762432 0.0 0.0 21.36115643774462 2.412643626782616 4.825287253565231 21.36115643774462 1.2565386139849775 3.75223734719011 3.7079157696396168 0.21811269233174216 1.8410981826608495 87.56039721574386 5.150611600926109 5.002957060204302 12.0 12.0 30.0 17.0 0.0 0.0 5.0 13.0 0.0 12.0 4.0 0.0 0.0 0.0 0.0 1.0 0.0 0.0 1.0 205.6049382…
148 148 Glycyrrhizin 0.06 (2S	3S	4S	5R	6R)-6-[(2S	3R	4S	5S	6S)-2-[[(3S	4aR	6aR	6bS	8aS	11S	12aR	14aR	14bS)-11-carboxy-4	4	6a	6b	8a	11	14b-heptamethyl-14-oxo-2	3	4a	5	6	7	8	9	10	12	12a	14a-dodecahydro-1H-picen-3-yl]oxy]-6-carboxy-4	5-dihydroxyoxan-3-yl]oxy-3	4	5-trihydroxyoxane-2-carboxylic acid 1405-86-3 CC1(C(=O)O)CCC2(C)CCC3(C)C(=CC(=O)C4C5(C)CCC(OC6OC(C(=O)O)C(O)C(O)C6OC6OC(C(=O)O)C(O)C(O)C6O)C(C)(C)C5CCC43C)C2C1 Vdd = L/Kg {'Name': {568: 'Glycyrrhizin'}	'SMILE': {568: 'C[C@]12CC[C@](C[C@H]1C3=CC(=O)[C@@H]4[C@]5(CC[C@@H](C([C@@H]5CC[C@]4([C@@]3(CC2)C)C)(C)C)O[C@@H]6[C@@H]([C@H]([C@@H]([C@H](O6)C(=O)O)O)O)O[C@H]7[C@@H]([C@H]([C@@H]([C@H](O7)C(=O)O)O)O)O)C)(C)C(=O)O'}	'Value': {568: 0.06}	'Source': {568: 'Lombardo'}} -2.8134107167600364 46.60704977673992 34.31278453034976 3.0 0.0 71.88997844536647 2.7190480202843825 5.438096040568765 71.88997844536647 1.239482386989077 5.015426334120834 5.152231352452002 0.0888315750422759 3.397287810713447 8264.953119496166 142.49919171545113 10.777637255619139 0.0 0.0 120.0 58.0 0.0 0.0 16.0 62.0 0.0 42.0 0.0 16.0 0.0 0.0 0.0 0.0 0.0 0.0 0.0 842…
149 149 Penclomedine 9.1 3	5-dichloro-2	4-dimethoxy-6-(trichloromethyl)pyridine 108030-77-9 COc1nc(C(Cl)(Cl)Cl)c(Cl)c(OC)c1Cl Vdd = L/Kg {'Name': {911: 'Penclomedine'	1498: 'Penclomedine'}	'SMILE': {911: 'COC1=C(C(=NC(=C1Cl)OC)C(Cl)(Cl)Cl)Cl'	1498: 'COC1=C(C(=NC(=C1Cl)OC)C(Cl)(Cl)Cl)Cl'}	'Value': {911: 9.1	1498: 9.1}	'Source': {911: 'Lombardo'	1498: 'Wenwen_Liu'}} 2.2082744135228043 11.785873951362623 11.561232940150333 0.0 0.0 18.315973547486074 2.454824156708767 4.909648313417534 18.315973547486074 1.1447483467178796 3.6707476809667243 3.568824401272667 0.22305152507954168 1.7422398714429437 70.85462529272885 4.428414080795553 4.7306338761412 6.0 6.0 22.0 16.0 0.0 0.0 8.0 6.0 0.0 8.0 1.0 2.0 0.0 0.0 0.0 5.0 0.0 0.0 5.0 198.0246913580…
150 150 Aripiprazole 4.9 7-[4-[4-(2	3-dichlorophenyl)piperazin-1-yl]butoxy]-3	4-dihydro-1H-quinolin-2-one 24-29-3 O=C1CCc2ccc(OCCCCN3CCN(c4cccc(Cl)c4Cl)CC3)cc2N1 Vdd = L/Kg {'Name': {89: 'Aripiprazole'	1072: 'Aripiprazole'}	'SMILE': {89: 'C1CC(=O)NC2=C1C=CC(=C2)OCCCCN3CCN(CC3)C4=C(C(=CC=C4)Cl)Cl'	1072: 'C1CC(=O)NC2=C1C=CC(=C2)OCCCCN3CCN(CC3)C4=C(C(=CC=C4)Cl)Cl'}	'Value': {89: 4.9	1072: 4.9}	'Source': {89: 'Lombardo'	1072: 'Wenwen_Liu'}} 1.589235205116581 23.500932720300078 15.935706696905935 0.0 1.0 39.3354659184961 2.3758230179608226 4.751646035921645 39.3354659184961 1.3111821972832032 4.329886353156745 4.617244196688501 0.1539081398896167 2.628410321565033 291.0455898910718 9.701519663035727 6.772092209861063 12.0 12.0 57.0 30.0 0.0 0.0 7.0 27.0 0.0 23.0 3.0 2.0 0.0 0.0 0.0 2.0 0.0 0.0 2.0 345.20987654320…
151 151 Nelarabine 4.9 (2R	3S	4S	5R)-2-(2-amino-6-methoxypurin-9-yl)-5-(hydroxymethyl)oxolane-3	4-diol 121032-29-9 COc1nc(N)nc2c1ncn2C1OC(CO)C(O)C1O Vdd = L/Kg {'Name': {832: 'Nelarabine'	1455: 'Nelarabine'	1911: 'Nelarabine'}	'SMILE': {832: 'COC1=NC(=NC2=C1N=CN2[C@H]3[C@H]([C@@H]([C@H](O3)CO)O)O)N'	1455: 'COC1=NC(=NC2=C1N=CN2[C@H]3[C@H]([C@@H]([C@H](O3)CO)O)O)N'	1911: 'COC1=NC(=NC2=C1N=CN2[C@H]3[C@H]([C@@H]([C@H](O3)CO)O)O)N'}	'Value': {832: 4.9	1455: 4.9	1911: 4.9}	'Source': {832: 'Lombardo'	1455: 'Wenwen_Liu'	1911: 'Wenwen_Liu'}} 1.589235205116581 16.308544564874964 14.588226129679938 0.0 0.0 27.040309472238437 2.524083041010969 4.895636443979074 27.040309472238437 1.2876337843923065 3.991351652211862 4.098148431577535 0.19514992531321593 2.152472614382461 129.03097028731756 6.144331918443693 5.6019898000231665 9.0 10.0 36.0 21.0 0.0 0.0 10.0 15.0 0.0 11.0 5.0 5.0 0.0 0.0 0.0 0.0 0.0 0.0 0.0 370.0 348…
152 152 1.1 CC(C)(C)C(NC(=O)C(CC1CCCC1)CN([O-])C=O)C(=O)N1CCN(Cc2ccc3c(c2)OCO3)CC1 Vdd = L/Kg {'Name': {405: nan}	'SMILE': {405: 'CC(C)(C)[C@@H](C(=O)N1CCN(CC1)CC2=CC3=C(C=C2)OCO3)NC(=O)[C@H](CC4CCCC4)CN(C=O)[O-]'}	'Value': {405: 1.1}	'Source': {405: 'Wenwen_Liu'}} 0.09531017980432495 29.57293328076747 23.486884226037102 1.0 1.0 48.211760138384626 2.408960689877638 4.811475531584044 48.211760138384626 1.2687305299574902 4.558433833352265 5.3121574617634675 0.1397936174148281 3.0049991211183933 412.51295120688854 10.855603979128645 7.35726866887939 6.0 6.0 79.0 38.0 0.0 0.0 10.0 41.0 0.0 28.0 4.0 6.0 0.0 0.0 0.0 0.0 0.0 0.0 0.0…
153 153 Caderofloxacin 1.099999999999715 1-cyclopropyl-8-(difluoromethoxy)-6-fluoro-7-[(3S)-3-methylpiperazin-1-yl]-4-oxoquinoline-3-carboxylic acid 128427-54-3 CC1CN(c2c(F)cc3c(=O)c(C(=O)O)cn(C4CC4)c3c2OC(F)F)CCN1 Vdd = L/Kg {'Name': {177: 'Caderofloxacin'	28: 'Caderofloxacin'	2072: 'Caderofloxacin'}	'SMILE': {177: 'C[C@H]1CN(CCN1)C2=C(C=C3C(=C2OC(F)F)N(C=C(C3=O)C(=O)O)C4CC4)F'	28: 'C[C@H]1CN(CCN1)C2=C(C=C3C(=C2OC(F)F)N(C=C(C3=O)C(=O)O)C4CC4)F'	2072: 'C[C@H]1CN(CCN1)C2=C(C=C3C(=C2OC(F)F)N(C=C(C3=O)C(=O)O)C4CC4)F'}	'Value': {177: 1.1	28: 1.09999999999943	2072: 1.1}	'Source': {177: 'Lombardo'	28: 'Wenwen_Liu'	2072: 'Wenwen_Liu'}} 0.09531017980406575 22.988744450958958 18.9936373238541 1.0 1.0 36.507328330125716 2.5788328984129345 5.132664359372053 36.507328330125716 1.2588733906939902 4.330066778151165 4.5198508537368784 0.15585692599092685 2.573189733331289 271.9835708637076 9.378743822886468 6.670452400227829 10.0 11.0 49.0 29.0 0.0 0.0 10.0 20.0 0.0 19.0 3.0 4.0 0.0 0.0 3.0 0.0 0.0 0.0 3.0 540.0 46…
154 154 Treprostinil 0.2295433826383885 CCCCCC(O)CCC1C(O)CC2Cc3c(cccc3OCC(=O)O)CC21 Vdd = L/Kg {'Name': {1221: 'Treprostinil'	239: 'Treprostinil'	373: 'Treprostinil'	746: nan	2436: nan}	'SMILE': {1221: 'CCCCC[C@@H](CC[C@H]1[C@@H](C[C@H]2[C@@H]1CC3=C(C2)C(=CC=C3)OCC(=O)O)O)O'	239: 'CCCCC[C@@H](CC[C@H]1[C@@H](C[C@H]2[C@@H]1CC3=C(C2)C(=CC=C3)OCC(=O)O)O)O'	373: 'CCCCC[C@@H](CC[C@H]1[C@@H](C[C@H]2[C@@H]1CC3=C(C2)C(=CC=C3)OCC(=O)O)O)O'	746: 'CCCCC[C@H](CC[C@H]1[C@H](C[C@@H]2[C@H]1CC3=C(C2)C(=CC=C3)OCC(=O)O)O)O'	2436: 'CCCCC[C@@H](CC[C@H]1[C@@H](C[C@H]2[C@@H]1CC3=C(C2)C(=CC=C3)OCC(=O)O)O)O'}	'Value': {1221: 0.23	239: 0.23	373: 0.23	746: 0.23	2436: 0.229086765276777}	'Source': {1221: 'Lombardo'	239: 'Wenwen_Liu'	373: 'Wenwen_Liu'	746: 'Wenwen_Liu'	2436: 'Wenwen_Liu'}} -1.4716632362415758 21.44856206196174 16.5606371940644 1.0 0.0 35.41713328538363 2.512174390379566 4.942509637719344 35.41713328538363 1.2648976173351296 4.24802301300141 4.049864083260957 0.1446380029736056 2.428302738047815 1216.0057393340276 43.428776404786696 8.132946199543193 6.0 6.0 62.0 28.0 0.0 0.0 5.0 34.0 0.0 23.0 0.0 5.0 0.0 0.0 0.0 0.0 0.0 0.0 0.0 324.0 295.0 403.…
155 155 Gemcitabine 1.5 4-amino-1-[(2R	4R	5R)-3	3-difluoro-4-hydroxy-5-(hydroxymethyl)oxolan-2-yl]pyrimidin-2-one|4-amino-1-[(2R	4R	5S)-3	3-difluoro-4-hydroxy-5-(hydroxymethyl)oxolan-2-yl]pyrimidin-2-one Nc1ccn(C2OC(CO)C(O)C2(F)F)c(=O)n1 Vdd = L/Kg {'Name': {549: 'Gemcitabine'	545: nan	1297: 'Gemcitabine'	1855: 'Gemcitabine'}	'SMILE': {549: 'C1=CN(C(=O)N=C1N)[C@H]2C([C@@H]([C@H](O2)CO)O)(F)F'	545: 'C1=CN(C(=O)N=C1N)[C@H]2C([C@@H]([C@@H](O2)CO)O)(F)F'	1297: 'C1=CN(C(=O)N=C1N)[C@H]2C([C@@H]([C@H](O2)CO)O)(F)F'	1855: 'C1=CN(C(=O)N=C1N)[C@H]2C([C@@H]([C@H](O2)CO)O)(F)F'}	'Value': {549: 1.5	545: 1.5	1297: 1.5	1855: 1.5}	'Source': {549: 'Lombardo'	545: 'Wenwen_Liu'	1297: 'Wenwen_Liu'	1855: 'Wenwen_Liu'}} 0.4054651081081644 13.836496029766792 12.757016795467402 0.0 0.0 21.926160600230695 2.5240752260323585 4.914134257652265 21.92616060023069 1.2181200333461495 3.8216961051998197 3.669603878925606 0.20386688216253368 1.8878703862455526 105.62263230251654 5.867924016806474 5.247659334257364 6.0 6.0 29.0 18.0 0.0 0.0 9.0 11.0 0.0 9.0 3.0 4.0 0.0 0.0 2.0 0.0 0.0 0.0 2.0 376.0 303.…
156 156 Phylloquinone 0.32 2-methyl-3-[(E	7R	11R)-3	7	11	15-tetramethylhexadec-2-enyl]naphthalene-1	4-dione 11104-38-4 CC(=CCC1=C(C)C(=O)c2ccccc2C1=O)CCCC(C)CCCC(C)CCCC(C)C Vdd = L/Kg {'Name': {937: 'Phylloquinone'}	'SMILE': {937: 'CC1=C(C(=O)C2=CC=CC=C2C1=O)C/C=C(\\C)/CCC[C@H](C)CCC[C@H](C)CCCC(C)C'}	'Value': {937: 0.32}	'Source': {937: 'Lombardo'}} -1.1394342831883646 24.674108271152758 18.932587163924197 0.0 0.0 40.424461198483485 2.476295646231262 4.952591292462524 40.424461198483485 1.2249836726813177 4.3815658493319 3.703846515069394 0.11223777318392103 2.503294346781552 111045.64805457077 3365.019638017296 12.81161910796425 6.0 6.0 79.0 33.0 0.0 0.0 2.0 46.0 0.0 31.0 0.0 2.0 0.0 0.0 0.0 0.0 0.0 0.0 0.0 302.…
157 157 0.24 CON=C(C(=O)NC1C(=O)N2C(C(=O)O)=C(CN3C=CN4NC=CC=C34)CSC12)c1nsc(N)n1 Vdd = L/Kg {'Name': {444: nan}	'SMILE': {444: 'CO/N=C(/C1=NSC(=N1)N)\\C(=O)N[C@@H]2[C@@H]3N(C2=O)C(=C(CS3)CN4C=CN5C4=CC=CN5)C(=O)O'}	'Value': {444: 0.24}	'Source': {444: 'Wenwen_Liu'}} -1.4271163556401456 27.679272205262553 21.916570664924013 1.0 0.0 45.57893757003629 2.5796160324523316 5.155742879001868 45.57893757003629 1.302255359143894 4.506992685016169 4.272340088178493 0.12206685966224265 2.704924675640675 702.4933152113665 20.071237577467613 7.807398853944638 5.0 5.0 54.0 35.0 0.0 0.0 16.0 19.0 0.0 19.0 9.0 5.0 2.0 0.0 0.0 0.0 0.0 0.0 0.0 5…
158 158 Rimiducid 0.82 [(1R)-3-(3	4-dimethoxyphenyl)-1-[3-[2-[2-[[2-[3-[(1R)-3-(3	4-dimethoxyphenyl)-1-[(2S)-1-[(2S)-2-(3	4	5-trimethoxyphenyl)butanoyl]piperidine-2-carbonyl]oxypropyl]phenoxy]acetyl]amino]ethylamino]-2-oxoethoxy]phenyl]propyl] (2S)-1-[(2S)-2-(3	4	5-trimethoxyphenyl)butanoyl]piperidine-2-carboxylate 195514-63-7 CCC(C(=O)N1CCCCC1C(=O)OC(CCc1ccc(OC)c(OC)c1)c1cccc(OCC(=O)NCCNC(=O)COc2cccc(C(CCc3ccc(OC)c(OC)c3)OC(=O)C3CCCCN3C(=O)C(CC)c3cc(OC)c(OC)c(OC)c3)c2)c1)c1cc(OC)c(OC)c(OC)c1 Vdd = L/Kg {'Name': {1032: 'Rimiducid'}	'SMILE': {1032: 'CC[C@@H](C1=CC(=C(C(=C1)OC)OC)OC)C(=O)N2CCCC[C@H]2C(=O)O[C@H](CCC3=CC(=C(C=C3)OC)OC)C4=CC(=CC=C4)OCC(=O)NCCNC(=O)COC5=CC=CC(=C5)[C@@H](CCC6=CC(=C(C=C6)OC)OC)OC(=O)[C@@H]7CCCCN7C(=O)[C@@H](CC)C8=CC(=C(C(=C8)OC)OC)OC'}	'Value': {1032: 0.82}	'Source': {1032: 'Lombardo'}} -0.1984509387238383 77.00305588642291 52.87385400406111 0.0 0.0 132.79576019680013 2.446904455390876 4.893808910781752 132.79576019680013 1.3019192176156875 5.526737584601383 7.328127544803401 0.07184438769415098 4.314107752642056 5784.41780620018 56.709978492158626 10.985310716340242 36.0 36.0 200.0 102.0 0.0 0.0 24.0 98.0 0.0 78.0 4.0 20.0 0.0 0.0 0.0 0.0 0.0 0.0 0…
159 159 Tenofovir alafenamide 1.43 propan-2-yl (2S)-2-[[[(2R)-1-(6-aminopurin-9-yl)propan-2-yl]oxymethyl-phenoxyphosphoryl]amino]propanoate 383365-04-6 CC(C)OC(=O)C(C)NP(=O)(COC(C)Cn1cnc2c(N)ncnc21)Oc1ccccc1 Vdd = L/Kg {'Name': {944: 'Tenofovir alafenamide'}	'SMILE': {944: 'C[C@H](CN1C=NC2=C(N=CN=C21)N)OC[P@@](=O)(N[C@@H](C)C(=O)OC(C)C)OC3=CC=CC=C3'}	'Value': {944: 1.43}	'Source': {944: 'Wenwen_Liu'}} 0.3576744442718159 25.40223430449459 20.77771072203645 0.0 0.0 40.78786648718078 2.436960937504526 4.789716199193002 40.78786648718078 1.2359959541569934 4.406705959543947 3.899577777128188 0.11816902354933903 2.5547907534724286 1163.62757932206 35.261441797638184 8.253220096533173 15.0 16.0 62.0 33.0 0.0 0.0 12.0 29.0 0.0 21.0 6.0 5.0 0.0 1.0 0.0 0.0 0.0 0.0 0.0 48…
160 160 Fenoterol 1.2 5-[(1S)-1-hydroxy-2-[[(2S)-1-(4-hydroxyphenyl)propan-2-yl]amino]ethyl]benzene-1	3-diol|5-[1-hydroxy-2-[1-(4-hydroxyphenyl)propan-2-ylamino]ethyl]benzene-1	3-diol CC(Cc1ccc(O)cc1)NCC(O)c1cc(O)cc(O)c1 Vdd = L/Kg {'Name': {485: 'Fenoterol'	526: nan	1264: 'Fenoterol'}	'SMILE': {485: 'CC(CC1=CC=C(C=C1)O)NCC(C2=CC(=CC(=C2)O)O)O'	526: 'C[C@@H](CC1=CC=C(C=C1)O)NC[C@H](C2=CC(=CC(=C2)O)O)O'	1264: 'CC(CC1=CC=C(C=C1)O)NCC(C2=CC(=CC(=C2)O)O)O'}	'Value': {485: 1.2	526: 1.2	1264: 1.2}	'Source': {485: 'Lombardo'	526: 'Wenwen_Liu'	1264: 'Wenwen_Liu'}} 0.1823215567939546 16.769964851476608 13.624750062054394 0.0 1.0 27.23442781121722 2.3105729016389716 4.6211458032779404 27.23442781121722 1.23792853687351 3.992597835690537 3.9080459420301032 0.17763845191045924 2.1514948503687727 190.78705312144467 8.672138778247485 6.039615261318523 12.0 12.0 43.0 22.0 0.0 0.0 5.0 21.0 0.0 17.0 1.0 4.0 0.0 0.0 0.0 0.0 0.0 0.0 0.0 286.0 268…
161 161 Pramlintide 0.41 (2S)-N-[(2S)-1-[[(2S)-1-[[(2S)-1-[[(2S)-4-amino-1-[[(2S)-1-[[(2S)-1-[[(2S)-1-[[(2S)-1-[[(2S)-1-[[(2S)-1-[[(2S)-4-amino-1-[[(2S)-4-amino-1-[[(2S)-1-[[2-[(2S)-2-[[(2S	3S)-1-[[(2S)-1-[(2S)-2-[(2S)-2-[[(2S	3R)-1-[[(2S)-4-amino-1-[[(2S)-1-[[2-[[(2S)-1-[[(2S)-4-amino-1-[[(2S	3R)-1-[[(2S)-1-amino-3-(4-hydroxyphenyl)-1-oxopropan-2-yl]amino]-3-hydroxy-1-oxobutan-2-yl]amino]-1	4-dioxobutan-2-yl]amino]-3-hydroxy-1-oxopropan-2-yl]amino]-2-oxoethyl]amino]-3-methyl-1-oxobutan-2-yl]amino]-1	4-dioxobutan-2-yl]amino]-3-hydroxy-1-oxobutan-2-yl]carbamoyl]pyrrolidine-1-carbonyl]pyrrolidin-1-yl]-4-methyl-1-oxopentan-2-yl]amino]-3-methyl-1-oxopentan-2-yl]carbamoyl]pyrrolidin-1-yl]-2-oxoethyl]amino]-1-oxo-3-phenylpropan-2-yl]amino]-1	4-dioxobutan-2-yl]amino]-1	4-dioxobutan-2-yl]amino]-3-hydroxy-1-oxopropan-2-yl]amino]-3-hydroxy-1-oxopropan-2-yl]amino]-3-(1H-imidazol-5-yl)-1-oxopropan-2-yl]amino]-3-methyl-1-oxobutan-2-yl]amino]-4-methyl-1-oxopentan-2-yl]amino]-1-oxo-3-phenylpropan-2-yl]amino]-1	4-dioxobutan-2-yl]amino]-1-oxopropan-2-yl]amino]-4-methyl-1-oxopentan-2-yl]amino]-5-carbamimidamido-1-oxopentan-2-yl]-2-[[(2S	3R)-2-[[(2S)-2-[[(2R)-2-[[(2S	3R)-2-[[(2S)-2-[[(2S	3R)-2-[[(2S)-4-amino-2-[[(2R)-2-[[(2S)-2	6-diaminohexanoyl]amino]-3-sulfanylpropanoyl]amino]-4-oxobutanoyl]amino]-3-hydroxybutanoyl]amino]propanoyl]amino]-3-hydroxybutanoyl]amino]-3-sulfanylpropanoyl]amino]propanoyl]amino]-3-hydroxybutanoyl]amino]pentanediamide 151126-32-8 CCC(C)C(NC(=O)C1CCCN1C(=O)CNC(=O)C(Cc1ccccc1)NC(=O)C(CC(N)=O)NC(=O)C(CC(N)=O)NC(=O)C(CO)NC(=O)C(CO)NC(=O)C(Cc1cnc[nH]1)NC(=O)C(NC(=O)C(CC(C)C)NC(=O)C(Cc1ccccc1)NC(=O)…	'SMILE': {970: 'CC[C@H](C)[C@@H](C(=O)N[C@@H](CC(C)C)C(=O)N1CCC[C@H]1C(=O)N2CCC[C@H]2C(=O)N[C@@H]([C@@H](C)O)C(=O)N[C@@H](CC(=O)N)C(=O)N[C@@H](C(C)C)C(=O)NCC(=O)N[C@@H](CO)C(=O)N[C@@H](CC(=O)N)C(=O)N[C@@H]([C@@H](C)O)C(=O)N[C@@H](CC3=CC=C(C=C3)O)C(=O)N)NC(=O)[C@@H]4CCCN4C(=O)CNC(=O)[C@H](CC5=CC=CC=C5)NC(=O)[C@H](CC(=O)N)NC(=O)[C@H](CC(=O)N)NC(=O)[C@H](CO)NC(=O)[C@H](CO)NC(=O)[C@H](CC6=CN=CN6)NC(=…	'Value': {970: 0.41}	'Source': {970: 'Lombardo'}} -0.8915981192837836 206.88083744361296 154.44958093619232 0.0 5.0 333.67010401158313 2.4644663394263975 4.84843830592692 333.67010401158313 1.2045852130382062 6.497678726382189 5.34019265431341 0.019278673842286678 4.996694143101397 616793827718979.0 2226692518841.0796 37.376988344380194 23.0 23.0 546.0 277.0 0.0 0.0 106.0 269.0 0.0 171.0 51.0 53.0 2.0 0.0 0.0 0.0 0.0…
162 162 Propofol 4.7 2	6-di(propan-2-yl)phenol 113981-41-2 CC(C)c1cccc(C(C)C)c1O Vdd = L/Kg {'Name': {989: 'Propofol'	1544: 'Propofol'}	'SMILE': {989: 'CC(C)C1=C(C(=CC=C1)C(C)C)O'	1544: 'CC(C)C1=C(C(=CC=C1)C(C)C)O'}	'Value': {989: 4.7	1544: 4.7}	'Source': {989: 'Lombardo'	1544: 'Wenwen_Liu'}} 1.547562508716013 9.577576696051487 9.256321084936319 0.0 0.0 15.1699735669074 2.3582944711822633 4.7165889423645275 15.1699735669074 1.1669210436082615 3.458249509115294 3.285095762219897 0.2526996740169152 1.4517600673398714 49.71841946421834 3.8244938049398725 4.168739741872193 6.0 6.0 31.0 13.0 0.0 0.0 1.0 18.0 0.0 12.0 0.0 1.0 0.0 0.0 0.0 0.0 0.0 0.0 0.0 122.0 130.0 173.…
163 163 Empagliflozin 1.05 (2S	3R	4R	5S	6R)-2-[4-chloro-3-[[4-[(3S)-oxolan-3-yl]oxyphenyl]methyl]phenyl]-6-(hydroxymethyl)oxane-3	4	5-triol 864070-44-0 OCC1OC(c2ccc(Cl)c(Cc3ccc(OC4CCOC4)cc3)c2)C(O)C(O)C1O Vdd = L/Kg {'Name': {968: 'Empagliflozin'}	'SMILE': {968: 'C1COC[C@H]1OC2=CC=C(C=C2)CC3=C(C=CC(=C3)[C@H]4[C@@H]([C@H]([C@@H]([C@H](O4)CO)O)O)O)Cl'}	'Value': {968: 1.05}	'Source': {968: 'Wenwen_Liu'}} 0.04879016416943205 24.23654907218805 18.46098379933113 0.0 0.0 40.47542974221676 2.4516863546915926 4.903306275624134 40.47542974221676 1.3056590239424761 4.366325538519706 4.364423919138712 0.14078786835931328 2.604888314785088 759.5306262843768 24.500987944657318 7.764102756985654 12.0 12.0 58.0 31.0 0.0 0.0 8.0 27.0 0.0 23.0 0.0 7.0 0.0 0.0 0.0 1.0 0.0 0.0 1.0 4…
164 164 Primaquine 4.0 (4S)-4-N-(6-methoxyquinolin-8-yl)pentane-1	4-diamine|4-N-(6-methoxyquinolin-8-yl)pentane-1	4-diamine 57152-47-3|57152-58-6|90-34-6 COc1cc(NC(C)CCCN)c2ncccc2c1 Vdd = L/Kg {'Name': {979: 'Primaquine'	683: nan	1535: 'Primaquine'}	'SMILE': {979: 'CC(CCCN)NC1=C2C(=CC(=C1)OC)C=CC=N2'	683: 'C[C@@H](CCCN)NC1=C2C(=CC(=C1)OC)C=CC=N2'	1535: 'CC(CCCN)NC1=C2C(=CC(=C1)OC)C=CC=N2'}	'Value': {979: 4.0	683: 4.0	1535: 4.0}	'Source': {979: 'Lombardo'	683: 'Wenwen_Liu'	1535: 'Wenwen_Liu'}} 1.3862943611198906 14.170645194432371 11.989242109838049 0.0 1.0 24.47387241117452 2.4114794748024053 4.822958949604811 24.47387241117452 1.2880985479565537 3.849342816669754 3.6579939470612235 0.1925259972137486 1.9387687814270764 209.0997592338577 11.00525048599251 5.984665341166137 10.0 11.0 40.0 19.0 0.0 0.0 4.0 21.0 0.0 15.0 3.0 1.0 0.0 0.0 0.0 0.0 0.0 0.0 0.0 218.0 226.…
165 165 Tebufelone 12.0 1-(3	5-ditert-butyl-4-hydroxyphenyl)hex-5-yn-1-one 112018-00-5 C#CCCCC(=O)c1cc(C(C)(C)C)c(O)c(C(C)(C)C)c1 Vdd = L/Kg {'Name': {1132: 'Tebufelone'	1621: 'Tebufelone'}	'SMILE': {1132: 'CC(C)(C)C1=CC(=CC(=C1O)C(C)(C)C)C(=O)CCCC#C'	1621: 'CC(C)(C)C1=CC(=CC(=C1O)C(C)(C)C)C(=O)CCCC#C'}	'Value': {1132: 12.0	1621: 12.0}	'Source': {1132: 'Lombardo'	1621: 'Wenwen_Liu'}} 2.4849066497880004 16.48410106397682 15.092007266496042 0.0 0.0 24.810569917608888 2.4762907277791517 4.952581455558304 24.810569917608888 1.1277531780731314 3.981521359462291 3.8889333939300523 0.1767696997240933 2.1465922886054227 315.96945776696646 14.362248080316657 6.544102916643833 6.0 6.0 50.0 22.0 0.0 0.0 2.0 28.0 0.0 20.0 0.0 2.0 0.0 0.0 0.0 0.0 0.0 0.0 0.0 234.0 232…
166 166 Velcalcetide 1.98 (2R)-3-[[(2S)-2-acetamido-3-[[(2R)-1-[[(2R)-1-[[(2R)-1-[[(2R)-1-[[(2R)-1-[[(2R)-1-amino-5-(diaminomethylideneamino)-1-oxopentan-2-yl]amino]-1-oxopropan-2-yl]amino]-5-(diaminomethylideneamino)-1-oxopentan-2-yl]amino]-5-(diaminomethylideneamino)-1-oxopentan-2-yl]amino]-5-(diaminomethylideneamino)-1-oxopentan-2-yl]amino]-1-oxopropan-2-yl]amino]-3-oxopropyl]disulfanyl]-2-ami…	'SMILE': {1252: 'C[C@H](C(=O)N[C@H](CCCN=C(N)N)C(=O)N)NC(=O)[C@@H](CCCN=C(N)N)NC(=O)[C@@H](CCCN=C(N)N)NC(=O)[C@@H](CCCN=C(N)N)NC(=O)[C@@H](C)NC(=O)[C@@H](CSSC[C@@H](C(=O)O)N)NC(=O)C'}	'Value': {1252: 1.98}	'Source': {1252: 'Lombardo'}} 0.6830968447064438 51.689919160946346 41.31021721429315 1.0 13.0 83.54964418840899 2.3250708792303425 4.650141758460684 83.54964418840898 1.1767555519494222 5.111398289001663 6.043786077677484 0.0851237475729223 3.7591254336681525 2515.1653203917367 35.42486366748925 9.790188598174911 0.0 0.0 144.0 71.0 0.0 0.0 33.0 73.0 0.0 38.0 21.0 10.0 2.0 0.0 0.0 0.0 0.0 0.0 0.0…
167 167 Latanoprost 0.16 propan-2-yl (Z)-7-[(1R	2R	3R	5S)-3	5-dihydroxy-2-[(3R)-3-hydroxy-5-phenylpentyl]cyclopentyl]hept-5-enoate 155551-81-8 CC(C)OC(=O)CCCC=CCC1C(O)CC(O)C1CCC(O)CCc1ccccc1 Vdd = L/Kg {'Name': {840: 'Latanoprost'}	'SMILE': {840: 'CC(C)OC(=O)CCC/C=C\\C[C@H]1[C@H](C[C@H]([C@@H]1CC[C@H](CCC2=CC=CC=C2)O)O)O'}	'Value': {840: 0.16}	'Source': {840: 'Wenwen_Liu'}} -1.83258146374831 23.16243545285694 18.32205126962744 0.0 0.0 38.35202461879932 2.405459134203384 4.63311320406531 38.35202461879932 1.2371620844773974 4.317970023442014 3.4894990697650914 0.11256448612145456 2.3811603043849883 2534.2511084789135 81.75003575738431 8.96905556315271 6.0 6.0 71.0 31.0 0.0 0.0 5.0 40.0 0.0 26.0 0.0 5.0 0.0 0.0 0.0 0.0 0.0 0.0 0.0 334.0 …
168 168 Tiapride 1.1 N-[2-(diethylamino)ethyl]-2-methoxy-5-methylsulfonylbenzamide 51012-32-9 CCN(CC)CCNC(=O)c1cc(S(C)(=O)=O)ccc1OC Vdd = L/Kg {'Name': {1175: 'Tiapride'	1643: 'Tiapride'}	'SMILE': {1175: 'CCN(CC)CCNC(=O)C1=C(C=CC(=C1)S(=O)(=O)C)OC'	1643: 'CCN(CC)CCNC(=O)C1=C(C=CC(=C1)S(=O)(=O)C)OC'}	'Value': {1175: 1.1	1643: 1.1}	'Source': {1175: 'Lombardo'	1643: 'Wenwen_Liu'}} 0.09531017980432495 16.000005067780496 14.404320665887791 0.0 1.0 26.593130900688028 2.3979034483039574 4.795806896607914 26.593130900688028 1.2087786773040012 3.9692795069766875 3.7395545631460627 0.16997975287027559 2.107423863934567 364.01804271145244 16.546274668702385 6.685660794661169 6.0 6.0 46.0 22.0 0.0 0.0 7.0 24.0 0.0 15.0 2.0 4.0 1.0 0.0 0.0 0.0 0.0 0.0 0.0 296.44…
169 169 Apalcillin 0.16 (2S	5R	6R)-3	3-dimethyl-7-oxo-6-[[(2R)-2-[(4-oxo-1H-1	5-naphthyridine-3-carbonyl)amino]-2-phenylacetyl]amino]-4-thia-1-azabicyclo[3.2.0]heptane-2-carboxylic acid|(2S	5R	6S)-3	3-dimethyl-7-oxo-6-[[(2R)-2-[(4-oxo-1H-1	5-naphthyridine-3-carbonyl)amino]-2-phenylacetyl]amino]-4-thia-1-azabicyclo[3.2.0]heptane-2-carboxylic acid CC1(C)SC2C(NC(=O)C(NC(=O)c3c[nH]c4cccnc4c3=O)c3ccccc3)C(=O)N2C1C(=O)O Vdd = L/Kg {'Name': {82: 'Apalcillin'	11: 'Apalcillin'	393: nan	2040: 'Apalcillin'}	'SMILE': {82: 'CC1([C@@H](N2[C@H](S1)[C@@H](C2=O)NC(=O)[C@@H](C3=CC=CC=C3)NC(=O)C4=CNC5=C(C4=O)N=CC=C5)C(=O)O)C'	11: 'CC1([C@@H](N2[C@H](S1)[C@@H](C2=O)NC(=O)[C@@H](C3=CC=CC=C3)NC(=O)C4=CNC5=C(C4=O)N=CC=C5)C(=O)O)C'	393: 'CC1([C@@H](N2[C@H](S1)[C@H](C2=O)NC(=O)[C@@H](C3=CC=CC=C3)NC(=O)C4=CNC5=C(C4=O)N=CC=C5)C(=O)O)C'	2040: 'CC1([C@@H](N2[C@H](S1)[C@@H](C2=O)NC(=O)[C@@H](C3=CC=CC=C3)NC(=O)C4=CNC5=C(C4=O)N=CC=C5)C(=O)O)C'}	'Value': {82: 0.16	11: 0.16	393: 0.16	2040: 0.16}	'Source': {82: 'Lombardo'	11: 'Wenwen_Liu'	393: 'Wenwen_Liu'	2040: 'Wenwen_Liu'}} -1.83258146374831 29.41866314123409 23.211383563652493 1.0 0.0 47.38170767741065 2.6315347981102297 5.12225108659165 47.38170767741065 1.2805866939840718 4.562304676040366 3.765177171579415 0.10176154517782203 2.634127737319278 3384.901500462318 91.48382433681941 9.435412905743727 16.0 17.0 60.0 37.0 0.0 0.0 12.0 23.0 0.0 25.0 5.0 6.0 1.0 0.0 0.0 0.0 0.0 0.0 0.0 582.444444444…
170 170 Cefpimizole 0.21 2-[1-[[(6R	7R)-2-carboxy-7-[[(2R)-2-[(5-carboxy-1H-imidazole-4-carbonyl)amino]-2-phenylacetyl]amino]-8-oxo-5-thia-1-azabicyclo[4.2.0]oct-2-en-3-yl]methyl]pyridin-1-ium-4-yl]ethanesulfonate 84880-03-5 O=C(O)C1=C(C[n+]2ccc(CCS(=O)(=O)[O-])cc2)CSC2C(NC(=O)C(NC(=O)c3nc[nH]c3C(=O)O)c3ccccc3)C(=O)N12 Vdd = L/Kg {'Name': {227: 'Cefpimizole'	43: 'Cefpimizole'	2091: 'Cefpimizole'}	'SMILE': {227: 'C1C(=C(N2[C@H](S1)[C@@H](C2=O)NC(=O)[C@@H](C3=CC=CC=C3)NC(=O)C4=C(NC=N4)C(=O)O)C(=O)O)C[N+]5=CC=C(C=C5)CCS(=O)(=O)[O-]'	43: 'C1C(=C(N2[C@H](S1)[C@@H](C2=O)NC(=O)[C@@H](C3=CC=CC=C3)NC(=O)C4=C(NC=N4)C(=O)O)C(=O)O)C[N+]5=CC=C(C=C5)CCS(=O)(=O)[O-]'	2091: 'C1C(=C(N2[C@H](S1)[C@@H](C2=O)NC(=O)[C@@H](C3=CC=CC=C3)NC(=O)C4=C(NC=N4)C(=O)O)C(=O)O)C[N+]5=CC=C(C=C5)CCS(=O)(=O)[O-]'}	'Value': {227: 0.21	43: 0.21	2091: 0.21}	'Source': {227: 'Lombardo'	43: 'Wenwen_Liu'	2091: 'Wenwen_Liu'}} -1.5606477482646686 36.11254215107071 27.094693541101606 3.0 1.0 57.96817717559122 2.5768645064568925 5.153626833420391 57.96817717559122 1.2601777646867658 4.75961262090002 4.1699124232229945 0.0906502700700651 2.953951337460041 2884.1928578910997 62.69984473676304 9.493056671332283 17.0 17.0 72.0 46.0 0.0 0.0 18.0 26.0 0.0 28.0 6.0 10.0 2.0 0.0 0.0 0.0 0.0 0.0 0.0 774.88888…
171 171 Modafinil 0.9 2-benzhydrylsulfinylacetamide 112111-49-6 NC(=O)CS(=O)C(c1ccccc1)c1ccccc1 Vdd = L/Kg {'Name': {862: 'Modafinil'}	'SMILE': {862: 'C1=CC=C(C=C1)C(C2=CC=CC=C2)S(=O)CC(=O)N'}	'Value': {862: 0.9}	'Source': {862: 'Wenwen_Liu'}} -0.10536051565782628 14.348984679394848 12.584863401871564 0.0 0.0 23.927926702102713 2.3751182025729354 4.75023640514587 23.927926702102713 1.259364563268564 3.8491034645236617 3.8257415999503777 0.20135482105001987 1.9836062169981101 113.0346018983288 5.949189573596253 5.369547869501201 12.0 12.0 34.0 19.0 0.0 0.0 4.0 15.0 0.0 15.0 1.0 2.0 1.0 0.0 0.0 0.0 0.0 0.0 …
172 172 Fosphenytoin 0.06 (2	5-dioxo-4	4-diphenylimidazolidin-1-yl)methyl dihydrogen phosphate 93390-81-9 O=C1NC(c2ccccc2)(c2ccccc2)C(=O)N1COP(=O)(O)O Vdd = L/Kg {'Name': {521: 'Fosphenytoin'	1287: 'Fosphenytoin'}	'SMILE': {521: 'C1=CC=C(C=C1)C2(C(=O)N(C(=O)N2)COP(=O)(O)O)C3=CC=CC=C3'	1287: 'C1=CC=C(C=C1)C2(C(=O)N(C(=O)N2)COP(=O)(O)O)C3=CC=CC=C3'}	'Value': {521: 0.06	1287: 0.06}	'Source': {521: 'Lombardo'	1287: 'Wenwen_Liu'}} -2.8134107167600364 19.52170965981712 16.754049991048124 2.0 0.0 31.533028701773915 2.5845279229306484 5.058728260918189 31.533028701773915 1.2613211480709565 4.152762501000945 3.9856788285110865 0.15942715314044345 2.2989983755341044 256.9521464549786 10.278085858199145 6.465180598867612 12.0 12.0 40.0 25.0 0.0 0.0 9.0 15.0 0.0 16.0 2.0 6.0 0.0 1.0 0.0 0.0 0.0 0.0 0.0 409.30…
173 173 Ripretinib 4.39 1-[4-bromo-5-[1-ethyl-7-(methylamino)-2-oxo-1	6-naphthyridin-3-yl]-2-fluorophenyl]-3-phenylurea 1442472-39-0 CCn1c(=O)c(-c2cc(NC(=O)Nc3ccccc3)c(F)cc2Br)cc2cnc(NC)cc21 Vdd = L/Kg {'Name': {982: 'Ripretinib'}	'SMILE': {982: 'CCN1C2=CC(=NC=C2C=C(C1=O)C3=CC(=C(C=C3Br)F)NC(=O)NC4=CC=CC=C4)NC'}	'Value': {982: 4.39}	'Source': {982: 'Wenwen_Liu'}} 1.47932922708708 25.61032252004125 19.539823292976372 0.0 0.0 42.50443637548153 2.5044915123030616 5.008983024606123 42.50443637548152 1.28801322349944 4.42444666731599 4.522216603301568 0.13703686676671417 2.702924741070826 945.9738821891797 28.66587521785393 8.046137428463673 22.0 23.0 54.0 33.0 0.0 0.0 9.0 21.0 0.0 24.0 5.0 2.0 0.0 0.0 1.0 0.0 1.0 0.0 2.0 491.067…
174 174 Timolol 1.5 (2S)-1-(tert-butylamino)-3-[(4-morpholin-4-yl-1	2	5-thiadiazol-3-yl)oxy]propan-2-ol 26839-75-8 CC(C)(C)NCC(O)COc1nsnc1N1CCOCC1 Vdd = L/Kg {'Name': {1183: 'Timolol'	1648: 'Timolol'	1968: 'Timolol'}	'SMILE': {1183: 'CC(C)(C)NC[C@@H](COC1=NSN=C1N2CCOCC2)O'	1648: 'CC(C)(C)NC[C@@H](COC1=NSN=C1N2CCOCC2)O'	1968: 'CC(C)(C)NC[C@@H](COC1=NSN=C1N2CCOCC2)O'}	'Value': {1183: 1.5	1648: 1.5	1968: 1.5}	'Source': {1183: 'Lombardo'	1648: 'Wenwen_Liu'	1968: 'Wenwen_Liu'}} 0.4054651081081644 16.061614624599137 13.916519249989793 0.0 1.0 26.106073294278726 2.3672859581211556 4.644873249102586 26.106073294278726 1.243146347346606 3.951441762776077 3.6498462923242365 0.1738022043963922 2.036622399745065 255.0761715198031 12.146484358085862 6.283499557124669 5.0 5.0 45.0 21.0 0.0 0.0 8.0 24.0 0.0 13.0 4.0 3.0 1.0 0.0 0.0 0.0 0.0 0.0 0.0 272.4444444…
175 175 Lemborexant 28.14 (1R	2S)-2-[(2	4-dimethylpyrimidin-5-yl)oxymethyl]-2-(3-fluorophenyl)-N-(5-fluoropyridin-2-yl)cyclopropane-1-carboxamide 1369764-02-2 Cc1ncc(OCC2(c3cccc(F)c3)CC2C(=O)Nc2ccc(F)cn2)c(C)n1 Vdd = L/Kg {'Name': {1004: 'Lemborexant'}	'SMILE': {1004: 'CC1=NC(=NC=C1OC[C@]2(C[C@H]2C(=O)NC3=NC=C(C=C3)F)C4=CC(=CC=C4)F)C'}	'Value': {1004: 28.14}	'Source': {1004: 'Wenwen_Liu'}} 3.3371920516862428 23.677373435184908 19.35931811081561 0.0 0.0 38.50879632859974 2.6192765960216025 4.9650004479673315 38.50879632859974 1.2836265442866581 4.359658024704552 3.6796239567387397 0.12265413189129132 2.4014228499588177 669.4638969335215 22.315463231117384 7.605089526928612 18.0 18.0 50.0 30.0 0.0 0.0 8.0 20.0 0.0 22.0 4.0 2.0 0.0 0.0 2.0 0.0 0.0 0.0 2…
176 176 Acamprosate 0.3 3-acetamidopropane-1-sulfonic acid 77337-76-9 CC(=O)NCCCS(=O)(=O)O Vdd = L/Kg {'Name': {14: 'Acamprosate'	1023: 'Acamprosate'}	'SMILE': {14: 'CC(=O)NCCCS(=O)(=O)O'	1023: 'CC(=O)NCCCS(=O)(=O)O'}	'Value': {14: 0.3	1023: 0.3}	'Source': {14: 'Lombardo'	1023: 'Wenwen_Liu'}} -1.2039728043259361 7.766603279141505 7.585127459986378 1.0 0.0 11.57194388030816 2.125224651054923 4.250449302109846 11.57194388030816 1.0519948982098326 3.235725607534694 2.8944629411703495 0.26313299465184997 1.1581097610706 45.822338357482145 4.165667123407467 3.9200818890823332 0.0 0.0 22.0 11.0 0.0 0.0 6.0 11.0 0.0 5.0 1.0 4.0 1.0 0.0 0.0 0.0 0.0 0.0 0.0 178.44444444444…
177 177 Ribavirin 14.00000000000005 1-[(2R	3R	4S	5R)-3	4-dihydroxy-5-(hydroxymethyl)oxolan-2-yl]-1	2	4-triazole-3-carboxamide|1-[(2R	3S	4S	5S)-3	4-dihydroxy-5-(hydroxymethyl)oxolan-2-yl]-1	2	4-triazole-3-carboxamide NC(=O)c1ncn(C2OC(CO)C(O)C2O)n1 Vdd = L/Kg {'Name': {1024: 'Ribavirin'	696: nan	1566: 'Ribavirin'	1939: 'Ribavirin'}	'SMILE': {1024: 'C1=NC(=NN1[C@H]2[C@@H]([C@@H]([C@H](O2)CO)O)O)C(=O)N'	696: 'C1=NC(=NN1[C@H]2[C@H]([C@@H]([C@@H](O2)CO)O)O)C(=O)N'	1566: 'C1=NC(=NN1[C@H]2[C@@H]([C@@H]([C@H](O2)CO)O)O)C(=O)N'	1939: 'C1=NC(=NN1[C@H]2[C@@H]([C@@H]([C@H](O2)CO)O)O)C(=O)N'}	'Value': {1024: 14.0	696: 14.0	1566: 14.0000000000001	1939: 14.0}	'Source': {1024: 'Lombardo'	696: 'Wenwen_Liu'	1566: 'Wenwen_Liu'	1939: 'Wenwen_Liu'}} 2.639057329615262 12.963280687723167 12.248253463076653 0.0 0.0 21.174967846278054 2.4570543966201464 4.666147238116665 21.174967846278054 1.2455863438987091 3.761773332574461 3.671090066405498 0.21594647449444104 1.8311168898456354 91.48496218755662 5.3814683639739185 5.04680286216011 5.0 5.0 29.0 17.0 0.0 0.0 9.0 12.0 0.0 8.0 4.0 5.0 0.0 0.0 0.0 0.0 0.0 0.0 0.0 312.0 271.0 …
178 178 Rimegepant 1.71 [(5S	6S	9R)-5-amino-6-(2	3-difluorophenyl)-6	7	8	9-tetrahydro-5H-cyclohepta[b]pyridin-9-yl] 4-(2-oxo-3H-imidazo[4	5-b]pyridin-1-yl)piperidine-1-carboxylate 1374024-48-2 NC1c2cccnc2C(OC(=O)N2CCC(n3c(=O)[nH]c4ncccc43)CC2)CCC1c1cccc(F)c1F Vdd = L/Kg {'Name': {938: 'Rimegepant'}	'SMILE': {938: 'C1C[C@H](C2=C(C=CC=N2)[C@H]([C@@H]1C3=C(C(=CC=C3)F)F)N)OC(=O)N4CCC(CC4)N5C6=C(NC5=O)N=CC=C6'}	'Value': {938: 1.71}	'Source': {938: 'Wenwen_Liu'}} 0.5364933705145685 31.17436599667541 22.465019498909346 0.0 1.0 51.80752485454123 2.4872595458377758 4.8962878417743365 51.80752485454123 1.328398073193365 4.614465847029587 5.297735374072367 0.13583936856595813 3.028255994469311 409.4419535769137 10.498511630177275 7.375771696874388 21.0 22.0 67.0 39.0 0.0 0.0 11.0 28.0 0.0 28.0 6.0 3.0 0.0 0.0 2.0 0.0 0.0 0.0 2.0 …
179 179 Buflomedil 1.3 4-pyrrolidin-1-yl-1-(2	4	6-trimethoxyphenyl)butan-1-one 55837-25-7 COc1cc(OC)c(C(=O)CCCN2CCCC2)c(OC)c1 Vdd = L/Kg {'Name': {165: 'Buflomedil'	1112: 'Buflomedil'}	'SMILE': {165: 'COC1=CC(=C(C(=C1)OC)C(=O)CCCN2CCCC2)OC'	1112: 'COC1=CC(=C(C(=C1)OC)C(=O)CCCN2CCCC2)OC'}	'Value': {165: 1.3	1112: 1.3}	'Source': {165: 'Lombardo'	1112: 'Wenwen_Liu'}} 0.26236426446749106 16.251525423472135 14.485108076280198 0.0 1.0 28.291536353803853 2.4060558245812134 4.811707208922494 28.291536353803856 1.2859789251729026 3.9911172628801395 3.714532362751397 0.1688423801250635 2.100710152481846 296.7227652032411 13.487398418329143 6.481255612736615 6.0 6.0 47.0 22.0 0.0 0.0 5.0 25.0 0.0 17.0 1.0 4.0 0.0 0.0 0.0 0.0 0.0 0.0 0.0 298.0 268…
180 180 Prenalterol 4.28 4-[(2S)-2-hydroxy-3-(propan-2-ylamino)propoxy]phenol 57526-81-5 CC(C)NCC(O)COc1ccc(O)cc1 Vdd = L/Kg {'Name': {975: 'Prenalterol'	193: 'Prenalterol'	2318: 'Prenalterol'}	'SMILE': {975: 'CC(C)NC[C@@H](COC1=CC=C(C=C1)O)O'	193: 'CC(C)NC[C@@H](COC1=CC=C(C=C1)O)O'	2318: 'CC(C)NC[C@@H](COC1=CC=C(C=C1)O)O'}	'Value': {975: 4.28	193: 4.28	2318: 4.28}	'Source': {975: 'Lombardo'	193: 'Wenwen_Liu'	2318: 'Wenwen_Liu'}} 1.4539530095937054 11.751267697949478 10.15898508994203 0.0 1.0 19.396505352235028 2.219581616173224 4.4391632323464485 19.396505352235028 1.2122815845146893 3.646627619076243 3.44374543138441 0.2152340894615256 1.7065632965242075 110.89606041539852 6.931003775962408 5.178596999214522 6.0 6.0 35.0 16.0 0.0 0.0 4.0 19.0 0.0 12.0 1.0 3.0 0.0 0.0 0.0 0.0 0.0 0.0 0.0 198.0 175.0 …
181 181 7.58577575029184 ethyl 3-[[2-[[4-[(E)-N'-hexoxycarbonylcarbamimidoyl]anilino]methyl]-1-methylbenzimidazole-5-carbonyl]-pyridin-2-ylamino]propanoate CHEMBL539697 CCCCCCOC(=O)N=C(N)c1ccc(NCc2nc3cc(C(=O)N(CCC(=O)OCC)c4ccccn4)ccc3n2C)cc1 Vdd = L/Kg {'Name': {806: nan}	'SMILE': {806: 'CCCCCCOC(=O)/N=C(\\C1=CC=C(C=C1)NCC2=NC3=C(N2C)C=CC(=C3)C(=O)N(CCC(=O)OCC)C4=CC=CC=N4)/N'}	'Value': {806: 7.58577575029184}	'Source': {806: 'Wenwen_Liu'}} 2.0262748818347602 34.91210047520754 24.408517024476218 0.0 2.0 58.92256636747558 2.477120912746477 4.862551169758079 58.92256636747558 1.2809253558146865 4.730943624107038 4.399250995246391 0.0956358912010085 3.0074906015756815 26318.65406742977 572.1446536397776 11.704089550371041 21.0 22.0 87.0 46.0 0.0 0.0 12.0 41.0 0.0 34.0 7.0 5.0 0.0 0.0 0.0 0.0 0.0 0.0 0.0 6…
182 182 0.43 Cc1ccc(S(=O)(O)=NC(=O)NN2CC3CCCC3C2)cc1 Vdd = L/Kg {'Name': {549: nan}	'SMILE': {549: 'CC1=CC=C(C=C1)S(=NC(=O)NN2C[C@H]3CCC[C@@H]3C2)(=O)O'}	'Value': {549: 0.43}	'Source': {549: 'Wenwen_Liu'}} -0.843970070294529 17.40512992181676 14.683579477324427 1.0 0.0 27.166841802563198 2.414341653499868 4.776365349756416 27.166841802563194 1.2348564455710542 4.031562971706628 4.1056566013441484 0.1866207546065522 2.2008230420841377 160.61376334436395 7.300625606561997 5.867459857733977 6.0 6.0 43.0 22.0 0.0 0.0 7.0 21.0 0.0 15.0 3.0 3.0 1.0 0.0 0.0 0.0 0.0 0.0 0.0 2…
183 183 Brotizolam 0.75 4-bromo-7-(2-chlorophenyl)-13-methyl-3-thia-1	8	11	12-tetrazatricyclo[8.3.0.02	6]trideca-2(6)	4	7	10	12-pentaene 57801-81-7 Cc1nnc2n1-c1sc(Br)cc1C(c1ccccc1Cl)=NC2 Vdd = L/Kg {'Name': {163: 'Brotizolam'	1110: 'Brotizolam'}	'SMILE': {163: 'CC1=NN=C2N1C3=C(C=C(S3)Br)C(=NC2)C4=CC=CC=C4Cl'	1110: 'CC1=NN=C2N1C3=C(C=C(S3)Br)C(=NC2)C4=CC=CC=C4Cl'}	'Value': {163: 0.75	1110: 0.75}	'Source': {163: 'Lombardo'	1110: 'Wenwen_Liu'}} -0.2876820724517809 17.72275812724806 15.010475441266363 0.0 0.0 28.97698600428317 2.533474383133408 4.899202189971093 28.97698600428317 1.3171357274674167 4.05854711503724 4.179177289744999 0.18996260407931811 2.2185717668940446 155.42458701373675 7.064753955169852 5.834618003374348 16.0 16.0 32.0 22.0 0.0 0.0 7.0 10.0 0.0 15.0 4.0 0.0 1.0 0.0 0.0 1.0 1.0 0.0 2.0 279.1165980…
184 184 Vecuronium Bromide 0.3 CC(=O)OC1CC2CCC3C(CCC4(C)C3CC([N+]3(C)CCCCC3)C4OC(C)=O)C2(C)CC1N1CCCCC1 Vdd = L/Kg {'Name': {1251: 'Vecuronium Bromide'	755: nan	1694: 'Vecuronium Bromide'	1981: 'Vecuronium bromide'}	'SMILE': {1251: 'CC(=O)O[C@H]1C[C@@H]2CC[C@@H]3[C@@H]([C@]2(C[C@@H]1N4CCCCC4)C)CC[C@]5([C@H]3C[C@@H]([C@@H]5OC(=O)C)[N+]6(CCCCC6)C)C.[Br-]'	755: 'CC(=O)O[C@H]1C[C@@H]2CC[C@H]3[C@@H]([C@@]2(C[C@H]1N4CCCCC4)C)CC[C@]5([C@H]3C[C@@H]([C@@H]5OC(=O)C)[N+]6(CCCCC6)C)C'	1694: 'CC(=O)O[C@H]1C[C@@H]2CC[C@@H]3[C@@H]([C@]2(C[C@@H]1N4CCCCC4)C)CC[C@]5([C@H]3C[C@@H]([C@@H]5OC(=O)C)[N+]6(CCCCC6)C)C.[Br-]'	1981: 'CC(=O)O[C@H]1C[C@@H]2CC[C@@H]3[C@@H]([C@]2(C[C@@H]1N4CCCCC4)C)CC[C@]5([C@H]3C[C@@H]([C@@H]5OC(=O)C)[N+]6(CCCCC6)C)C'}	'Value': {1251: 0.3	755: 0.3	1694: 0.3	1981: 0.3}	'Source': {1251: 'Lombardo'	755: 'Wenwen_Liu'	1694: 'Wenwen_Liu'	1981: 'Wenwen_Liu'}} -1.2039728043259361 32.223871863460396 23.802146163282803 0.0 2.0 51.475156635446496 2.657504117202076 5.252750999373982 51.475156635446496 1.2868789158861624 4.648233138213029 4.992738000042349 0.12481845000105873 2.9942788178072166 700.9961260827068 17.524903152067672 7.938796721866325 0.0 0.0 97.0 40.0 0.0 0.0 6.0 57.0 0.0 34.0 2.0 4.0 0.0 0.0 0.0 0.0 0.0 0.0 0.0 394.0 403…
185 185 Baricitinib 1.09 2-[1-ethylsulfonyl-3-[4-(7H-pyrrolo[2	3-d]pyrimidin-4-yl)pyrazol-1-yl]azetidin-3-yl]acetonitrile 1187594-09-7 CCS(=O)(=O)N1CC(CC#N)(n2cc(-c3ncnc4[nH]ccc34)cn2)C1 Vdd = L/Kg {'Name': {950: 'Baricitinib'}	'SMILE': {950: 'CCS(=O)(=O)N1CC(C1)(CC#N)N2C=C(C=N2)C3=C4C=CNC4=NC=N3'}	'Value': {950: 1.09}	'Source': {950: 'Wenwen_Liu'}} 0.08617769624105241 20.57939444240873 17.396978606578525 0.0 0.0 33.183197229573686 2.567484590376652 5.102135751040771 33.183197229573686 1.2762768165220648 4.221994737135252 4.206619621720279 0.16179306237385688 2.392170829983618 241.0436756024447 9.270910600094027 6.440489588664702 14.0 15.0 43.0 26.0 0.0 0.0 10.0 17.0 0.0 16.0 7.0 2.0 1.0 0.0 0.0 0.0 0.0 0.0 0.0…
186 186 Palonosetron 6.3 (3aS)-2-[(3S)-1-azabicyclo[2.2.2]octan-3-yl]-3a	4	5	6-tetrahydro-3H-benzo[de]isoquinolin-1-one 1021481-16-2 O=C1c2cccc3c2C(CCC3)CN1C1CN2CCC1CC2 Vdd = L/Kg {'Name': {893: 'Palonosetron'	1485: 'Palonosetron'	1917: 'Palonosetron'}	'SMILE': {893: 'C1C[C@@H]2CN(C(=O)C3=CC=CC(=C23)C1)[C@@H]4CN5CCC4CC5'	1485: 'C1C[C@@H]2CN(C(=O)C3=CC=CC(=C23)C1)[C@@H]4CN5CCC4CC5'	1917: 'C1C[C@@H]2CN(C(=O)C3=CC=CC(=C23)C1)[C@@H]4CN5CCC4CC5'}	'Value': {893: 6.3	1485: 6.3	1917: 6.3}	'Source': {893: 'Lombardo'	1485: 'Wenwen_Liu'	1917: 'Wenwen_Liu'}} 1.8405496333974871 18.21108530895225 13.46833861174564 0.0 1.0 30.714456613700435 2.539731309686518 5.079462619373038 30.714456613700435 1.3961116642591107 4.082219984423295 4.354998157783882 0.19795446171744918 2.2597815476569094 140.01669910214218 6.364395413733735 5.730219055161379 6.0 6.0 46.0 22.0 0.0 2.0 3.0 24.0 0.0 19.0 2.0 1.0 0.0 0.0 0.0 0.0 0.0 0.0 0.0 240.0 264.0 …
187 187 Glyburide 0.08 5-chloro-N-[2-[4-(cyclohexylcarbamoylsulfamoyl)phenyl]ethyl]-2-methoxybenzamide 10238-21-8 COc1ccc(Cl)cc1C(=O)NCCc1ccc(S(=O)(=O)NC(=O)NC2CCCCC2)cc1 Vdd = L/Kg {'Name': {565: 'Glyburide'	1306: 'Glyburide'}	'SMILE': {565: 'COC1=C(C=C(C=C1)Cl)C(=O)NCCC2=CC=C(C=C2)S(=O)(=O)NC(=O)NC3CCCCC3'	1306: 'COC1=C(C=C(C=C1)Cl)C(=O)NCCC2=CC=C(C=C2)S(=O)(=O)NC(=O)NC3CCCCC3'}	'Value': {565: 0.08	1306: 0.08}	'Source': {565: 'Lombardo'	1306: 'Wenwen_Liu'}} -2.5257286443082556 25.252254200090064 18.884070247624173 0.0 0.0 41.32223763839338 2.37286182818795 4.745723656375899 41.32223763839338 1.252189019345254 4.403016362691569 4.586753122831781 0.13899251887369032 2.717094861586477 370.16800133076276 11.217212161538265 7.107879428708434 12.0 12.0 61.0 33.0 0.0 0.0 10.0 28.0 0.0 23.0 3.0 5.0 1.0 0.0 0.0 1.0 0.0 0.0 1.0 442.049382…
188 188 Flunisolide 1.0771731017459132 (1R	2S	4R	8S	9R	11S	12R	13S	19S)-19-fluoro-11-hydroxy-8-(2-hydroxyacetyl)-6	6	9	13-tetramethyl-5	7-dioxapentacyclo[10.8.0.02	9.04	8.013	18]icosa-14	17-dien-16-one|(1S	2S	4R	8S	9S	11S	12S	13R	19S)-19-fluoro-11-hydroxy-8-(2-hydroxyacetyl)-6	6	9	13-tetramethyl-5	7-dioxapentacyclo[10.8.0.02	9.04	8.013	18]icosa-14	17-dien-16-one CC1(C)OC2CC3C4CC(F)C5=CC(=O)C=CC5(C)C4C(O)CC3(C)C2(C(=O)CO)O1 Vdd = L/Kg {'Name': {501: 'Flunisolide'	103: 'Flunisolide'	358: 'Flunisolide'	531: nan	813: nan}	'SMILE': {501: 'C[C@]12C[C@@H]([C@H]3[C@H]([C@@H]1C[C@@H]4[C@]2(OC(O4)(C)C)C(=O)CO)C[C@@H](C5=CC(=O)C=C[C@]35C)F)O'	103: 'C[C@]12C[C@@H]([C@H]3[C@H]([C@@H]1C[C@@H]4[C@]2(OC(O4)(C)C)C(=O)CO)C[C@@H](C5=CC(=O)C=C[C@]35C)F)O'	358: 'C[C@]12C[C@@H]([C@H]3[C@H]([C@@H]1C[C@@H]4[C@]2(OC(O4)(C)C)C(=O)CO)C[C@@H](C5=CC(=O)C=C[C@]35C)F)O'	531: 'C[C@@]12C[C@@H]([C@@H]3[C@@H]([C@@H]1C[C@@H]4[C@]2(OC(O4)(C)C)C(=O)CO)C[C@@H](C5=CC(=O)C=C[C@@]35C)F)O'	813: 'C[C@]12C[C@@H]([C@H]3[C@H]([C@@H]1C[C@@H]4[C@]2(OC(O4)(C)C)C(=O)CO)C[C@@H](C5=CC(=O)C=C[C@]35C)F)O'}	'Value': {501: 1.08	103: 1.08000000000013	358: 1.08	531: 1.08	813: 1.07151930523761}	'Source': {501: 'Lombardo'	103: 'Wenwen_Liu'	358: 'Wenwen_Liu'
189 189 Desipramine 15.0 3-(5	6-dihydrobenzo[b][1]benzazepin-11-yl)-N-methylpropan-1-amine 50-47-5 CNCCCN1c2ccccc2CCc2ccccc21 Vdd = L/Kg {'Name': {354: 'Desipramine'	1189: 'Desipramine'}	'SMILE': {354: 'CNCCCN1C2=CC=CC=C2CCC3=CC=CC=C31'	1189: 'CNCCCN1C2=CC=CC=C2CCC3=CC=CC=C31'}	'Value': {354: 15.0	1189: 15.0}	'Source': {354: 'Lombardo'	1189: 'Wenwen_Liu'}} 2.70805020110221 15.394588728024525 12.442067144639537 0.0 1.0 26.815454606618022 2.447261571362162 4.821858326563585 26.815454606618026 1.3407727303309014 3.9270690708581677 3.9110521322436083 0.1955526066121804 2.056953605889998 190.1148705371522 9.50574352685761 5.940775651808985 12.0 12.0 42.0 20.0 0.0 0.0 2.0 22.0 0.0 18.0 2.0 0.0 0.0 0.0 0.0 0.0 0.0 0.0 0.0 198.0 224.0 …
190 190 Ceftolozane 0.17 (6R	7R)-3-[[3-amino-4-(2-aminoethylcarbamoylamino)-2-methylpyrazol-1-ium-1-yl]methyl]-7-[[(2Z)-2-(5-amino-1	2	4-thiadiazol-3-yl)-2-(2-carboxypropan-2-yloxyimino)acetyl]amino]-8-oxo-5-thia-1-azabicyclo[4.2.0]oct-2-ene-2-carboxylate 689293-68-3 Cn1c(N)c(NC(=O)NCCN)c[n+]1CC1=C(C(=O)[O-])N2C(=O)C(NC(=O)C(=NOC(C)(C)C(=O)O)c3nsc(N)n3)C2SC1 Vdd = L/Kg {'Name': {237: 'Ceftolozane'	51: 'Ceftolozane'	353: 'Ceftolozane'}	'SMILE': {237: 'CC(C)(C(=O)O)O/N=C(/C1=NSC(=N1)N)\\C(=O)N[C@H]2[C@@H]3N(C2=O)C(=C(CS3)C[N+]4=CC(=C(N4C)N)NC(=O)NCCN)C(=O)[O-]'	51: 'CC(C)(C(=O)O)O/N=C(/C1=NSC(=N1)N)\\C(=O)N[C@H]2[C@@H]3N(C2=O)C(=C(CS3)C[N+]4=CC(=C(N4C)N)NC(=O)NCCN)C(=O)[O-]'	353: 'CC(C)(C(=O)O)O/N=C(/C1=NSC(=N1)N)\\C(=O)N[C@H]2[C@@H]3N(C2=O)C(=C(CS3)C[N+]4=CC(=C(N4C)N)NC(=O)NCCN)C(=O)[O-]'}	'Value': {237: 0.17	51: 0.17	353: 0.17}	'Source': {237: 'Lombardo'	51: 'Wenwen_Liu'	353: 'Wenwen_Liu'}} -1.7719568419318752 34.80596980850462 27.76819604648941 2.0 2.0 55.51882937534348 2.580013430680521 5.156030350726056 55.51882937534348 1.2337517638965219 4.729539125179569 4.361376134331133 0.09691946965180295 2.9768650314776175 2591.807194004681 57.59571542232625 9.364188066452678 10.0 10.0 75.0 45.0 0.0 0.0 22.0 30.0 0.0 23.0 12.0 8.0 2.0 0.0 0.0 0.0 0.0 0.0 0.0 760.8888888…
191 191 NBI-3 1.86 N-methyl-N-(113C)methyl-2-[3-[(1R)-1-pyrazin-2-ylethyl]-1H-inden-2-yl]ethanamine 1190929-46-4 CC(C1=C(CCN(C)C)Cc2ccccc21)c1cnccn1 Vdd = L/Kg {'Name': {825: 'NBI-3'	166: 'NBI-3'	2266: 'NBI-3'}	'SMILE': {825: 'C[C@@H](C1=NC=CN=C1)C2=C(CC3=CC=CC=C32)CCN(C)[13CH3]'	166: 'C[C@@H](C1=NC=CN=C1)C2=C(CC3=CC=CC=C32)CCN(C)[13CH3]'	2266: 'C[C@@H](C1=NC=CN=C1)C2=C(CC3=CC=CC=C32)CCN(C)[13CH3]'}	'Value': {825: 1.86	166: 1.86	2266: 1.86}	'Source': {825: 'Lombardo'	166: 'Wenwen_Liu'	2266: 'Wenwen_Liu'}} 0.62057648772511 17.096531575101277 14.36818440294865 0.0 1.0 28.734283074932417 2.493474723857895 4.84636999519231 28.734283074932417 1.3061037761332916 4.022699555711522 3.8696262646083968 0.17589210293674531 2.1416152902899306 206.95521369938 9.407055168153637 6.120959771280474 12.0 12.0 45.0 22.0 0.0 0.0 3.0 23.0 0.0 19.0 3.0 0.0 0.0 0.0 0.0 0.0 0.0 0.0 0.0 242.0 260.0 34…
192 192 Ladirubicin 2.95 CC(=O)C1(O)Cc2c(O)c3c(c(O)c2C(OC2CC(N4CC4)C(OS(C)(=O)=O)C(C)O2)C1)C(=O)c1ccccc1C3=O Vdd = L/Kg {'Name': {673: 'Ladirubicin'	191: 'PNU-159548'	585: nan	2218: 'Ladirubicin'}	'SMILE': {673: 'C[C@H]1[C@H]([C@H](C[C@@H](O1)O[C@H]2C[C@@](CC3=C2C(=C4C(=C3O)C(=O)C5=CC=CC=C5C4=O)O)(C(=O)C)O)N6CC6)OS(=O)(=O)C'	191: 'C[C@H]1[C@H]([C@H](C[C@@H](O1)O[C@H]2C[C@@](CC3=C2C(=C4C(=C3O)C(=O)C5=CC=CC=C5C4=O)O)(C(=O)C)O)N6CC6)OS(=O)(=O)C'	585: 'C[C@H]1[C@H]([C@@H](C[C@@H](O1)O[C@H]2C[C@@](CC3=C2C(=C4C(=C3O)C(=O)C5=CC=CC=C5C4=O)O)(C(=O)C)O)N6CC6)OS(=O)(=O)C'	2218: 'C[C@H]1[C@H]([C@H](C[C@@H](O1)O[C@H]2C[C@@](CC3=C2C(=C4C(=C3O)C(=O)C5=CC=CC=C5C4=O)O)(C(=O)C)O)N6CC6)OS(=O)(=O)C'}	'Value': {673: 2.95	191: 2.95	585: 2.95	2218: 2.95}	'Source': {673: 'Lombardo'	191: 'Wenwen_Liu'	585: 'Wenwen_Liu'	2218: 'Wenwen_Liu'}} 1.0818051703517284 33.96721052973068 25.83230847632917 0.0 1.0 53.08150760646908 2.6176158506486464 5.234835864163653 53.08150760646908 1.2638454192016448 4.708245907095525 5.008614926597904 0.11925273634756914 3.0462439404065944 947.8148916390384 22.567021229500913 8.289243746494105 12.0 12.0 73.0 42.0 0.0 0.0 13.0 31.0 0.0 29.0 1.0 11.0 1.0 0.0 0.0 0.0 0.0 0.0 0.0 684.44444…
193 193 Idelalisib 0.33 5-fluoro-3-phenyl-2-[(1S)-1-(7H-purin-6-ylamino)propyl]quinazolin-4-one 1453810-72-4 CCC(Nc1ncnc2nc[nH]c12)c1nc2cccc(F)c2c(=O)n1-c1ccccc1 Vdd = L/Kg {'Name': {922: 'Idelalisib'}	'SMILE': {922: 'CC[C@@H](C1=NC2=C(C(=CC=C2)F)C(=O)N1C3=CC=CC=C3)NC4=NC=NC5=C4NC=N5'}	'Value': {922: 0.33}	'Source': {922: 'Wenwen_Liu'}} -1.1086626245216111 24.603555910332595 19.4759105999523 0.0 0.0 41.26923416846711 2.5200729363790932 5.0380703298391225 41.26923416846711 1.3312656183376486 4.385934871760441 4.646929930461215 0.14990096549874887 2.667608883034213 315.03811764611834 10.162519924068333 6.884095751396183 25.0 27.0 49.0 31.0 0.0 0.0 9.0 18.0 0.0 22.0 7.0 1.0 0.0 0.0 1.0 0.0 0.0 0.0 1.0…
194 194 Carmustine (BCNU) 1.2 1	3-bis(2-chloroethyl)-1-nitrosourea 154-93-8 O=NN(CCCl)C(=O)NCCCl Vdd = L/Kg {'Name': {193: 'Carmustine (BCNU)'	1125: nan}	'SMILE': {193: 'C(CCl)NC(=O)N(CCCl)N=O'	1125: 'C(CCl)NC(=O)N(CCCl)N=O'}	'Value': {193: 1.2	1125: 1.2}	'Source': {193: 'Lombardo'	1125: 'Wenwen_Liu'}} 0.1823215567939546 7.847124278273323 8.238395210512058 0.0 0.0 14.384685197273985 2.167250648344347 4.334501296688693 14.384685197273985 1.1987237664394987 3.3075543884558307 3.0059032679677546 0.25049193899731287 1.2828996679555158 51.35489213032052 4.279574344193377 4.121081758938686 0.0 0.0 21.0 12.0 0.0 0.0 7.0 9.0 0.0 5.0 3.0 2.0 0.0 0.0 0.0 2.0 0.0 0.0 2.0 171.209876543…
195 195 Linagliptin 15.9999999999999 8-[(3R)-3-aminopiperidin-1-yl]-7-but-2-ynyl-3-methyl-1-[(4-methylquinazolin-2-yl)methyl]purine-2	6-dione|8-[(3S)-3-aminopiperidin-1-yl]-7-but-2-ynyl-3-methyl-1-[(4-methylquinazolin-2-yl)methyl]purine-2	6-dione 1233245-11-8|668270-11-9 CC#CCn1c(N2CCCC(N)C2)nc2c1c(=O)n(Cc1nc(C)c3ccccc3n1)c(=O)n2C Vdd = L/Kg {'Name': {702: 'Linagliptin'	143: 'Linagliptin'	594: nan	2230: 'Linagliptin'}	'SMILE': {702: 'CC#CCN1C2=C(N=C1N3CCC[C@H](C3)N)N(C(=O)N(C2=O)CC4=NC5=CC=CC=C5C(=N4)C)C'	143: 'CC#CCN1C2=C(N=C1N3CCC[C@H](C3)N)N(C(=O)N(C2=O)CC4=NC5=CC=CC=C5C(=N4)C)C'	594: 'CC#CCN1C2=C(N=C1N3CCC[C@@H](C3)N)N(C(=O)N(C2=O)CC4=NC5=CC=CC=C5C(=N4)C)C'	2230: 'CC#CCN1C2=C(N=C1N3CCC[C@H](C3)N)N(C(=O)N(C2=O)CC4=NC5=CC=CC=C5C(=N4)C)C'}	'Value': {702: 16.0	143: 15.9999999999998	594: 16.0	2230: 16.0}	'Source': {702: 'Lombardo'	143: 'Wenwen_Liu'	594: 'Wenwen_Liu'	2230: 'Wenwen_Liu'}} 2.772588722239775 27.679272205262556 21.10371164484539 0.0 1.0 45.72669318194223 2.5721985690210545 5.044836570645109 45.72669318194223 1.3064769480554923 4.500915388088924 4.509897532375995 0.12885421521074272 2.7590374016578356 580.0995687945338 16.574273394129534 7.61596272763757 19.0 21.0 63.0 35.0 0.0 0.0 10.0 28.0 0.0 25.0 8.0 2.0 0.0 0.0 0.0 0.0 0.0 0.0 0.0 504.0 537.0…
196 196 Ethinylestradiol-3-Sulfate 2.3 [(8R	9S	13R	14S	17R)-17-ethynyl-17-hydroxy-13-methyl-7	8	9	11	12	14	15	16-octahydro-6H-cyclopenta[a]phenanthren-3-yl] hydrogen sulfate|[(8R	9S	13S	14S	17R)-17-ethynyl-17-hydroxy-13-methyl-7	8	9	11	12	14	15	16-octahydro-6H-cyclopenta[a]phenanthren-3-yl] hydrogen sulfate C#CC1(O)CCC2C3CCc4cc(OS(=O)(=O)O)ccc4C3CCC21C Vdd = L/Kg {'Name': {468: 'Ethinylestradiol-3-Sulfate'	519: nan	1255: 'Ethinylestradiol-3-Sulfate'	1842: 'Ethinylestradiol-3-sulfate'}	'SMILE': {468: 'C[C@]12CC[C@H]3[C@H]([C@@H]1CC[C@]2(C#C)O)CCC4=C3C=CC(=C4)OS(=O)(=O)O'	519: 'C[C@@]12CC[C@H]3[C@H]([C@@H]1CC[C@]2(C#C)O)CCC4=C3C=CC(=C4)OS(=O)(=O)O'	1255: 'C[C@]12CC[C@H]3[C@H]([C@@H]1CC[C@]2(C#C)O)CCC4=C3C=CC(=C4)OS(=O)(=O)O'	1842: 'C[C@]12CC[C@H]3[C@H]([C@@H]1CC[C@]2(C#C)O)CCC4=C3C=CC(=C4)OS(=O)(=O)O'}	'Value': {468: 2.3	519: 2.3	1255: 2.3	1842: 2.3}	'Source': {468: 'Lombardo'	519: 'Wenwen_Liu'	1255: 'Wenwen_Liu'	1842: 'Wenwen_Liu'}} 0.832909122935104 20.982585407010415 16.246860061079328 1.0 0.0 32.787720778948035 2.6226268952542795 5.167009654601611 32.787720778948035 1.2610661838056936 4.224045723487444 4.143526137868423 0.15936638991801627 2.377058594476301 393.76942699987546 15.144977961533671 6.9312769723625625 6.0 6.0 50.0 26.0 0.0 0.0 6.0 24.0 0.0 20.0 0.0 5.0 1.0 0.0 0.0 0.0 0.0 0.0 0.0 342.44444…
197 197 12.0226443461741 (7S	9S)-7-[(2R)-4-amino-5-iodo-6-methyloxan-2-yl]oxy-9	11-dihydroxy-9-(2-hydroxyacetyl)-4-methoxy-8	10-dihydro-7H-tetracene-5	12-dione CHEMBL1614666 COc1cccc2c1C(=O)c1cc3c(c(O)c1C2=O)CC(O)(C(=O)CO)CC3OC1CC(N)C(I)C(C)O1 Vdd = L/Kg {'Name': {815: nan}	'SMILE': {815: 'CC1C(C(C[C@@H](O1)O[C@H]2C[C@@](CC3=C(C4=C(C=C23)C(=O)C5=C(C4=O)C=CC=C5OC)O)(C(=O)CO)O)N)I'}	'Value': {815: 12.0226443461741}	'Source': {815: 'Wenwen_Liu'}} 2.486791900433567 30.035800985044034 23.08830184226078 0.0 1.0 48.7977633846798 2.6018831388619006 5.203766277723803 48.7977633846798 1.2841516680178895 4.584837216050156 4.971722150717879 0.13083479343994417 2.938767356019198 585.163317971927 15.399034683471763 7.70689205102221 12.0 12.0 66.0 38.0 0.0 0.0 11.0 28.0 0.0 27.0 1.0 9.0 0.0 0.0 0.0 0.0 0.0 1.0 1.0 591.0…
198 198 Methylprednisolone 1.20000000000052 (6S	8S	9S	10R	11S	13S	14S	17R)-11	17-dihydroxy-17-(2-hydroxyacetyl)-6	10	13-trimethyl-7	8	9	11	12	14	15	16-octahydro-6H-cyclopenta[a]phenanthren-3-one|(6S	8S	9S	10R	11S	13S	14S	17S)-11	17-dihydroxy-17-(2-hydroxyacetyl)-6	10	13-trimethyl-7	8	9	11	12	14	15	16-octahydro-6H-cyclopenta[a]phenanthren-3-one CC1CC2C(C(O)CC3(C)C2CCC3(O)C(=O)CO)C2(C)C=CC(=O)C=C12 Vdd = L/Kg {'Name': {766: 'Methylprednisolone'	621: nan	1416: 'Methylprednisolone'	1893: 'Methylprednisolone'}	'SMILE': {766: 'C[C@H]1C[C@H]2[C@@H]3CC[C@@]([C@]3(C[C@@H]([C@@H]2[C@@]4(C1=CC(=O)C=C4)C)O)C)(C(=O)CO)O'	621: 'C[C@H]1C[C@H]2[C@@H]3CC[C@]([C@]3(C[C@@H]([C@@H]2[C@@]4(C1=CC(=O)C=C4)C)O)C)(C(=O)CO)O'	1416: 'C[C@H]1C[C@H]2[C@@H]3CC[C@@]([C@]3(C[C@@H]([C@@H]2[C@@]4(C1=CC(=O)C=C4)C)O)C)(C(=O)CO)O'	1893: 'C[C@H]1C[C@H]2[C@@H]3CC[C@@]([C@]3(C[C@@H]([C@@H]2[C@@]4(C1=CC(=O)C=C4)C)O)C)(C(=O)CO)O'}	'Value': {766: 1.2	621: 1.2	1416: 1.20000000000104	1893: 1.2}	'Source': {766: 'Lombardo'	621: 'Wenwen_Liu'	1416: 'Wenwen_Liu'	1893: 'Wenwen_Liu'}} 0.18232155679438794 21.62458547150996 18.094483524101744 0.0 0.0 33.88630802305956 2.6781821857798365 5.303216964191785 33.88630802305956 1.2550484452985022 4.2641199406281505 4.507926890350848 0.16696025519817953 2.499089151299172 205.3521628541322 7.605635661264155 6.317978145882985 0.0 0.0 57.0 27.0 0.0 0.0 5.0 30.0 0.0 22.0 0.0 5.0 0.0 0.0 0.0 0.0 0.0 0.0 0.0 338.0 324.0 …
199 199 Terodiline 5.1 (2R)-N-tert-butyl-4	4-diphenylbutan-2-amine|N-tert-butyl-4	4-diphenylbutan-2-amine 15793-40-5|98831-50-6 CC(CC(c1ccccc1)c1ccccc1)NC(C)(C)C Vdd = L/Kg {'Name': {1158: 'Terodiline'	731: nan	1630: 'Terodiline'}	'SMILE': {1158: 'CC(CC(C1=CC=CC=C1)C2=CC=CC=C2)NC(C)(C)C'	731: 'C[C@H](CC(C1=CC=CC=C1)C2=CC=CC=C2)NC(C)(C)C'	1630: 'CC(CC(C1=CC=CC=C1)C2=CC=CC=C2)NC(C)(C)C'}	'Value': {1158: 5.1	731: 5.1	1630: 5.1}	'Source': {1158: 'Lombardo'	731: 'Wenwen_Liu'	1630: 'Wenwen_Liu'}} 1.62924053973028 16.06161462459914 13.819380839587422 0.0 1.0 25.987646901102192 2.354889564811746 4.709779129623492 25.987646901102192 1.2375069952905806 3.9498150085236414 4.044526826680949 0.19259651555623566 2.139301911062703 125.71218166976662 5.986294365226982 5.57593236628849 12.0 12.0 48.0 21.0 0.0 0.0 1.0 27.0 0.0 20.0 1.0 0.0 0.0 0.0 0.0 0.0 0.0 0.0 0.0 180.0 199.0 …
200 200 Antipyrine 0.77 1	5-dimethyl-2-phenylpyrazol-3-one 60-80-0 Cc1cc(=O)n(-c2ccccc2)n1C Vdd = L/Kg {'Name': {80: 'Antipyrine'	1067: 'Antipyrine'}	'SMILE': {80: 'CC1=CC(=O)N(N1C)C2=CC=CC=C2'	1067: 'CC1=CC(=O)N(N1C)C2=CC=CC=C2'}	'Value': {80: 0.77	1067: 0.77}	'Source': {80: 'Lombardo'	1067: 'Wenwen_Liu'}} -0.2613647641344075 10.773010658942226 10.024452784535756 0.0 0.0 17.688004980879764 2.43094393319461 4.721130103391522 17.688004980879764 1.2634289272056975 3.5738816304570884 3.3675367324914713 0.2405383380351051 1.5506537738051496 68.76591338831557 4.911850956308255 4.567180413849841 11.0 11.0 26.0 14.0 0.0 0.0 3.0 12.0 0.0 11.0 2.0 1.0 0.0 0.0 0.0 0.0 0.0 0.0 0.0 190.0 20…
201 201 Isavuconazole 5.3700000000000045 4-[2-[(2R	3R)-3-(2	5-difluorophenyl)-3-hydroxy-4-(1	2	4-triazol-1-yl)butan-2-yl]-1	3-thiazol-4-yl]benzonitrile 1286730-05-9 CC(c1nc(-c2ccc(C#N)cc2)cs1)C(O)(Cn1cncn1)c1cc(F)ccc1F Vdd = L/Kg {'Name': {642: 'Isavuconazole'	129: 'Isavuconazole'	2209: 'Isavuconazole'	2420: nan}	'SMILE': {642: 'C[C@@H](C1=NC(=CS1)C2=CC=C(C=C2)C#N)[C@](CN3C=NC=N3)(C4=C(C=CC(=C4)F)F)O'	129: 'C[C@@H](C1=NC(=CS1)C2=CC=C(C=C2)C#N)[C@](CN3C=NC=N3)(C4=C(C=CC(=C4)F)F)O'	2209: 'C[C@@H](C1=NC(=CS1)C2=CC=C(C=C2)C#N)[C@](CN3C=NC=N3)(C4=C(C=CC(=C4)F)F)O'	2420: 'C[C@@H](C1=NC(=CS1)C2=CC=C(C=C2)C#N)[C@](CN3C=NC=N3)(C4=C(C=CC(=C4)F)F)O'}	'Value': {642: 5.37	129: 5.37000000000001	2209: 5.37	2420: 5.37}	'Source': {642: 'Lombardo'	129: 'Wenwen_Liu'	2209: 'Wenwen_Liu'	2420: 'Wenwen_Liu'}} 1.6808279085207742 24.284179124967107 20.043955831961703 0.0 0.0 40.47792675848085 2.5046750127554933 4.98211406615637 40.47792675848085 1.305739572854221 4.370495304899104 4.56104051082084 0.14713033905873676 2.64895289118535 382.65389749715143 12.343674112811337 7.078533030235865 22.0 22.0 48.0 31.0 0.0 0.0 9.0 17.0 0.0 22.0 5.0 1.0 1.0 0.0 2.0 0.0 0.0 0.0 2.0 496.444444444…
202 202 Sparfloxacin 3.9 5-amino-1-cyclopropyl-7-[(3R	5S)-3	5-dimethylpiperazin-1-yl]-6	8-difluoro-4-oxoquinoline-3-carboxylic acid|5-amino-1-cyclopropyl-7-[(3S	5R)-3	5-dimethylpiperazin-1-yl]-6	8-difluoro-4-oxoquinoline-3-carboxylic acid 111542-93-9 CC1CN(c2c(F)c(N)c3c(=O)c(C(=O)O)cn(C4CC4)c3c2F)CC(C)N1 Vdd = L/Kg {'Name': {1093: 'Sparfloxacin'	1599: 'Sparfloxacin'	1952: 'Sparfloxacin'}	'SMILE': {1093: 'C[C@@H]1CN(C[C@@H](N1)C)C2=C(C(=C3C(=C2F)N(C=C(C3=O)C(=O)O)C4CC4)N)F'	1599: 'C[C@@H]1CN(C[C@@H](N1)C)C2=C(C(=C3C(=C2F)N(C=C(C3=O)C(=O)O)C4CC4)N)F'	1952: 'C[C@@H]1CN(C[C@@H](N1)C)C2=C(C(=C3C(=C2F)N(C=C(C3=O)C(=O)O)C4CC4)N)F'}	'Value': {1093: 3.9	1599: 3.9	1952: 3.9}	'Source': {1093: 'Lombardo'	1599: 'Wenwen_Liu'	1952: 'Wenwen_Liu'}} 1.3609765531356006 22.310147240473825 18.62514331304472 1.0 1.0 35.06094909661534 2.5924369543537247 5.163029772184359 35.06094909661534 1.252176753450548 4.3027692517008544 4.499257176656646 0.16068775630916593 2.533531728477496 247.99756458768942 8.857055878131765 6.543038343086992 10.0 11.0 50.0 28.0 0.0 0.0 9.0 22.0 0.0 19.0 4.0 3.0 0.0 0.0 2.0 0.0 0.0 0.0 2.0 468.0 440.0…
203 203 Ethinylestradiol-17-Sulfate 0.61 [(8R	9S	13S	14S	17R)-17-ethynyl-3-hydroxy-13-methyl-7	8	9	11	12	14	15	16-octahydro-6H-cyclopenta[a]phenanthren-17-yl] hydrogen sulfate 75803-36-0 C#CC1(OS(=O)(=O)O)CCC2C3CCc4cc(O)ccc4C3CCC21C Vdd = L/Kg {'Name': {467: 'Ethinylestradiol-17-Sulfate'	1254: 'Ethinylestradiol-17-Sulfate'	1841: 'Ethinylestradiol-17-sulfate'}	'SMILE': {467: 'C[C@]12CC[C@H]3[C@H]([C@@H]1CC[C@]2(C#C)OS(=O)(=O)O)CCC4=C3C=CC(=C4)O'	1254: 'C[C@]12CC[C@H]3[C@H]([C@@H]1CC[C@]2(C#C)OS(=O)(=O)O)CCC4=C3C=CC(=C4)O'	1841: 'C[C@]12CC[C@H]3[C@H]([C@@H]1CC[C@]2(C#C)OS(=O)(=O)O)CCC4=C3C=CC(=C4)O'}	'Value': {467: 0.61	1254: 0.61	1841: 0.61}	'Source': {467: 'Lombardo'	1254: 'Wenwen_Liu'	1841: 'Wenwen_Liu'}} -0.4942963218147801 20.9330565841537 16.74636271664517 1.0 0.0 32.76997750709726 2.6406356340558483 5.196793299719333 32.76997750709726 1.2603837502729716 4.224214893847473 4.256250123758662 0.1637019278368716 2.4038999650200465 232.1896601478297 8.930371544147295 6.4030659833592996 6.0 6.0 50.0 26.0 0.0 0.0 6.0 24.0 0.0 20.0 0.0 5.0 1.0 0.0 0.0 0.0 0.0 0.0 0.0 342.4444444444…
204 204 Gadoxetate 0.21 2-[[2-[bis(carboxylatomethyl)amino]-3-(4-ethoxyphenyl)propyl]-[2-[bis(carboxylatomethyl)amino]ethyl]amino]acetate;gadolinium(3+) 770677-60-6 CCOc1ccc(CC(CN(CCN(CC(=O)[O-])CC(=O)[O-])CC(=O)[O-])N(CC(=O)[O-])CC(=O)[O-])cc1 Vdd = L/Kg {'Name': {537: 'Gadoxetate'}	'SMILE': {537: 'CCOC1=CC=C(C=C1)CC(CN(CCN(CC(=O)[O-])CC(=O)[O-])CC(=O)[O-])N(CC(=O)[O-])CC(=O)[O-].[Gd+3]'}	'Value': {537: 0.21}	'Source': {537: 'Lombardo'}} -1.5606477482646686 27.21640878679416 23.076834022839414 5.0 3.0 43.1488427717595 2.332693382642193 4.665386765284385 43.14884277175949 1.1661849397772834 4.474258367205124 4.823503024899575 0.13036494661890743 2.881833252395604 458.461288380801 12.39084563191354 7.436208676769771 6.0 6.0 65.0 37.0 0.0 0.0 14.0 28.0 0.0 23.0 3.0 11.0 0.0 0.0 0.0 0.0 0.0 0.0 0.0 734.0 …
205 205 DX9065a 1.55 (2R)-3-(7-carbamimidoylnaphthalen-2-yl)-2-[4-[(3S)-1-ethanimidoylpyrrolidin-3-yl]oxyphenyl]propanoic acid|(2S)-3-(7-carbamimidoylnaphthalen-2-yl)-2-[4-[(3S)-1-ethanimidoylpyrrolidin-3-yl]oxyphenyl]propanoic acid CC(=N)N1CCC(Oc2ccc(C(Cc3ccc4ccc(C(=N)N)cc4c3)C(=O)O)cc2)C1 Vdd = L/Kg {'Name': {420: 'DX9065a'	89: 'DX9065a'	508: nan	2152: 'DX9065a'}	'SMILE': {420: 'CC(=N)N1CC[C@@H](C1)OC2=CC=C(C=C2)[C@H](CC3=CC4=C(C=C3)C=CC(=C4)C(=N)N)C(=O)O'	89: 'CC(=N)N1CC[C@@H](C1)OC2=CC=C(C=C2)[C@H](CC3=CC4=C(C=C3)C=CC(=C4)C(=N)N)C(=O)O'	508: 'CC(=N)N1CC[C@@H](C1)OC2=CC=C(C=C2)[C@@H](CC3=CC4=C(C=C3)C=CC(=C4)C(=N)N)C(=O)O'	2152: 'CC(=N)N1CC[C@@H](C1)OC2=CC=C(C=C2)[C@H](CC3=CC4=C(C=C3)C=CC(=C4)C(=N)N)C(=O)O'}	'Value': {420: 1.55	89: 1.55	508: 1.55	2152: 1.55}	'Source': {420: 'Lombardo'	89: 'Wenwen_Liu'	508: 'Wenwen_Liu'	2152: 'Wenwen_Liu'}} 0.4382549309311553 25.90998234856337 19.02706907645843 1.0 4.0 42.185595932927576 2.4092521225071297 4.817190170822169 42.18559593292757 1.278351391906896 4.4249457106503245 4.843972379319416 0.14678704179755805 2.7716575921072666 370.05603072544676 11.213819112892326 7.107576897038774 16.0 17.0 61.0 33.0 0.0 0.0 7.0 28.0 0.0 26.0 4.0 3.0 0.0 0.0 0.0 0.0 0.0 0.0 0.0 432.0 440…
206 206 0.169824365246174 2-[(Z)-[2-[[(6R	7R)-3-[[3-amino-4-(2-aminoethylcarbamoylamino)-2-methylpyrazol-1-ium-1-yl]methyl]-2-carboxy-8-oxo-5-thia-1-azabicyclo[4.2.0]oct-2-en-7-yl]amino]-1-(5-amino-1	2	4-thiadiazol-3-yl)-2-oxoethylidene]amino]oxy-2-methylpropanoate CHEMBL2103872 Cn1c(N)c(NC(=O)NCCN)c[n+]1CC1=C(C(=O)O)N2C(=O)C(NC(=O)C(=NOC(C)(C)C(=O)[O-])c3nsc(N)n3)C2SC1 Vdd = L/Kg {'Name': {2437: nan}	'SMILE': {2437: 'CC(C)(C(=O)[O-])O/N=C(/C1=NSC(=N1)N)\\C(=O)N[C@H]2[C@@H]3N(C2=O)C(=C(CS3)C[N+]4=CC(=C(N4C)N)NC(=O)NCCN)C(=O)O'}	'Value': {2437: 0.169824365246174}	'Source': {2437: 'Wenwen_Liu'}} -1.7729905216054178 34.80596980850462 27.76819604648941 2.0 2.0 55.51882937534348 2.580013430680521 5.156030350726056 55.51882937534348 1.2337517638965219 4.729539125179569 4.361376134331133 0.09691946965180295 2.9768650314776175 2591.807194004681 57.59571542232625 9.364188066452678 10.0 10.0 75.0 45.0 0.0 0.0 22.0 30.0 0.0 23.0 12.0 8.0 2.0 0.0 0.0 0.0 0.0 0.0 0.0…
207 207 Fosaprepitant 0.0700000000000005 [3-[[(2R	3S)-2-[(1R)-1-[3	5-bis(trifluoromethyl)phenyl]ethoxy]-3-(4-fluorophenyl)morpholin-4-yl]methyl]-5-oxo-4H-1	2	4-triazol-1-yl]phosphonic acid 172673-20-0 CC(OC1OCCN(Cc2nn(P(=O)(O)O)c(=O)[nH]2)C1c1ccc(F)cc1)c1cc(C(F)(F)F)cc(C(F)(F)F)c1 Vdd = L/Kg {'Name': {516: 'Fosaprepitant'	106: 'Fosaprepitant'	2177: 'Fosaprepitant'}	'SMILE': {516: 'C[C@H](C1=CC(=CC(=C1)C(F)(F)F)C(F)(F)F)O[C@@H]2[C@@H](N(CCO2)CC3=NN(C(=O)N3)P(=O)(O)O)C4=CC=C(C=C4)F'	106: 'C[C@H](C1=CC(=CC(=C1)C(F)(F)F)C(F)(F)F)O[C@@H]2[C@@H](N(CCO2)CC3=NN(C(=O)N3)P(=O)(O)O)C4=CC=C(C=C4)F'	2177: 'C[C@H](C1=CC(=CC(=C1)C(F)(F)F)C(F)(F)F)O[C@@H]2[C@@H](N(CCO2)CC3=NN(C(=O)N3)P(=O)(O)O)C4=CC=C(C=C4)F'}	'Value': {516: 0.07	106: 0.070000000000001	2177: 0.07}	'Source': {516: 'Lombardo'	106: 'Wenwen_Liu'	2177: 'Wenwen_Liu'}} -2.659260036932771 32.484106131757294 25.696501565638595 2.0 1.0 49.45728139186001 2.4672816502811834 4.921809231677322 49.45728139186001 1.2062751558990246 4.64178698626359 5.770708175070008 0.1407489798797563 3.1637817806800093 322.3754206710133 7.862815138317397 7.186703742822942 17.0 17.0 63.0 41.0 0.0 0.0 18.0 22.0 0.0 23.0 4.0 6.0 0.0 1.0 7.0 0.0 0.0 0.0 7.0 875.3086419…
208 208 Mianserin 13.75 5-methyl-2	5-diazatetracyclo[13.4.0.02	7.08	13]nonadeca-1(19)	8	10	12	15	17-hexaene 24219-97-4 CN1CCN2c3ccccc3Cc3ccccc3C2C1 Vdd = L/Kg {'Name': {776: 'Mianserin'	157: 'Mianserin'	2252: 'Mianserin'}	'SMILE': {776: 'CN1CCN2C(C1)C3=CC=CC=C3CC4=CC=CC=C42'	157: 'CN1CCN2C(C1)C3=CC=CC=C3CC4=CC=CC=C42'	2252: 'CN1CCN2C(C1)C3=CC=CC=C3CC4=CC=CC=C42'}	'Value': {776: 13.75	157: 13.75	2252: 13.75}	'Source': {776: 'Lombardo'	157: 'Wenwen_Liu'	2252: 'Wenwen_Liu'}} 2.6210388241125804 16.17064519443237 12.428358933987568 0.0 1.0 27.10188105062279 2.499667081922349 4.911907460201458 27.10188105062279 1.3550940525311395 3.964772286793831 4.11113661390451 0.20555683069522548 2.1068467192308873 121.09246191355105 6.054623095677552 5.4897015823900945 12.0 12.0 40.0 20.0 0.0 0.0 2.0 20.0 0.0 18.0 2.0 0.0 0.0 0.0 0.0 0.0 0.0 0.0 0.0 212.0 242.0…
209 209 Glycine betaine 1.3 2-(trimethylazaniumyl)acetate 107-43-7 C[N+](C)(C)CC(=O)[O-] Vdd = L/Kg {'Name': {873: 'Glycine betaine'}	'SMILE': {873: 'C[N+](C)(C)CC(=O)[O-]'}	'Value': {873: 1.3}	'Source': {873: 'Wenwen_Liu'}} 0.26236426446749106 5.6452829355818634 5.873928466592227 1.0 1.0 7.384646120352905 2.148961141749635 4.29792228349927 7.384646120352905 0.9230807650441131 2.922436049918329 2.611830467280687 0.32647880841008586 0.7369077526645462 19.551158339612236 2.4438947924515295 2.7498909834699896 0.0 0.0 19.0 8.0 0.0 0.0 3.0 11.0 0.0 5.0 1.0 2.0 0.0 0.0 0.0 0.0 0.0 0.0 0.0 124…
210 210 α-hANP 0.2 (2S)-2-[[(2S)-2-[[(2S)-2-[[(2S)-2-[[(2S)-4-amino-2-[[(4R	10S	16S	19S	22S	28S	31S	34S	37S	40S	49S	52R)-52-[[(2S)-2-[[(2S)-2-[[(2S)-2-[[(2S)-2-[[(2S)-2-[[(2S)-2-amino-3-hydroxypropanoyl]amino]-4-methylpentanoyl]amino]-5-carbamimidamidopentanoyl]amino]-5-carbamimidamidopentanoyl]amino]-3-hydroxypropanoyl]amino]-3-hydroxypropanoyl]amino]-19-(3-amino-3-oxopropyl)-49-benzyl-28-[(2S)-butan-2-yl]-31	40-bis(3-carbamimidamidopropyl)-34-(carboxymethyl)-16-(hydroxymethyl)-22-methyl-10-(2-methylpropyl)-37-(2-methylsulfanylethyl)-6	9	12	15	18	21	24	27	30	33	36	39	42	45	48	51-hexadecaoxo-1	2-dithia-5	8	11	14	17	20	23	26	29	32	35	38	41	44	47	50-hexadecazacyclotripentacontane-4-carbonyl]amino]-4-oxobutanoyl]amino]-3-hydroxypropanoyl]amino]-3-phenylpropanoyl]amino]-5-carbamimidamidopentanoyl]amino]-3-(4-hydroxyphenyl)propanoic acid 85637-73-6 CCC(C)C1NC(=O)C(CCCNC(=N)N)NC(=O)C(CC(=O)O)NC(=O)C(CCSC)NC(=O)C(CCCNC(=N)N)NC(=O)CNC(=O)CNC(=O)C(Cc2ccccc2)NC(=O)C(NC(=O)C(CO)NC(=O)C(CO)NC(=O)C(CCCNC(=N)N)NC(=O)C(CCCNC(=N)N)NC(=O)C(CC(C)C)NC(=O)…	'SMILE': {0: 'CC[C@H](C)[C@H]1C(=O)NCC(=O)N[C@H](C(=O)N[C@H](C(=O)N[C@H](C(=O)NCC(=O)N[C@H](C(=O)NCC(=O)N[C@@H](CSSC[C@@H](C(=O)N[C@H](C(=O)NCC(=O)NCC(=O)N[C@H](C(=O)N[C@H](C(=O)N[C@H](C(=O)N[C@H](C(=O)N1)CCCNC(=N)N)CC(=O)O)CCSC)CCCNC(=N)N)CC2=CC=CC=C2)NC(=O)[C@H](CO)NC(=O)[C@H](CO)NC(=O)[C@H](CCCNC(=N)N)NC(=O)[C@H](CCCNC(=N)N)NC(=O)[C@H](CC(C)C)NC(=O)[C@H](CO)N)C(=O)N[C@@H](CC(=O)N)C(=O)N[C@@H](…	'Value': {0: 0.2}	'Source': {0: 'Lombardo'}} -1.6094379124341005 158.26926815528628 111.9785152628307 2.0 16.0 260.1282934123905 2.344277944949464 4.688553064766142 260.1282934123905 1.215552772955096 6.230032731080934 7.966928116693872 0.03722863605931716 5.138689909753709 47923.01247210913 223.93931061733238 13.840742017451197 18.0 18.0 417.0 214.0 0.0 0.0 87.0 203.0 0.0 127.0 45.0 39.0 3.0 0.0 0.0 0.0 0.0 0.0 0…
211 211 Rosiglitazone 0.2 (5S)-5-[[4-[2-[methyl(pyridin-2-yl)amino]ethoxy]phenyl]methyl]-1	3-thiazolidine-2	4-dione|5-[[4-[2-[methyl(pyridin-2-yl)amino]ethoxy]phenyl]methyl]-1	3-thiazolidine-2	4-dione 1217260-35-9|163860-15-9 CN(CCOc1ccc(CC2SC(=O)NC2=O)cc1)c1ccccn1 Vdd = L/Kg {'Name': {1055: 'Rosiglitazone'	704: nan	1583: 'Rosiglitazone'}	'SMILE': {1055: 'CN(CCOC1=CC=C(C=C1)CC2C(=O)NC(=O)S2)C3=CC=CC=N3'	704: 'CN(CCOC1=CC=C(C=C1)C[C@H]2C(=O)NC(=O)S2)C3=CC=CC=N3'	1583: 'CN(CCOC1=CC=C(C=C1)CC2C(=O)NC(=O)S2)C3=CC=CC=N3'}	'Value': {1055: 0.2	704: 0.2	1583: 0.2}	'Source': {1055: 'Lombardo'	704: 'Wenwen_Liu'	1583: 'Wenwen_Liu'}} -1.6094379124341005 19.339172262220558 14.705887829783784 0.0 0.0 32.362992493463196 2.347987414027721 4.620107177560955 32.362992493463196 1.2945196997385278 4.137631016257426 3.87689626452235 0.15507585058089401 2.2713256335690137 518.8125329704955 20.752501318819817 7.167833341639332 12.0 12.0 44.0 25.0 0.0 0.0 7.0 19.0 0.0 18.0 3.0 3.0 1.0 0.0 0.0 0.0 0.0 0.0 0.0 348.4444…
212 212 Rifampin 0.97 [(7S	9E	11S	12R	13S	14R	15R	16R	17S	18S	19E	21Z)-2	15	17	27	29-pentahydroxy-11-methoxy-3	7	12	14	16	18	22-heptamethyl-26-[(E)-(4-methylpiperazin-1-yl)iminomethyl]-6	23-dioxo-8	30-dioxa-24-azatetracyclo[23.3.1.14	7.05	28]triaconta-1(29)	2	4	9	19	21	25	27-octaen-13-yl] acetate 13292-46-1 COC1C=COC2(C)Oc3c(C)c(O)c4c(O)c(c(C=NN5CCN(C)CC5)c(O)c4c3C2=O)NC(=O)C(C)=CC=CC(C)C(O)C(C)C(O)C(C)C(OC(C)=O)C1C Vdd = L/Kg {'Name': {1028: 'Rifampin'}	'SMILE': {1028: 'C[C@H]1/C=C/C=C(\\C(=O)NC2=C(C(=C3C(=C2O)C(=C(C4=C3C(=O)[C@](O4)(O/C=C/[C@@H]([C@H]([C@H]([C@@H]([C@@H]([C@@H]([C@H]1O)C)O)C)OC(=O)C)C)OC)C)C)O)O)/C=N/N5CCN(CC5)C)/C'}	'Value': {1028: 0.97}	'Source': {1028: 'Lombardo'}} -0.030459207484708574 45.58647078599295 32.96356638985 0.0 1.0 73.90718723457539 2.6393453834319844 5.21225561264273 73.90718723457539 1.252664190416532 4.995161138484702 4.6666493166511485 0.07909575112968048 3.3153936739914434 9527.135071241473 161.47686561426227 10.936851680248765 10.0 11.0 117.0 59.0 0.0 5.0 16.0 58.0 0.0 43.0 4.0 12.0 0.0 0.0 0.0 0.0 0.0 0.0 0.0…
213 213 0.18 N-tert-butyl-1-(2	4-disulfophenyl)methanimine oxide CC(C)(C)[N+]([O-])=Cc1ccc(S(=O)(=O)O)cc1S(=O)(=O)O Vdd = L/Kg {'Name': {500: nan}	'SMILE': {500: 'CC(C)(C)/[N+](=C\\C1=C(C=C(C=C1)S(=O)(=O)O)S(=O)(=O)O)/[O-]'}	'Value': {500: 0.18}	'Source': {500: 'Wenwen_Liu'}} -1.7147984280919266 16.16363102306389 14.824830900383484 2.0 0.0 22.77326374167396 2.442294004666748 4.884588009333495 22.77326374167396 1.084441130555903 3.946112240480592 4.021890450197511 0.19151859286654815 2.1336893980653038 111.95566762234294 5.331222267730617 5.460040312864648 6.0 6.0 36.0 21.0 0.0 0.0 10.0 15.0 0.0 11.0 1.0 7.0 2.0 0.0 0.0 0.0 0.0 0.0 0.0 36…
214 214 Cimetropium 1.120000000425285 [(1R	2R	4S	5S)-9-(cyclopropylmethyl)-9-methyl-3-oxa-9-azoniatricyclo[3.3.1.02	4]nonan-7-yl] (2S)-3-hydroxy-2-phenylpropanoate|[(1S	2S	4R	5R)-9-(cyclopropylmethyl)-9-methyl-3-oxa-9-azoniatricyclo[3.3.1.02	4]nonan-7-yl] (2S)-3-hydroxy-2-phenylpropanoate 150521-16-7 C[N+]1(CC2CC2)C2CC(OC(=O)C(CO)c3ccccc3)CC1C1OC12 Vdd = L/Kg {'Name': {277: 'Cimetropium'	470: nan	1723: 'Cimetropium'}	'SMILE': {277: 'C[N+]1([C@@H]2CC(C[C@H]1[C@H]3[C@@H]2O3)OC(=O)[C@H](CO)C4=CC=CC=C4)CC5CC5'	470: 'C[N+]1([C@@H]2CC(C[C@H]1[C@H]3[C@@H]2O3)OC(=O)[C@H](CO)C4=CC=CC=C4)CC5CC5'	1723: 'C[N+]1([C@@H]2CC(C[C@H]1[C@H]3[C@@H]2O3)OC(=O)[C@H](CO)C4=CC=CC=C4)CC5CC5'}	'Value': {277: 1.12	470: 1.12	1723: 1.12000000085057}	'Source': {277: 'Lombardo'	470: 'Wenwen_Liu'	1723: 'Wenwen_Liu'}} 0.11332868568672194 21.156092171698806 18.028575944472298 0.0 1.0 34.641828136201966 2.6957407405356646 5.140383278680126 34.641828136201966 1.3323780052385372 4.277336527968137 3.6072421957618004 0.13874008445237693 2.238454990733402 1567.7367158258362 60.29756599330139 8.31289972101383 6.0 6.0 54.0 26.0 0.0 2.0 5.0 28.0 0.0 21.0 1.0 4.0 0.0 0.0 0.0 0.0 0.0 0.0 0.0 314.0 311…
215 215 Docetaxel 2.1 [(1S	2S	3R	4S	7R	9S	10S	12R	15S)-4-acetyloxy-1	9	12-trihydroxy-15-[(2R	3S)-2-hydroxy-3-[(2-methylpropan-2-yl)oxycarbonylamino]-3-phenylpropanoyl]oxy-10	14	17	17-tetramethyl-11-oxo-6-oxatetracyclo[11.3.1.03	10.04	7]heptadec-13-en-2-yl] benzoate 114915-20-7 CC(=O)OC12COC1CC(O)C1(C)C(=O)C(O)C3=C(C)C(OC(=O)C(O)C(NC(=O)OC(C)(C)C)c4ccccc4)CC(O)(C(OC(=O)c4ccccc4)C21)C3(C)C Vdd = L/Kg {'Name': {400: 'Docetaxel'}	'SMILE': {400: 'CC1=C2[C@H](C(=O)[C@@]3([C@H](C[C@@H]4[C@]([C@H]3[C@@H]([C@@](C2(C)C)(C[C@@H]1OC(=O)[C@@H]([C@H](C5=CC=CC=C5)NC(=O)OC(C)(C)C)O)O)OC(=O)C6=CC=CC=C6)(CO4)OC(=O)C)O)C)O'}	'Value': {400: 2.1}	'Source': {400: 'Lombardo'}} 0.7419373447293773 45.86409329644929 36.53148247404812 0.0 0.0 71.38084184987153 2.7272731436645974 5.454546287329195 71.38084184987153 1.2307041698253711 5.000399195749317 5.137917564992719 0.08858478560332274 3.394505771929324 13637.759733462153 235.13378850796815 11.278455593045766 12.0 12.0 111.0 58.0 0.0 2.0 15.0 53.0 0.0 43.0 1.0 14.0 0.0 0.0 0.0 0.0 0.0 0.0 0.0…
216 216 Beclabuvir 0.5 (8S	10R)-19-cyclohexyl-N-(dimethylsulfamoyl)-5-methoxy-10-(3-methyl-3	8-diazabicyclo[3.2.1]octane-8-carbonyl)-12-azapentacyclo[10.7.0.02	7.08	10.013	18]nonadeca-1(19)	2(7)	3	5	13(18)	14	16-heptaene-15-carboxamide 1532561-48-0 COc1ccc2c(c1)C1CC1(C(=O)N1C3CCC1CN(C)C3)Cn1c-2c(C2CCCCC2)c2ccc(C(=O)NS(=O)(=O)N(C)C)cc21 Vdd = L/Kg {'Name': {125: 'Beclabuvir'	2057: 'Beclabuvir'}	'SMILE': {125: 'CN1CC2CCC(C1)N2C(=O)[C@]34C[C@H]3C5=C(C=CC(=C5)OC)C6=C(C7=C(N6C4)C=C(C=C7)C(=O)NS(=O)(=O)N(C)C)C8CCCCC8'	2057: 'CN1CC2CCC(C1)N2C(=O)[C@]34C[C@H]3C5=C(C=CC(=C5)OC)C6=C(C7=C(N6C4)C=C(C=C7)C(=O)NS(=O)(=O)N(C)C)C8CCCCC8'}	'Value': {125: 0.5	2057: 0.5}	'Source': {125: 'Lombardo'	2057: 'Wenwen_Liu'}} -0.6931471805599453 38.33800226876083 29.51412007037498 0.0 1.0 61.62096506411737 2.71860751744515 5.13964937376875 61.620965064117364 1.311084363066327 4.835978892225885 4.969490582247847 0.1057338421754861 3.150879845029535 1647.2932518123068 35.04879259175121 8.954451275146448 15.0 16.0 92.0 47.0 0.0 2.0 11.0 45.0 0.0 36.0 5.0 5.0 1.0 0.0 0.0 0.0 0.0 0.0 0.0 610.4444444444…
217 217 Glibornuride 0.269999999950579 1-[(1S	2S	3R	4R)-3-hydroxy-4	7	7-trimethyl-2-bicyclo[2.2.1]heptanyl]-3-(4-methylphenyl)sulfonylurea 26944-48-9 Cc1ccc(S(=O)(=O)NC(=O)NC2C3CCC(C)(C2O)C3(C)C)cc1 Vdd = L/Kg {'Name': {559: 'Glibornuride'	1733: 'Glibornuride'}	'SMILE': {559: 'CC1=CC=C(C=C1)S(=O)(=O)NC(=O)N[C@H]2[C@H]3CC[C@@]([C@H]2O)(C3(C)C)C'	1733: 'CC1=CC=C(C=C1)S(=O)(=O)NC(=O)N[C@H]2[C@H]3CC[C@@]([C@H]2O)(C3(C)C)C'}	'Value': {559: 0.27	1733: 0.269999999901158}	'Source': {559: 'Lombardo'	1733: 'Wenwen_Liu'}} -1.309333320166803 19.854202359263326 17.291633091249235 0.0 0.0 30.167535781789642 2.6621368042282803 5.038892896152541 30.167535781789642 1.2067014312715856 4.168803802704801 3.4656813756902776 0.1386272550276111 2.159199990404744 1401.8184825339222 56.07273930135689 8.161816320711445 6.0 6.0 51.0 25.0 0.0 2.0 7.0 26.0 0.0 18.0 2.0 4.0 1.0 0.0 0.0 0.0 0.0 0.0 0.0 320.444444…
218 218 Vardenafil 3.0 2-[2-ethoxy-5-(4-ethylpiperazin-1-yl)sulfonylphenyl]-5-methyl-7-propyl-3H-imidazo[5	1-f][1	2	4]triazin-4-one 1189685-70-8 CCCc1nc(C)c2c(=O)[nH]c(-c3cc(S(=O)(=O)N4CCN(CC)CC4)ccc3OCC)nn12 Vdd = L/Kg {'Name': {1250: 'Vardenafil'	1693: 'Vardenafil'}	'SMILE': {1250: 'CCCC1=NC(=C2N1N=C(NC2=O)C3=C(C=CC(=C3)S(=O)(=O)N4CCN(CC4)CC)OCC)C'	1693: 'CCCC1=NC(=C2N1N=C(NC2=O)C3=C(C=CC(=C3)S(=O)(=O)N4CCN(CC4)CC)OCC)C'}	'Value': {1250: 3.0	1693: 3.0}	'Source': {1250: 'Lombardo'	1693: 'Wenwen_Liu'}} 1.0986122886681098 26.333707947823815 20.82882334865935 0.0 1.0 43.376345716190066 2.525255844282166 5.006945123158134 43.376345716190066 1.27577487400559 4.4580056512850215 4.812853668752498 0.14155451966919114 2.795065618146698 440.3444855722698 12.951308399184406 7.311332773966218 15.0 16.0 66.0 34.0 0.0 0.0 11.0 32.0 0.0 23.0 6.0 4.0 1.0 0.0 0.0 0.0 0.0 0.0 0.0 476.444444…
219 219 Epiroprim 2.5 5-[(3	5-diethoxy-4-pyrrol-1-ylphenyl)methyl]pyrimidine-2	4-diamine 73090-70-7 CCOc1cc(Cc2cnc(N)nc2N)cc(OCC)c1-n1cccc1 Vdd = L/Kg {'Name': {443: 'Epiroprim'	1241: 'Epiroprim'}	'SMILE': {443: 'CCOC1=CC(=CC(=C1N2C=CC=C2)OCC)CC3=CN=C(N=C3N)N'	1241: 'CCOC1=CC(=CC(=C1N2C=CC=C2)OCC)CC3=CN=C(N=C3N)N'}	'Value': {443: 2.5	1241: 2.5}	'Source': {443: 'Lombardo'	1241: 'Wenwen_Liu'}} 0.9162907318741551 19.856009014626167 16.657449305133678 0.0 0.0 33.091471147472554 2.446362347028905 4.873967022055385 33.091471147472554 1.272748890287406 4.1772194362055926 4.266207547131929 0.16408490565892034 2.406236715353988 226.50925982299762 8.71189460857683 6.37829727133561 17.0 17.0 49.0 26.0 0.0 0.0 7.0 23.0 0.0 19.0 5.0 2.0 0.0 0.0 0.0 0.0 0.0 0.0 0.0 354.0 376.0…
220 220 Netupitant 5.54 2-[3	5-bis(trifluoromethyl)phenyl]-N	2-dimethyl-N-[4-(2-methylphenyl)-6-(4-methylpiperazin-1-yl)pyridin-3-yl]propanamide 290297-26-6 Cc1ccccc1-c1cc(N2CCN(C)CC2)ncc1N(C)C(=O)C(C)(C)c1cc(C(F)(F)F)cc(C(F)(F)F)c1 Vdd = L/Kg {'Name': {838: 'Netupitant'	2272: 'Netupitant'}	'SMILE': {838: 'CC1=CC=CC=C1C2=CC(=NC=C2N(C)C(=O)C(C)(C)C3=CC(=CC(=C3)C(F)(F)F)C(F)(F)F)N4CCN(CC4)C'	2272: 'CC1=CC=CC=C1C2=CC(=NC=C2N(C)C(=O)C(C)(C)C3=CC(=CC(=C3)C(F)(F)F)C(F)(F)F)N4CCN(CC4)C'}	'Value': {838: 5.54	2272: 5.54}	'Source': {838: 'Lombardo'	2272: 'Wenwen_Liu'}} 1.7119945007591926 32.332527637562066 25.71604235505883 0.0 1.0 50.28744997393589 2.507110214364942 5.014220428729884 50.28744997393589 1.2265231700959973 4.641330147066709 5.424469270945481 0.13230412855964588 3.1019070381106313 448.8396731298474 10.947309100727987 7.517652722251265 18.0 18.0 73.0 41.0 0.0 0.0 11.0 32.0 0.0 30.0 4.0 1.0 0.0 0.0 6.0 0.0 0.0 0.0 6.0 724.0 628.…
221 221 Bortezomib 10.0 [(1R)-3-methyl-1-[[(2S)-3-phenyl-2-(pyrazine-2-carbonylamino)propanoyl]amino]butyl]boronic acid 1610526-91-4 CC(C)CC(NC(=O)C(Cc1ccccc1)NC(=O)c1cnccn1)B(O)O Vdd = L/Kg {'Name': {154: 'Bortezomib'	26: 'Bortezomib'	1768: 'Bortezomib'}	'SMILE': {154: 'B([C@H](CC(C)C)NC(=O)[C@H](CC1=CC=CC=C1)NC(=O)C2=NC=CN=C2)(O)O'	26: 'B([C@H](CC(C)C)NC(=O)[C@H](CC1=CC=CC=C1)NC(=O)C2=NC=CN=C2)(O)O'	1768: 'B([C@H](CC(C)C)NC(=O)[C@H](CC1=CC=CC=C1)NC(=O)C2=NC=CN=C2)(O)O'}	'Value': {154: 10.0	26: 10.0	1768: 10.0}	'Source': {154: 'Lombardo'	26: 'Wenwen_Liu'	1768: 'Wenwen_Liu'}} 2.302585092994046 21.04111510929731 17.9183858385317 0.0 0.0 34.6972159508549 2.325186223740615 4.650372447481232 34.6972159508549 1.2391862839591035 4.221055026977368 4.656540003214921 0.1663050001148186 2.5678921009570597 199.57210541931556 7.127575193546984 6.325795018884005 12.0 12.0 53.0 28.0 0.0 0.0 9.0 25.0 1.0 19.0 4.0 4.0 0.0 0.0 0.0 0.0 0.0 0.0 0.0 386.0 349.0 471.0…
222 222 Ganciclovir 1.0 2-amino-9-(1	3-dihydroxypropan-2-yloxymethyl)-1H-purin-6-one 82410-32-0 Nc1nc2c(ncn2COC(CO)CO)c(=O)[nH]1 Vdd = L/Kg {'Name': {543: 'Ganciclovir'	1293: 'Ganciclovir'}	'SMILE': {543: 'C1=NC2=C(N1COC(CO)CO)N=C(NC2=O)N'	1293: 'C1=NC2=C(N1COC(CO)CO)N=C(NC2=O)N'}	'Value': {543: 1.0	1293: 1.0}	'Source': {543: 'Lombardo'	1293: 'Wenwen_Liu'}} 0.0 13.53248809846712 12.166538978759263 0.0 0.0 22.53111915145506 2.4506090541348255 4.787730605002168 22.531119151455062 1.2517288417475034 3.8065227346254478 3.5055019887683763 0.194750110487132 1.8421203958948642 192.99582168960393 10.721990093866886 5.850455204295992 9.0 10.0 31.0 18.0 0.0 0.0 9.0 13.0 0.0 9.0 5.0 4.0 0.0 0.0 0.0 0.0 0.0 0.0 0.0 316.0 282.0 421.0 439.0 3…
223 223 10.9647819614319 [(3S	7S)-10-hydroxy-8-azatricyclo[5.3.1.03	8]undecan-5-yl] 1H-indole-3-carboxylate CHEMBL3037806 O=C(OC1CC2CC3CC(C1)N2CC3O)c1c[nH]c2ccccc12 Vdd = L/Kg {'Name': {825: nan}	'SMILE': {825: 'C1[C@H]2CC(C[C@H]3N2CC(C1C3)O)OC(=O)C4=CNC5=CC=CC=C54'}	'Value': {825: 10.9647819614319}	'Source': {825: 'Wenwen_Liu'}} 2.3946884967138122 19.77512878558641 14.803335001838692 0.0 1.0 32.189187009257694 2.520070642519674 5.037405908609744 32.189187009257694 1.3412161253857373 4.160873194230564 4.1001398118535 0.1708391588272292 2.2864898109348286 267.9631194931923 11.165129978883014 6.466318094563733 9.0 10.0 46.0 24.0 0.0 4.0 5.0 22.0 0.0 19.0 2.0 3.0 0.0 0.0 0.0 0.0 0.0 0.0 0.0 312…
224 224 Nalbuphine 4.6 (4R	4aS	7S	7aR	12bS)-3-(cyclobutylmethyl)-1	2	4	5	6	7	7a	13-octahydro-4	12-methanobenzofuro[3	2-e]isoquinoline-4a	7	9-triol 20594-83-6 Oc1ccc2c3c1OC1C(O)CCC4(O)C(C2)N(CC2CCC2)CCC314 Vdd = L/Kg {'Name': {814: 'Nalbuphine'	1445: 'Nalbuphine'	1905: 'Nalbuphine'}	'SMILE': {814: 'C1CC(C1)CN2CC[C@]34[C@@H]5[C@H](CC[C@]3([C@H]2CC6=C4C(=C(C=C6)O)O5)O)O'	1445: 'C1CC(C1)CN2CC[C@]34[C@@H]5[C@H](CC[C@]3([C@H]2CC6=C4C(=C(C=C6)O)O5)O)O'	1905: 'C1CC(C1)CN2CC[C@]34[C@@H]5[C@H](CC[C@]3([C@H]2CC6=C4C(=C(C=C6)O)O5)O)O'}	'Value': {814: 4.6	1445: 4.6	1905: 4.6}	'Source': {814: 'Lombardo'	1445: 'Wenwen_Liu'	1905: 'Wenwen_Liu'}} 1.5260563034950492 21.81624485031713 16.4967587944872 0.0 1.0 34.22824245181463 2.7509556674250124 5.430819795209457 34.22824245181462 1.3164708635313316 4.2742037272603834 4.286552407184615 0.16486740027633134 2.4109942201909966 328.77838456305244 12.645322483194324 6.750895365668457 6.0 6.0 53.0 26.0 1.0 2.0 5.0 27.0 0.0 21.0 1.0 4.0 0.0 0.0 0.0 0.0 0.0 0.0 0.0 322.0 348.0 …
225 225 Ceftaroline fosamil 0.53 (6R	7R)-7-[[(2Z)-2-ethoxyimino-2-[5-(phosphonoamino)-1	2	4-thiadiazol-3-yl]acetyl]amino]-3-[[4-(1-methylpyridin-1-ium-4-yl)-1	3-thiazol-2-yl]sulfanyl]-8-oxo-5-thia-1-azabicyclo[4.2.0]oct-2-ene-2-carboxylate 229016-73-3 CCON=C(C(=O)NC1C(=O)N2C(C(=O)[O-])=C(Sc3nc(-c4cc[n+](C)cc4)cs3)CSC12)c1nsc(NP(=O)(O)O)n1 Vdd = L/Kg {'Name': {233: 'Ceftaroline fosamil'	47: 'Ceftaroline fosamil'	2095: 'Ceftaroline fosamil'}	'SMILE': {233: 'CCO/N=C(/C1=NSC(=N1)NP(=O)(O)O)\\C(=O)N[C@H]2[C@@H]3N(C2=O)C(=C(CS3)SC4=NC(=CS4)C5=CC=[N+](C=C5)C)C(=O)[O-]'	47: 'CCO/N=C(/C1=NSC(=N1)NP(=O)(O)O)\\C(=O)N[C@H]2[C@@H]3N(C2=O)C(=C(CS3)SC4=NC(=CS4)C5=CC=[N+](C=C5)C)C(=O)[O-]'	2095: 'CCO/N=C(/C1=NSC(=N1)NP(=O)(O)O)\\C(=O)N[C@H]2[C@@H]3N(C2=O)C(=C(CS3)SC4=NC(=CS4)C5=CC=[N+](C=C5)C)C(=O)[O-]'}	'Value': {233: 0.53	47: 0.53	2095: 0.53}	'Source': {233: 'Lombardo'	47: 'Wenwen_Liu'	2095: 'Wenwen_Liu'}} -0.6348782724359694 33.85332243706847 25.512013684780502 3.0 1.0 53.950101347961514 2.577724803532962 5.153042975304928 53.950101347961514 1.2546535197200352 4.697967914559246 4.214291067709 0.09800676901648839 2.897096407293001 1932.4678221031609 44.94111214193397 9.025168152105602 16.0 16.0 64.0 43.0 0.0 0.0 21.0 21.0 0.0 22.0 8.0 8.0 4.0 1.0 0.0 0.0 0.0 0.0 0.0 703.0864197…
226 226 Ifenprodil 18.99 4-[(1S	2S)-2-(4-benzylpiperidin-1-yl)-1-hydroxypropyl]phenol|4-[2-(4-benzylpiperidin-1-yl)-1-hydroxypropyl]phenol CC(C(O)c1ccc(O)cc1)N1CCC(Cc2ccccc2)CC1 Vdd = L/Kg {'Name': {608: 'Ifenprodil'	572: nan	2200: 'Ifenprodil'}	'SMILE': {608: 'CC(C(C1=CC=C(C=C1)O)O)N2CCC(CC2)CC3=CC=CC=C3'	572: 'C[C@@H]([C@H](C1=CC=C(C=C1)O)O)N2CCC(CC2)CC3=CC=CC=C3'	2200: 'CC(C(C1=CC=C(C=C1)O)O)N2CCC(CC2)CC3=CC=CC=C3'}	'Value': {608: 18.99	572: 18.99	2200: 18.99}	'Source': {608: 'Lombardo'	572: 'Wenwen_Liu'	2200: 'Wenwen_Liu'}} 2.9439125248241944 18.59162536651413 14.111774235843125 0.0 1.0 31.34078876896413 2.358294471182264 4.7165889423645275 31.34078876896413 1.3058661987068387 4.099278010351015 4.3281152630331405 0.18033813595971418 2.340600910482722 190.04901767931224 7.918709069971343 6.122750764027114 12.0 12.0 51.0 24.0 0.0 0.0 3.0 27.0 0.0 21.0 1.0 2.0 0.0 0.0 0.0 0.0 0.0 0.0 0.0 252.0 254.…
227 227 Rosuvastatin 1.7 (E	3R	5S)-7-[4-(4-fluorophenyl)-2-[methyl(methylsulfonyl)amino]-6-propan-2-ylpyrimidin-5-yl]-3	5-dihydroxyhept-6-enoic acid|(Z	3R	5S)-7-[4-(4-fluorophenyl)-2-[methyl(methylsulfonyl)amino]-6-propan-2-ylpyrimidin-5-yl]-3	5-dihydroxyhept-6-enoic acid CC(C)c1nc(N(C)S(C)(=O)=O)nc(-c2ccc(F)cc2)c1C=CC(O)CC(O)CC(=O)O Vdd = L/Kg {'Name': {1056: 'Rosuvastatin'	210: 'Rosuvastatin'	345: nan	705: nan	1945: 'Rosuvastatin'}	'SMILE': {1056: 'CC(C)C1=NC(=NC(=C1/C=C/[C@H](C[C@H](CC(=O)O)O)O)C2=CC=C(C=C2)F)N(C)S(=O)(=O)C'	210: 'CC(C)C1=NC(=NC(=C1/C=C/[C@H](C[C@H](CC(=O)O)O)O)C2=CC=C(C=C2)F)N(C)S(=O)(=O)C'	345: 'CC(C)C1=NC(=NC(=C1/C=C/[C@H](C[C@H](CC(=O)O)O)O)C2=CC=C(C=C2)F)N(C)S(=O)(=O)C'	705: 'CC(C)C1=NC(=NC(=C1/C=C\\[C@H](C[C@H](CC(=O)O)O)O)C2=CC=C(C=C2)F)N(C)S(=O)(=O)C'	1945: 'CC(C)C1=NC(=NC(=C1/C=C/[C@H](C[C@H](CC(=O)O)O)O)C2=CC=C(C=C2)F)N(C)S(=O)(=O)C'}	'Value': {1056: 1.7	210: 1.7	345: 1.7	705: 1.7	1945: 1.7}	'Source': {1056: 'Lombardo'	210: 'Wenwen_Liu'	345: 'Wenwen_Liu'	705: 'Wenwen_Liu'	1945: 'Wenwen_Liu'}} 0.5306282510621704 25.12969469664766 21.074705311836908 1.0 0.0 38.9618096850772 2.4721172578381485 4.944234515676296 38.9618096850772 1.1806608995477939 4.392292784294876 4.4384365642292805 0.13449807770391758 2.684224657732356 870.8107664849521 26.388205044998546 7.96334716165735 12.0 12.0 61.0 33.0 0.0 0.0 11.0 28.0 0.0 22.0 3.0 6.0 1.0 0.0 1.0 0.0 0.0 0.0 1.0 512.44444444…
228 228 AZD4877 6.74 N-(3-aminopropyl)-N-[(1S)-1-(5-benzyl-3-methyl-4-oxo-[1	2]thiazolo[5	4-d]pyrimidin-6-yl)-2-methylpropyl]-4-methylbenzamide|N-(3-aminopropyl)-N-[1-(5-benzyl-3-methyl-4-oxo-[1	2]thiazolo[5	4-d]pyrimidin-6-yl)-2-methylpropyl]-4-methylbenzamide Cc1ccc(C(=O)N(CCCN)C(c2nc3snc(C)c3c(=O)n2Cc2ccccc2)C(C)C)cc1 Vdd = L/Kg {'Name': {111: 'AZD4877'	401: nan	1082: 'AZD4877'}	'SMILE': {111: 'CC1=CC=C(C=C1)C(=O)N(CCCN)C(C2=NC3=C(C(=NS3)C)C(=O)N2CC4=CC=CC=C4)C(C)C'	401: 'CC1=CC=C(C=C1)C(=O)N(CCCN)[C@H](C2=NC3=C(C(=NS3)C)C(=O)N2CC4=CC=CC=C4)C(C)C'	1082: 'CC1=CC=C(C=C1)C(=O)N(CCCN)C(C2=NC3=C(C(=NS3)C)C(=O)N2CC4=CC=CC=C4)C(C)C'}	'Value': {111: 6.74	401: 6.74	1082: 6.74}	'Source': {111: 'Lombardo'	401: 'Wenwen_Liu'	1082: 'Wenwen_Liu'}} 1.9080599249242156 27.829102119523608 23.053633473461982 0.0 1.0 46.19683951336582 2.5320037121123087 5.024394530646738 46.19683951336582 1.2832455420379396 4.50675173469762 4.639052399369675 0.12886256664915763 2.8154439665698345 577.461519146785 16.04059775407736 7.639575652125841 21.0 22.0 69.0 36.0 0.0 0.0 8.0 33.0 0.0 28.0 5.0 2.0 1.0 0.0 0.0 0.0 0.0 0.0 0.0 444.44444444…
229 229 Nortilidine 2.5 ethyl (1R	2S)-2-(methylamino)-1-phenylcyclohex-3-ene-1-carboxylate 38677-94-0 CCOC(=O)C1(c2ccccc2)CCC=CC1NC Vdd = L/Kg {'Name': {857: 'Nortilidine'	270: 'Nortilidine'	1473: 'Nortilidine'	2276: 'Nortilidine'}	'SMILE': {857: 'CCOC(=O)[C@]1(CCC=C[C@@H]1NC)C2=CC=CC=C2'	270: 'CCOC(=O)[C@]1(CCC=C[C@@H]1NC)C2=CC=CC=C2'	1473: 'CCOC(=O)[C@]1(CCC=C[C@@H]1NC)C2=CC=CC=C2'	2276: 'CCOC(=O)[C@]1(CCC=C[C@@H]1NC)C2=CC=CC=C2'}	'Value': {857: 2.5	270: 2.5	1473: 2.5	2276: 2.5}	'Source': {857: 'Lombardo'	270: 'Wenwen_Liu'	1473: 'Wenwen_Liu'	2276: 'Wenwen_Liu'}} 0.9162907318741551 14.066696753016199 12.821264824464363 0.0 1.0 24.64509910341983 2.507665567970666 5.0153311359413335 24.64509910341983 1.2971104791273596 3.8554174091753444 3.692685040292026 0.1943518442258961 1.9482077328092706 124.39671385549558 6.547195466078715 5.465329650175959 6.0 6.0 40.0 19.0 0.0 0.0 3.0 21.0 0.0 16.0 1.0 2.0 0.0 0.0 0.0 0.0 0.0 0.0 0.0 222.0 218.0…
230 230 Hydroxydihydroquinidine	3(S)- 6.786943251306603 (3S)-3-ethyl-6-[hydroxy-(6-methoxyquinolin-4-yl)methyl]-1-azabicyclo[2.2.2]octan-3-ol|(3S	4S	6R)-3-ethyl-6-[(S)-hydroxy-(6-methoxyquinolin-4-yl)methyl]-1-azabicyclo[2.2.2]octan-3-ol 85405-59-0|CHEMBL1614642 CCC1(O)CN2CCC1CC2C(O)c1ccnc2ccc(OC)cc12 Vdd = L/Kg {'Name': {590: 'Hydroxydihydroquinidine	3(S)-'	792: nan	1320: 'Hydroxydihydroquinidine	3(S)-'	2197: 'Hydroxydihydroquinidine	3(S)-'}	'SMILE': {590: 'CC[C@]1(CN2CC[C@H]1C[C@@H]2[C@H](C3=C4C=C(C=CC4=NC=C3)OC)O)O'	792: 'CC[C@]1(CN2CCC1CC2C(C3=C4C=C(C=CC4=NC=C3)OC)O)O'	1320: 'CC[C@]1(CN2CC[C@H]1C[C@@H]2[C@H](C3=C4C=C(C=CC4=NC=C3)OC)O)O'	2197: 'CC[C@]1(CN2CC[C@H]1C[C@@H]2[C@H](C3=C4C=C(C=CC4=NC=C3)OC)O)O'}	'Value': {590: 6.8	792: 6.76082975391982	1320: 6.79999999999999	2197: 6.8}	'Source': {590: 'Lombardo'	792: 'Wenwen_Liu'	1320: 'Wenwen_Liu'	2197: 'Wenwen_Liu'}} 1.915000656305584 19.80348816614436 15.620677837678533 0.0 1.0 33.288824179351 2.5315337987778617 5.063067597555723 33.288824179351 1.33155296717404 4.175298266350861 4.317520111625892 0.17270080446503566 2.378971921066656 221.77053998075328 8.870821599230132 6.317933975519475 10.0 11.0 51.0 25.0 0.0 2.0 5.0 26.0 0.0 20.0 2.0 3.0 0.0 0.0 0.0 0.0 0.0 0.0 0.0 310.0 318.0 462.0 …
231 231 Imipramine N-oxide 1.9 3-(5	6-dihydrobenzo[b][1]benzazepin-11-yl)-N	N-dimethylpropan-1-amine oxide 6829-98-7 C[N+](C)([O-])CCCN1c2ccccc2CCc2ccccc21 Vdd = L/Kg {'Name': {617: 'Imipramine N-oxide'	1339: 'Imipramine N-oxide'}	'SMILE': {617: 'C[N+](C)(CCCN1C2=CC=CC=C2CCC3=CC=CC=C31)[O-]'	1339: 'C[N+](C)(CCCN1C2=CC=CC=C2CCC3=CC=CC=C31)[O-]'}	'Value': {617: 1.9	1339: 1.9}	'Source': {617: 'Lombardo'	1339: 'Wenwen_Liu'}} 0.6418538861723947 17.285558158191296 13.903814525730953 0.0 1.0 28.12624529928708 2.448429020613298 4.82558527503019 28.12624529928708 1.27846569542214 4.024389129878529 4.005437977041178 0.18206536259278083 2.176110292468831 201.91747982227395 9.178067264648815 6.096316458568874 12.0 12.0 46.0 22.0 0.0 0.0 3.0 24.0 0.0 19.0 2.0 1.0 0.0 0.0 0.0 0.0 0.0 0.0 0.0 248.0 256.0 33…
232 232 Pralidoxime 0.8 (NE)-N-[(1-methylpyridin-1-ium-2-yl)methylidene]hydroxylamine;chloride 14018-50-9 C[n+]1ccccc1C=NO Vdd = L/Kg {'Name': {968: 'Pralidoxime'	1529: 'Pralidoxime'}	'SMILE': {968: 'C[N+]1=CC=CC=C1/C=N/O.[Cl-]'	1529: 'C[N+]1=CC=CC=C1/C=N/O.[Cl-]'}	'Value': {968: 0.8	1529: 0.8}	'Source': {968: 'Lombardo'	1529: 'Wenwen_Liu'}} -0.22314355131420968 7.140017497086775 6.833492401971764 0.0 1.0 12.527714755699222 2.2309942684764508 4.461988536952902 12.52771475569922 1.252771475569922 3.188912071692376 2.9234834237952354 0.29234834237952356 1.0727758586312763 36.642483235127116 3.6642483235127115 3.6012083113938576 6.0 6.0 19.0 10.0 0.0 0.0 3.0 9.0 0.0 7.0 2.0 1.0 0.0 0.0 0.0 0.0 0.0 0.0 0.0 128.0 123.…
233 233 Baclofen 0.6500000000000006 4-amino-3-(4-chlorophenyl)butanoic acid 1134-47-0 NCC(CC(=O)O)c1ccc(Cl)cc1 Vdd = L/Kg {'Name': {117: 'Baclofen'	18: 'Baclofen'	2053: 'Baclofen'}	'SMILE': {117: 'C1=CC(=CC=C1C(CC(=O)O)CN)Cl'	18: 'C1=CC(=CC=C1C(CC(=O)O)CN)Cl'	2053: 'C1=CC(=CC=C1C(CC(=O)O)CN)Cl'}	'Value': {117: 0.65	18: 0.650000000000001	2053: 0.65}	'Source': {117: 'Lombardo'	18: 'Wenwen_Liu'	2053: 'Wenwen_Liu'}} -0.4307829160924534 10.187224221315322 9.482134723505721 1.0 1.0 16.90541022379521 2.283488503009711 4.566977006019423 16.90541022379521 1.207529301699658 3.5206543923153406 3.387310526106076 0.2419507518647197 1.5565084880098907 60.61575588500114 4.329696848928653 4.441027094005161 6.0 6.0 26.0 14.0 0.0 0.0 4.0 12.0 0.0 10.0 1.0 2.0 0.0 0.0 0.0 1.0 0.0 0.0 1.0 171.6049382716…
234 234 Clodronate 0.88 [dichloro(phosphono)methyl]phosphonic acid 10596-23-3 O=P(O)(O)C(Cl)(Cl)P(=O)(O)O Vdd = L/Kg {'Name': {292: 'Clodronate'	1165: 'Clodronate'}	'SMILE': {292: 'C(P(=O)(O)O)(P(=O)(O)O)(Cl)Cl'	1165: 'C(P(=O)(O)O)(P(=O)(O)O)(Cl)Cl'}	'Value': {292: 0.88	1165: 0.88}	'Source': {292: 'Lombardo'	1165: 'Wenwen_Liu'}} -0.12783337150988489 8.152948101667098 8.723359803431793 4.0 0.0 10.36308110070411 2.4494897427831774 4.898979485566355 10.36308110070411 0.9420982818821918 3.2803128777834534 2.984808459015375 0.2713462235468523 1.1888457567560016 30.753724938234324 2.7957931762031203 3.5213213029231967 0.0 0.0 15.0 11.0 0.0 0.0 10.0 4.0 0.0 1.0 0.0 6.0 0.0 2.0 0.0 2.0 0.0 0.0 2.0 189.827160…
235 235 Talniflumate 0.12 (3-oxo-1H-2-benzofuran-1-yl) 2-[3-(trifluoromethyl)anilino]pyridine-3-carboxylate 66898-62-2 O=C1OC(OC(=O)c2cccnc2Nc2cccc(C(F)(F)F)c2)c2ccccc21 Vdd = L/Kg {'Name': {836: 'Talniflumate'}	'SMILE': {836: 'C1=CC=C2C(=C1)C(OC2=O)OC(=O)C3=C(N=CC=C3)NC4=CC=CC(=C4)C(F)(F)F'}	'Value': {836: 0.12}	'Source': {836: 'Wenwen_Liu'}} -2.120263536200091 23.76624911701405 18.604991550599962 0.0 0.0 38.33327626070773 2.458026574076136 4.840109889611857 38.333276260707734 1.2777758753569244 4.339863852600904 4.268396923817317 0.14227989746057723 2.5498506177405855 419.0360183871607 13.967867279572024 7.136569167633517 18.0 18.0 43.0 30.0 0.0 0.0 9.0 13.0 0.0 21.0 2.0 4.0 0.0 0.0 3.0 0.0 0.0 0.0 3.0 …
236 236 Actisomide 0.58 (4R	4aR)-4-[2-[di(propan-2-yl)amino]ethyl]-1-methyl-4-phenyl-5	6	7	8-tetrahydro-4aH-pyrido[1	2-c]pyrimidin-3-one 96914-39-5 CC1=NC(=O)C(CCN(C(C)C)C(C)C)(c2ccccc2)C2CCCCN12 Vdd = L/Kg {'Name': {27: 'Actisomide'	1033: 'Actisomide'	2022: 'Actisomide'}	'SMILE': {27: 'CC1=NC(=O)[C@]([C@@H]2N1CCCC2)(CCN(C(C)C)C(C)C)C3=CC=CC=C3'	1033: 'CC1=NC(=O)[C@]([C@@H]2N1CCCC2)(CCN(C(C)C)C(C)C)C3=CC=CC=C3'	2022: 'CC1=NC(=O)[C@]([C@@H]2N1CCCC2)(CCN(C(C)C)C(C)C)C3=CC=CC=C3'}	'Value': {27: 0.58	1033: 0.58	2022: 0.58}	'Source': {27: 'Lombardo'	1033: 'Wenwen_Liu'	2022: 'Wenwen_Liu'}} -0.544727175441672 20.81584632432149 17.721830954510253 0.0 3.0 34.10749772293761 2.5727300924344383 5.145460184868876 34.10749772293761 1.2632406564050966 4.220922816298332 4.132921773787005 0.1530711768069261 2.4122363811376752 307.6665376857624 11.395056951324534 6.722268299622065 6.0 6.0 62.0 27.0 0.0 0.0 4.0 35.0 0.0 23.0 3.0 1.0 0.0 0.0 0.0 0.0 0.0 0.0 0.0 276.0 299.0 4…
237 237 Cefbuperazone 0.19 (6R	7S)-7-[[(2R	3S)-2-[(4-ethyl-2	3-dioxopiperazine-1-carbonyl)amino]-3-hydroxybutanoyl]amino]-7-methoxy-3-[(1-methyltetrazol-5-yl)sulfanylmethyl]-8-oxo-5-thia-1-azabicyclo[4.2.0]oct-2-ene-2-carboxylic acid 76610-84-9 CCN1CCN(C(=O)NC(C(=O)NC2(OC)C(=O)N3C(C(=O)O)=C(CSc4nnnn4C)CSC32)C(C)O)C(=O)C1=O Vdd = L/Kg {'Name': {209: 'Cefbuperazone'	2083: 'Cefbuperazone'}	'SMILE': {209: 'CCN1CCN(C(=O)C1=O)C(=O)N[C@H]([C@H](C)O)C(=O)N[C@]2([C@@H]3N(C2=O)C(=C(CS3)CSC4=NN=NN4C)C(=O)O)OC'	2083: 'CCN1CCN(C(=O)C1=O)C(=O)N[C@H]([C@H](C)O)C(=O)N[C@]2([C@@H]3N(C2=O)C(=C(CS3)CSC4=NN=NN4C)C(=O)O)OC'}	'Value': {209: 0.19	2083: 0.19}	'Source': {209: 'Lombardo'	2083: 'Wenwen_Liu'}} -1.6607312068216509 32.30520266293056 26.45750185395325 3.0 0.0 52.731122636004535 2.6481451766407025 5.296166786961223 52.731122636004535 1.25550291990487 4.665098215790285 4.000970860041791 0.09526121095337599 2.821621571969138 3046.9310001719073 72.54597619456922 9.456974658850234 5.0 5.0 71.0 42.0 0.0 0.0 20.0 29.0 0.0 22.0 9.0 9.0 2.0 0.0 0.0 0.0 0.0 0.0 0.0 720.88888888…
238 238 Tamsulosin 0.21 5-[(2R)-2-[2-(2-ethoxyphenoxy)ethylamino]propyl]-2-methoxybenzenesulfonamide 106133-20-4 CCOc1ccccc1OCCNC(C)Cc1ccc(OC)c(S(N)(=O)=O)c1 Vdd = L/Kg {'Name': {1122: 'Tamsulosin'	1618: 'Tamsulosin'	1958: 'Tamsulosin'}	'SMILE': {1122: 'CCOC1=CC=CC=C1OCCN[C@H](C)CC2=CC(=C(C=C2)OC)S(=O)(=O)N'	1618: 'CCOC1=CC=CC=C1OCCN[C@H](C)CC2=CC(=C(C=C2)OC)S(=O)(=O)N'	1958: 'CCOC1=CC=CC=C1OCCN[C@H](C)CC2=CC(=C(C=C2)OC)S(=O)(=O)N'}	'Value': {1122: 0.21	1618: 0.21	1958: 0.21}	'Source': {1122: 'Lombardo'	1618: 'Wenwen_Liu'	1958: 'Wenwen_Liu'}} -1.5606477482646686 20.949752536086326 16.773859702070272 0.0 1.0 34.47588403820405 2.3955895498316098 4.7911790996632195 34.47588403820405 1.2312815727930018 4.224651358655105 3.669490663991755 0.13105323799970553 2.3296722859628223 1756.158782414656 62.71995651480914 8.500503610075716 12.0 12.0 56.0 28.0 0.0 0.0 8.0 28.0 0.0 20.0 2.0 5.0 1.0 0.0 0.0 0.0 0.0 0.0 0.0 376.4444…
239 239 Rocuronium 0.21 C=CC[N+]1(C2CC3C4CCC5CC(O)C(N6CCOCC6)CC5(C)C4CCC3(C)C2OC(C)=O)CCCC1 Vdd = L/Kg {'Name': {1044: 'Rocuronium'	699: nan	1576: 'Rocuronium'	1942: 'Rocuronium'}	'SMILE': {1044: 'CC(=O)O[C@H]1[C@H](C[C@@H]2[C@@]1(CC[C@H]3[C@H]2CC[C@@H]4[C@@]3(C[C@@H]([C@H](C4)O)N5CCOCC5)C)C)[N+]6(CCCC6)CC=C'	699: 'CC(=O)O[C@H]1[C@H](C[C@@H]2[C@@]1(CC[C@H]3[C@H]2CC[C@@H]4[C@]3(C[C@H]([C@H](C4)O)N5CCOCC5)C)C)[N+]6(CCCC6)CC=C'	1576: 'CC(=O)O[C@H]1[C@H](C[C@@H]2[C@@]1(CC[C@H]3[C@H]2CC[C@@H]4[C@@]3(C[C@@H]([C@H](C4)O)N5CCOCC5)C)C)[N+]6(CCCC6)CC=C'	1942: 'CC(=O)O[C@H]1[C@H](C[C@@H]2[C@@]1(CC[C@H]3[C@H]2CC[C@@H]4[C@@]3(C[C@@H]([C@H](C4)O)N5CCOCC5)C)C)[N+]6(CCCC6)CC=C'}	'Value': {1044: 0.21	699: 0.21	1576: 0.21	1942: 0.21}	'Source': {1044: 'Lombardo'	699: 'Wenwen_Liu'	1576: 'Wenwen_Liu'	1942: 'Wenwen_Liu'}} -1.5606477482646686 30.54134987874823 23.387831673809536 0.0 2.0 49.55284523231196 2.6612708858954273 5.252897862192675 49.55284523231196 1.304022242955578 4.602499424317924 4.975057966811468 0.130922578073986 2.939438088895412 601.1051027558037 15.818555335679045 7.733770865771209 0.0 0.0 91.0 38.0 0.0 0.0 6.0 53.0 0.0 32.0 2.0 4.0 0.0 0.0 0.0 0.0 0.0 0.0 0.0 374.0 376.0 543…
240 240 Napsagatran 0.36 2-[[(2S)-4-[[(3S)-1-carbamimidoylpiperidin-3-yl]methylamino]-2-(naphthalen-2-ylsulfonylamino)-4-oxobutanoyl]-cyclopropylamino]acetic acid 154397-77-0 N=C(N)N1CCCC(CNC(=O)CC(NS(=O)(=O)c2ccc3ccccc3c2)C(=O)N(CC(=O)O)C2CC2)C1 Vdd = L/Kg {'Name': {820: 'Napsagatran'	163: 'Napsagatran'	1909: 'Napsagatran'}	'SMILE': {820: 'C1C[C@H](CN(C1)C(=N)N)CNC(=O)C[C@@H](C(=O)N(CC(=O)O)C2CC2)NS(=O)(=O)C3=CC4=CC=CC=C4C=C3'	163: 'C1C[C@H](CN(C1)C(=N)N)CNC(=O)C[C@@H](C(=O)N(CC(=O)O)C2CC2)NS(=O)(=O)C3=CC4=CC=CC=C4C=C3'	1909: 'C1C[C@H](CN(C1)C(=N)N)CNC(=O)C[C@@H](C(=O)N(CC(=O)O)C2CC2)NS(=O)(=O)C3=CC4=CC=CC=C4C=C3'}	'Value': {820: 0.36	163: 0.36	1909: 0.36}	'Source': {820: 'Lombardo'	163: 'Wenwen_Liu'	1909: 'Wenwen_Liu'}} -1.0216512475319814 30.408850724059793 23.88974276736463 1.0 3.0 49.36175413939961 2.450484516137826 4.883466802143144 49.36175413939961 1.265686003574349 4.596593661269967 4.949768158805151 0.12691713227705514 2.9603172920143117 1099.4684892095424 28.191499723321602 8.363558703519681 10.0 11.0 73.0 39.0 0.0 0.0 13.0 34.0 0.0 26.0 6.0 6.0 1.0 0.0 0.0 0.0 0.0 0.0 0.0 550.44444…
241 241 Brexpiprazole 1.46 7-[4-[4-(1-benzothiophen-4-yl)piperazin-1-yl]butoxy]-1H-quinolin-2-one 1427049-19-1|913611-97-9 O=c1ccc2ccc(OCCCCN3CCN(c4cccc5sccc45)CC3)cc2[nH]1 Vdd = L/Kg {'Name': {156: 'Brexpiprazole'	2067: 'Brexpiprazole'}	'SMILE': {156: 'C1CN(CCN1CCCCOC2=CC3=C(C=C2)C=CC(=O)N3)C4=C5C=CSC5=CC=C4'	2067: 'C1CN(CCN1CCCCOC2=CC3=C(C=C2)C=CC(=O)N3)C4=C5C=CSC5=CC=C4'}	'Value': {156: 1.46	2067: 1.46}	'Source': {156: 'Lombardo'	2067: 'Wenwen_Liu'}} 0.37843643572024505 24.696366683190814 16.620174152156533 0.0 1.0 41.5438629128992 2.433415366190531 4.80988205054486 41.5438629128992 1.3401246100935227 4.379819580586856 3.829298491763155 0.12352575779881146 2.474083736488012 2838.8412482973854 91.57552413862534 9.082553348224257 19.0 21.0 58.0 31.0 0.0 0.0 6.0 27.0 0.0 25.0 3.0 2.0 1.0 0.0 0.0 0.0 0.0 0.0 0.0 372.444444444…
242 242 Bendamustine 0.22 4-[5-[bis(2-chloroethyl)amino]-1-methylbenzimidazol-2-yl]butanoic acid 16506-27-7 Cn1c(CCCC(=O)O)nc2cc(N(CCCl)CCCl)ccc21 Vdd = L/Kg {'Name': {128: 'Bendamustine'	1091: 'Bendamustine'}	'SMILE': {128: 'CN1C2=C(C=C(C=C2)N(CCCl)CCCl)N=C1CCCC(=O)O'	1091: 'CN1C2=C(C=C(C=C2)N(CCCl)CCCl)N=C1CCCC(=O)O'}	'Value': {128: 0.22	1091: 0.22}	'Source': {128: 'Lombardo'	1091: 'Wenwen_Liu'}} -1.5141277326297755 17.13697168962116 14.377942327233425 1.0 0.0 28.58335830232886 2.46708261421544 4.801647302975406 28.583358302328865 1.242754708796907 4.036332764911728 3.757619697143906 0.1633747694410394 2.1566948206000407 323.4878438268934 14.064688862038844 6.612070659127964 9.0 10.0 44.0 23.0 0.0 0.0 7.0 21.0 0.0 16.0 3.0 2.0 0.0 0.0 0.0 2.0 0.0 0.0 2.0 273.209876543…
243 243 Spectinomycin 0.13 CNC1C(O)C(NC)C2OC3(O)C(=O)CC(C)OC3OC2C1O Vdd = L/Kg {'Name': {1095: 'Spectinomycin'	713: nan	1600: 'Spectinomycin'	1953: 'Spectinomycin'}	'SMILE': {1095: 'C[C@@H]1CC(=O)[C@]2([C@@H](O1)O[C@@H]3[C@H]([C@@H]([C@@H]([C@@H]([C@H]3O2)NC)O)NC)O)O'	713: 'C[C@@H]1CC(=O)[C@@]2([C@@H](O1)O[C@@H]3[C@H]([C@H]([C@@H]([C@@H]([C@H]3O2)NC)O)NC)O)O'	1600: 'C[C@@H]1CC(=O)[C@]2([C@@H](O1)O[C@@H]3[C@H]([C@@H]([C@@H]([C@@H]([C@H]3O2)NC)O)NC)O)O'	1953: 'C[C@@H]1CC(=O)[C@]2([C@@H](O1)O[C@@H]3[C@H]([C@@H]([C@@H]([C@@H]([C@H]3O2)NC)O)NC)O)O'}	'Value': {1095: 0.13	713: 0.13	1600: 0.13	1953: 0.13}	'Source': {1095: 'Lombardo'	713: 'Wenwen_Liu'	1600: 'Wenwen_Liu'	1953: 'Wenwen_Liu'}} -2.0402208285265546 17.908287550469726 15.176486663647298 0.0 2.0 28.63409749397333 2.577541942832502 5.155083885665 28.63409749397332 1.2449607606075357 4.080971729128253 4.2574371009229175 0.18510596090969206 2.2815764826690907 144.30426374443334 6.274098423671015 5.804833136056874 0.0 0.0 47.0 23.0 0.0 0.0 9.0 24.0 0.0 14.0 2.0 7.0 0.0 0.0 0.0 0.0 0.0 0.0 0.0 362.0 319.0 5…
244 244 Atorvastatin 5.43 (3R	5R)-7-[2-(4-fluorophenyl)-3-phenyl-4-(phenylcarbamoyl)-5-propan-2-ylpyrrol-1-yl]-3	5-dihydroxyheptanoic acid 134523-03-8 CC(C)c1c(C(=O)Nc2ccccc2)c(-c2ccccc2)c(-c2ccc(F)cc2)n1CCC(O)CC(O)CC(=O)O Vdd = L/Kg {'Name': {986: 'Atorvastatin'}	'SMILE': {986: 'CC(C)C1=C(C(=C(N1CC[C@H](C[C@H](CC(=O)O)O)O)C2=CC=C(C=C2)F)C3=CC=CC=C3)C(=O)NC4=CC=CC=C4'}	'Value': {986: 5.43}	'Source': {986: 'Wenwen_Liu'}} 1.6919391339458438 31.623855739458577 25.325659504732823 1.0 0.0 51.53439205341375 2.5806421881326833 4.976468828490578 51.53439205341375 1.2569363915466767 4.627168977005396 4.468443889126814 0.10898643632016619 2.9080271984889294 1823.885115729963 44.48500282268203 8.919711157563743 23.0 23.0 76.0 41.0 0.0 0.0 8.0 35.0 0.0 33.0 2.0 5.0 0.0 0.0 1.0 0.0 0.0 0.0 1.0 …
245 245 Alvimopan 0.43 2-[[(2S)-2-benzyl-3-[(3R	4R)-4-(3-hydroxyphenyl)-3	4-dimethylpiperidin-1-yl]propanoyl]amino]acetic acid 145590-44-9 CC1CN(CC(Cc2ccccc2)C(=O)NCC(=O)O)CCC1(C)c1cccc(O)c1 Vdd = L/Kg {'Name': {52: 'Alvimopan'	2031: 'Alvimopan'}	'SMILE': {52: 'C[C@H]1CN(CC[C@@]1(C)C2=CC(=CC=C2)O)C[C@H](CC3=CC=CC=C3)C(=O)NCC(=O)O'	2031: 'C[C@H]1CN(CC[C@@]1(C)C2=CC(=CC=C2)O)C[C@H](CC3=CC=CC=C3)C(=O)NCC(=O)O'}	'Value': {52: 0.43	2031: 0.43}	'Source': {52: 'Lombardo'	2031: 'Wenwen_Liu'}} -0.843970070294529 23.87673217230268 18.784570756520523 1.0 1.0 39.11998021074888 2.4664645170621604 4.93292903412432 39.11998021074888 1.2619348455080284 4.345744898746118 4.087464586631406 0.13185369634294858 2.5393269838558785 799.6744835758801 25.795951083092906 7.815606860824429 12.0 12.0 63.0 31.0 0.0 0.0 6.0 32.0 0.0 25.0 2.0 4.0 0.0 0.0 0.0 0.0 0.0 0.0 0.0 384.0 361.0…
246 246 Phenoxymethylpenicillin 0.4099999999999995 (2S	5R	6R)-3	3-dimethyl-7-oxo-6-[(2-phenoxyacetyl)amino]-4-thia-1-azabicyclo[3.2.0]heptane-2-carboxylic acid 87-08-1 CC1(C)SC2C(NC(=O)COc3ccccc3)C(=O)N2C1C(=O)O Vdd = L/Kg {'Name': {934: 'Phenoxymethylpenicillin'	1513: 'Phenoxymethylpenicillin'	1925: 'Phenoxymethylpenicillin'}	'SMILE': {934: 'CC1([C@@H](N2[C@H](S1)[C@@H](C2=O)NC(=O)COC3=CC=CC=C3)C(=O)O)C'	1513: 'CC1([C@@H](N2[C@H](S1)[C@@H](C2=O)NC(=O)COC3=CC=CC=C3)C(=O)O)C'	1925: 'CC1([C@@H](N2[C@H](S1)[C@@H](C2=O)NC(=O)COC3=CC=CC=C3)C(=O)O)C'}	'Value': {934: 0.41	1513: 0.409999999999999	1925: 0.41}	'Source': {934: 'Lombardo'	1513: 'Wenwen_Liu'	1925: 'Wenwen_Liu'}} -0.8915981192837849 18.835922511072805 15.733261994633802 1.0 0.0 29.969213535894763 2.6297607254700677 5.1100743327863585 29.969213535894763 1.2487172306622818 4.1236158427356 3.5523074050575962 0.1480128085440665 2.1430661029557547 1604.0931162627005 66.83721317761253 8.255782576628231 6.0 6.0 42.0 24.0 0.0 0.0 8.0 18.0 0.0 16.0 2.0 5.0 1.0 0.0 0.0 0.0 0.0 0.0 0.0 368.44444…
247 247 Tropatepine 11.84999999999995 (1S	5R)-3-(6H-benzo[c][1]benzothiepin-11-ylidene)-8-methyl-8-azabicyclo[3.2.1]octane 27574-24-9 CN1C2CCC1CC(=C1c3ccccc3CSc3ccccc31)C2 Vdd = L/Kg {'Name': {1231: 'Tropatepine'	750: nan	1682: 'Tropatepine'}	'SMILE': {1231: 'CN1[C@@H]2CC[C@H]1CC(=C3C4=CC=CC=C4CSC5=CC=CC=C53)C2'	750: 'CN1[C@@H]2CC[C@H]1CC(=C3C4=CC=CC=C4CSC5=CC=CC=C53)C2'	1682: 'CN1[C@@H]2CC[C@H]1CC(=C3C4=CC=CC=C4CSC5=CC=CC=C53)C2'}	'Value': {1231: 11.85	750: 11.85	1682: 11.8499999999999}	'Source': {1231: 'Lombardo'	750: 'Wenwen_Liu'	1682: 'Wenwen_Liu'}} 2.472327867581136 19.625298871325352 15.395094008581264 0.0 1.0 32.75808568369281 2.519225242598022 4.963481081800978 32.75808568369282 1.3649202368205342 4.157131303293149 4.527325662342253 0.18863856926426056 2.3856001410030165 160.87694895981588 6.703206206658995 5.956108517943139 12.0 12.0 47.0 24.0 0.0 2.0 2.0 23.0 0.0 22.0 1.0 0.0 1.0 0.0 0.0 0.0 0.0 0.0 0.0 232.4444444…
248 248 Chloroquine 140.0 4-N-(7-chloroquinolin-4-yl)-1-N	1-N-diethylpentane-1	4-diamine 117399-83-4 CCN(CC)CCCC(C)Nc1ccnc2cc(Cl)ccc12 Vdd = L/Kg {'Name': {260: 'Chloroquine'}	'SMILE': {260: 'CCN(CC)CCCC(C)NC1=C2C=CC(=CC2=NC=C1)Cl'}	'Value': {260: 140.0}	'Source': {260: 'Lombardo'}} 4.941642422609304 16.401355337733193 13.440483092007044 0.0 1.0 27.774821661194565 2.3976032707902646 4.795206541580528 27.774821661194565 1.262491893690662 3.989230732881718 3.6481416633420576 0.16582462106100262 2.082675264975344 612.055581556375 27.8207082525625 7.205280458289312 10.0 11.0 48.0 22.0 0.0 0.0 4.0 26.0 0.0 18.0 3.0 0.0 0.0 0.0 0.0 1.0 0.0 0.0 1.0 207.…
249 249 Miglitol 0.28 (2R	3R	4R	5S)-1-(2-hydroxyethyl)-2-(hydroxymethyl)piperidine-3	4	5-triol 1204250-58-7 OCCN1CC(O)C(O)C(O)C1CO Vdd = L/Kg {'Name': {786: 'Miglitol'	1426: 'Miglitol'	1897: 'Miglitol'}	'SMILE': {786: 'C1[C@@H]([C@H]([C@@H]([C@H](N1CCO)CO)O)O)O'	1426: 'C1[C@@H]([C@H]([C@@H]([C@H](N1CCO)CO)O)O)O'	1897: 'C1[C@@H]([C@H]([C@@H]([C@H](N1CCO)CO)O)O)O'}	'Value': {786: 0.28	1426: 0.28	1897: 0.28}	'Source': {786: 'Lombardo'	1426: 'Wenwen_Liu'	1897: 'Wenwen_Liu'}} -1.2729656758128873 10.065903877755678 9.843619743280668 0.0 1.0 16.843988362129622 2.3960285838164586 4.792057167632917 16.843988362129622 1.2031420258664016 3.5281750308027835 3.3196678193610887 0.2371191299543635 1.5363369601345234 65.45186024101712 4.675132874358366 4.5177871508958605 0.0 0.0 31.0 14.0 0.0 0.0 6.0 17.0 0.0 8.0 1.0 5.0 0.0 0.0 0.0 0.0 0.0 0.0 0.0 202.0 143…
250 250 Abexinostat 2.6 3-[(dimethylamino)methyl]-N-[2-[4-(hydroxycarbamoyl)phenoxy]ethyl]-1-benzofuran-2-carboxamide 783355-60-2 CN(C)Cc1c(C(=O)NCCOc2ccc(C(=O)NO)cc2)oc2ccccc12 Vdd = L/Kg {'Name': {13: 'Abexinostat'	2018: 'Abexinostat'}	'SMILE': {13: 'CN(C)CC1=C(OC2=CC=CC=C21)C(=O)NCCOC3=CC=C(C=C3)C(=O)NO'	2018: 'CN(C)CC1=C(OC2=CC=CC=C21)C(=O)NCCOC3=CC=C(C=C3)C(=O)NO'}	'Value': {13: 2.6	2018: 2.6}	'Source': {13: 'Lombardo'	2018: 'Wenwen_Liu'}} 0.9555114450274365 22.15566884314828 17.24314429036893 0.0 1.0 37.35313760934972 2.477134443724679 4.76698441545528 37.35313760934972 1.288039227908611 4.280056596407546 3.6839619927229594 0.12703317216286067 2.3686995384818244 2754.4844352774203 94.98222190611794 8.985696303236637 15.0 16.0 52.0 29.0 0.0 0.0 8.0 23.0 0.0 21.0 3.0 5.0 0.0 0.0 0.0 0.0 0.0 0.0 0.0 440.0 421.0 5…
251 251 Mirabegron 23.79999999999995 2-(2-amino-1	3-thiazol-4-yl)-N-[4-[2-[[(2R)-2-hydroxy-2-phenylethyl]amino]ethyl]phenyl]acetamide 223673-61-8 Nc1nc(CC(=O)Nc2ccc(CCNCC(O)c3ccccc3)cc2)cs1 Vdd = L/Kg {'Name': {793: 'Mirabegron'	161: 'Mirabegron'	2258: 'Mirabegron'}	'SMILE': {793: 'C1=CC=C(C=C1)[C@H](CNCCC2=CC=C(C=C2)NC(=O)CC3=CSC(=N3)N)O'	161: 'C1=CC=C(C=C1)[C@H](CNCCC2=CC=C(C=C2)NC(=O)CC3=CSC(=N3)N)O'	2258: 'C1=CC=C(C=C1)[C@H](CNCCC2=CC=C(C=C2)NC(=O)CC3=CSC(=N3)N)O'}	'Value': {793: 23.8	161: 23.7999999999999	2258: 23.8}	'Source': {793: 'Lombardo'	161: 'Wenwen_Liu'	2258: 'Wenwen_Liu'}} 3.1696855806774273 21.500932720300074 15.841641431955988 0.0 1.0 36.13037158415917 2.291094742207405 4.5547230121168285 36.13037158415917 1.2903704137199703 4.24102977002941 4.434384773078934 0.15837088475281907 2.519008302481053 363.29965190009136 12.974987567860406 6.924847398246808 17.0 17.0 52.0 28.0 0.0 0.0 7.0 24.0 0.0 21.0 4.0 2.0 1.0 0.0 0.0 0.0 0.0 0.0 0.0 338.444444…
252 252 Phenytoin 0.535 5	5-diphenylimidazolidine-2	4-dione 57-41-0 O=C1NC(=O)C(c2ccccc2)(c2ccccc2)N1 Vdd = L/Kg {'Name': {936: 'Phenytoin'	2000: 'phenytoin'}	'SMILE': {936: 'C1=CC=C(C=C1)C2(C(=O)NC(=O)N2)C3=CC=CC=C3'	2000: 'C1=CC=C(C=C1)C2(C(=O)NC(=O)N2)C3=CC=CC=C3'}	'Value': {936: 0.43	2000: 0.64}	'Source': {936: 'Lombardo'	2000: 'Wenwen_Liu'}} -0.6254885320861304 14.883193333943927 13.073243486006755 0.0 0.0 25.111326943360595 2.549742982485378 5.016640058877956 25.111326943360595 1.321648786492663 3.892952525948009 3.7422473429250855 0.19696038646974134 1.961540210964664 128.03374808087858 6.738618320046241 5.494147772222509 12.0 12.0 31.0 19.0 0.0 0.0 4.0 12.0 0.0 15.0 2.0 2.0 0.0 0.0 0.0 0.0 0.0 0.0 0.0 274.0 28…
253 253 Alprazolam 0.8 8-chloro-1-methyl-6-phenyl-4H-[1	2	4]triazolo[4	3-a][1	4]benzodiazepine 1246182-61-5 Cc1nnc2n1-c1ccc(Cl)cc1C(c1ccccc1)=NC2 Vdd = L/Kg {'Name': {49: 'Alprazolam'	1047: 'Alprazolam'}	'SMILE': {49: 'CC1=NN=C2N1C3=C(C=C(C=C3)Cl)C(=NC2)C4=CC=CC=C4'	1047: 'CC1=NN=C2N1C3=C(C=C(C=C3)Cl)C(=NC2)C4=CC=CC=C4'}	'Value': {49: 0.8	1047: 0.8}	'Source': {49: 'Lombardo'	1047: 'Wenwen_Liu'}} -0.22314355131420968 17.65380844202676 14.32134854846939 0.0 0.0 29.43464061160303 2.511361409766118 4.925316470744879 29.43464061160303 1.3379382096183194 4.053147328391845 4.16945377990421 0.1895206263592823 2.216242399562735 163.45561892909856 7.429800860413571 5.884998869995301 17.0 17.0 35.0 22.0 0.0 0.0 5.0 13.0 0.0 17.0 4.0 0.0 0.0 0.0 0.0 1.0 0.0 0.0 1.0 289.604938271…
254 254 Larotaxel 17.0 [(1S	2S	3R	4S	7R	9S	11R	13R	16S)-4	13-diacetyloxy-1-hydroxy-16-[(2R	3S)-2-hydroxy-3-[(2-methylpropan-2-yl)oxycarbonylamino]-3-phenylpropanoyl]oxy-15	18	18-trimethyl-12-oxo-6-oxapentacyclo[12.3.1.03	11.04	7.09	11]octadec-14-en-2-yl] benzoate 192573-38-9 CC(=O)OC1C(=O)C23CC2CC2OCC2(OC(C)=O)C3C(OC(=O)c2ccccc2)C2(O)CC(OC(=O)C(O)C(NC(=O)OC(C)(C)C)c3ccccc3)C(C)=C1C2(C)C Vdd = L/Kg {'Name': {682: 'Larotaxel'}	'SMILE': {682: 'CC1=C2[C@H](C(=O)[C@]34C[C@H]3C[C@@H]5[C@]([C@H]4[C@@H]([C@@](C2(C)C)(C[C@@H]1OC(=O)[C@@H]([C@H](C6=CC=CC=C6)NC(=O)OC(C)(C)C)O)O)OC(=O)C7=CC=CC=C7)(CO5)OC(=O)C)OC(=O)C'}	'Value': {682: 17.0}	'Source': {682: 'Lombardo'}} 2.833213344056216 47.82649501741105 38.50220909671123 0.0 0.0 74.3364807051243 2.795056894343407 5.492280027116227 74.3364807051243 1.238941345085405 5.052334027019222 4.861045991560648 0.08101743319267746 3.373013108583922 28581.714289876032 476.3619048312672 12.052281901064072 12.0 12.0 113.0 60.0 1.0 2.0 15.0 53.0 0.0 45.0 1.0 14.0 0.0 0.0 0.0 0.0 0.0 0.0 0.0 924.0…
255 255 Vildagliptin 1.0277643307601134 (2S)-1-[2-[(3-hydroxy-1-adamantyl)amino]acetyl]pyrrolidine-2-carbonitrile 274901-16-5 N#CC1CCCN1C(=O)CNC12CC3CC(CC(O)(C3)C1)C2 Vdd = L/Kg {'Name': {1262: 'Vildagliptin'	245: 'Vildagliptin'	790: nan	2403: 'Vildagliptin'}	'SMILE': {1262: 'C1C[C@H](N(C1)C(=O)CNC23CC4CC(C2)CC(C4)(C3)O)C#N'	245: 'C1C[C@H](N(C1)C(=O)CNC23CC4CC(C2)CC(C4)(C3)O)C#N'	790: 'C1C[C@H](N(C1)C(=O)CNC23CC4CC(C2)CC(C4)(C3)O)C#N'	2403: 'C1C[C@H](N(C1)C(=O)CNC23CC4CC(C2)CC(C4)(C3)O)C#N'}	'Value': {1262: 1.03	245: 1.02999999999959	790: 1.02329299228075	2403: 1.03}	'Source': {1262: 'Lombardo'	245: 'Wenwen_Liu'	790: 'Wenwen_Liu'	2403: 'Wenwen_Liu'}} 0.02738589051776909 17.865097722962997 14.583318016775673 0.0 1.0 28.157662458579285 2.5778315981228737 5.155242070750657 28.157662458579285 1.2798937481172403 4.065226837026154 3.7019742502764172 0.16827155683074624 2.0973236188664304 443.16292122528677 20.143769146603944 6.882394830802234 0.0 0.0 47.0 22.0 0.0 4.0 5.0 25.0 0.0 17.0 3.0 2.0 0.0 0.0 0.0 0.0 0.0 0.0 0.0 258.0 …
256 256 Flumazenil 0.8 ethyl 8-fluoro-5-methyl-6-oxo-4H-imidazo[1	5-a][1	4]benzodiazepine-3-carboxylate 78755-81-4 CCOC(=O)c1ncn2c1CN(C)C(=O)c1cc(F)ccc1-2 Vdd = L/Kg {'Name': {500: 'Flumazenil'	1276: 'Flumazenil'}	'SMILE': {500: 'CCOC(=O)C1=C2CN(C(=O)C3=C(N2C=N1)C=CC(=C3)F)C'	1276: 'CCOC(=O)C1=C2CN(C(=O)C3=C(N2C=N1)C=CC(=C3)F)C'}	'Value': {500: 0.8	1276: 0.8}	'Source': {500: 'Lombardo'	1276: 'Wenwen_Liu'}} -0.22314355131420968 17.125041145802694 14.670415734257503 0.0 0.0 27.983330933330635 2.5198873478252812 4.894265737371018 27.983330933330635 1.2719695878786652 4.0305017285292015 4.110911168607686 0.18685959857307663 2.2021020598265766 167.22607233489393 7.601185106131542 5.907803983875579 11.0 11.0 36.0 22.0 0.0 0.0 7.0 14.0 0.0 15.0 3.0 3.0 0.0 0.0 1.0 0.0 0.0 0.0 1.0 390.…
257 257 Suvorexant 0.69 [(7R)-4-(5-chloro-1	3-benzoxazol-2-yl)-7-methyl-1	4-diazepan-1-yl]-[5-methyl-2-(triazol-2-yl)phenyl]methanone|[(7S)-4-(5-chloro-1	3-benzoxazol-2-yl)-7-methyl-1	4-diazepan-1-yl]-[5-methyl-2-(triazol-2-yl)phenyl]methanone 1030377-33-3|1030377-80-0 Cc1ccc(-n2nccn2)c(C(=O)N2CCN(c3nc4cc(Cl)ccc4o3)CCC2C)c1 Vdd = L/Kg {'Name': {1118: 'Suvorexant'	720: nan	2356: 'Suvorexant'}	'SMILE': {1118: 'C[C@@H]1CCN(CCN1C(=O)C2=C(C=CC(=C2)C)N3N=CC=N3)C4=NC5=C(O4)C=CC(=C5)Cl'	720: 'C[C@H]1CCN(CCN1C(=O)C2=C(C=CC(=C2)C)N3N=CC=N3)C4=NC5=C(O4)C=CC(=C5)Cl'	2356: 'C[C@@H]1CCN(CCN1C(=O)C2=C(C=CC(=C2)C)N3N=CC=N3)C4=NC5=C(O4)C=CC(=C5)Cl'}	'Value': {1118: 0.69	720: 0.69	2356: 0.69}	'Source': {1118: 'Lombardo'	720: 'Wenwen_Liu'	2356: 'Wenwen_Liu'}} -0.37106368139083207 25.61032252004125 19.779422157213673 0.0 0.0 42.05837993763323 2.456911123757622 4.865584867426557 42.05837993763323 1.3143243730510383 4.416924935543563 5.248327499833702 0.1640102343698032 2.821060264194299 232.8503208235607 7.276572525736272 6.613546657045275 20.0 21.0 55.0 32.0 0.0 0.0 9.0 23.0 0.0 23.0 6.0 2.0 0.0 0.0 0.0 1.0 0.0 0.0 1.0 449.60493827…
258 258 16-acetyl gitoxin 0.78 [(3S	5R	8R	9S	10S	13R	14S	16S	17R)-3-[(2R	4S	5S	6R)-5-[(2S	4S	5S	6R)-5-[(2S	4S	5S	6R)-4	5-dihydroxy-6-methyloxan-2-yl]oxy-4-hydroxy-6-methyloxan-2-yl]oxy-4-hydroxy-6-methyloxan-2-yl]oxy-14-hydroxy-10	13-dimethyl-17-(5-oxo-2H-furan-3-yl)-1	2	3	4	5	6	7	8	9	11	12	15	16	17-tetradecahydrocyclopenta[a]phenanthren-16-yl] acetate 7242-07-1 CC(=O)OC1CC2(O)C3CCC4CC(OC5CC(O)C(OC6CC(O)C(OC7CC(O)C(O)C(C)O7)C(C)O6)C(C)O5)CCC4(C)C3CCC2(C)C1C1=CC(=O)OC1 Vdd = L/Kg {'Name': {4: '16-acetyl gitoxin'}	'SMILE': {4: 'C[C@@H]1[C@H]([C@H](C[C@@H](O1)O[C@@H]2[C@H](O[C@H](C[C@@H]2O)O[C@@H]3[C@H](O[C@H](C[C@@H]3O)O[C@H]4CC[C@]5([C@@H](C4)CC[C@@H]6[C@@H]5CC[C@]7([C@@]6(C[C@@H]([C@@H]7C8=CC(=O)OC8)OC(=O)C)O)C)C)C)C)O)O'}	'Value': {4: 0.78}	'Source': {4: 'Lombardo'}} -0.24846135929849958 46.82746103888676 31.319843008718298 0.0 0.0 73.45015563805616 2.6962893661694003 5.312944206382544 73.45015563805616 1.266381993759589 5.015712024102389 4.638682472843475 0.07997728401454267 3.2922882936509383 225665.0914183023 3890.7774382465914 14.0846652003332 0.0 0.0 124.0 58.0 0.0 0.0 15.0 66.0 0.0 43.0 0.0 15.0 0.0 0.0 0.0 0.0 0.0 0.0 0.0 806…
259 259 Fospropofol 0.33 [2	6-di(propan-2-yl)phenoxy]methyl dihydrogen phosphate 258516-89-1 CC(C)c1cccc(C(C)C)c1OCOP(=O)(O)O Vdd = L/Kg {'Name': {854: 'Fospropofol'}	'SMILE': {854: 'CC(C)C1=C(C(=CC=C1)C(C)C)OCOP(=O)(O)O'}	'Value': {854: 0.33}	'Source': {854: 'Wenwen_Liu'}} -1.1086626245216111 14.18758345122327 12.992465991268274 2.0 0.0 21.68473950290066 2.385341009871382 4.770682019742763 21.68473950290066 1.1413020791000346 3.8303429782019323 3.6417255205210846 0.19166976423795182 1.9343114995968353 131.53278174009648 6.922777986320868 5.521109997521639 6.0 6.0 40.0 19.0 0.0 0.0 6.0 21.0 0.0 13.0 0.0 5.0 0.0 1.0 0.0 0.0 0.0 0.0 0.0 …
260 260 amiloride 17.0 3	5-diamino-6-chloro-N-(diaminomethylidene)pyrazine-2-carboxamide 137053-86-2 NC(N)=NC(=O)c1nc(Cl)c(N)nc1N Vdd = L/Kg {'Name': {277: 'amiloride'}	'SMILE': {277: 'C1(=C(N=C(C(=N1)Cl)N)N)C(=O)N=C(N)N'}	'Value': {277: 17.0}	'Source': {277: 'Wenwen_Liu'}} 2.833213344056216 11.141620172685643 10.476292278656858 0.0 3.0 17.34427002431165 2.3626524955828057 4.725304991165611 17.34427002431165 1.1562846682874435 3.597962910896598 3.4332672600450596 0.22888448400300396 1.6389774698433943 73.12235562619948 4.874823708413299 4.697599250629551 6.0 6.0 23.0 15.0 0.0 0.0 9.0 8.0 0.0 6.0 7.0 1.0 0.0 0.0 0.0 1.0 0.0 0.0 1.0 243.…
261 261 Danusertib 2.5 N-[5-[(2R)-2-methoxy-2-phenylacetyl]-4	6-dihydro-1H-pyrrolo[3	4-c]pyrazol-3-yl]-4-(4-methylpiperazin-1-yl)benzamide 827318-97-8 COC(C(=O)N1Cc2[nH]nc(NC(=O)c3ccc(N4CCN(C)CC4)cc3)c2C1)c1ccccc1 Vdd = L/Kg {'Name': {332: 'Danusertib'	73: 'Danusertib'	2128: 'Danusertib'}	'SMILE': {332: 'CN1CCN(CC1)C2=CC=C(C=C2)C(=O)NC3=NNC4=C3CN(C4)C(=O)[C@@H](C5=CC=CC=C5)OC'	73: 'CN1CCN(CC1)C2=CC=C(C=C2)C(=O)NC3=NNC4=C3CN(C4)C(=O)[C@@H](C5=CC=CC=C5)OC'	2128: 'CN1CCN(CC1)C2=CC=C(C=C2)C(=O)NC3=NNC4=C3CN(C4)C(=O)[C@@H](C5=CC=CC=C5)OC'}	'Value': {332: 2.5	73: 2.5	2128: 2.5}	'Source': {332: 'Lombardo'	73: 'Wenwen_Liu'	2128: 'Wenwen_Liu'}} 0.9162907318741551 27.622253063859713 20.262412326491035 0.0 1.0 46.240077789772855 2.48822209410818 4.837825283606465 46.24007778977285 1.3211450797077957 4.496602227532913 4.338584373762801 0.12395955353608003 2.720311082238391 860.15346508836 24.57581328823886 8.009873789600173 17.0 17.0 65.0 35.0 0.0 0.0 9.0 30.0 0.0 26.0 6.0 3.0 0.0 0.0 0.0 0.0 0.0 0.0 0.0 484.0 487.0 69…
262 262 KRN-5500 0.17 CCCCCCCCCC=CC=CC(=O)NCC(=O)NC1C(O)C(O)C(Nc2ncnc3nc[nH]c23)OC1C(O)CO Vdd = L/Kg {'Name': {665: 'KRN-5500'	134: 'KRN-5500'	582: nan	1873: 'KRN-5500'}	'SMILE': {665: 'CCCCCCCCC/C=C/C=C/C(=O)NCC(=O)NC1C(C(C(OC1C(CO)O)NC2=NC=NC3=C2NC=N3)O)O'	134: 'CCCCCCCCC/C=C/C=C/C(=O)NCC(=O)NC1C(C(C(OC1C(CO)O)NC2=NC=NC3=C2NC=N3)O)O'	582: 'CCCCCCCCC/C=C\\C=C\\C(=O)NCC(=O)N[C@@H]1[C@H]([C@H]([C@H](O[C@H]1[C@H](CO)O)NC2=NC=NC3=C2NC=N3)O)O'	1873: 'CCCCCCCCC/C=C/C=C/C(=O)NCC(=O)N[C@@H]1[C@H]([C@H]([C@H](O[C@H]1[C@H](CO)O)NC2=NC=NC3=C2NC=N3)O)O'}	'Value': {665: 0.17	134: 0.17	582: 0.17	1873: 0.17}	'Source': {665: 'Lombardo'	134: 'Wenwen_Liu'	582: 'Wenwen_Liu'	1873: 'Wenwen_Liu'}} -1.7719568419318752 31.37656656927481 23.365869403194665 0.0 0.0 53.58304642790181 2.467383799841795 4.924162147784948 53.58304642790181 1.275786819711948 4.628210757606302 4.619992968060425 0.10999983257286725 2.965477708316969 466584.4296565305 11109.15308706025 14.488278793513173 9.0 10.0 85.0 42.0 0.0 0.0 14.0 43.0 0.0 28.0 7.0 7.0 0.0 0.0 0.0 0.0 0.0 0.0 0.0 576.0 518.0 …
263 263 Copanlisib 10.34 2-amino-N-[7-methoxy-8-(3-morpholin-4-ylpropoxy)-2	3-dihydro-1H-imidazo[1	2-c]quinazolin-5-ylidene]pyrimidine-5-carboxamide 1032568-63-0 COc1c(OCCCN2CCOCC2)ccc2c3n(c(=NC(=O)c4cnc(N)nc4)nc12)CCN3 Vdd = L/Kg {'Name': {306: 'Copanlisib'	2117: 'Copanlisib'}	'SMILE': {306: 'COC1=C(C=CC2=C3NCCN3C(=NC(=O)C4=CN=C(N=C4)N)N=C21)OCCCN5CCOCC5'	2117: 'COC1=C(C=CC2=C3NCCN3C(=NC(=O)C4=CN=C(N=C4)N)N=C21)OCCCN5CCOCC5'}	'Value': {306: 10.34	2117: 10.34}	'Source': {306: 'Lombardo'	2117: 'Wenwen_Liu'}} 2.336019869080283 27.512863264118533 20.079243259789664 0.0 1.0 46.44332154313259 2.5324855957136045 5.027375152260801 46.44332154313259 1.3269520440895026 4.4932341517268 4.2688644752703695 0.12196755643629627 2.704110829519992 2268.2813609701466 64.80803888486133 8.979540682513738 16.0 17.0 63.0 35.0 0.0 0.0 12.0 28.0 0.0 23.0 8.0 4.0 0.0 0.0 0.0 0.0 0.0 0.0 0.0 536.0 537.0…
264 264 Fasudil 1.22 5-(1	4-diazepan-1-ylsulfonyl)isoquinoline 103745-39-7 O=S(=O)(c1cccc2cnccc12)N1CCCNCC1 Vdd = L/Kg {'Name': {481: 'Fasudil'	2165: 'Fasudil'}	'SMILE': {481: 'C1CNCCN(C1)S(=O)(=O)C2=CC=CC3=C2C=CN=C3'	2165: 'C1CNCCN(C1)S(=O)(=O)C2=CC=CC3=C2C=CN=C3'}	'Value': {481: 1.22	2165: 1.22}	'Source': {481: 'Lombardo'	2165: 'Wenwen_Liu'}} 0.19885085874516514 15.670087088622779 12.97677577359509 0.0 1.0 26.229562783345283 2.476166603007671 4.947929324969873 26.229562783345283 1.311478139167264 3.9358512481362937 3.928669260565064 0.1964334630282532 2.06144793855638 138.47193264160992 6.923596632080496 5.623814833243416 10.0 11.0 37.0 20.0 0.0 0.0 6.0 17.0 0.0 14.0 3.0 2.0 1.0 0.0 0.0 0.0 0.0 0.0 0.0 260.4444444…
265 265 Etomidate 2.7 ethyl 3-[(1R)-1-phenylethyl]imidazole-4-carboxylate|ethyl 3-[(1S)-1-phenylethyl]imidazole-4-carboxylate 33125-97-2|56649-47-9 CCOC(=O)c1cncn1C(C)c1ccccc1 Vdd = L/Kg {'Name': {470: 'Etomidate'	1257: 'Etomidate'	1843: 'Etomidate'	2160: 'Etomidate'}	'SMILE': {470: 'CCOC(=O)C1=CN=CN1[C@H](C)C2=CC=CC=C2'	1257: 'CCOC(=O)C1=CN=CN1[C@H](C)C2=CC=CC=C2'	1843: 'CCOC(=O)C1=CN=CN1[C@@H](C)C2=CC=CC=C2'	2160: 'CCOC(=O)C1=CN=CN1[C@H](C)C2=CC=CC=C2'}	'Value': {470: 2.7	1257: 2.7	1843: 2.7	2160: 2.7}	'Source': {470: 'Lombardo'	1257: 'Wenwen_Liu'	1843: 'Wenwen_Liu'	2160: 'Wenwen_Liu'}} 0.9932517730102836 13.49204798394724 12.49762206890244 0.0 0.0 23.169028896957926 2.401274167465567 4.7240403321850515 23.169028896957926 1.287168272053218 3.801679190312422 3.693566002343356 0.20519811124129755 1.8943790525932924 115.37830709935238 6.409905949964021 5.336003021230714 11.0 11.0 34.0 18.0 0.0 0.0 4.0 16.0 0.0 14.0 2.0 2.0 0.0 0.0 0.0 0.0 0.0 0.0 0.0 248.0 245.…
266 266 Raloxifene 7.5 [6-hydroxy-2-(4-hydroxyphenyl)-1-benzothiophen-3-yl]-[4-(2-piperidin-1-ylethoxy)phenyl]methanone 84449-90-1 O=C(c1ccc(OCCN2CCCCC2)cc1)c1c(-c2ccc(O)cc2)sc2cc(O)ccc12 Vdd = L/Kg {'Name': {1009: 'Raloxifene'	1557: 'Raloxifene'}	'SMILE': {1009: 'C1CCN(CC1)CCOC2=CC=C(C=C2)C(=O)C3=C(SC4=C3C=CC(=C4)O)C5=CC=C(C=C5)O'	1557: 'C1CCN(CC1)CCOC2=CC=C(C=C2)C(=O)C3=C(SC4=C3C=CC(=C4)O)C5=CC=C(C=C5)O'}	'Value': {1009: 7.5	1557: 7.5}	'Source': {1009: 'Lombardo'	1557: 'Wenwen_Liu'}} 2.0149030205422647 26.955586397193045 19.12072627514831 0.0 1.0 45.03383879656619 2.5278905966717127 4.921613533529517 45.03383879656619 1.3245246704872409 4.467230435285506 4.284366396110188 0.126010776356182 2.678748107186789 3295.738347182933 96.93348079949803 9.324160934543691 21.0 22.0 61.0 34.0 0.0 0.0 6.0 27.0 0.0 28.0 1.0 4.0 1.0 0.0 0.0 0.0 0.0 0.0 0.0 434.4444444444…
267 267 Tizanidine 2.4 5-chloro-N-(4	5-dihydro-1H-imidazol-2-yl)-2	1	3-benzothiadiazol-4-amine 51322-75-9 Clc1ccc2nsnc2c1NC1=NCCN1 Vdd = L/Kg {'Name': {1191: 'Tizanidine'	1654: 'Tizanidine'}	'SMILE': {1191: 'C1CN=C(N1)NC2=C(C=CC3=NSN=C32)Cl'	1654: 'C1CN=C(N1)NC2=C(C=CC3=NSN=C32)Cl'}	'Value': {1191: 2.4	1654: 2.4}	'Source': {1191: 'Lombardo'	1654: 'Wenwen_Liu'}} 0.8754687373538999 12.715991517539393 11.450953530230544 0.0 3.0 21.29121949763643 2.4349100914582995 4.792857461511397 21.29121949763643 1.3307012186022769 3.7329601153278222 3.6114634111902966 0.22571646319939354 1.754116696508467 96.42723441908974 6.026702151193109 5.038792305683315 9.0 10.0 24.0 16.0 0.0 0.0 7.0 8.0 0.0 9.0 5.0 0.0 1.0 0.0 0.0 1.0 0.0 0.0 1.0 214.04938271…
268 268 Iloprost 0.37 (5E)-5-[(3aS	4R	5R	6aS)-5-hydroxy-4-[(E	3S)-3-hydroxy-4-methyloct-1-en-6-ynyl]-3	3a	4	5	6	6a-hexahydro-1H-pentalen-2-ylidene]pentanoic acid|(5Z)-5-[(3aS	4R	5R	6aS)-5-hydroxy-4-[(Z	3S	4S)-3-hydroxy-4-methyloct-1-en-6-ynyl]-3	3a	4	5	6	6a-hexahydro-1H-pentalen-2-ylidene]pentanoic acid|5-[(3aS	5R	6aS)-5-hydroxy-4-[(E	3S)-3-hydroxy-4-methyloct-1-en-6-ynyl]-3	3a	4	5	6	6a-hexahydro-1H-pentalen-2-ylidene]pentanoic acid CC#CCC(C)C(O)C=CC1C(O)CC2CC(=CCCCC(=O)O)CC21 Vdd = L/Kg {'Name': {612: 'Iloprost'	122: 'Iloprost'	267: 'Iloprost'	332: nan	574: nan	2202: 'Iloprost'}	'SMILE': {612: 'CC#CCC(C)[C@@H](/C=C/[C@H]1[C@@H](C[C@H]2[C@@H]1C/C(=C/CCCC(=O)O)/C2)O)O'	122: 'CC#CCC(C)[C@@H](/C=C/[C@H]1[C@@H](C[C@H]2[C@@H]1C/C(=C/CCCC(=O)O)/C2)O)O'	267: 'CC#CCC(C)[C@@H](/C=C/C1[C@@H](C[C@H]2[C@@H]1CC(=CCCCC(=O)O)C2)O)O'	332: 'CC#CCC(C)[C@@H](/C=C/[C@H]1[C@@H](C[C@H]2[C@@H]1C/C(=C/CCCC(=O)O)/C2)O)O'	574: 'CC#CC[C@H](C)[C@@H](/C=C\\[C@H]1[C@@H](C[C@H]2[C@@H]1C/C(=C\\CCCC(=O)O)/C2)O)O'	2202: 'CC#CCC(C)[C@@H](/C=C/[C@H]1[C@@H](C[C@H]2[C@@H]1C/C(=C/CCCC(=O)O)/C2)O)O'}	'Value': {612: 0.37	122: 0.37	267: 0.37	332: 0.37	574: 0.37	2202: 0.37}	'Source': {612: 'Lombardo'	122: 'Wenwen_Liu'	267: 'Wenwen_Liu'	332: 'Wenwen_Liu'	574: 'Wenwen_Liu'
269 269 MDAM 0.7 (2S)-2-[[4-[2-(2	4-diaminopteridin-6-yl)ethyl]benzoyl]amino]-4-methylidenepentanedioic acid 176857-41-3 C=C(CC(NC(=O)c1ccc(CCc2cnc3nc(N)nc(N)c3n2)cc1)C(=O)O)C(=O)O Vdd = L/Kg {'Name': {729: 'MDAM'	151: 'MDAM'	2242: 'MDAM'}	'SMILE': {729: 'C=C(C[C@@H](C(=O)O)NC(=O)C1=CC=C(C=C1)CCC2=CN=C3C(=N2)C(=NC(=N3)N)N)C(=O)O'	151: 'C=C(C[C@@H](C(=O)O)NC(=O)C1=CC=C(C=C1)CCC2=CN=C3C(=N2)C(=NC(=N3)N)N)C(=O)O'	2242: 'C=C(C[C@@H](C(=O)O)NC(=O)C1=CC=C(C=C1)CCC2=CN=C3C(=N2)C(=NC(=N3)N)N)C(=O)O'}	'Value': {729: 0.7	151: 0.7	2242: 0.7}	'Source': {729: 'Lombardo'	151: 'Wenwen_Liu'	2242: 'Wenwen_Liu'}} -0.35667494393873245 25.42165516685919 18.89184519488187 2.0 0.0 40.95301849495537 2.4106523149048833 4.821304629809768 40.95301849495537 1.241000560453193 4.4055070313071925 3.9662477565263083 0.12018932595534268 2.571742966746524 1558.9427003931332 47.240687890701004 8.545685582777235 16.0 17.0 54.0 33.0 0.0 0.0 12.0 21.0 0.0 21.0 7.0 5.0 0.0 0.0 0.0 0.0 0.0 0.0 0.0 538.0 5…
270 270 Neostigmine 0.74 [3-(dimethylcarbamoyloxy)phenyl]-trimethylazanium 59-99-4 CN(C)C(=O)Oc1cccc([N+](C)(C)C)c1 Vdd = L/Kg {'Name': {835: 'Neostigmine'	1456: 'Neostigmine'}	'SMILE': {835: 'CN(C)C(=O)OC1=CC=CC(=C1)[N+](C)(C)C'	1456: 'CN(C)C(=O)OC1=CC=CC(=C1)[N+](C)(C)C'}	'Value': {835: 0.74	1456: 0.74}	'Source': {835: 'Lombardo'	1456: 'Wenwen_Liu'}} -0.30110509278392167 12.016584094663449 11.007235445702218 0.0 1.0 18.353490514463786 2.341846598509123 4.683693197018245 18.353490514463786 1.1470931571539866 3.6639532375556048 3.5373935581530422 0.22108709738456514 1.733393802194347 82.65357139389484 5.165848212118427 4.8846616636366065 6.0 6.0 35.0 16.0 0.0 0.0 4.0 19.0 0.0 12.0 2.0 2.0 0.0 0.0 0.0 0.0 0.0 0.0 0.0 202.0 1…
271 271 Lisinopril 0.8900000000000895 (2S)-1-[(2R)-6-amino-2-[[(1S)-1-carboxy-3-phenylpropyl]amino]hexanoyl]pyrrolidine-2-carboxylic acid|(2S)-1-[(2S)-6-amino-2-[[(1S)-1-carboxy-3-phenylpropyl]amino]hexanoyl]pyrrolidine-2-carboxylic acid NCCCCC(NC(CCc1ccccc1)C(=O)O)C(=O)N1CCCC1C(=O)O Vdd = L/Kg {'Name': {707: 'Lisinopril'	597: nan	1379: 'Lisinopril'	1883: 'Lisinopril'}	'SMILE': {707: 'C1C[C@H](N(C1)C(=O)[C@H](CCCCN)N[C@@H](CCC2=CC=CC=C2)C(=O)O)C(=O)O'	597: 'C1C[C@H](N(C1)C(=O)[C@@H](CCCCN)N[C@@H](CCC2=CC=CC=C2)C(=O)O)C(=O)O'	1379: 'C1C[C@H](N(C1)C(=O)[C@H](CCCCN)N[C@@H](CCC2=CC=CC=C2)C(=O)O)C(=O)O'	1883: 'C1C[C@H](N(C1)C(=O)[C@H](CCCCN)N[C@@H](CCC2=CC=CC=C2)C(=O)O)C(=O)O'}	'Value': {707: 0.89	597: 0.89	1379: 0.890000000000179	1883: 0.89}	'Source': {707: 'Lombardo'	597: 'Wenwen_Liu'	1379: 'Wenwen_Liu'	1883: 'Wenwen_Liu'}} -0.11653381625585098 21.557951861702914 18.95588329366482 2.0 2.0 36.286056407763624 2.3969616378809655 4.726309314196409 36.286056407763624 1.2512433244056422 4.255624393598209 4.041171654418732 0.1393507467040942 2.461245400389693 538.5688337892734 18.57133909618184 7.353626050469665 6.0 6.0 60.0 29.0 0.0 0.0 8.0 31.0 0.0 21.0 3.0 5.0 0.0 0.0 0.0 0.0 0.0 0.0 0.0 380.0 333.0…
272 272 Faropenem 0.18 (5R	6S)-6-[(1R)-1-hydroxyethyl]-7-oxo-3-[(2R)-oxolan-2-yl]-4-thia-1-azabicyclo[3.2.0]hept-2-ene-2-carboxylic acid 122547-49-3 CC(O)C1C(=O)N2C(C(=O)O)=C(C3CCCO3)SC12 Vdd = L/Kg {'Name': {480: 'Faropenem'	99: 'Faropenem'	2164: 'Faropenem'}	'SMILE': {480: 'C[C@H]([C@@H]1[C@@H]2N(C1=O)C(=C(S2)[C@H]3CCCO3)C(=O)O)O'	99: 'C[C@H]([C@@H]1[C@@H]2N(C1=O)C(=C(S2)[C@H]3CCCO3)C(=O)O)O'	2164: 'C[C@H]([C@@H]1[C@@H]2N(C1=O)C(=C(S2)[C@H]3CCCO3)C(=O)O)O'}	'Value': {480: 0.18	99: 0.18	2164: 0.18}	'Source': {480: 'Lombardo'	99: 'Wenwen_Liu'	2164: 'Wenwen_Liu'}} -1.7147984280919266 15.032230372944465 13.941879332159765 1.0 0.0 23.659335788888242 2.6205906951543687 5.1095315614813845 23.659335788888242 1.2452281994151706 3.9127638963810867 3.6698767008980395 0.19315140531042313 1.9420119511889515 134.87853554871282 7.098870292037517 5.546228522928629 0.0 0.0 34.0 19.0 0.0 0.0 7.0 15.0 0.0 12.0 1.0 5.0 1.0 0.0 0.0 0.0 0.0 0.0 0.0 296.4…
273 273 Irbesartan 0.94 2-butyl-3-[[4-[2-(2H-tetrazol-5-yl)phenyl]phenyl]methyl]-1	3-diazaspiro[4.4]non-1-en-4-one 1185120-76-6|1242281-36-2 CCCCC1=NC2(CCCC2)C(=O)N1Cc1ccc(-c2ccccc2-c2nn[nH]n2)cc1 Vdd = L/Kg {'Name': {639: 'Irbesartan'	1346: 'Irbesartan'}	'SMILE': {639: 'CCCCC1=NC2(CCCC2)C(=O)N1CC3=CC=C(C=C3)C4=CC=CC=C4C5=NNN=N5'	1346: 'CCCCC1=NC2(CCCC2)C(=O)N1CC3=CC=C(C=C3)C4=CC=CC=C4C5=NNN=N5'}	'Value': {639: 0.94	1346: 0.94}	'Source': {639: 'Lombardo'	1346: 'Wenwen_Liu'}} -0.06187540371808753 25.301423793038833 19.838948075236182 2.0 2.0 42.99875669489748 2.5404389404465166 4.933716462907685 42.99875669489748 1.3437111467155463 4.416159146973563 3.9383796969498546 0.12307436552968296 2.5339202041023716 985.0964823961746 30.784265074880455 8.055890397852062 17.0 17.0 60.0 32.0 1.0 0.0 7.0 28.0 0.0 25.0 6.0 1.0 0.0 0.0 0.0 0.0 0.0 0.0 0.0 410.0 …
274 274 Zalypsis 12.6 [(1R	2S	13R	15S	16S)-15	22-dihydroxy-21-methoxy-6	20	24-trimethyl-13-[[[(E)-3-[3-(trifluoromethyl)phenyl]prop-2-enoyl]amino]methyl]-8	10-dioxa-14	24-diazahexacyclo[14.7.1.02	14.04	12.07	11.018	23]tetracosa-4	6	11	18(23)	19	21-hexaen-5-yl] acetate 308359-57-1 COc1c(C)cc2c(c1O)C1C3Cc4c(OC(C)=O)c(C)c5c(c4C(CNC(=O)C=Cc4cccc(C(F)(F)F)c4)N3C(O)C(C2)N1C)OCO5 Vdd = L/Kg {'Name': {1290: 'Zalypsis'}	'SMILE': {1290: 'CC1=CC2=C([C@@H]3[C@@H]4CC5=C(C(=C6C(=C5[C@@H](N4[C@H]([C@H](C2)N3C)O)CNC(=O)/C=C/C7=CC(=CC=C7)C(F)(F)F)OCO6)C)OC(=O)C)C(=C1OC)O'}	'Value': {1290: 12.6}	'Source': {1290: 'Lombardo'}} 2.5336968139574325 40.8269890606599 30.20925502428694 0.0 2.0 65.26816982014113 2.6550840044726134 5.30226745886198 65.26816982014113 1.2797680356890417 4.883310292206841 5.295188329623872 0.10382722214948768 3.2960390855966337 9981.911384323077 195.72375263378584 10.837770412173152 18.0 18.0 89.0 51.0 0.0 2.0 14.0 38.0 0.0 37.0 3.0 8.0 0.0 0.0 3.0 0.0 0.0 0.0 3.0 86…
275 275 Cefazolin 0.12 (6R	7R)-3-[(5-methyl-1	3	4-thiadiazol-2-yl)sulfanylmethyl]-8-oxo-7-[[2-(tetrazol-1-yl)acetyl]amino]-5-thia-1-azabicyclo[4.2.0]oct-2-ene-2-carboxylic acid 25953-19-9 Cc1nnc(SCC2=C(C(=O)O)N3C(=O)C(NC(=O)Cn4cnnn4)C3SC2)s1 Vdd = L/Kg {'Name': {208: 'Cefazolin'	1131: 'Cefazolin'	1778: 'Cefazolin'}	'SMILE': {208: 'CC1=NN=C(S1)SCC2=C(N3[C@@H]([C@@H](C3=O)NC(=O)CN4C=NN=N4)SC2)C(=O)O'	1131: 'CC1=NN=C(S1)SCC2=C(N3[C@@H]([C@@H](C3=O)NC(=O)CN4C=NN=N4)SC2)C(=O)O'	1778: 'CC1=NN=C(S1)SCC2=C(N3[C@@H]([C@@H](C3=O)NC(=O)CN4C=NN=N4)SC2)C(=O)O'}	'Value': {208: 0.12	1131: 0.12	1778: 0.12}	'Source': {208: 'Lombardo'	1131: 'Wenwen_Liu'	1778: 'Wenwen_Liu'}} -2.120263536200091 22.891285195036243 18.44530194305772 3.0 0.0 37.25513366666708 2.572282203722197 5.144045232522096 37.25513366666708 1.2846597816092096 4.3141580637324 3.8261641080226205 0.13193669338009037 2.406573499935004 742.5203276843741 25.60414923049566 7.6747609846472225 10.0 10.0 43.0 29.0 0.0 0.0 15.0 14.0 0.0 14.0 8.0 4.0 3.0 0.0 0.0 0.0 0.0 0.0 0.0 477.33333333…
276 276 GHRP-6 0.42 (2S)-6-amino-2-[[(2R)-2-[[(2S)-2-[[(2S)-2-[[(2R)-2-[[(2S)-2-amino-3-(1H-imidazol-5-yl)propanoyl]amino]-3-(1H-indol-3-yl)propanoyl]amino]propanoyl]amino]-3-(1H-indol-3-yl)propanoyl]amino]-3-phenylpropanoyl]amino]hexanamide 87616-84-0 CC(NC(=O)C(Cc1c[nH]c2ccccc12)NC(=O)C(N)Cc1cnc[nH]1)C(=O)NC(Cc1c[nH]c2ccccc12)C(=O)NC(Cc1ccccc1)C(=O)NC(CCCCN)C(N)=O Vdd = L/Kg {'Name': {554: 'GHR…	'SMILE': {554: 'C[C@@H](C(=O)N[C@@H](CC1=CNC2=CC=CC=C21)C(=O)N[C@H](CC3=CC=CC=C3)C(=O)N[C@@H](CCCCN)C(=O)N)NC(=O)[C@@H](CC4=CNC5=CC=CC=C54)NC(=O)[C@H](CC6=CN=CN6)N'}	'Value': {554: 0.42}	'Source': {554: 'Lombardo'}} -0.8675005677047231 49.37047495434353 38.58606405176997 0.0 2.0 82.1077424687359 2.424124689986447 4.77467364796842 82.1077424687359 1.2829334760739985 5.0698983974417065 6.029409188285067 0.09420951856695417 3.652947017578964 2808.2016508907236 43.87815079516756 9.79659756592817 29.0 31.0 120.0 64.0 0.0 0.0 18.0 56.0 0.0 46.0 12.0 6.0 0.0 0.0 0.0 0.0 0.0 0.0 0.0 860.…
277 277 Remikiren 0.773123558314346 (2R)-2-benzyl-3-tert-butylsulfonyl-N-[(2S)-1-[[(2S	3R	4S)-1-cyclohexyl-4-cyclopropyl-3	4-dihydroxybutan-2-yl]amino]-3-(1H-imidazol-5-yl)-1-oxopropan-2-yl]propanamide|(2S)-2-benzyl-3-tert-butylsulfonyl-N-[(2S)-1-[[(2S	3R	4S)-1-cyclohexyl-4-cyclopropyl-3	4-dihydroxybutan-2-yl]amino]-3-(1H-imidazol-5-yl)-1-oxopropan-2-yl]propanamide CC(C)(C)S(=O)(=O)CC(Cc1ccccc1)C(=O)NC(Cc1cnc[nH]1)C(=O)NC(CC1CCCCC1)C(O)C(O)C1CC1 Vdd = L/Kg {'Name': {1018: 'Remikiren'	200: 'Remikiren'	369: 'Remikiren'	695: nan	827: nan}	'SMILE': {1018: 'CC(C)(C)S(=O)(=O)C[C@@H](CC1=CC=CC=C1)C(=O)N[C@@H](CC2=CN=CN2)C(=O)N[C@@H](CC3CCCCC3)[C@H]([C@H](C4CC4)O)O'	200: 'CC(C)(C)S(=O)(=O)C[C@@H](CC1=CC=CC=C1)C(=O)N[C@@H](CC2=CN=CN2)C(=O)N[C@@H](CC3CCCCC3)[C@H]([C@H](C4CC4)O)O'	369: 'CC(C)(C)S(=O)(=O)C[C@@H](CC1=CC=CC=C1)C(=O)N[C@@H](CC2=CN=CN2)C(=O)N[C@@H](CC3CCCCC3)[C@H]([C@H](C4CC4)O)O'	695: 'CC(C)(C)S(=O)(=O)C[C@H](CC1=CC=CC=C1)C(=O)N[C@@H](CC2=CN=CN2)C(=O)N[C@@H](CC3CCCCC3)[C@H]([C@H](C4CC4)O)O'	827: 'CC(C)(C)S(=O)(=O)C[C@@H](CC1=CC=CC=C1)C(=O)N[C@@H](CC2=CN=CN2)C(=O)N[C@@H](CC3CCCCC3)[C@H]([C@H](C4CC4)O)O'}	'Value': {1018: 0.77	200: 0.77	369: 0.77	695: 0.77	827: 0.776247116628692}	'Source': {1018: 'Lombardo'	200: 'Wenwen_Liu'	369: 'Wenwen_Liu'	695: 'Wenwen_Liu'	827: 'Wenwen_Liu'}} -0.2573164005881714 34.16923610963173 28.543235982604855 0.0 0.0 55.058065305632276 2.410345152935852 4.813967826357839 55.058065305632276 1.251319666037097 4.7101599655400195 5.661098902137375 0.12866133868494034 3.215222566615276 507.32229885565346 11.530052246719396 7.710751040485198 11.0 11.0 94.0 44.0 0.0 0.0 11.0 50.0 0.0 33.0 4.0 6.0 1.0 0.0 0.0 0.0 0.0 0.0 0.0 520.4444…
278 278 Cefozopran 0.2399416459509745 (6R	7R)-7-[[(2Z)-2-(5-amino-1	2	4-thiadiazol-3-yl)-2-methoxyiminoacetyl]amino]-3-(imidazo[1	2-b]pyridazin-1-ium-1-ylmethyl)-8-oxo-5-thia-1-azabicyclo[4.2.0]oct-2-ene-2-carboxylate 113359-04-9 CON=C(C(=O)NC1C(=O)N2C(C(=O)[O-])=C(C[n+]3ccn4ncccc43)CSC12)c1nsc(N)n1 Vdd = L/Kg {'Name': {226: 'Cefozopran'	42: 'Cefozopran'	352: 'Cefozopran'	811: nan}	'SMILE': {226: 'CO/N=C(/C1=NSC(=N1)N)\\C(=O)N[C@H]2[C@@H]3N(C2=O)C(=C(CS3)C[N+]4=C5C=CC=NN5C=C4)C(=O)[O-]'	42: 'CO/N=C(/C1=NSC(=N1)N)\\C(=O)N[C@H]2[C@@H]3N(C2=O)C(=C(CS3)C[N+]4=C5C=CC=NN5C=C4)C(=O)[O-]'	352: 'CO/N=C(/C1=NSC(=N1)N)\\C(=O)N[C@H]2[C@@H]3N(C2=O)C(=C(CS3)C[N+]4=C5C=CC=NN5C=C4)C(=O)[O-]'	811: 'CO/N=C(/C1=NSC(=N1)N)\\C(=O)N[C@H]2[C@@H]3N(C2=O)C(=C(CS3)C[N+]4=C5C=CC=NN5C=C4)C(=O)[O-]'}	'Value': {226: 0.24	42: 0.24	352: 0.24	811: 0.239883291901949}	'Source': {226: 'Lombardo'	42: 'Wenwen_Liu'	352: 'Wenwen_Liu'	811: 'Wenwen_Liu'}} -1.4273595270748622 27.679272205262553 21.916570664924013 1.0 1.0 45.57893757003629 2.5796160324523316 5.155742879001868 45.57893757003629 1.302255359143894 4.506992685016169 4.272340088178493 0.12206685966224265 2.704924675640675 702.4933152113665 20.071237577467613 7.807398853944638 14.0 15.0 52.0 35.0 0.0 0.0 16.0 17.0 0.0 19.0 9.0 5.0 2.0 0.0 0.0 0.0 0.0 0.0 0.0 600.888888…
279 279 YM 060 2.65 (1-methylindol-3-yl)-[(5R)-4	5	6	7-tetrahydro-3H-benzimidazol-5-yl]methanone 132036-88-5 Cn1cc(C(=O)C2CCc3nc[nH]c3C2)c2ccccc21 Vdd = L/Kg {'Name': {1285: 'YM 060'	2409: 'YM 060'}	'SMILE': {1285: 'CN1C=C(C2=CC=CC=C21)C(=O)[C@@H]3CCC4=C(C3)NC=N4'	2409: 'CN1C=C(C2=CC=CC=C21)C(=O)[C@@H]3CCC4=C(C3)NC=N4'}	'Value': {1285: 2.65	2409: 2.65}	'Source': {1285: 'Lombardo'	2409: 'Wenwen_Liu'}} 0.9745596399981308 16.94670166084022 14.046722316997176 0.0 0.0 28.35910355647328 2.489058418308616 4.851233032792651 28.35910355647328 1.3504335026892038 4.014642705294248 4.142259028830295 0.19725042994429975 2.163178642886539 136.50407823025543 6.500194201440735 5.658291836052808 14.0 15.0 38.0 21.0 0.0 0.0 4.0 17.0 0.0 17.0 3.0 1.0 0.0 0.0 0.0 0.0 0.0 0.0 0.0 274.0 298.0 …
280 280 Erythromycin 0.95 (3R	4S	5S	6R	7R	9R	11R	12R	13S	14R)-6-[(2S	3R	4S	6R)-4-(dimethylamino)-3-hydroxy-6-methyloxan-2-yl]oxy-14-ethyl-7	12	13-trihydroxy-4-[(2R	4R	5S	6S)-5-hydroxy-4-methoxy-4	6-dimethyloxan-2-yl]oxy-3	5	7	9	11	13-hexamethyl-oxacyclotetradecane-2	10-dione 82343-12-2 CCC1OC(=O)C(C)C(OC2CC(C)(OC)C(O)C(C)O2)C(C)C(OC2OC(C)CC(N(C)C)C2O)C(C)(O)CC(C)C(=O)C(C)C(O)C1(C)O Vdd = L/Kg {'Name': {456: 'Erythromycin'}	'SMILE': {456: 'CC[C@@H]1[C@@]([C@@H]([C@H](C(=O)[C@@H](C[C@@]([C@@H]([C@H]([C@@H]([C@H](C(=O)O1)C)O[C@H]2C[C@@]([C@H]([C@@H](O2)C)O)(C)OC)C)O[C@H]3[C@@H]([C@H](C[C@H](O3)C)N(C)C)O)(C)O)C)C)O)(C)O'}	'Value': {456: 0.95}	'Source': {456: 'Lombardo'}} -0.05129329438755058 39.002040425518516 32.31387066880432 0.0 1.0 61.428715419622456 2.4869467033580417 4.9738934067160825 61.428715419622456 1.2044846160710285 4.838790592558521 6.294926108196083 0.12342992369011926 3.468984468983922 446.6069353067375 8.756998731504657 7.730919408139671 0.0 0.0 118.0 51.0 0.0 0.0 14.0 67.0 0.0 37.0 1.0 13.0 0.0 0.0 0.0 0.0 0.0 0.0 0.…
281 281 Dehydroandrographolide succinate 0.13 4-[[(1R	2R	4aR	5R	8aS)-2-(3-carboxypropanoyloxy)-1	4a-dimethyl-6-methylidene-5-[(E)-2-(5-oxo-2H-furan-4-yl)ethenyl]-3	4	5	7	8	8a-hexahydro-2H-naphthalen-1-yl]methoxy]-4-oxobutanoic acid 786593-06-4 C=C1CCC2C(C)(COC(=O)CCC(=O)O)C(OC(=O)CCC(=O)O)CCC2(C)C1C=CC1=CCOC1=O Vdd = L/Kg {'Name': {345: 'Dehydroandrographolide succinate'	76: 'Dehydroandrographolide succinate'	2132: 'Dehydroandrographolide succinate'}	'SMILE': {345: 'C[C@@]12CC[C@H]([C@@]([C@H]1CCC(=C)[C@H]2/C=C/C3=CCOC3=O)(C)COC(=O)CCC(=O)O)OC(=O)CCC(=O)O'	76: 'C[C@@]12CC[C@H]([C@@]([C@H]1CCC(=C)[C@H]2/C=C/C3=CCOC3=O)(C)COC(=O)CCC(=O)O)OC(=O)CCC(=O)O'	2132: 'C[C@@]12CC[C@H]([C@@]([C@H]1CCC(=C)[C@H]2/C=C/C3=CCOC3=O)(C)COC(=O)CCC(=O)O)OC(=O)CCC(=O)O'}	'Value': {345: 0.13	76: 0.13	2132: 0.13}	'Source': {345: 'Lombardo'	76: 'Wenwen_Liu'	2132: 'Wenwen_Liu'}} -2.0402208285265546 29.149908434272767 23.60949701033538 2.0 0.0 46.672976952551 2.5966430174079043 5.192881158354133 46.672976952551 1.2282362355934473 4.546839486680713 4.243420567383562 0.11166896229956742 2.7803707483288087 1569.3282858273944 41.29811278493143 8.693404030101542 0.0 0.0 74.0 38.0 0.0 0.0 10.0 36.0 0.0 28.0 0.0 10.0 0.0 0.0 0.0 0.0 0.0 0.0 0.0 582.0 498.0 6…
282 282 Nedocromil 0.43 9-ethyl-4	6-dioxo-10-propylpyrano[3	2-g]quinoline-2	8-dicarboxylic acid 69049-73-6 CCCc1c2oc(C(=O)O)cc(=O)c2cc2c(=O)cc(C(=O)O)n(CC)c12 Vdd = L/Kg {'Name': {829: 'Nedocromil'	2269: 'Nedocromil'}	'SMILE': {829: 'CCCC1=C2C(=CC3=C1OC(=CC3=O)C(=O)O)C(=O)C=C(N2CC)C(=O)O'	2269: 'CCCC1=C2C(=CC3=C1OC(=CC3=O)C(=O)O)C(=O)C=C(N2CC)C(=O)O'}	'Value': {829: 0.43	2269: 0.43}	'Source': {829: 'Lombardo'	2269: 'Wenwen_Liu'}} -0.843970070294529 20.758034307658146 17.4852884230947 2.0 0.0 33.68914080244961 2.5660415551348135 5.132083110269627 33.68914080244961 1.2477459556462818 4.223909907687342 4.421896173275773 0.16377393234354715 2.4798203755850334 212.1193466660163 7.856272098741345 6.350400845253803 14.0 16.0 44.0 27.0 0.0 0.0 8.0 17.0 0.0 19.0 1.0 7.0 0.0 0.0 0.0 0.0 0.0 0.0 0.0 472.0 450.0 …
283 283 Tegaserod 5.3 1-[(E)-(5-methoxy-1H-indol-3-yl)methylideneamino]-2-pentylguanidine 1044642-88-7 CCCCCN=C(N)NN=Cc1c[nH]c2ccc(OC)cc12 Vdd = L/Kg {'Name': {1135: 'Tegaserod'	346: nan	725: nan	1622: 'Tegaserod'}	'SMILE': {1135: 'CCCCCN=C(N)N/N=C/C1=CNC2=C1C=C(C=C2)OC'	346: 'CCCCCN=C(N)N/N=C/C1=CNC2=C1C=C(C=C2)OC'	725: 'CCCCCN=C(N)N/N=C/C1=CNC2=C1C=C(C=C2)OC'	1622: 'CCCCCN=C(N)N/N=C/C1=CNC2=C1C=C(C=C2)OC'}	'Value': {1135: 5.3	346: 5.3	725: 5.3	1622: 5.3}	'Source': {1135: 'Lombardo'	346: 'Wenwen_Liu'	725: 'Wenwen_Liu'	1622: 'Wenwen_Liu'}} 1.6677068205580763 16.291965537992017 13.429846202616915 0.0 3.0 28.329887396547 2.421262465266721 4.72158269048604 28.329887396547 1.2877221543885 3.9869105525410005 3.464954403764307 0.15749792744383215 2.031156833832775 1978.5835265003225 89.93561484092375 8.378593837382445 9.0 10.0 45.0 22.0 0.0 0.0 6.0 23.0 0.0 16.0 5.0 1.0 0.0 0.0 0.0 0.0 0.0 0.0 0.0 270.0 278.0 357.0 3…
284 284 Almitrine 35.37 6-[4-[bis(4-fluorophenyl)methyl]piperazin-1-yl]-2-N	4-N-bis(prop-2-enyl)-1	3	5-triazine-2	4-diamine 27469-53-0 C=CCNc1nc(NCC=C)nc(N2CCN(C(c3ccc(F)cc3)c3ccc(F)cc3)CC2)n1 Vdd = L/Kg {'Name': {43: 'Almitrine'	1044: 'Almitrine'}	'SMILE': {43: 'C=CCNC1=NC(=NC(=N1)N2CCN(CC2)C(C3=CC=C(C=C3)F)C4=CC=C(C=C4)F)NCC=C'	1044: 'C=CCNC1=NC(=NC(=N1)N2CCN(CC2)C(C3=CC=C(C=C3)F)C4=CC=C(C=C4)F)NCC=C'}	'Value': {43: 35.37	1044: 35.37}	'Source': {43: 'Lombardo'	1044: 'Wenwen_Liu'}} 3.565864003217389 26.927076826491625 19.555955440491168 0.0 1.0 45.99941319277998 2.4332001601519626 4.866400320303926 45.99941319277998 1.3142689483651424 4.4724021410526 4.9682687096741684 0.1419505345621191 2.8558343997625024 504.4819950449156 14.413771286997589 7.476295118940412 18.0 18.0 64.0 35.0 0.0 0.0 9.0 29.0 0.0 26.0 7.0 0.0 0.0 0.0 2.0 0.0 0.0 0.0 2.0 498.0 487.0 …
285 285 Hydroxycotinine	3'- 0.8499999999997134 (3R	5S)-3-hydroxy-1-methyl-5-pyridin-3-ylpyrrolidin-2-one|(5S)-3-hydroxy-1-methyl-5-pyridin-3-ylpyrrolidin-2-one 108450-02-8|205246-48-6 CN1C(=O)C(O)CC1c1cccnc1 Vdd = L/Kg "{'Name': {589: ""Hydroxycotinine	3'-""	1013: '3-Hydroxycotinine'	1319: ""Hydroxycotinine	3'-""	2196: ""Hydroxycotinine	3'-""}	'SMILE': {589: 'CN1[C@@H](C[C@H](C1=O)O)C2=CN=CC=C2'	1013: 'CN1[C@@H](CC(C1=O)O)C2=CN=CC=C2'	1319: 'CN1[C@@H](C[C@H](C1=O)O)C2=CN=CC=C2'	2196: 'CN1[C@@H](C[C@H](C1=O)O)C2=CN=CC=C2'}	'Value': {589: 0.85	1013: 0.85	1319: 0.849999999999427	2196: 0.85}	'Source': {589: 'Lombardo'	1013: 'Wenwen_Liu'	1319: 'Wenwen_Liu'	2196: 'Wenwen_Liu'}}" -0.16251892949811206 10.773010658942226 9.92532553438528 0.0 0.0 18.21181532600101 2.4232152462964986 4.687076502448174 18.21181532600101 1.300843951857215 3.573868673778307 3.370181084296932 0.24072722030692373 1.5514387137545917 69.3156013698714 4.951114383562243 4.575142245471939 6.0 6.0 26.0 14.0 0.0 0.0 4.0 12.0 0.0 10.0 2.0 2.0 0.0 0.0 0.0 0.0 0.0 0.0 0.0 202.0 187.0 2…
286 286 Tirilazad 9.8 (8S	10S	13S	14S	16R	17S)-17-[2-[4-(2	6-dipyrrolidin-1-ylpyrimidin-4-yl)piperazin-1-yl]acetyl]-10	13	16-trimethyl-6	7	8	12	14	15	16	17-octahydrocyclopenta[a]phenanthren-3-one 110101-66-1 CC1CC2C3CCC4=CC(=O)C=CC4(C)C3=CCC2(C)C1C(=O)CN1CCN(c2cc(N3CCCC3)nc(N3CCCC3)n2)CC1 Vdd = L/Kg {'Name': {1189: 'Tirilazad'	232: 'Tirilazad'	2379: 'Tirilazad'}	'SMILE': {1189: 'C[C@@H]1C[C@H]2[C@@H]3CCC4=CC(=O)C=C[C@@]4(C3=CC[C@@]2([C@H]1C(=O)CN5CCN(CC5)C6=NC(=NC(=C6)N7CCCC7)N8CCCC8)C)C'	232: 'C[C@@H]1C[C@H]2[C@@H]3CCC4=CC(=O)C=C[C@@]4(C3=CC[C@@]2([C@H]1C(=O)CN5CCN(CC5)C6=NC(=NC(=C6)N7CCCC7)N8CCCC8)C)C'	2379: 'C[C@@H]1C[C@H]2[C@@H]3CCC4=CC(=O)C=C[C@@]4(C3=CC[C@@]2([C@H]1C(=O)CN5CCN(CC5)C6=NC(=NC(=C6)N7CCCC7)N8CCCC8)C)C'}	'Value': {1189: 9.8	232: 9.8	2379: 9.8}	'Source': {1189: 'Lombardo'	232: 'Wenwen_Liu'	2379: 'Wenwen_Liu'}} 2.2823823856765264 37.59314701839256 26.177310732600144 0.0 1.0 61.122196393166156 2.6353894320606304 5.211318742597831 61.122196393166156 1.3287433998514382 4.79973012317525 4.5373219948639685 0.09863743467095584 3.0383932725344653 11607.38548144077 252.33446698784283 10.88545315742969 6.0 6.0 98.0 46.0 0.0 0.0 8.0 52.0 0.0 38.0 6.0 2.0 0.0 0.0 0.0 0.0 0.0 0.0 0.0 518.0 564.…
287 287 CP-65207 0.21 sodium;(5R	6S)-6-[(1R)-1-hydroxyethyl]-7-oxo-3-(1-oxothiolan-3-yl)sulfanyl-4-thia-1-azabicyclo[3.2.0]hept-2-ene-2-carboxylate 96865-21-3 CC(O)C1C(=O)N2C(C(=O)[O-])=C(SC3CCS(=O)C3)SC12 Vdd = L/Kg {'Name': {311: 'CP-65207'	68: 'CP-65207'	2120: 'CP-65207'}	'SMILE': {311: 'C[C@H]([C@@H]1[C@@H]2N(C1=O)C(=C(S2)SC3CCS(=O)C3)C(=O)[O-])O.[Na+]'	68: 'C[C@H]([C@@H]1[C@@H]2N(C1=O)C(=C(S2)SC3CCS(=O)C3)C(=O)[O-])O.[Na+]'	2120: 'C[C@H]([C@@H]1[C@@H]2N(C1=O)C(=C(S2)SC3CCS(=O)C3)C(=O)[O-])O.[Na+]'}	'Value': {311: 0.21	68: 0.21	2120: 0.21}	'Source': {311: 'Lombardo'	68: 'Wenwen_Liu'	2120: 'Wenwen_Liu'}} -1.5606477482646686 16.59627384957862 14.905407775255583 1.0 0.0 25.76797475152604 2.610723565294199 5.099181952088989 25.76797475152604 1.2270464167393353 4.003725235419786 3.6404150195189278 0.173353096167568 2.03403503623001 233.2032295518289 11.104915692944234 6.193847647959859 0.0 0.0 35.0 21.0 0.0 0.0 9.0 14.0 0.0 12.0 1.0 5.0 3.0 0.0 0.0 0.0 0.0 0.0 0.0 321.33333333333…
288 288 Paeoniflorin 0.22 CC12CC3(O)OC(O1)C1(COC(=O)c4ccccc4)C3CC21OC1OC(CO)C(O)C(O)C1O Vdd = L/Kg {'Name': {892: 'Paeoniflorin'	179: 'Paeoniflorin'	662: nan	2292: 'Paeoniflorin'}	'SMILE': {892: 'C[C@]12C[C@@]3([C@@H]4C[C@]1([C@@]4([C@H](O2)O3)COC(=O)C5=CC=CC=C5)O[C@H]6[C@@H]([C@H]([C@@H]([C@H](O6)CO)O)O)O)O'	179: 'C[C@]12C[C@@]3([C@@H]4C[C@]1([C@@]4([C@H](O2)O3)COC(=O)C5=CC=CC=C5)O[C@H]6[C@@H]([C@H]([C@@H]([C@H](O6)CO)O)O)O)O'	662: 'C[C@@]12C[C@]3([C@H]4C[C@@]1([C@]4([C@@H](O2)O3)COC(=O)C5=CC=CC=C5)O[C@H]6[C@H]([C@H]([C@@H]([C@H](O6)CO)O)O)O)O'	2292: 'C[C@]12C[C@@]3([C@@H]4C[C@]1([C@@]4([C@H](O2)O3)COC(=O)C5=CC=CC=C5)O[C@H]6[C@@H]([C@H]([C@@H]([C@H](O6)CO)O)O)O)O'}	'Value': {892: 0.22	179: 0.22	662: 0.22	2292: 0.22}	'Source': {892: 'Lombardo'	179: 'Wenwen_Liu'	662: 'Wenwen_Liu'	2292: 'Wenwen_Liu'}} -1.5141277326297755 27.756062976399004 22.151280876507265 0.0 0.0 43.77908293285763 2.8870669768656154 5.60407615824508 43.77908293285763 1.2876200862605185 4.518465033454037 3.89380351564762 0.11452363281316529 2.5831618790678417 2276.325441084494 66.95074826719099 8.954093204820708 6.0 6.0 62.0 34.0 0.0 6.0 11.0 28.0 0.0 23.0 0.0 11.0 0.0 0.0 0.0 0.0 0.0 0.0 0.0 562.0 525.0…
289 289 Fluorouracil	5- 0.23 5-fluoro-1H-pyrimidine-2	4-dione 1004-03-1 O=c1[nH]cc(F)c(=O)[nH]1 Vdd = L/Kg {'Name': {506: 'Fluorouracil	5-'	1279: 'Fluorouracil	5-'}	'SMILE': {506: 'C1=C(C(=O)NC(=O)N1)F'	1279: 'C1=C(C(=O)NC(=O)N1)F'}	'Value': {506: 0.23	1279: 0.23}	'Source': {506: 'Lombardo'	1279: 'Wenwen_Liu'}} -1.4696759700589417 6.6516903153825835 6.355890909940226 0.0 0.0 10.792280186226476 2.245826779937863 4.491653559875726 10.792280186226476 1.1991422429140528 3.0994475512921005 2.8627867413385513 0.31808741570428345 0.9464350198523428 26.53469113969723 2.9482990155219144 3.1730924608217568 6.0 6.0 12.0 9.0 0.0 0.0 5.0 3.0 0.0 4.0 2.0 2.0 0.0 0.0 1.0 0.0 0.0 0.0 1.0 210.0 164.…
290 290 0.56 7-[4-(3-ethynylanilino)-7-methoxyquinazolin-6-yl]oxy-N-oxidoheptanamide C#Cc1cccc(Nc2ncnc3cc(OC)c(OCCCCCCC(=O)N[O-])cc23)c1 Vdd = L/Kg {'Name': {481: nan}	'SMILE': {481: 'COC1=C(C=C2C(=C1)N=CN=C2NC3=CC=CC(=C3)C#C)OCCCCCCC(=O)N[O-]'}	'Value': {481: 0.56}	'Source': {481: 'Wenwen_Liu'}} -0.579818495252942 24.02970001652415 17.732433397493928 1.0 0.0 41.628024203004756 2.44443793141958 4.888875862839159 41.628024203004756 1.3008757563438986 4.366647023185342 4.1459436674435475 0.12956073960761086 2.585281236520871 3872.512024527016 121.01600076646925 9.424809487198925 16.0 17.0 57.0 32.0 0.0 0.0 8.0 25.0 0.0 24.0 4.0 4.0 0.0 0.0 0.0 0.0 0.0 0.0 0.0 …
291 291 Rolipram 0.6699999999999995 4-(3-cyclopentyloxy-4-methoxyphenyl)pyrrolidin-2-one 61413-54-5|85416-74-6 COc1ccc(C2CNC(=O)C2)cc1OC1CCCC1 Vdd = L/Kg {'Name': {1047: 'Rolipram'	206: 'Rolipram'	2335: 'Rolipram'}	'SMILE': {1047: 'COC1=C(C=C(C=C1)C2CC(=O)NC2)OC3CCCC3'	206: 'COC1=C(C=C(C=C1)C2CC(=O)NC2)OC3CCCC3'	2335: 'COC1=C(C=C(C=C1)C2CC(=O)NC2)OC3CCCC3'}	'Value': {1047: 0.67	206: 0.669999999999999	2335: 0.67}	'Source': {1047: 'Lombardo'	206: 'Wenwen_Liu'	2335: 'Wenwen_Liu'}} -0.4004775665971261 15.584858756805467 13.489988086484587 0.0 0.0 26.307608004477494 2.395065759086556 4.747084302767615 26.307608004477494 1.3153804002238747 3.9344264043496335 4.0550841519817045 0.20275420759908522 2.0931186205585246 124.78313489638742 6.239156744819371 5.519724490315261 6.0 6.0 41.0 20.0 0.0 0.0 4.0 21.0 0.0 16.0 1.0 3.0 0.0 0.0 0.0 0.0 0.0 0.0 0.0 258.0 2…
292 292 Ceftazidime 0.31 (6S	7S)-7-[[(2E)-2-(2-amino-1	3-thiazol-4-yl)-2-(2-carboxypropan-2-yloxyimino)acetyl]amino]-8-oxo-3-(pyridin-1-ium-1-ylmethyl)-5-thia-1-azabicyclo[4.2.0]oct-2-ene-2-carboxylic acid CC(C)(ON=C(C(=O)NC1C(=O)N2C(C(=O)O)=C(C[n+]3ccccc3)CSC12)c1csc(N)n1)C(=O)O Vdd = L/Kg {'Name': {1789: 'Ceftazidime'}	'SMILE': {1789: 'CC(C)(C(=O)O)O/N=C(\\C1=CSC(=N1)N)/C(=O)N[C@@H]2[C@H]3N(C2=O)C(=C(CS3)C[N+]4=CC=CC=C4)C(=O)O'}	'Value': {1789: 0.31}	'Source': {1789: 'Wenwen_Liu'}} -1.171182981502945 28.94226650334835 23.21780614443471 2.0 1.0 46.08579809443106 2.5767043724692535 5.152786105878485 46.08579809443106 1.245562110660299 4.5435260920988245 4.092282850551608 0.11060223920409751 2.7174357881638858 1130.9604216157722 30.56649788150736 8.339155301003478 11.0 11.0 60.0 37.0 0.0 0.0 15.0 23.0 0.0 22.0 6.0 7.0 2.0 0.0 0.0 0.0 0.0 0.0 0.0…
293 293 Nafarelin 0.14 (2S)-N-[(2S)-1-[[(2S)-1-[[(2S)-1-[[(2S)-1-[[(2R)-1-[[(2S)-1-[[(2S)-1-[(2S)-2-[(2-amino-2-oxoethyl)carbamoyl]pyrrolidin-1-yl]-5-(diaminomethylideneamino)-1-oxopentan-2-yl]amino]-4-methyl-1-oxopentan-2-yl]amino]-3-naphthalen-2-yl-1-oxopropan-2-yl]amino]-3-(4-hydroxyphenyl)-1-oxopropan-2-yl]amino]-3-hydroxy-1-oxopropan-2-yl]amino]-3-(1H-indol-3-yl)-1-oxopropan-2-yl]amino]-3-(1…	'SMILE': {812: 'CC(C)C[C@@H](C(=O)N[C@@H](CCCN=C(N)N)C(=O)N1CCC[C@H]1C(=O)NCC(=O)N)NC(=O)[C@@H](CC2=CC3=CC=CC=C3C=C2)NC(=O)[C@H](CC4=CC=C(C=C4)O)NC(=O)[C@H](CO)NC(=O)[C@H](CC5=CNC6=CC=CC=C65)NC(=O)[C@H](CC7=CN=CN7)NC(=O)[C@@H]8CCC(=O)N8'}	'Value': {812: 0.14}	'Source': {812: 'Lombardo'}} -1.9661128563728327 74.12546345453607 56.46026158150979 0.0 3.0 121.98132456909661 2.422259947801439 4.806265210005458 121.98132456909661 1.2706387975947564 5.471559885215795 5.355145288942664 0.05578276342648608 3.939820933460664 12428.597862674484 129.46456106952587 11.689518473934791 30.0 32.0 179.0 96.0 0.0 0.0 30.0 83.0 0.0 66.0 17.0 13.0 0.0 0.0 0.0 0.0 0.0 0.0 …
294 294 Medroxalol 7.9 5-[(1S)-2-[[(2R)-4-(1	3-benzodioxol-5-yl)butan-2-yl]amino]-1-hydroxyethyl]-2-hydroxybenzamide|5-[2-[4-(1	3-benzodioxol-5-yl)butan-2-ylamino]-1-hydroxyethyl]-2-hydroxybenzamide CC(CCc1ccc2c(c1)OCO2)NCC(O)c1ccc(O)c(C(N)=O)c1 Vdd = L/Kg {'Name': {733: 'Medroxalol'	605: nan	1393: 'Medroxalol'}	'SMILE': {733: 'CC(CCC1=CC2=C(C=C1)OCO2)NCC(C3=CC(=C(C=C3)O)C(=O)N)O'	605: 'C[C@H](CCC1=CC2=C(C=C1)OCO2)NC[C@H](C3=CC(=C(C=C3)O)C(=O)N)O'	1393: 'CC(CCC1=CC2=C(C=C1)OCO2)NCC(C3=CC(=C(C=C3)O)C(=O)N)O'}	'Value': {733: 7.9	605: 7.9	1393: 7.9}	'Source': {733: 'Lombardo'	605: 'Wenwen_Liu'	1393: 'Wenwen_Liu'}} 2.066862759472976 20.891285195036247 16.530292865555506 0.0 1.0 34.412093966185786 2.3668412070307325 4.716612185443825 34.412093966185786 1.2745219987476217 4.214467362776478 4.123134968543794 0.15270870253865904 2.409865561717998 282.108898758185 10.448477731784628 6.635544935214738 12.0 12.0 51.0 27.0 0.0 0.0 7.0 24.0 0.0 20.0 2.0 5.0 0.0 0.0 0.0 0.0 0.0 0.0 0.0 384.0 364.…
295 295 Glutethimide 3.077 3-ethyl-3-phenylpiperidine-2	6-dione 77-21-4 CCC1(c2ccccc2)CCC(=O)NC1=O Vdd = L/Kg {'Name': {770: 'Glutethimide'}	'SMILE': {770: 'CCC1(CCC(=O)NC1=O)C2=CC=CC=C2'}	'Value': {770: 3.077}	'Source': {770: 'Wenwen_Liu'}} 1.1239550963399048 12.116375766016379 10.852593016744065 0.0 0.0 20.35382805145646 2.468661744459049 4.937323488918098 20.35382805145646 1.2721142532160288 3.698284098362477 3.542836378044175 0.22142727362776093 1.7349312723082646 82.95155699045687 5.184472311903554 4.888260415934564 6.0 6.0 31.0 16.0 0.0 0.0 3.0 15.0 0.0 13.0 1.0 2.0 0.0 0.0 0.0 0.0 0.0 0.0 0.0 210…
296 296 Ginkgolide B 0.910670279785238 (1R	3R	6R	7S	8S	10R	11R	12R	13S	16S	17R)-8-tert-butyl-6	12	17-trihydroxy-16-methyl-2	4	14	19-tetraoxahexacyclo[8.7.2.01	11.03	7.07	11.013	17]nonadecane-5	15	18-trione|(1R	3R	6R	8S	10R	11S	12R	13S	16S	17R)-8-tert-butyl-6	12	17-trihydroxy-16-methyl-2	4	14	19-tetraoxahexacyclo[8.7.2.01	11.03	7.07	11.013	17]nonadecane-5	15	18-trione|(1S	3R	6R	7S	8S	10R	11S	12R	13S
297 297 Indacaterol 19.400000000000095 5-[(1R)-2-[(5	6-diethyl-2	3-dihydro-1H-inden-2-yl)amino]-1-hydroxyethyl]-8-hydroxy-1H-quinolin-2-one 312753-06-3 CCc1cc2c(cc1CC)CC(NCC(O)c1ccc(O)c3[nH]c(=O)ccc13)C2 Vdd = L/Kg {'Name': {619: 'Indacaterol'	123: 'Indacaterol'	2204: 'Indacaterol'}	'SMILE': {619: 'CCC1=C(C=C2CC(CC2=C1)NC[C@@H](C3=C4C=CC(=O)NC4=C(C=C3)O)O)CC'	123: 'CCC1=C(C=C2CC(CC2=C1)NC[C@@H](C3=C4C=CC(=O)NC4=C(C=C3)O)O)CC'	2204: 'CCC1=C(C=C2CC(CC2=C1)NC[C@@H](C3=C4C=CC(=O)NC4=C(C=C3)O)O)CC'}	'Value': {619: 19.4	123: 19.4000000000002	2204: 19.4}	'Source': {619: 'Lombardo'	123: 'Wenwen_Liu'	2204: 'Wenwen_Liu'}} 2.965273066069287 22.71294571007377 17.305538864824147 0.0 1.0 37.94230238942249 2.4560039801720897 4.900686849825238 37.94230238942249 1.308355254807672 4.306936336050286 4.972389877312615 0.17146171990733156 2.6686113221508245 198.35604935479043 6.839863770854842 6.3547743818733355 16.0 17.0 57.0 29.0 0.0 0.0 5.0 28.0 0.0 24.0 2.0 3.0 0.0 0.0 0.0 0.0 0.0 0.0 0.0 356.0 371.0…
298 298 Sulfasalazine 0.11 2-hydroxy-5-[[4-(pyridin-2-ylsulfamoyl)phenyl]diazenyl]benzoic acid 737754-28-8 O=C(O)c1cc(N=Nc2ccc(S(=O)(=O)Nc3ccccn3)cc2)ccc1O Vdd = L/Kg {'Name': {1109: 'Sulfasalazine'	1609: 'Sulfasalazine'	2354: 'Sulfasalazine'}	'SMILE': {1109: 'C1=CC=NC(=C1)NS(=O)(=O)C2=CC=C(C=C2)N=NC3=CC(=C(C=C3)O)C(=O)O'	1609: 'C1=CC=NC(=C1)NS(=O)(=O)C2=CC=C(C=C2)N=NC3=CC(=C(C=C3)O)C(=O)O'	2354: 'C1=CC=NC(=C1)NS(=O)(=O)C2=CC=C(C=C2)N=NC3=CC(=C(C=C3)O)C(=O)O'}	'Value': {1109: 0.11	1609: 0.11	2354: 0.11}	'Source': {1109: 'Lombardo'	1609: 'Wenwen_Liu'	2354: 'Wenwen_Liu'}} -2.2072749131897207 21.716720294157337 16.30734255943521 1.0 0.0 35.28988627498377 2.380529705492212 4.761059410984424 35.28988627498377 1.2603530812494204 4.249578285431662 4.4710331356963335 0.15967975484629762 2.5272389256549985 242.1814982539354 8.649339223354835 6.519306855018655 18.0 18.0 42.0 28.0 0.0 0.0 10.0 14.0 0.0 18.0 4.0 5.0 1.0 0.0 0.0 0.0 0.0 0.0 0.0 460.44444…
299 299 Alprostadil 2.4 7-[(1R	2R	3R)-3-hydroxy-2-[(E	3S)-3-hydroxyoct-1-enyl]-5-oxocyclopentyl]heptanoic acid|7-[(1R	2R	3R)-3-hydroxy-2-[(Z	3S)-3-hydroxyoct-1-enyl]-5-oxocyclopentyl]heptanoic acid CCCCCC(O)C=CC1C(O)CC(=O)C1CCCCCCC(=O)O Vdd = L/Kg {'Name': {51: 'Alprostadil'	7: 'Alprostadil'	386: nan	2030: 'Alprostadil'}	'SMILE': {51: 'CCCCC[C@@H](/C=C/[C@H]1[C@@H](CC(=O)[C@@H]1CCCCCCC(=O)O)O)O'	7: 'CCCCC[C@@H](/C=C/[C@H]1[C@@H](CC(=O)[C@@H]1CCCCCCC(=O)O)O)O'	386: 'CCCCC[C@@H](/C=C\\[C@H]1[C@@H](CC(=O)[C@@H]1CCCCCCC(=O)O)O)O'	2030: 'CCCCC[C@@H](/C=C/[C@H]1[C@@H](CC(=O)[C@@H]1CCCCCCC(=O)O)O)O'}	'Value': {51: 2.4	7: 2.4	386: 2.4	2030: 2.4}	'Source': {51: 'Lombardo'	7: 'Wenwen_Liu'	386: 'Wenwen_Liu'	2030: 'Wenwen_Liu'}} 0.8754687373538999 18.103298184809944 15.46851346211412 1.0 0.0 30.120915239618853 2.405206390631582 4.6244772287538325 30.120915239618853 1.204836609584754 4.084637269347052 3.4093419579932203 0.1363736783197288 2.1428100303521282 1153.5631852960753 46.14252741184301 7.966901585010796 0.0 0.0 59.0 25.0 0.0 0.0 5.0 34.0 0.0 20.0 0.0 5.0 0.0 0.0 0.0 0.0 0.0 0.0 0.0 278.0 223.0…
300 300 Zatebradine 1.6 3-[3-[2-(3	4-dimethoxyphenyl)ethyl-methylamino]propyl]-7	8-dimethoxy-2	5-dihydro-1H-3-benzazepin-4-one 125846-52-8 COc1ccc(CCN(C)CCCN2CCc3cc(OC)c(OC)cc3CC2=O)cc1OC Vdd = L/Kg {'Name': {1292: 'Zatebradine'	2411: 'Zatebradine'}	'SMILE': {1292: 'CN(CCCN1CCC2=CC(=C(C=C2CC1=O)OC)OC)CCC3=CC(=C(C=C3)OC)OC'	2411: 'CN(CCCN1CCC2=CC(=C(C=C2CC1=O)OC)OC)CCC3=CC(=C(C=C3)OC)OC'}	'Value': {1292: 1.6	2411: 1.6}	'Source': {1292: 'Lombardo'	2411: 'Wenwen_Liu'}} 0.47000362924573563 24.805756482931994 18.63941657051098 0.0 1.0 42.50062010038281 2.41455917416505 4.78178895668367 42.50062010038281 1.287897578799479 4.400449058423397 3.9990847653208834 0.12118438682790555 2.5799879947418485 2611.051280626611 79.12276607959427 9.061430677203365 12.0 12.0 69.0 33.0 0.0 0.0 7.0 36.0 0.0 26.0 2.0 5.0 0.0 0.0 0.0 0.0 0.0 0.0 0.0 440.0 410.0 5…
301 301 Pentobarbital 0.91 5-ethyl-5-[(2S)-pentan-2-yl]-1	3-diazinane-2	4	6-trione|5-ethyl-5-pentan-2-yl-1	3-diazinane-2	4	6-trione 5767-32-8|76-74-4 CCCC(C)C1(CC)C(=O)NC(=O)NC1=O Vdd = L/Kg {'Name': {917: 'Pentobarbital'	668: nan	1502: 'Pentobarbital'}	'SMILE': {917: 'CCCC(C)C1(C(=O)NC(=O)NC1=O)CC'	668: 'CCC[C@H](C)C1(C(=O)NC(=O)NC1=O)CC'	1502: 'CCCC(C)C1(C(=O)NC(=O)NC1=O)CC'}	'Value': {917: 0.91	668: 0.91	1502: 0.91}	'Source': {917: 'Lombardo'	668: 'Wenwen_Liu'	1502: 'Wenwen_Liu'}} -0.0943106794712413 11.566439027493542 11.412657295646358 0.0 0.0 18.584289988016195 2.4928537348543998 4.9857074697087995 18.584289988016195 1.1615181242510122 3.666128564515792 3.4431158161511464 0.21519473850944665 1.7063804511865748 84.78301769199034 5.298938605749396 4.910098888922115 0.0 0.0 34.0 16.0 0.0 0.0 5.0 18.0 0.0 11.0 2.0 3.0 0.0 0.0 0.0 0.0 0.0 0.0 0.0 228.0 2…
302 302 Cyclobenzaprine 2.09 N	N-dimethyl-3-(2-tricyclo[9.4.0.03	8]pentadeca-1(15)	3	5	7	9	11	13-heptaenylidene)propan-1-amine 303-53-7 CN(C)CCC=C1c2ccccc2C=Cc2ccccc21 Vdd = L/Kg {'Name': {1001: 'Cyclobenzaprine'}	'SMILE': {1001: 'CN(C)CCC=C1C2=CC=CC=C2C=CC3=CC=CC=C31'}	'Value': {1001: 2.09}	'Source': {1001: 'Wenwen_Liu'}} 0.7371640659767196 16.32047510869343 13.124504613264884 0.0 1.0 27.545010834223557 2.447633478289314 4.822977605706516 27.545010834223557 1.3116671825820743 3.97482129666178 3.9419550376385755 0.187712144649456 2.113614147417834 212.80106608333364 10.133384099206364 6.102295111974419 12.0 12.0 42.0 21.0 0.0 0.0 1.0 21.0 0.0 20.0 1.0 0.0 0.0 0.0 0.0 0.0 0.0 0.0 0.0 …
303 303 Butylbiguanide 1.84 2-butyl-1-(diaminomethylidene)guanidine 1215700-80-3|692-13-7 CCCCN=C(N)N=C(N)N Vdd = L/Kg {'Name': {175: 'Butylbiguanide'	2071: 'Butylbiguanide'}	'SMILE': {175: 'CCCCN=C(N)N=C(N)N'	2071: 'CCCCN=C(N)N=C(N)N'}	'Value': {175: 1.84	2071: 1.84}	'Source': {175: 'Lombardo'	2071: 'Wenwen_Liu'}} 0.6097655716208943 7.399237211089012 7.408200821313041 0.0 5.0 12.111154562236763 2.074313293051942 4.148626586103884 12.111154562236763 1.101014051112433 3.2192330216065765 2.968528004903703 0.26986618226397296 1.183376388513583 43.450973440688415 3.9500884946080377 3.8669434349630043 0.0 0.0 26.0 11.0 0.0 0.0 5.0 15.0 0.0 6.0 5.0 0.0 0.0 0.0 0.0 0.0 0.0 0.0 0.0 122.0 116.0 …
304 304 Rizatriptan 1.9 N	N-dimethyl-2-[5-(1	2	4-triazol-1-ylmethyl)-1H-indol-3-yl]ethanamine 144034-80-0 CN(C)CCc1c[nH]c2ccc(Cn3cncn3)cc12 Vdd = L/Kg {'Name': {1041: 'Rizatriptan'	1575: 'Rizatriptan'}	'SMILE': {1041: 'CN(C)CCC1=CNC2=C1C=C(C=C2)CN3C=NC=N3'	1575: 'CN(C)CCC1=CNC2=C1C=C(C=C2)CN3C=NC=N3'}	'Value': {1041: 1.9	1575: 1.9}	'Source': {1041: 'Lombardo'	1575: 'Wenwen_Liu'}} 0.6418538861723947 15.694248556546645 13.250530521175143 0.0 1.0 25.967051159898553 2.4303503376842746 4.746726845604658 25.967051159898553 1.2983525579949275 3.9343059097663238 3.735988445963737 0.18679942229818686 2.011159608299633 183.00068107332174 9.150034053666086 5.902637055106581 14.0 15.0 39.0 20.0 0.0 0.0 5.0 19.0 0.0 15.0 5.0 0.0 0.0 0.0 0.0 0.0 0.0 0.0 0.0 248.0 2…
305 305 Rabeprazole 0.22 2-[[4-(3-methoxypropoxy)-3-methylpyridin-2-yl]methylsulfinyl]-1H-benzimidazole 117976-89-3 COCCCOc1ccnc(CS(=O)c2nc3ccccc3[nH]2)c1C Vdd = L/Kg {'Name': {1007: 'Rabeprazole'	1556: 'Rabeprazole'}	'SMILE': {1007: 'CC1=C(C=CN=C1CS(=O)C2=NC3=CC=CC=C3N2)OCCCOC'	1556: 'CC1=C(C=CN=C1CS(=O)C2=NC3=CC=CC=C3N2)OCCCOC'}	'Value': {1007: 0.22	1556: 0.22}	'Source': {1007: 'Lombardo'	1556: 'Wenwen_Liu'}} -1.5141277326297755 19.148902233439625 15.162301416844704 0.0 0.0 32.607210888301836 2.418000605432913 4.75809156833251 32.607210888301836 1.3042884355320734 4.138145902449043 4.119893402537391 0.16479573610149564 2.332118021730338 635.3311238639324 25.413244954557296 7.370437049760315 15.0 16.0 46.0 25.0 0.0 0.0 7.0 21.0 0.0 18.0 3.0 3.0 1.0 0.0 0.0 0.0 0.0 0.0 0.0 342.44444…
306 306 chlorothiazide 0.2 6-chloro-1	1-dioxo-4H-1lambda6	2	4-benzothiadiazine-7-sulfonamide 58-94-6 NS(=O)(=O)c1cc2c(cc1Cl)NC=NS2(=O)=O Vdd = L/Kg {'Name': {280: 'chlorothiazide'}	'SMILE': {280: 'C1=C2C(=CC(=C1Cl)S(=O)(=O)N)S(=O)(=O)N=CN2'}	'Value': {280: 0.2}	'Source': {280: 'Wenwen_Liu'}} -1.6094379124341005 13.427805631411442 11.797725526394037 0.0 2.0 19.655123841379297 2.4935350489607973 4.987070097921595 19.655123841379297 1.1561837553752528 3.7727944388710495 3.7877161677636173 0.22280683339785984 1.862391494265994 76.74442535331175 4.514377961959515 4.871109001058441 6.0 6.0 23.0 17.0 0.0 0.0 10.0 6.0 0.0 7.0 3.0 4.0 2.0 0.0 0.0 1.0 0.0 0.0 1.0…
307 307 Flunitrazepam 1.9 5-(2-fluorophenyl)-1-methyl-7-nitro-3H-1	4-benzodiazepin-2-one 1622-62-4 CN1C(=O)CN=C(c2ccccc2F)c2cc([N+](=O)[O-])ccc21 Vdd = L/Kg {'Name': {502: 'Flunitrazepam'	1277: 'Flunitrazepam'}	'SMILE': {502: 'CN1C(=O)CN=C(C2=C1C=CC(=C2)[N+](=O)[O-])C3=CC=CC=C3F'	1277: 'CN1C(=O)CN=C(C2=C1C=CC(=C2)[N+](=O)[O-])C3=CC=CC=C3F'}	'Value': {502: 1.9	1277: 1.9}	'Source': {502: 'Lombardo'	1277: 'Wenwen_Liu'}} 0.6418538861723947 17.94153772673042 14.94088705318765 0.0 0.0 29.533058918629 2.4767437475400578 4.907814567303059 29.533058918629 1.2840460399403912 4.068508742663509 4.25749938885837 0.18510866908079868 2.2815911129450837 148.096157743184 6.438963380138435 5.830770900207115 12.0 12.0 35.0 23.0 0.0 0.0 7.0 12.0 0.0 16.0 3.0 3.0 0.0 0.0 1.0 0.0 0.0 0.0 1.0 416.0 375.0 557.0 …
308 308 Intoplicine 11.0 16-[3-(dimethylamino)propylamino]-13-methyl-11	15-diazatetracyclo[8.7.0.02	7.012	17]heptadeca-1(10)	2(7)	3	5	8	12(17)	13	15-octaen-5-ol 125974-72-3 Cc1cnc(NCCCN(C)C)c2c1[nH]c1ccc3cc(O)ccc3c12 Vdd = L/Kg {'Name': {628: 'Intoplicine'	1344: 'Intoplicine'}	'SMILE': {628: 'CC1=CN=C(C2=C1NC3=C2C4=C(C=C3)C=C(C=C4)O)NCCCN(C)C'	1344: 'CC1=CN=C(C2=C1NC3=C2C4=C(C=C3)C=C(C=C4)O)NCCCN(C)C'}	'Value': {628: 11.0	1344: 11.0}	'Source': {628: 'Lombardo'	1344: 'Wenwen_Liu'}} 2.3978952727983707 20.660575051735435 15.893107575999341 0.0 1.0 33.69906180465233 2.574938410332181 5.033097630051534 33.69906180465233 1.2961177617173973 4.207028417543503 4.132166247762893 0.15892947106780356 2.37431322968719 740.6008941523518 28.484649775090453 7.562973320841288 17.0 20.0 50.0 26.0 0.0 0.0 5.0 24.0 0.0 21.0 4.0 1.0 0.0 0.0 0.0 0.0 0.0 0.0 0.0 320.0 357.0 …
309 309 Vinpocetine 2.08 ethyl (15S	19S)-15-ethyl-1	11-diazapentacyclo[9.6.2.02	7.08	18.015	19]nonadeca-2	4	6	8(18)	16-pentaene-17-carboxylate 68780-77-8 CCOC(=O)C1=CC2(CC)CCCN3CCc4c(n1c1ccccc41)C32 Vdd = L/Kg {'Name': {1268: 'Vinpocetine'	246: 'Vinpocetine'	2404: 'Vinpocetine'}	'SMILE': {1268: 'CC[C@@]12CCCN3[C@@H]1C4=C(CC3)C5=CC=CC=C5N4C(=C2)C(=O)OCC'	246: 'CC[C@@]12CCCN3[C@@H]1C4=C(CC3)C5=CC=CC=C5N4C(=C2)C(=O)OCC'	2404: 'CC[C@@]12CCCN3[C@@H]1C4=C(CC3)C5=CC=CC=C5N4C(=C2)C(=O)OCC'}	'Value': {1268: 2.08	246: 2.08	2404: 2.08}	'Source': {1268: 'Lombardo'	246: 'Wenwen_Liu'	2404: 'Wenwen_Liu'}} 0.7323678937132266 20.89702264784004 16.2739491885886 0.0 1.0 35.064344715594046 2.672628347025975 5.260388840492794 35.06434471559404 1.348628642907463 4.237078125225116 4.373485698767704 0.16821098841414245 2.431071778925632 260.08856184017475 10.003406224622106 6.5165336405065135 9.0 10.0 52.0 26.0 0.0 0.0 4.0 26.0 0.0 22.0 2.0 2.0 0.0 0.0 0.0 0.0 0.0 0.0 0.0 318.0 358.0 5…
310 310 Trospium 5.1 [(1R	5S)-spiro[8-azoniabicyclo[3.2.1]octane-8	1'-azolidin-1-ium]-3-yl] 2-hydroxy-2	2-diphenylacetate|[(1S	5R)-spiro[8-azoniabicyclo[3.2.1]octane-8	1'-azolidin-1-ium]-3-yl] 2-hydroxy-2	2-diphenylacetate 47608-32-2 O=C(OC1CC2CCC(C1)[N+]21CCCC1)C(O)(c1ccccc1)c1ccccc1 Vdd = L/Kg {'Name': {1234: 'Trospium'	2391: 'Trospium'	2424: nan}	'SMILE': {1234: 'C1CC[N+]2(C1)[C@@H]3CC[C@H]2CC(C3)OC(=O)C(C4=CC=CC=C4)(C5=CC=CC=C5)O'	2391: 'C1CC[N+]2(C1)[C@@H]3CC[C@H]2CC(C3)OC(=O)C(C4=CC=CC=C4)(C5=CC=CC=C5)O'	2424: 'C1CC[N+]2(C1)[C@@H]3CC[C@H]2CC(C3)OC(=O)C(C4=CC=CC=C4)(C5=CC=CC=C5)O'}	'Value': {1234: 5.1	2391: 5.1	2424: 5.1}	'Source': {1234: 'Lombardo'	2391: 'Wenwen_Liu'	2424: 'Wenwen_Liu'}} 1.62924053973028 23.29478441740191 19.029810641995454 0.0 1.0 39.13724902189362 2.57368832448378 5.062218474687776 39.13724902189362 1.34956031109978 4.332237367940158 4.1376692537913105 0.14267825013073485 2.4848433841196704 490.9693970785969 16.92997920960679 7.261092535102329 12.0 12.0 59.0 29.0 1.0 2.0 4.0 30.0 0.0 25.0 1.0 3.0 0.0 0.0 0.0 0.0 0.0 0.0 0.0 326.0 346.0 531.…
311 311 Domperidone 3.4 6-chloro-3-[1-[3-(2-oxo-3H-benzimidazol-1-yl)propyl]piperidin-4-yl]-1H-benzimidazol-2-one 57808-66-9 O=c1[nH]c2ccccc2n1CCCN1CCC(n2c(=O)[nH]c3cc(Cl)ccc32)CC1 Vdd = L/Kg {'Name': {403: 'Domperidone'	1217: 'Domperidone'}	'SMILE': {403: 'C1CN(CCC1N2C3=C(C=C(C=C3)Cl)NC2=O)CCCN4C5=CC=CC=C5NC4=O'	1217: 'C1CN(CCC1N2C3=C(C=C(C=C3)Cl)NC2=O)CCCN4C5=CC=CC=C5NC4=O'}	'Value': {403: 3.4	1217: 3.4}	'Source': {403: 'Lombardo'	1217: 'Wenwen_Liu'}} 1.2237754316221157 24.086719157926986 17.589325709109257 0.0 1.0 39.64792843988136 2.4913768174989044 4.849271415832019 39.64792843988136 1.321597614662712 4.357982121787291 4.061014735352551 0.13536715784508505 2.500045165869148 696.7672258264101 23.22557419421367 7.645063677833864 18.0 20.0 54.0 30.0 0.0 0.0 8.0 24.0 0.0 22.0 5.0 2.0 0.0 0.0 0.0 1.0 0.0 0.0 1.0 391.60493827…
312 312 tamoxifen citrate 55.0 2-[4-[(Z)-1	2-diphenylbut-1-enyl]phenoxy]-N	N-dimethylethanamine 7728-73-6 CCC(=C(c1ccccc1)c1ccc(OCCN(C)C)cc1)c1ccccc1 Vdd = L/Kg {'Name': {284: 'tamoxifen citrate'}	'SMILE': {284: 'CC/C(=C(\\C1=CC=CC=C1)/C2=CC=C(C=C2)OCCN(C)C)/C3=CC=CC=C3'}	'Value': {284: 55.0}	'Source': {284: 'Wenwen_Liu'}} 4.007333185232471 21.270222576999252 16.730072800387834 0.0 1.0 36.50796424284687 2.424266820836965 4.84853364167393 36.50796424284687 1.3038558658159596 4.240411057662593 4.3227103597112455 0.1543825128468302 2.4935020207865897 452.9709555953515 16.17753412840541 7.145447424925144 18.0 18.0 57.0 28.0 0.0 0.0 2.0 29.0 0.0 26.0 1.0 1.0 0.0 0.0 0.0 0.0 0.0 0.0 0.0 298…
313 313 Amifostine 0.09 2-(3-aminopropylamino)ethylsulfanylphosphonic acid 20537-88-6 NCCCNCCSP(=O)(O)O Vdd = L/Kg {'Name': {56: 'Amifostine'	1052: 'Amifostine'}	'SMILE': {56: 'C(CN)CNCCSP(=O)(O)O'	1052: 'C(CN)CNCCSP(=O)(O)O'}	'Value': {56: 0.09	1052: 0.09}	'Source': {56: 'Lombardo'	1052: 'Wenwen_Liu'}} -2.407945608651872 8.254930460845697 7.843662990713424 2.0 2.0 13.366979274246685 2.1207959302978736 4.241591860595747 13.366979274246685 1.113914939520557 3.3142359575755664 2.8224761545891024 0.23520634621575853 1.2199361254701342 95.75578150117035 7.979648458430862 4.744122564245106 0.0 0.0 27.0 12.0 0.0 0.0 7.0 15.0 0.0 5.0 2.0 3.0 1.0 1.0 0.0 0.0 0.0 0.0 0.0 131.75308641…
314 314 Cefuroxime 0.15 (6R	7R)-3-(carbamoyloxymethyl)-7-[[(2Z)-2-(furan-2-yl)-2-methoxyiminoacetyl]amino]-8-oxo-5-thia-1-azabicyclo[4.2.0]oct-2-ene-2-carboxylic acid|(6S	7R)-3-(carbamoyloxymethyl)-7-[[(2Z)-2-(furan-2-yl)-2-methoxyiminoacetyl]amino]-8-oxo-5-thia-1-azabicyclo[4.2.0]oct-2-ene-2-carboxylic acid 55268-75-2|97232-97-8 CON=C(C(=O)NC1C(=O)N2C(C(=O)O)=C(COC(N)=O)CSC12)c1ccco1 Vdd = L/Kg {'Name': {239: 'Cefuroxime'	53: 'Cefuroxime'	258: 'Cefuroxime'	311: nan	2099: 'Cefuroxime'}	'SMILE': {239: 'CO/N=C(/C1=CC=CO1)\\C(=O)N[C@H]2[C@@H]3N(C2=O)C(=C(CS3)COC(=O)N)C(=O)O'	53: 'CO/N=C(/C1=CC=CO1)\\C(=O)N[C@H]2[C@@H]3N(C2=O)C(=C(CS3)COC(=O)N)C(=O)O'	258: 'CO/N=C(/C1=CC=CO1)\\C(=O)N[C@H]2[C@H]3N(C2=O)C(=C(CS3)COC(=O)N)C(=O)O'	311: 'CO/N=C(/C1=CC=CO1)\\C(=O)N[C@H]2[C@@H]3N(C2=O)C(=C(CS3)COC(=O)N)C(=O)O'	2099: 'CO/N=C(/C1=CC=CO1)\\C(=O)N[C@H]2[C@@H]3N(C2=O)C(=C(CS3)COC(=O)N)C(=O)O'}	'Value': {239: 0.15	53: 0.15	258: 0.15	311: 0.15	2099: 0.15}	'Source': {239: 'Lombardo'	53: 'Wenwen_Liu'	258: 'Wenwen_Liu'	311: 'Wenwen_Liu'	2099: 'Wenwen_Liu'}} -1.8971199848858813 22.212687984551117 18.80855910662936 1.0 0.0 36.4170760168084 2.5742856805142913 5.1481238842421035 36.4170760168084 1.2557612419589104 4.292841434856184 3.8990232137324665 0.1344490763356023 2.425436800740866 564.381143109645 19.461418727918794 7.400440545905582 5.0 5.0 45.0 29.0 0.0 0.0 13.0 16.0 0.0 16.0 4.0 8.0 1.0 0.0 0.0 0.0 0.0 0.0 0.0 534.444444444…
315 315 Cyclizine 16.5 1-benzhydryl-4-methylpiperazine 82-92-8 CN1CCN(C(c2ccccc2)c2ccccc2)CC1 Vdd = L/Kg {'Name': {316: 'Cyclizine'	1177: 'Cyclizine'}	'SMILE': {316: 'CN1CCN(CC1)C(C2=CC=CC=C2)C3=CC=CC=C3'	1177: 'CN1CCN(CC1)C(C2=CC=CC=C2)C3=CC=CC=C3'}	'Value': {316: 16.5	1177: 16.5}	'Source': {316: 'Lombardo'	1177: 'Wenwen_Liu'}} 2.803360380906535 15.544418642285587 12.654941041325305 0.0 2.0 26.892793745077658 2.4014769157280855 4.802953831456172 26.892793745077658 1.3446396872538828 3.9269740875310784 4.00584036347915 0.2002920181739575 2.0809005676533867 122.72093398140645 6.136046699070322 5.503060128819801 12.0 12.0 42.0 20.0 0.0 0.0 2.0 22.0 0.0 18.0 2.0 0.0 0.0 0.0 0.0 0.0 0.0 0.0 0.0 198.0 212…
316 316 Piracetam 0.6 2-(2-oxopyrrolidin-1-yl)acetamide 7491-74-9 NC(=O)CN1CCCC1=O Vdd = L/Kg {'Name': {858: 'Piracetam'}	'SMILE': {858: 'C1CC(=O)N(C1)CC(=O)N'}	'Value': {858: 0.6}	'Source': {858: 'Wenwen_Liu'}} -0.5108256237659907 7.358797096569131 7.475027482992698 0.0 0.0 11.731205635949072 2.2688146903280852 4.387098555905132 11.731205635949072 1.1731205635949071 3.200709383002349 2.8995179667924247 0.2899517966792425 1.064544504829188 35.739196764857866 3.5739196764857866 3.576248035076319 0.0 0.0 20.0 10.0 0.0 0.0 4.0 10.0 0.0 6.0 2.0 2.0 0.0 0.0 0.0 0.0 0.0 0.0 0.0 1…
317 317 Ropivacaine 0.75 (2S)-N-(2	6-dimethylphenyl)-1-propylpiperidine-2-carboxamide 84057-95-4 CCCN1CCCCC1C(=O)Nc1c(C)cccc1C Vdd = L/Kg {'Name': {1052: 'Ropivacaine'	1581: 'Ropivacaine'	1944: 'Ropivacaine'}	'SMILE': {1052: 'CCCN1CCCC[C@H]1C(=O)NC2=C(C=CC=C2C)C'	1581: 'CCCN1CCCC[C@H]1C(=O)NC2=C(C=CC=C2C)C'	1944: 'CCCN1CCCC[C@H]1C(=O)NC2=C(C=CC=C2C)C'}	'Value': {1052: 0.75	1581: 0.75	1944: 0.75}	'Source': {1052: 'Lombardo'	1581: 'Wenwen_Liu'	1944: 'Wenwen_Liu'}} -0.2876820724517809 15.015651346061512 13.091996579473737 0.0 1.0 25.230531259291624 2.3674270069753405 4.734854013950679 25.230531259291624 1.261526562964581 3.9012535042086873 4.079014475313993 0.20395072376569967 2.099002589629936 113.01133134358913 5.650566567179457 5.420635271621741 6.0 6.0 46.0 20.0 0.0 0.0 3.0 26.0 0.0 17.0 2.0 1.0 0.0 0.0 0.0 0.0 0.0 0.0 0.0 204.0 209…
318 318 AFN-1252 0.43 (E)-N-methyl-N-[(3-methyl-1-benzofuran-2-yl)methyl]-3-(7-oxo-6	8-dihydro-5H-1	8-naphthyridin-3-yl)prop-2-enamide 620175-39-5 Cc1c(CN(C)C(=O)C=Cc2cnc3c(c2)CCC(=O)N3)oc2ccccc12 Vdd = L/Kg {'Name': {31: 'AFN-1252'	1037: 'AFN-1252'}	'SMILE': {31: 'CC1=C(OC2=CC=CC=C12)CN(C)C(=O)/C=C/C3=CC4=C(NC(=O)CC4)N=C3'	1037: 'CC1=C(OC2=CC=CC=C12)CN(C)C(=O)/C=C/C3=CC4=C(NC(=O)CC4)N=C3'}	'Value': {31: 0.43	1037: 0.43}	'Source': {31: 'Lombardo'	1037: 'Wenwen_Liu'}} -0.843970070294529 22.15566884314828 16.608734831402142 0.0 0.0 36.60326899506463 2.445104732330073 4.817142765958731 36.60326899506463 1.307259606966594 4.272367486819745 3.7800366863858526 0.13500131022806616 2.35935313215864 696.9515623669793 24.891127227392115 7.576335331074864 15.0 16.0 49.0 28.0 0.0 0.0 6.0 21.0 0.0 22.0 3.0 3.0 0.0 0.0 0.0 0.0 0.0 0.0 0.0 404.0 414.0 5…
319 319 Diltiazem 4.1 [(2S	3S)-5-[2-(dimethylamino)ethyl]-2-(4-methoxyphenyl)-4-oxo-2	3-dihydro-1	5-benzothiazepin-3-yl] acetate 42399-41-7|56209-45-1 COc1ccc(C2Sc3ccccc3N(CCN(C)C)C(=O)C2OC(C)=O)cc1 Vdd = L/Kg {'Name': {388: 'Diltiazem'	1207: 'Diltiazem'	1823: 'Diltiazem'}	'SMILE': {388: 'CC(=O)O[C@@H]1[C@@H](SC2=CC=CC=C2N(C1=O)CCN(C)C)C3=CC=C(C=C3)OC'	1207: 'CC(=O)O[C@@H]1[C@@H](SC2=CC=CC=C2N(C1=O)CCN(C)C)C3=CC=C(C=C3)OC'	1823: 'CC(=O)O[C@@H]1[C@@H](SC2=CC=CC=C2N(C1=O)CCN(C)C)C3=CC=C(C=C3)OC'}	'Value': {388: 4.1	1207: 4.1	1823: 4.1}	'Source': {388: 'Lombardo'	1207: 'Wenwen_Liu'	1823: 'Wenwen_Liu'}} 1.410986973710262 22.22461852836958 18.05071861693202 0.0 1.0 36.71440796032012 2.483343068540764 4.857907426794133 36.71440796032012 1.2660140675972456 4.281658639043881 4.45637499755627 0.1536681033640093 2.559046391722006 294.50375384015746 10.155301856557154 6.750002486488937 12.0 12.0 55.0 29.0 0.0 0.0 7.0 26.0 0.0 22.0 2.0 4.0 1.0 0.0 0.0 0.0 0.0 0.0 0.0 392.44444444444…
320 320 Milnacipran 4.5099999999999945 (1R	2S)-2-(aminomethyl)-N	N-diethyl-1-phenylcyclopropane-1-carboxamide 96847-55-1 CCN(CC)C(=O)C1(c2ccccc2)CC1CN Vdd = L/Kg {'Name': {788: 'Milnacipran'	159: 'Milnacipran'	2256: 'Milnacipran'}	'SMILE': {788: 'CCN(CC)C(=O)[C@@]1(C[C@@H]1CN)C2=CC=CC=C2'	159: 'CCN(CC)C(=O)[C@@]1(C[C@@H]1CN)C2=CC=CC=C2'	2256: 'CCN(CC)C(=O)[C@@]1(C[C@@H]1CN)C2=CC=CC=C2'}	'Value': {788: 4.51	159: 4.50999999999999	2256: 4.51}	'Source': {788: 'Lombardo'	159: 'Wenwen_Liu'	2256: 'Wenwen_Liu'}} 1.506297153514586 13.31914985730977 13.380719870381405 0.0 1.0 23.197421411957848 2.629767968327739 4.9871252402997905 23.197421411957848 1.2887456339976582 3.84598097147087 3.3347510490492023 0.18526394716940012 1.7921846935221495 141.33541587344922 7.851967548524957 5.538922566311059 6.0 6.0 40.0 18.0 0.0 0.0 3.0 22.0 0.0 15.0 2.0 1.0 0.0 0.0 0.0 0.0 0.0 0.0 0.0 190.0 198.0…
321 321 CB 10-277 0.25 4-(dimethylaminodiazenyl)benzoic acid 7203-91-0 CN(C)N=Nc1ccc(C(=O)O)cc1 Vdd = L/Kg {'Name': {202: 'CB 10-277'	1127: 'CB 10-277'}	'SMILE': {202: 'CN(C)N=NC1=CC=C(C=C1)C(=O)O'	1127: 'CN(C)N=NC1=CC=C(C=C1)C(=O)O'}	'Value': {202: 0.25	1127: 0.25}	'Source': {202: 'Lombardo'	1127: 'Wenwen_Liu'}} -1.3862943611198906 10.2966140210565 9.113241406632635 1.0 0.0 16.87102297791301 2.2616161348639072 4.523232269727814 16.871022977913015 1.2050730698509295 3.520350041577984 3.3277835409582788 0.23769882435416276 1.5387787156855035 71.64567088021568 5.117547920015405 4.608204968696188 6.0 6.0 25.0 14.0 0.0 0.0 5.0 11.0 0.0 9.0 3.0 2.0 0.0 0.0 0.0 0.0 0.0 0.0 0.0 222.0 206.0 2…
322 322 misoprostol 14.0 methyl 7-[(1R	2R	3R)-3-hydroxy-2-[(E)-4-hydroxy-4-methyloct-1-enyl]-5-oxocyclopentyl]heptanoate 884-81-1 CCCCC(C)(O)CC=CC1C(O)CC(=O)C1CCCCCCC(=O)OC Vdd = L/Kg {'Name': {294: 'misoprostol'}	'SMILE': {294: 'CCCCC(C)(C/C=C/[C@H]1[C@@H](CC(=O)[C@@H]1CCCCCCC(=O)OC)O)O'}	'Value': {294: 14.0}	'Source': {294: 'Wenwen_Liu'}} 2.6390573296152584 19.61656939289646 16.796959322065803 0.0 0.0 32.58587901372069 2.405308925144968 4.6456354296692295 32.58587901372069 1.2068844079155812 4.165507618767065 3.519763696965532 0.1303616184061308 2.2516456288229834 1338.178624075134 49.562171262042 8.192316505591554 0.0 0.0 65.0 27.0 0.0 0.0 5.0 38.0 0.0 22.0 0.0 5.0 0.0 0.0 0.0 0.0 0.0 0.0 0.0 298.0 …
323 323 Ertugliflozin 1.22 (1S	2S	3S	4R	5S)-5-[4-chloro-3-[(4-ethoxyphenyl)methyl]phenyl]-1-(hydroxymethyl)-6	8-dioxabicyclo[3.2.1]octane-2	3	4-triol 1210344-57-2 CCOc1ccc(Cc2cc(C34OCC(CO)(O3)C(O)C(O)C4O)ccc2Cl)cc1 Vdd = L/Kg {'Name': {936: 'Ertugliflozin'}	'SMILE': {936: 'CCOC1=CC=C(C=C1)CC2=C(C=CC(=C2)[C@@]34[C@@H]([C@H]([C@@H]([C@@](O3)(CO4)CO)O)O)O)Cl'}	'Value': {936: 1.22}	'Source': {936: 'Wenwen_Liu'}} 0.19885085874516514 23.4659339641052 18.532746921619072 0.0 0.0 38.98872688632856 2.6362013101011987 5.164125686916117 38.98872688632856 1.2996242295442852 4.346836549598024 4.010661361701274 0.13368871205670912 2.487568444492499 2285.9229167722506 76.19743055907502 8.833137412757164 12.0 12.0 55.0 30.0 0.0 2.0 8.0 25.0 0.0 22.0 0.0 7.0 0.0 0.0 0.0 1.0 0.0 0.0 1.0 4…
324 324 Fluphenazine 2.9 2-[4-[3-[2-(trifluoromethyl)phenothiazin-10-yl]propyl]piperazin-1-yl]ethanol 69-23-8 OCCN1CCN(CCCN2c3ccccc3Sc3ccc(C(F)(F)F)cc32)CC1 Vdd = L/Kg {'Name': {507: 'Fluphenazine'	1280: 'Fluphenazine'}	'SMILE': {507: 'C1CN(CCN1CCCN2C3=CC=CC=C3SC4=C2C=C(C=C4)C(F)(F)F)CCO'	1280: 'C1CN(CCN1CCCN2C3=CC=CC=C3SC4=C2C=C(C=C4)C(F)(F)F)CCO'}	'Value': {507: 2.9	1280: 2.9}	'Source': {507: 'Lombardo'	1280: 'Wenwen_Liu'}} 1.0647107369924282 23.587909632051574 17.1293437873825 0.0 2.0 38.805134869161684 2.5017624004054557 5.003524800810911 38.805134869161684 1.2935044956387227 4.335906453171979 4.218515680803043 0.14061718936010145 2.538095620436113 1374.331335605716 45.811044520190535 8.324334879108255 12.0 12.0 56.0 30.0 0.0 0.0 8.0 26.0 0.0 22.0 3.0 1.0 1.0 0.0 3.0 0.0 0.0 0.0 3.0 442.444444…
325 325 Sch34343 0.3 (5R	6S)-3-(2-carbamoyloxyethylsulfanyl)-6-[(1R)-1-hydroxyethyl]-7-oxo-4-thia-1-azabicyclo[3.2.0]hept-2-ene-2-carboxylic acid 95415-91-1 CC(O)C1C(=O)N2C(C(=O)O)=C(SCCOC(N)=O)SC12 Vdd = L/Kg {'Name': {1071: 'Sch34343'	1588: 'Sch34343'	1947: 'Sch34343'}	'SMILE': {1071: 'C[C@H]([C@@H]1[C@@H]2N(C1=O)C(=C(S2)SCCOC(=O)N)C(=O)O)O'	1588: 'C[C@H]([C@@H]1[C@@H]2N(C1=O)C(=C(S2)SCCOC(=O)N)C(=O)O)O'	1947: 'C[C@H]([C@@H]1[C@@H]2N(C1=O)C(=C(S2)SCCOC(=O)N)C(=O)O)O'}	'Value': {1071: 0.3	1588: 0.3	1947: 0.3}	'Source': {1071: 'Lombardo'	1588: 'Wenwen_Liu'	1947: 'Wenwen_Liu'}} -1.2039728043259361 15.998556868133251 14.292712941118483 1.0 0.0 25.012355431489613 2.6073602313992774 5.095658837140687 25.012355431489613 1.1910645443566483 3.969939471353852 3.4943172446514623 0.16639605926911724 1.9930753493004025 677.0188777505592 32.238994178598055 7.259636501670259 0.0 0.0 35.0 21.0 0.0 0.0 10.0 14.0 0.0 11.0 2.0 6.0 2.0 0.0 0.0 0.0 0.0 0.0 0.0 344.88…
326 326 Valproic Acid 0.14 2-propylpentanoic acid 99-66-1 CCCC(CCC)C(=O)O Vdd = L/Kg {'Name': {1246: 'Valproic Acid'	1691: 'Valproic Acid'}	'SMILE': {1246: 'CCCC(CCC)C(=O)O'	1691: 'CCCC(CCC)C(=O)O'}	'Value': {1246: 0.14	1691: 0.14}	'Source': {1246: 'Lombardo'	1691: 'Wenwen_Liu'}} -1.9661128563728327 6.542300515641405 7.037089928246452 1.0 0.0 11.252719553356002 2.135779205069856 4.271558410139713 11.252719553356002 1.1252719553356 3.1245312274919206 2.821785098148389 0.28217850981483894 1.0373696982092673 33.25373563679609 3.3253735636796087 3.504167110769907 0.0 0.0 26.0 10.0 0.0 0.0 2.0 16.0 0.0 8.0 0.0 2.0 0.0 0.0 0.0 0.0 0.0 0.0 0.0 104.0 80.0 99.…
327 327 Aminocamptothecin	9- 2.2 (19R)-8-amino-19-ethyl-19-hydroxy-17-oxa-3	13-diazapentacyclo[11.8.0.02	11.04	9.015	20]henicosa-1(21)	2	4	6	8	10	15(20)-heptaene-14	18-dione|(19S)-8-amino-19-ethyl-19-hydroxy-17-oxa-3	13-diazapentacyclo[11.8.0.02	11.04	9.015	20]henicosa-1(21)	2	4	6	8	10	15(20)-heptaene-14	18-dione CCC1(O)C(=O)OCc2c1cc1n(c2=O)Cc2cc3c(N)cccc3nc2-1 Vdd = L/Kg {'Name': {58: 'Aminocamptothecin	9-'	388: nan	1053: 'Aminocamptothecin	9-'	1748: '9-Aminocamptothecin'}	'SMILE': {58: 'CC[C@@]1(C2=C(COC1=O)C(=O)N3CC4=CC5=C(C=CC=C5N=C4C3=C2)N)O'	388: 'CC[C@]1(C2=C(COC1=O)C(=O)N3CC4=CC5=C(C=CC=C5N=C4C3=C2)N)O'	1053: 'CC[C@@]1(C2=C(COC1=O)C(=O)N3CC4=CC5=C(C=CC=C5N=C4C3=C2)N)O'	1748: 'CC[C@@]1(C2=C(COC1=O)C(=O)N3CC4=CC5=C(C=CC=C5N=C4C3=C2)N)O'}	'Value': {58: 2.2	388: 2.2	1053: 2.2	1748: 2.2}	'Source': {58: 'Lombardo'	388: 'Wenwen_Liu'	1053: 'Wenwen_Liu'	1748: 'Wenwen_Liu'}} 0.7884573603642703 21.96065820880807 16.755723259736868 0.0 0.0 35.73581024485985 2.6036015776638393 5.142590626995673 35.73581024485985 1.3235485275874017 4.275212607265918 4.614531457006059 0.1709085724817059 2.5224621097017783 210.92228031503222 7.811936307964157 6.344741498893422 16.0 17.0 44.0 27.0 0.0 0.0 7.0 17.0 0.0 20.0 3.0 4.0 0.0 0.0 0.0 0.0 0.0 0.0 0.0 426.0 450.0…
328 328 Netilmicin 0.0715000000000005 CCNC1CC(N)C(OC2OC(CN)=CCC2N)C(O)C1OC1OCC(C)(O)C(NC)C1O Vdd = L/Kg {'Name': {837: 'Netilmicin'	640: nan	1457: 'Netilmicin'	1912: 'Netilmicin'}	'SMILE': {837: 'CCN[C@@H]1C[C@@H]([C@H]([C@@H]([C@H]1O[C@@H]2[C@@H]([C@H]([C@@](CO2)(C)O)NC)O)O)O[C@@H]3[C@@H](CC=C(O3)CN)N)N'	640: 'CCN[C@@H]1C[C@H]([C@@H]([C@@H]([C@H]1O[C@@H]2[C@@H]([C@@H]([C@@](CO2)(C)O)NC)O)O)O[C@@H]3[C@H](CC=C(O3)CN)N)N'	1457: 'CCN[C@@H]1C[C@@H]([C@H]([C@@H]([C@H]1O[C@@H]2[C@@H]([C@H]([C@@](CO2)(C)O)NC)O)O)O[C@@H]3[C@@H](CC=C(O3)CN)N)N'	1912: 'CCN[C@@H]1C[C@@H]([C@H]([C@@H]([C@H]1O[C@@H]2[C@@H]([C@H]([C@@](CO2)(C)O)NC)O)O)O[C@@H]3[C@@H](CC=C(O3)CN)N)N'}	'Value': {837: 0.073	640: 0.073	1457: 0.070000000000001	1912: 0.073}	'Source': {837: 'Lombardo'	640: 'Wenwen_Liu'	1457: 'Wenwen_Liu'	1912: 'Wenwen_Liu'}} -2.638057829282168 25.15944342723185 20.677055523284693 0.0 5.0 40.77455283360243 2.4777585670470086 4.955517134094018 40.77455283360242 1.2355925101091643 4.41172268435705 4.913495177522353 0.14889379325825314 2.78590800581725 323.24367657455554 9.795262926501684 6.972328923905392 0.0 0.0 74.0 33.0 0.0 0.0 12.0 41.0 0.0 21.0 5.0 7.0 0.0 0.0 0.0 0.0 0.0 0.0 0.0 432.0 387.0 60…
329 329 Plazomicin 0.22 (2S)-4-amino-N-[(1R	2S	3S	4R	5S)-5-amino-4-[[(2S	3R)-3-amino-6-[(2-hydroxyethylamino)methyl]-3	4-dihydro-2H-pyran-2-yl]oxy]-2-[(2R	3R	4R	5R)-3	5-dihydroxy-5-methyl-4-(methylamino)oxan-2-yl]oxy-3-hydroxycyclohexyl]-2-hydroxybutanamide 1154757-24-0 CNC1C(O)C(OC2C(NC(=O)C(O)CCN)CC(N)C(OC3OC(CNCCO)=CCC3N)C2O)OCC1(C)O Vdd = L/Kg {'Name': {959: 'Plazomicin'}	'SMILE': {959: 'C[C@@]1(CO[C@@H]([C@@H]([C@H]1NC)O)O[C@H]2[C@@H](C[C@@H]([C@H]([C@@H]2O)O[C@@H]3[C@@H](CC=C(O3)CNCCO)N)N)NC(=O)[C@H](CCN)O)O'}	'Value': {959: 0.22}	'Source': {959: 'Lombardo'}} -1.5141277326297755 30.994637161686697 24.70189928444816 0.0 5.0 50.438602288631515 2.482036221045702 4.964072442091404 50.438602288631515 1.2302098119178417 4.615954078269623 5.104858333896707 0.1245087398511392 3.041179674480862 1123.5803764622544 27.404399425908643 8.435262603909104 0.0 0.0 89.0 41.0 0.0 0.0 16.0 48.0 0.0 25.0 6.0 10.0 0.0 0.0 0.0 0.0 0.0 0.0 0.0 5…
330 330 Demethylchlortetracycline 1.3 (4S	4aS	5aS	6S	12aR)-7-chloro-4-(dimethylamino)-1	6	10	11	12a-pentahydroxy-3	12-dioxo-4a	5	5a	6-tetrahydro-4H-tetracene-2-carboxamide 1165453-98-4 CN(C)C1C(=O)C(C(N)=O)=C(O)C2(O)C(=O)C3=C(O)c4c(O)ccc(Cl)c4C(O)C3CC12 Vdd = L/Kg {'Name': {348: 'Demethylchlortetracycline'	77: 'Demethylchlortetracycline'	260: 'Demethylchlortetracycline'	319: nan	2134: 'Demethylchlortetracycline'}	'SMILE': {348: 'CN(C)[C@H]1[C@@H]2C[C@@H]3[C@@H](C4=C(C=CC(=C4C(=C3C(=O)[C@@]2(C(=C(C1=O)C(=O)N)O)O)O)O)Cl)O'	77: 'CN(C)[C@H]1[C@@H]2C[C@@H]3[C@@H](C4=C(C=CC(=C4C(=C3C(=O)[C@@]2(C(=C(C1=O)C(=O)N)O)O)O)O)Cl)O'	260: 'CN(C)[C@H]1[C@@H]2C[C@@H]3[C@@H](C4=C(C=CC(=C4C(=C3C(=O)[C@@]2(C(=C(C1=O)C(=O)N)O)O)O)O)Cl)O'	319: 'CN(C)[C@H]1[C@@H]2C[C@@H]3[C@@H](C4=C(C=CC(=C4C(=C3C(=O)[C@@]2(C(=C(C1=O)C(=O)N)O)O)O)O)Cl)O'	2134: 'CN(C)[C@H]1[C@@H]2C[C@@H]3[C@@H](C4=C(C=CC(=C4C(=C3C(=O)[C@@]2(C(=C(C1=O)C(=O)N)O)O)O)O)Cl)O'}	'Value': {348: 1.3	77: 1.3	260: 1.3	319: 1.3	2134: 1.3}	'Source': {348: 'Lombardo'	77: 'Wenwen_Liu'	260: 'Wenwen_Liu'	319: 'Wenwen_Liu'	2134: 'Wenwen_Liu'}} 0.26236426446749106 25.319513373025874 21.141351802714286 0.0 1.0 39.50506835498692 2.6614941874622735 5.322988374924548 39.50506835498692 1.2345333860933412 4.41682241770039 4.83397433848155 0.15106169807754843 2.738819783525416 255.88462267233226 7.996394458510383 6.707877460006567 6.0 6.0 53.0 32.0 0.0 0.0 11.0 21.0 0.0 21.0 2.0 8.0 0.0 0.0 0.0 1.0 0.0 0.0 1.0 519.60493827…
331 331 Fluconazole 0.75 2-(2	4-difluorophenyl)-1	3-bis(1	2	4-triazol-1-yl)propan-2-ol 123631-92-5 OC(Cn1cncn1)(Cn1cncn1)c1ccc(F)cc1F Vdd = L/Kg {'Name': {497: 'Fluconazole'	1274: 'Fluconazole'}	'SMILE': {497: 'C1=CC(=C(C=C1F)F)C(CN2C=NC=N2)(CN3C=NC=N3)O'	1274: 'C1=CC(=C(C=C1F)F)C(CN2C=NC=N2)(CN3C=NC=N3)O'}	'Value': {497: 0.75	1274: 0.75}	'Source': {497: 'Lombardo'	1274: 'Wenwen_Liu'}} -0.2876820724517809 17.246211299218867 15.382686194320197 0.0 0.0 27.860666706482576 2.4519615062489084 4.887601327534414 27.860666706482576 1.2663939412037535 4.027792283893737 4.092064108831321 0.18600291403778735 2.1975068752007507 150.6425558377897 6.847388901717713 5.803367211097316 16.0 16.0 34.0 22.0 0.0 0.0 9.0 12.0 0.0 13.0 6.0 1.0 0.0 0.0 2.0 0.0 0.0 0.0 2.0 408.0 3…
332 332 SNS-032 5.14 N-[5-[(5-tert-butyl-1	3-oxazol-2-yl)methylsulfanyl]-1	3-thiazol-2-yl]piperidine-4-carboxamide 345627-80-7 CC(C)(C)c1cnc(CSc2cnc(NC(=O)C3CCNCC3)s2)o1 Vdd = L/Kg {'Name': {1088: 'SNS-032'	1596: 'SNS-032'}	'SMILE': {1088: 'CC(C)(C)C1=CN=C(O1)CSC2=CN=C(S2)NC(=O)C3CCNCC3'	1596: 'CC(C)(C)C1=CN=C(O1)CSC2=CN=C(S2)NC(=O)C3CCNCC3'}	'Value': {1088: 5.14	1596: 5.14}	'Source': {1088: 'Lombardo'	1596: 'Wenwen_Liu'}} 1.6370530794670737 19.575979088233105 15.777887124156749 0.0 1.0 31.62832735735927 2.3667530595218302 4.613406251565641 31.62832735735927 1.2651330942943708 4.145868834089485 4.2019318485986945 0.16807727394394778 2.3518351153645556 260.92699910017564 10.437079964007026 6.480531403140173 10.0 10.0 49.0 25.0 0.0 0.0 8.0 24.0 0.0 17.0 4.0 2.0 2.0 0.0 0.0 0.0 0.0 0.0 0.0 300.888…
333 333 Moxifloxacin 1.4 7-[(4aS	7aS)-1	2	3	4	4a	5	7	7a-octahydropyrrolo[3	4-b]pyridin-6-yl]-1-cyclopropyl-6-fluoro-8-methoxy-4-oxoquinoline-3-carboxylic acid 151096-09-2 COc1c(N2CC3CCCNC3C2)c(F)cc2c(=O)c(C(=O)O)cn(C3CC3)c12 Vdd = L/Kg {'Name': {807: 'Moxifloxacin'	1440: 'Moxifloxacin'	1902: 'Moxifloxacin'}	'SMILE': {807: 'COC1=C2C(=CC(=C1N3C[C@@H]4CCCN[C@@H]4C3)F)C(=O)C(=CN2C5CC5)C(=O)O'	1440: 'COC1=C2C(=CC(=C1N3C[C@@H]4CCCN[C@@H]4C3)F)C(=O)C(=CN2C5CC5)C(=O)O'	1902: 'COC1=C2C(=CC(=C1N3C[C@@H]4CCCN[C@@H]4C3)F)C(=O)C(=CN2C5CC5)C(=O)O'}	'Value': {807: 1.4	1440: 1.4	1902: 1.4}	'Source': {807: 'Lombardo'	1440: 'Wenwen_Liu'	1902: 'Wenwen_Liu'}} 0.33647223662121284 23.327241718402092 18.834499644890645 1.0 1.0 38.2390203050662 2.582395419343669 5.12619016723905 38.2390203050662 1.3185869070712481 4.351316547666512 4.664713622668809 0.16085219388513133 2.6047371809119526 259.25895837214 8.939964081797932 6.622538138460273 10.0 11.0 53.0 29.0 0.0 0.0 8.0 24.0 0.0 21.0 3.0 4.0 0.0 0.0 1.0 0.0 0.0 0.0 1.0 450.0 435.0 664…
334 334 Ziprasidone 1.0 5-[2-[4-(1	2-benzothiazol-3-yl)piperazin-1-yl]ethyl]-6-chloro-1	3-dihydroindol-2-one 146939-27-7 O=C1Cc2cc(CCN3CCN(c4nsc5ccccc45)CC3)c(Cl)cc2N1 Vdd = L/Kg {'Name': {1297: 'Ziprasidone'	1711: 'Ziprasidone'}	'SMILE': {1297: 'C1CN(CCN1CCC2=C(C=C3C(=C2)CC(=O)N3)Cl)C4=NSC5=CC=CC=C54'	1711: 'C1CN(CCN1CCC2=C(C=C3C(=C2)CC(=O)N3)Cl)C4=NSC5=CC=CC=C54'}	'Value': {1297: 1.0	1711: 1.0}	'Source': {1297: 'Lombardo'	1711: 'Wenwen_Liu'}} 0.0 22.643996024852477 16.48745326626551 0.0 1.0 37.447159801346686 2.4464590635526995 4.798943441352854 37.447159801346686 1.3373985643338102 4.294553584230687 4.718985256510555 0.16853518773251983 2.5812132056379586 216.62533217074878 7.736619006098171 6.407788698606399 15.0 16.0 49.0 28.0 0.0 0.0 7.0 21.0 0.0 21.0 4.0 1.0 1.0 0.0 0.0 1.0 0.0 0.0 1.0 338.0493827160494 354.1…
335 335 Metadoxine 0.660346724003798 4	5-bis(hydroxymethyl)-2-methylpyridin-3-ol;(2S)-5-oxopyrrolidine-2-carboxylic acid 74536-44-0 Cc1ncc(CO)c(CO)c1O Vdd = L/Kg {'Name': {749: 'Metadoxine'	785: nan	1405: 'Metadoxine'}	'SMILE': {749: 'CC1=NC=C(C(=C1O)CO)CO.C1CC(=O)N[C@@H]1C(=O)O'	785: 'CC1=NC=C(C(=C1O)CO)CO.C1CC(=O)N[C@@H]1C(=O)O'	1405: 'CC1=NC=C(C(=C1O)CO)CO.C1CC(=O)N[C@@H]1C(=O)O'}	'Value': {749: 0.66	785: 0.660693448007596	1405: 0.66}	'Source': {749: 'Lombardo'	785: 'Wenwen_Liu'	1405: 'Wenwen_Liu'}} -0.4149902425044053 8.582740630161286 8.484187843404754 0.0 0.0 14.87665310084746 2.3521881704574676 4.704376340914935 14.87665310084746 1.2397210917372883 3.376853170837263 3.1575425515107236 0.26312854595922697 1.3321156082752628 45.260925019085185 3.771743751590432 3.994765634684556 6.0 6.0 23.0 12.0 0.0 0.0 4.0 11.0 0.0 8.0 1.0 3.0 0.0 0.0 0.0 0.0 0.0 0.0 0.0 182.0 155.0 …
336 336 Mercaptopurine	6- 1.0 3	7-dihydropurine-6-thione 1194-62-3|157930-13-7 S=c1nc[nH]c2nc[nH]c12 Vdd = L/Kg {'Name': {746: 'Mercaptopurine	6-'	1403: 'Mercaptopurine	6-'}	'SMILE': {746: 'C1=NC2=C(N1)C(=S)N=CN2'	1403: 'C1=NC2=C(N1)C(=S)N=CN2'}	'Value': {746: 1.0	1403: 1.0}	'Source': {746: 'Lombardo'	1403: 'Wenwen_Liu'}} 0.0 7.806684163753442 7.343579461024166 0.0 0.0 13.098357873904224 2.3698375056289716 4.63394953081832 13.098357873904224 1.3098357873904223 3.26131127424539 3.026081345348862 0.3026081345348862 1.1072684971426061 35.990740492855906 3.5990740492855906 3.583261696840542 9.0 10.0 14.0 10.0 0.0 0.0 5.0 4.0 0.0 5.0 4.0 0.0 1.0 0.0 0.0 0.0 0.0 0.0 0.0 148.44444444444446 160.666666…
337 337 Danazol 5.18 (1R	2R	13R	14R	17R	18S)-17-ethynyl-2	18-dimethyl-7-oxa-6-azapentacyclo[11.7.0.02	10.04	8.014	18]icosa-4(8)	5	9-trien-17-ol|(1S	2R	13R	14S	17R	18S)-17-ethynyl-2	18-dimethyl-7-oxa-6-azapentacyclo[11.7.0.02	10.04	8.014	18]icosa-4(8)	5	9-trien-17-ol C#CC1(O)CCC2C3CCC4=Cc5oncc5CC4(C)C3CCC21C Vdd = L/Kg {'Name': {329: 'Danazol'	485: nan	2126: 'Danazol'}	'SMILE': {329: 'C[C@]12CC[C@H]3[C@H]([C@@H]1CC[C@]2(C#C)O)CCC4=CC5=C(C[C@]34C)C=NO5'	485: 'C[C@]12CC[C@@H]3[C@H]([C@H]1CC[C@]2(C#C)O)CCC4=CC5=C(C[C@]34C)C=NO5'	2126: 'C[C@]12CC[C@H]3[C@H]([C@@H]1CC[C@]2(C#C)O)CCC4=CC5=C(C[C@]34C)C=NO5'}	'Value': {329: 5.18	485: 5.18	2126: 5.18}	'Source': {329: 'Lombardo'	485: 'Wenwen_Liu'	2126: 'Wenwen_Liu'}} 1.6448050562713918 20.58196916269723 16.52193514696914 0.0 0.0 32.93231788141694 2.6499952116078114 5.241758859777222 32.93231788141694 1.3172927152566778 4.21496007311654 4.481763703607432 0.17927054814429727 2.4163073846688428 183.35594150874107 7.334237660349642 6.127720031150012 5.0 5.0 52.0 25.0 0.0 0.0 3.0 27.0 0.0 22.0 1.0 2.0 0.0 0.0 0.0 0.0 0.0 0.0 0.0 282.0 321.0 47…
338 338 Famotidine 1.2 3-[[2-(diaminomethylideneamino)-1	3-thiazol-4-yl]methylsulfanyl]-N'-sulfamoylpropanimidamide 1185241-48-8|76824-35-6 NC(N)=Nc1nc(CSCCC(N)=NS(N)(=O)=O)cs1 Vdd = L/Kg {'Name': {479: 'Famotidine'	1262: 'Famotidine'}	'SMILE': {479: 'C1=C(N=C(S1)N=C(N)N)CSCC/C(=N/S(=O)(=O)N)/N'	1262: 'C1=C(N=C(S1)N=C(N)N)CSCCC(=NS(=O)(=O)N)N'}	'Value': {479: 1.2	1262: 1.2}	'Source': {479: 'Lombardo'	1262: 'Wenwen_Liu'}} 0.1823215567939546 14.947060890748165 12.954209937998039 0.0 5.0 22.898175356730555 2.2793745734847954 4.4623693333507415 22.898175356730555 1.1449087678365277 3.87511254574771 3.485038089164686 0.1742519044582343 1.941626154171727 196.04297881560052 9.802148940780025 5.97148109542362 5.0 5.0 35.0 20.0 0.0 0.0 12.0 15.0 0.0 8.0 7.0 2.0 3.0 0.0 0.0 0.0 0.0 0.0 0.0 269.33333333…
339 339 Carnitine_L 0.4 3-hydroxy-4-(trimethylazaniumyl)butanoate 461-06-3 C[N+](C)(C)CC(O)CC(=O)[O-] Vdd = L/Kg {'Name': {194: 'Carnitine_L'	30: 'Carnitine_L'	2078: 'Carnitine_L'}	'SMILE': {194: 'C[N+](C)(C)CC(CC(=O)[O-])O'	30: 'C[N+](C)(C)CC(CC(=O)[O-])O'	2078: 'C[N+](C)(C)CC(CC(=O)[O-])O'}	'Value': {194: 0.4	30: 0.4	2078: 0.4}	'Source': {194: 'Lombardo'	30: 'Wenwen_Liu'	2078: 'Wenwen_Liu'}} -0.916290731874155 7.8759930788826855 7.986088200531726 1.0 1.0 10.742863149726475 2.1913324110697667 4.3826648221395335 10.742863149726475 0.9766239227024068 3.2440893047279262 3.011821121620587 0.27380192014732607 1.1978550994062187 35.96284027098412 3.2693491155440104 3.67779637046508 0.0 0.0 26.0 11.0 0.0 0.0 4.0 15.0 0.0 7.0 1.0 3.0 0.0 0.0 0.0 0.0 0.0 0.0 0.0 162.0 107.…
340 340 Gallopamil 1.75 5-[2-(3	4-dimethoxyphenyl)ethyl-methylamino]-2-propan-2-yl-2-(3	4	5-trimethoxyphenyl)pentanenitrile 16662-47-8|56949-78-1 COc1ccc(CCN(C)CCCC(C#N)(c2cc(OC)c(OC)c(OC)c2)C(C)C)cc1OC Vdd = L/Kg {'Name': {541: 'Gallopamil'	110: 'Gallopamil'	2184: 'Gallopamil'}	'SMILE': {541: 'CC(C)C(CCCN(C)CCC1=CC(=C(C=C1)OC)OC)(C#N)C2=CC(=C(C(=C2)OC)OC)OC'	110: 'CC(C)C(CCCN(C)CCC1=CC(=C(C=C1)OC)OC)(C#N)C2=CC(=C(C(=C2)OC)OC)OC'	2184: 'CC(C)C(CCCN(C)CCC1=CC(=C(C=C1)OC)OC)(C#N)C2=CC(=C(C(=C2)OC)OC)OC'}	'Value': {541: 1.75	110: 1.75	2184: 1.75}	'Source': {541: 'Lombardo'	110: 'Wenwen_Liu'	2184: 'Wenwen_Liu'}} 0.5596157879354227 25.53947406474231 21.40035568375158 0.0 1.0 44.17997192234007 2.47922140101314 4.95844280202628 44.17997192234007 1.2622849120668593 4.443231242436863 4.071173248274976 0.1163192356649993 2.6566941937982396 3069.6670826920617 87.70477379120176 9.282087361076488 12.0 12.0 75.0 35.0 0.0 0.0 7.0 40.0 0.0 28.0 2.0 5.0 0.0 0.0 0.0 0.0 0.0 0.0 0.0 456.0 426.0 565…
341 341 Avarofloxacin 1.13 7-[(3E)-3-(2-amino-1-fluoroethylidene)piperidin-1-yl]-1-cyclopropyl-6-fluoro-8-methoxy-4-oxoquinoline-3-carboxylic acid|7-[(3Z)-3-(2-amino-1-fluoroethylidene)piperidin-1-yl]-1-cyclopropyl-6-fluoro-8-methoxy-4-oxoquinoline-3-carboxylic acid COc1c(N2CCCC(=C(F)CN)C2)c(F)cc2c(=O)c(C(=O)O)cn(C3CC3)c12 Vdd = L/Kg {'Name': {105: 'Avarofloxacin'	399: nan	2049: 'Avarofloxacin'}	'SMILE': {105: 'COC1=C2C(=CC(=C1N3CCC/C(=C(/CN)\\F)/C3)F)C(=O)C(=CN2C4CC4)C(=O)O'	399: 'COC1=C2C(=CC(=C1N3CCC/C(=C(\\CN)/F)/C3)F)C(=O)C(=CN2C4CC4)C(=O)O'	2049: 'COC1=C2C(=CC(=C1N3CCC/C(=C(/CN)\\F)/C3)F)C(=O)C(=CN2C4CC4)C(=O)O'}	'Value': {105: 1.13	399: 1.13	2049: 1.13}	'Source': {105: 'Lombardo'	399: 'Wenwen_Liu'	2049: 'Wenwen_Liu'}} 0.12221763272424911 23.43663151814327 19.30992946618264 1.0 1.0 38.9027876770388 2.5761978873986937 5.127045542330524 38.9027876770388 1.2967595892346266 4.360016706956473 4.517890460670675 0.15059634868902252 2.6066574613271922 374.103069962327 12.470102332077568 7.023143636249771 10.0 11.0 53.0 30.0 0.0 0.0 9.0 23.0 0.0 21.0 3.0 4.0 0.0 0.0 2.0 0.0 0.0 0.0 2.0 506.0 462.0 6…
342 342 Amygdalin 0.21 (2R)-2-phenyl-2-[(2R	3R	4S	5S	6R)-3	4	5-trihydroxy-6-[[(2R	3R	4S	5S	6R)-3	4	5-trihydroxy-6-(hydroxymethyl)oxan-2-yl]oxymethyl]oxan-2-yl]oxyacetonitrile 29883-15-6 N#CC(OC1OC(COC2OC(CO)C(O)C(O)C2O)C(O)C(O)C1O)c1ccccc1 Vdd = L/Kg {'Name': {76: 'Amygdalin'	9: 'Amygdalin'	2037: 'Amygdalin'}	'SMILE': {76: 'C1=CC=C(C=C1)[C@H](C#N)O[C@H]2[C@@H]([C@H]([C@@H]([C@H](O2)CO[C@H]3[C@@H]([C@H]([C@@H]([C@H](O3)CO)O)O)O)O)O)O'	9: 'C1=CC=C(C=C1)[C@H](C#N)O[C@H]2[C@@H]([C@H]([C@@H]([C@H](O2)CO[C@H]3[C@@H]([C@H]([C@@H]([C@H](O3)CO)O)O)O)O)O)O'	2037: 'C1=CC=C(C=C1)[C@H](C#N)O[C@H]2[C@@H]([C@H]([C@@H]([C@H](O2)CO[C@H]3[C@@H]([C@H]([C@@H]([C@H](O3)CO)O)O)O)O)O)O'}	'Value': {76: 0.21	9: 0.21	2037: 0.21}	'Source': {76: 'Lombardo'	9: 'Wenwen_Liu'	2037: 'Wenwen_Liu'}} -1.5606477482646686 24.334008328110755 19.893690407668156 0.0 0.0 41.09600051919824 2.4322371862743677 4.8644743725487345 41.09600051919824 1.284250016224945 4.378054551954414 4.9186007355579155 0.15370627298618486 2.7561748965177104 286.6479057494979 8.95774705467181 6.821405463183612 6.0 6.0 59.0 32.0 0.0 0.0 12.0 27.0 0.0 20.0 1.0 11.0 0.0 0.0 0.0 0.0 0.0 0.0 0.0 528.0 426…
343 343 Formestane 1.8 (8R	9S	10R	13S	14S)-4-hydroxy-10	13-dimethyl-2	6	7	8	9	11	12	14	15	16-decahydro-1H-cyclopenta[a]phenanthrene-3	17-dione 566-48-3 CC12CCC3C(CCC4=C(O)C(=O)CCC43C)C1CCC2=O Vdd = L/Kg {'Name': {876: 'Formestane'}	'SMILE': {876: 'C[C@]12CCC(=O)C(=C1CC[C@@H]3[C@@H]2CC[C@]4([C@H]3CCC4=O)C)O'}	'Value': {876: 1.8}	'Source': {876: 'Wenwen_Liu'}} 0.5877866649021191 17.91547748872891 14.622044420588708 0.0 0.0 28.447467805011787 2.6184659715599095 5.204687516817684 28.447467805011787 1.2930667184096267 4.073677766927713 4.282901523996236 0.1946773419998289 2.243088066437178 130.4295015020346 5.928613704637937 5.659290222781285 0.0 0.0 48.0 22.0 0.0 0.0 3.0 26.0 0.0 19.0 0.0 3.0 0.0 0.0 0.0 0.0 0.0 0.0 0.0 254…
344 344 Isepamicin 0.32 (2S)-3-amino-N-[(1R	2S	3S	4R	5S)-5-amino-4-[(2R	3R	4S	5S	6R)-6-(aminomethyl)-3	4	5-trihydroxyoxan-2-yl]oxy-2-[(2R	3R	4R	5R)-3	5-dihydroxy-5-methyl-4-(methylamino)oxan-2-yl]oxy-3-hydroxycyclohexyl]-2-hydroxypropanamide 58152-03-7 CNC1C(O)C(OC2C(NC(=O)C(O)CN)CC(N)C(OC3OC(CN)C(O)C(O)C3O)C2O)OCC1(C)O Vdd = L/Kg {'Name': {643: 'Isepamicin'}	'SMILE': {643: 'C[C@@]1(CO[C@@H]([C@@H]([C@H]1NC)O)O[C@H]2[C@@H](C[C@@H]([C@H]([C@@H]2O)O[C@@H]3[C@@H]([C@H]([C@@H]([C@H](O3)CN)O)O)O)N)NC(=O)[C@H](CN)O)O'}	'Value': {643: 0.32}	'Source': {643: 'Lombardo'}} -1.1394342831883646 29.67788285523633 24.68779215983307 0.0 4.0 47.878092796080374 2.4875936602965987 4.9751873205931965 47.878092796080374 1.2276434050277019 4.5745292440132275 5.357724086213403 0.13737754067213853 3.039515827264546 385.25180312269475 9.878251362120379 7.314873707721225 0.0 0.0 82.0 39.0 0.0 0.0 17.0 43.0 0.0 22.0 5.0 12.0 0.0 0.0 0.0 0.0 0.0 0.0 0.0…
345 345 Melatonin 1.1 N-[2-(5-methoxy-1H-indol-3-yl)ethyl]acetamide 8041-44-9 COc1ccc2[nH]cc(CCNC(C)=O)c2c1 Vdd = L/Kg {'Name': {735: 'Melatonin'	1395: 'Melatonin'}	'SMILE': {735: 'CC(=O)NCCC1=CNC2=C1C=C(C=C2)OC'	1395: 'CC(=O)NCCC1=CNC2=C1C=C(C=C2)OC'}	'Value': {735: 1.1	1395: 1.1}	'Source': {735: 'Lombardo'	1395: 'Wenwen_Liu'}} 0.09531017980432495 12.865821431800454 11.244337225491106 0.0 0.0 21.603159850400907 2.421079565013427 4.720993583752849 21.603159850400907 1.270774108847112 3.7490426065640756 3.427303623500354 0.20160609550002082 1.7624020874915587 176.1560917694166 10.3621230452598 5.7019987381036525 9.0 10.0 33.0 17.0 0.0 0.0 4.0 16.0 0.0 13.0 2.0 2.0 0.0 0.0 0.0 0.0 0.0 0.0 0.0 230.0 223…
346 346 Pizotifen 11.9 1-methyl-4-(6-thiatricyclo[8.4.0.03	7]tetradeca-1(14)	3(7)	4	10	12-pentaen-2-ylidene)piperidine 15574-96-6 CN1CCC(=C2c3ccccc3CCc3sccc32)CC1 Vdd = L/Kg {'Name': {992: 'Pizotifen'}	'SMILE': {992: 'CN1CCC(=C2C3=C(CCC4=CC=CC=C42)SC=C3)CC1'}	'Value': {992: 11.9}	'Source': {992: 'Wenwen_Liu'}} 2.4765384001174837 16.87775197561892 13.718737930788194 0.0 1.0 28.408689881600324 2.491776633217315 4.898253001057091 28.408689881600324 1.352794756266682 4.008638886038221 4.123692644513177 0.1963663164053894 2.158686379618145 141.56942590220297 6.7414012334382365 5.69472758390543 11.0 11.0 42.0 21.0 0.0 0.0 2.0 21.0 0.0 19.0 1.0 0.0 1.0 0.0 0.0 0.0 0.0 0.0 0.0 20…
347 347 Colchicine 5.15 N-[(7S)-1	2	3	10-tetramethoxy-9-oxo-6	7-dihydro-5H-benzo[a]heptalen-7-yl]acetamide 30512-31-3 COc1cc2c(c(OC)c1OC)-c1ccc(OC)c(=O)cc1C(NC(C)=O)CC2 Vdd = L/Kg {'Name': {303: 'Colchicine'	1173: 'Colchicine'	1809: 'Colchicine'	2428: 'colchicine'}	'SMILE': {303: 'CC(=O)N[C@H]1CCC2=CC(=C(C(=C2C3=CC=C(C(=O)C=C13)OC)OC)OC)OC'	1173: 'CC(=O)N[C@H]1CCC2=CC(=C(C(=C2C3=CC=C(C(=O)C=C13)OC)OC)OC)OC'	1809: 'CC(=O)N[C@H]1CCC2=CC(=C(C(=C2C3=CC=C(C(=O)C=C13)OC)OC)OC)OC'	2428: 'CC(=O)N[C@H]1CCC2=CC(=C(C(=C2C3=CC=C(C(=O)C=C13)OC)OC)OC)OC'}	'Value': {303: 6.1	1173: 6.1	1809: 6.1	2428: 4.2}	'Source': {303: 'Lombardo'	1173: 'Wenwen_Liu'	1809: 'Wenwen_Liu'	2428: 'Wenwen_Liu'}} 1.638996714675645 21.924958699847462 18.478579043668407 0.0 0.0 36.86846878098781 2.526830643159364 4.997256799254725 36.86846878098781 1.2713265096892348 4.285089905791172 4.529773125722403 0.1561990733007725 2.5753825926112084 255.5217890194043 8.811096173082907 6.608018422919453 13.0 13.0 54.0 29.0 0.0 0.0 7.0 25.0 0.0 22.0 1.0 6.0 0.0 0.0 0.0 0.0 0.0 0.0 0.0 450.0 423.0 6…
348 348 Teriparatide 0.17 4-[[2-[[2-[[4-amino-2-[[2-[[2-[[6-amino-2-[[2-[[2-[[4-amino-2-[[2-[[2-[[2-[[5-amino-2-[[2-[[2-[[2-[[2-[(2-amino-3-hydroxypropanoyl)amino]-3-methylbutanoyl]amino]-3-hydroxypropanoyl]amino]-4-carboxybutanoyl]amino]-3-methylpentanoyl]amino]-5-oxopentanoyl]amino]-4-methylpentanoyl]amino]-4-methylsulfanylbutanoyl]amino]-3-(1H-imidazol-4-yl)propanoyl]amino]-4-oxobutanoyl]amino…	4-dioxobutan-2-yl]amino]-3-(1H-imidazol-4-yl)-1-oxopropan-2-yl]amino]-3-methyl-1-oxobutan-2-yl]amino]-3-carboxy-1-oxopropan-2-yl]amino]-1	5-dioxopentan-2-yl]amino]-4-methyl-1-oxopentan-2-yl]amino]-1-oxohexan-2-yl]amino]-1-oxohexan-2-yl]amino]-5-carbamimidamido-1-oxopentan-2-yl]amino]-4-methyl-1-oxopentan-2-yl]amino]-3-(1H-indol-3-yl)-1-oxopropan-2-yl]amino]-4-carboxy-1-oxobutan-2-yl]amino]-3-methyl-1-oxobutan-2-yl]amino]-5-carbamimidamido-1-oxopentan-2-yl]amino]-5-oxopentanoic acid 52232-67-4 CCC(C)C(NC(=O)C(CCC(=O)O)NC(=O)C(CO)NC(…	'SMILE': {1156: 'CCC(C)C(C(=O)NC(CCC(=O)N)C(=O)NC(CC(C)C)C(=O)NC(CCSC)C(=O)NC(CC1=CNC=N1)C(=O)NC(CC(=O)N)C(=O)NC(CC(C)C)C(=O)NCC(=O)NC(CCCCN)C(=O)NC(CC2=CNC=N2)C(=O)NC(CC(C)C)C(=O)NC(CC(=O)N)C(=O)NC(CO)C(=O)NC(CCSC)C(=O)NC(CCC(=O)O)C(=O)NC(CCCNC(=N)N)C(=O)NC(C(C)C)C(=O)NC(CCC(=O)O)C(=O)NC(CC3=CNC4=CC=CC=C43)C(=O)NC(CC(C)C)C(=O)NC(CCCNC(=N)N)C(=O)NC(CCCCN)C(=O)NC(CCCCN)C(=O)NC(CC(C)C)C(=O)NC(CCC(=…	'Value': {1156: 0.17}	'Source': {1156: 'Lombardo'}} -1.7719568419318752 214.51646418315823 161.63978422882573 5.0 10.0 348.60906399768896 2.4216036234143137 4.780721831136861 348.60906399768896 1.2062597370162247 6.534197852741027 4.922020966802913 0.01703121441800316 4.957560806891854 25089266953.061146 86814072.50194168 27.30954757531887 30.0 31.0 580.0 289.0 0.0 0.0 108.0 291.0 0.0 181.0 55.0 51.0 2.0 0.0 0.0 0.0 0…
349 349 bupropion 7.2 2-(tert-butylamino)-1-(3-chlorophenyl)propan-1-one 34841-39-9 CC(NC(C)(C)C)C(=O)c1cccc(Cl)c1 Vdd = L/Kg {'Name': {1987: 'bupropion'}	'SMILE': {1987: 'CC(C(=O)C1=CC(=CC=C1)Cl)NC(C)(C)C'}	'Value': {1987: 7.2}	'Source': {1987: 'Wenwen_Liu'}} 1.9740810260220096 12.03775353696221 11.142482722534515 0.0 1.0 18.238314804247544 2.3200095048072034 4.640019009614407 18.238314804247544 1.1398946752654715 3.663695043168346 3.674515671351644 0.22965722945947775 1.77142496311706 67.36747014917985 4.210466884323741 4.680165891920229 6.0 6.0 34.0 16.0 0.0 0.0 3.0 18.0 0.0 13.0 1.0 1.0 0.0 0.0 0.0 1.0 0.0 0.0 1.0 16…
350 350 Cytarabine 0.6699999999999995 4-amino-1-[(2R	3S	4S	5R)-3	4-dihydroxy-5-(hydroxymethyl)oxolan-2-yl]pyrimidin-2-one 147-94-4 Nc1ccn(C2OC(CO)C(O)C2O)c(=O)n1 Vdd = L/Kg {'Name': {320: 'Cytarabine'	70: 'Cytarabine'	2124: 'Cytarabine'}	'SMILE': {320: 'C1=CN(C(=O)N=C1N)[C@H]2[C@H]([C@@H]([C@H](O2)CO)O)O'	70: 'C1=CN(C(=O)N=C1N)[C@H]2[C@H]([C@@H]([C@H](O2)CO)O)O'	2124: 'C1=CN(C(=O)N=C1N)[C@H]2[C@H]([C@@H]([C@H](O2)CO)O)O'}	'Value': {320: 0.67	70: 0.669999999999999	2124: 0.67}	'Source': {320: 'Lombardo'	70: 'Wenwen_Liu'	2124: 'Wenwen_Liu'}} -0.4004775665971261 12.963280687723167 11.87119528082612 0.0 0.0 21.225622116549413 2.4578032324391015 4.799536545695947 21.225622116549413 1.2485660068558477 3.7598160930544555 3.68073127734651 0.2165136045497947 1.833739700171715 88.15926703499996 5.185839237352939 5.009773282400905 6.0 6.0 30.0 17.0 0.0 0.0 8.0 13.0 0.0 9.0 3.0 5.0 0.0 0.0 0.0 0.0 0.0 0.0 0.0 296.0 256.0 4…
351 351 Raltitrexed 6.57 (2S)-2-[[5-[methyl-[(2-methyl-4-oxo-3H-quinazolin-6-yl)methyl]amino]thiophene-2-carbonyl]amino]pentanedioic acid 112887-68-0 Cc1nc2ccc(CN(C)c3ccc(C(=O)NC(CCC(=O)O)C(=O)O)s3)cc2c(=O)[nH]1 Vdd = L/Kg {'Name': {1010: 'Raltitrexed'	196: 'Raltitrexed'	2326: 'Raltitrexed'}	'SMILE': {1010: 'CC1=NC2=C(C=C(C=C2)CN(C)C3=CC=C(S3)C(=O)N[C@@H](CCC(=O)O)C(=O)O)C(=O)N1'	196: 'CC1=NC2=C(C=C(C=C2)CN(C)C3=CC=C(S3)C(=O)N[C@@H](CCC(=O)O)C(=O)O)C(=O)N1'	2326: 'CC1=NC2=C(C=C(C=C2)CN(C)C3=CC=C(S3)C(=O)N[C@@H](CCC(=O)O)C(=O)O)C(=O)N1'}	'Value': {1010: 6.57	196: 6.57	2326: 6.57}	'Source': {1010: 'Lombardo'	196: 'Wenwen_Liu'	2326: 'Wenwen_Liu'}} 1.8825138324965192 24.71454838567264 19.4595707057973 2.0 0.0 39.629398111664436 2.4213375275306257 4.835238265494132 39.62939811166443 1.2384186909895134 4.378352257046755 4.469359139827714 0.13966747311961605 2.6603958389867572 788.0020952645258 24.62506547701643 7.83265155862516 15.0 16.0 54.0 32.0 0.0 0.0 11.0 22.0 0.0 21.0 4.0 6.0 1.0 0.0 0.0 0.0 0.0 0.0 0.0 504.44444444…
352 352 Fluorescein 0.14 3'	6'-dihydroxyspiro[2-benzofuran-3	9'-xanthene]-1-one 2321-07-5 O=C1OC2(c3ccc(O)cc3Oc3cc(O)ccc32)c2ccccc21 Vdd = L/Kg {'Name': {504: 'Fluorescein'	1278: 'Fluorescein'}	'SMILE': {504: 'C1=CC=C2C(=C1)C(=O)OC23C4=C(C=C(C=C4)O)OC5=C3C=CC(=C5)O'	1278: 'C1=CC=C2C(=C1)C(=O)OC23C4=C(C=C(C=C4)O)OC5=C3C=CC(=C5)O'}	'Value': {504: 0.14	1278: 0.14}	'Source': {504: 'Lombardo'	1278: 'Wenwen_Liu'}} -1.9661128563728327 20.487676925097965 15.84507664423997 0.0 0.0 33.10203660187142 2.6586549136925517 5.245492027987455 33.10203660187142 1.3240814640748568 4.203123488871605 4.3006090913917285 0.17202436365566914 2.3750473937032437 200.4455230695164 8.017820922780656 6.216833236313237 18.0 18.0 37.0 25.0 1.0 0.0 5.0 12.0 0.0 20.0 0.0 5.0 0.0 0.0 0.0 0.0 0.0 0.0 0.0 408.0 437…
353 353 Cannabinol 16.98 6	6	9-trimethyl-3-pentylbenzo[c]chromen-1-ol 521-35-7 CCCCCc1cc(O)c2c(c1)OC(C)(C)c1ccc(C)cc1-2 Vdd = L/Kg {'Name': {186: 'Cannabinol'	1718: 'Cannabinol'}	'SMILE': {186: 'CCCCCC1=CC(=C2C(=C1)OC(C3=C2C=C(C=C3)C)(C)C)O'	1718: 'CCCCCC1=CC(=C2C(=C1)OC(C3=C2C=C(C=C3)C)(C)C)O'}	'Value': {186: 16.98	1718: 16.98}	'Source': {186: 'Lombardo'	1718: 'Wenwen_Liu'}} 2.8320361808832013 17.990916359443666 14.247707889250522 0.0 0.0 28.358362227296915 2.550602643353113 5.101205286706225 28.35836222729692 1.2329722707520399 4.072683071722587 4.0292688702629516 0.17518560305491093 2.226494060663796 413.01561592341733 17.95720069232249 6.856394526133905 12.0 12.0 49.0 23.0 0.0 0.0 2.0 26.0 0.0 21.0 0.0 2.0 0.0 0.0 0.0 0.0 0.0 0.0 0.0 254.0 287…
354 354 ZD-9331 0.53 (2S)-2-[[4-[(2	7-dimethyl-4-oxo-3H-quinazolin-6-yl)methyl-prop-2-ynylamino]-2-fluorobenzoyl]amino]-4-(2H-tetrazol-5-yl)butanoic acid 172521-94-7 C#CCN(Cc1cc2c(=O)[nH]c(C)nc2cc1C)c1ccc(C(=O)NC(CCc2nn[nH]n2)C(=O)O)c(F)c1 Vdd = L/Kg {'Name': {1293: 'ZD-9331'	249: 'ZD-9331'	2412: 'ZD-9331'}	'SMILE': {1293: 'CC1=CC2=C(C=C1CN(CC#C)C3=CC(=C(C=C3)C(=O)N[C@@H](CCC4=NNN=N4)C(=O)O)F)C(=O)NC(=N2)C'	249: 'CC1=CC2=C(C=C1CN(CC#C)C3=CC(=C(C=C3)C(=O)N[C@@H](CCC4=NNN=N4)C(=O)O)F)C(=O)NC(=N2)C'	2412: 'CC1=CC2=C(C=C1CN(CC#C)C3=CC(=C(C=C3)C(=O)N[C@@H](CCC4=NNN=N4)C(=O)O)F)C(=O)NC(=N2)C'}	'Value': {1293: 0.53	249: 0.53	2412: 0.53}	'Source': {1293: 'Lombardo'	249: 'Wenwen_Liu'	2412: 'Wenwen_Liu'}} -0.6348782724359694 30.18113260638407 23.132812763180898 3.0 0.0 49.05392773901011 2.4490155356606267 4.8980175848558 49.05392773901011 1.2577930189489772 4.58129611581916 4.662065624197923 0.11954014421020315 2.9004351700546254 1678.2819271053827 43.032869925779046 8.786502439819616 21.0 22.0 64.0 39.0 0.0 0.0 13.0 25.0 0.0 26.0 8.0 4.0 0.0 0.0 1.0 0.0 0.0 0.0 1.0 644.0 616.…
355 355 3.3 (3S)-3-(4-chlorophenyl)-N-methyl-3-pyridin-2-ylpropan-1-amine CNCCC(c1ccc(Cl)cc1)c1ccccn1 Vdd = L/Kg {'Name': {462: nan}	'SMILE': {462: 'CNCC[C@@H](C1=CC=C(C=C1)Cl)C2=CC=CC=N2'}	'Value': {462: 3.3}	'Source': {462: 'Wenwen_Liu'}} 1.1939224684724343 13.463538413245825 11.490289552880343 0.0 1.0 23.492675593751162 2.346715724161498 4.693431448322995 23.492675593751162 1.3051486440972868 3.7945406420618895 3.769221549241423 0.20940119718007905 1.9146551594285948 110.73994940456097 6.152219411364499 5.294971319411889 12.0 12.0 35.0 18.0 0.0 0.0 3.0 17.0 0.0 15.0 2.0 0.0 0.0 0.0 0.0 1.0 0.0 0.0 1…
356 356 Disopyramide 0.52 (2S)-4-[di(propan-2-yl)amino]-2-phenyl-2-pyridin-2-ylbutanamide|4-[di(propan-2-yl)amino]-2-phenyl-2-pyridin-2-ylbutanamide 3737-09-5|74427-45-5|74464-84-9 CC(C)N(CCC(C(N)=O)(c1ccccc1)c1ccccn1)C(C)C Vdd = L/Kg {'Name': {395: 'Disopyramide'	499: nan	1212: 'Disopyramide'}	'SMILE': {395: 'CC(C)N(CCC(C1=CC=CC=C1)(C2=CC=CC=N2)C(=O)N)C(C)C'	499: 'CC(C)N(CC[C@](C1=CC=CC=C1)(C2=CC=CC=N2)C(=O)N)C(C)C'	1212: 'CC(C)N(CCC(C1=CC=CC=C1)(C2=CC=CC=N2)C(=O)N)C(C)C'}	'Value': {395: 0.52	499: 0.52	1212: 0.52}	'Source': {395: 'Lombardo'	499: 'Wenwen_Liu'	1212: 'Wenwen_Liu'}} -0.6539264674066639 18.77540620980161 16.86504082148208 0.0 1.0 31.04034666626175 2.495292222609547 4.990584445219093 31.04034666626175 1.2416138666504701 4.120079650441848 3.9974900477002238 0.15989960190800895 2.3019574079660647 225.73767248907325 9.02950689956293 6.335664315765833 12.0 12.0 54.0 25.0 0.0 0.0 4.0 29.0 0.0 21.0 3.0 1.0 0.0 0.0 0.0 0.0 0.0 0.0 0.0 270.0 282.0…
357 357 Doxorubicin 29.66666666666673 (7S	9S)-7-[(2R	4R	5S	6S)-4-amino-5-hydroxy-6-methyloxan-2-yl]oxy-6	9	11-trihydroxy-9-(2-hydroxyacetyl)-4-methoxy-8	10-dihydro-7H-tetracene-5	12-dione|(7S	9S)-7-[(2R	4S	5R	6S)-4-amino-5-hydroxy-6-methyloxan-2-yl]oxy-6	9	11-trihydroxy-9-(2-hydroxyacetyl)-4-methoxy-8	10-dihydro-7H-tetracene-5	12-dione|(7S	9S)-7-[(2R	4S	5S	6S)-4-amino-5-hydroxy-6-methyloxan-2-yl]oxy-6	9	11-trihydroxy-9-(2-hydroxyacetyl)-4-methoxy-8	10-dihydro-7H-tetracene-5	12-dione COc1cccc2c1C(=O)c1c(O)c3c(c(O)c1C2=O)CC(O)(C(=O)CO)CC3OC1CC(N)C(O)C(C)O1 Vdd = L/Kg {'Name': {412: 'Doxorubicin'	444: 'Epirubicin'	1224: 'Doxorubicin'	1827: 'Doxorubicin'	1832: 'Epirubicin'	2417: nan}	'SMILE': {412: 'C[C@H]1[C@H]([C@H](C[C@@H](O1)O[C@H]2C[C@@](CC3=C2C(=C4C(=C3O)C(=O)C5=C(C4=O)C(=CC=C5)OC)O)(C(=O)CO)O)N)O'	444: 'C[C@H]1[C@@H]([C@H](C[C@@H](O1)O[C@H]2C[C@@](CC3=C2C(=C4C(=C3O)C(=O)C5=C(C4=O)C(=CC=C5)OC)O)(C(=O)CO)O)N)O'	1224: 'C[C@H]1[C@H]([C@H](C[C@@H](O1)O[C@H]2C[C@@](CC3=C2C(=C4C(=C3O)C(=O)C5=C(C4=O)C(=CC=C5)OC)O)(C(=O)CO)O)N)O'	1827: 'C[C@H]1[C@H]([C@H](C[C@@H](O1)O[C@H]2C[C@@](CC3=C2C(=C4C(=C3O)C(=O)C5=C(C4=O)C(=CC=C5)OC)O)(C(=O)CO)O)N)O'	1832: 'C[C@H]1[C@@H]([C@H](C[C@@H](O1)O[C@H]2C[C@@](CC3=C2C(=C4C(=C3O)C(=O)C5=C(C4=O)C(=CC=C5)OC)O)(C(=O)CO)O)N)O'	2417: 'C[C@H]1[C@H]([C@@H](C[C@@H](O1)O[C@H]2C[C@@](CC3=C2C(=C4C(=C3O)C(=O)C5=C(C4=O)C(=CC=C5)OC)O)(C(=O)CO)O)N)O'}	'Value': {412: 22.0	444: 45.0	1224: 22.0000000000002	1827: 22.0	1832: 45.0	2417: 22.0}	'Source': {412: 'Lombardo'	444: 'Lombardo'	1224: 'Wenwen_Liu'	1827: 'Wenwen_Liu'	1832: 'Wenwen_Liu'	2417: 'Wenwen_Liu'}} 3.3900240810640323 30.771417336932 24.025110643232736 0.0 1.0 49.782343903790114 2.624726205848704 5.249452411697409 49.782343903790114 1.276470356507439 4.610174789661352 4.9770263807928465 0.12761606104597042 2.9658091535390283 636.9606887355454 16.33232535219347 7.817684493672418 12.0 12.0 68.0 39.0 0.0 0.0 12.0 29.0 0.0 27.0 1.0 11.0 0.0 0.0 0.0 0.0 0.0 0.0 0.0 648.0 601.…
358 358 Prochlorperazine 22.0 2-chloro-10-[3-(4-methylpiperazin-1-yl)propyl]phenothiazine 58-38-8 CN1CCN(CCCN2c3ccccc3Sc3ccc(Cl)cc32)CC1 Vdd = L/Kg {'Name': {982: 'Prochlorperazine'	1538: 'Prochlorperazine'}	'SMILE': {982: 'CN1CCN(CC1)CCCN2C3=CC=CC=C3SC4=C2C=C(C=C4)Cl'	1538: 'CN1CCN(CC1)CCCN2C3=CC=CC=C3SC4=C2C=C(C=C4)Cl'}	'Value': {982: 22.0	1538: 22.0}	'Source': {982: 'Lombardo'	1538: 'Wenwen_Liu'}} 3.091042453358316 19.85600901462617 14.567549936053389 0.0 2.0 33.26205814620882 2.4851160440020017 4.970232088004004 33.26205814620882 1.330482325848353 4.163969008211666 3.9603839638504366 0.15841535855401745 2.2926317130084644 562.1803927155378 22.487215708621513 7.248113513743275 12.0 12.0 49.0 25.0 0.0 0.0 5.0 24.0 0.0 20.0 3.0 0.0 1.0 0.0 0.0 1.0 0.0 0.0 1.0 248.0493827…
359 359 Tinidazole 0.59 1-(2-ethylsulfonylethyl)-2-methyl-5-nitroimidazole 148159-84-6 CCS(=O)(=O)CCn1c([N+](=O)[O-])cnc1C Vdd = L/Kg {'Name': {1184: 'Tinidazole'	1649: 'Tinidazole'}	'SMILE': {1184: 'CCS(=O)(=O)CCN1C(=NC=C1[N+](=O)[O-])C'	1649: 'CCS(=O)(=O)CCN1C(=NC=C1[N+](=O)[O-])C'}	'Value': {1184: 0.59	1649: 0.59}	'Source': {1184: 'Lombardo'	1649: 'Wenwen_Liu'}} -0.527632742082372 11.838394799844437 11.719273818961176 0.0 0.0 18.784645364766504 2.3835086608928484 4.642133213010285 18.784645364766504 1.1740403352979065 3.6667168837212882 3.4489261260439665 0.2155578828777479 1.7080665440217802 85.51336405827688 5.344585253642305 4.9186762977493 5.0 5.0 29.0 16.0 0.0 0.0 8.0 13.0 0.0 8.0 3.0 4.0 1.0 0.0 0.0 0.0 0.0 0.0 0.0 278.44444444…
360 360 Celiprolol 4.5 3-[3-acetyl-4-[3-(tert-butylamino)-2-hydroxypropoxy]phenyl]-1	1-diethylurea 56980-93-9 CCN(CC)C(=O)Nc1ccc(OCC(O)CNC(C)(C)C)c(C(C)=O)c1 Vdd = L/Kg {'Name': {889: 'Celiprolol'}	'SMILE': {889: 'CCN(CC)C(=O)NC1=CC(=C(C=C1)OCC(CNC(C)(C)C)O)C(=O)C'}	'Value': {889: 4.5}	'Source': {889: 'Wenwen_Liu'}} 1.5040773967762742 19.884877815235534 17.007689189806687 0.0 1.0 31.744352496946032 2.360963052842537 4.721926105685073 31.744352496946032 1.1757167591461493 4.1705315721800265 4.049405726110811 0.14997798985595595 2.391821909068575 323.5870223978107 11.984704533252248 6.772719853551783 6.0 6.0 60.0 27.0 0.0 0.0 7.0 33.0 0.0 20.0 3.0 4.0 0.0 0.0 0.0 0.0 0.0 0.0 0.0 …
361 361 DHA Paclitaxel 0.068 [(1S	2S	3R	4S	7R	9S	10S	12R	15S)-4	12-diacetyloxy-15-[(2R	3S)-3-benzamido-2-[(4Z	7Z	10Z	13Z	16Z	19Z)-docosa-4	7	10	13	16	19-hexaenoyl]oxy-3-phenylpropanoyl]oxy-1	9-dihydroxy-10	14	17	17-tetramethyl-11-oxo-6-oxatetracyclo[11.3.1.03	10.04	7]heptadec-13-en-2-yl] benzoate 199796-52-6 CCC=CCC=CCC=CCC=CCC=CCC=CCCC(=O)OC(C(=O)OC1CC2(O)C(OC(=O)c3ccccc3)C3C4(OC(C)=O)COC4CC(O)C3(C)C(=O)C(OC(C)=O)C(=C1C)C2(C)C)C(NC(=O)c1ccccc1)c1ccccc1 Vdd = L/Kg {'Name': {368: 'DHA Paclitaxel'}	'SMILE': {368: 'CC/C=C\\C/C=C\\C/C=C\\C/C=C\\C/C=C\\C/C=C\\CCC(=O)O[C@H]([C@H](C1=CC=CC=C1)NC(=O)C2=CC=CC=C2)C(=O)O[C@H]3C[C@]4([C@H]([C@H]5[C@@]([C@H](C[C@@H]6[C@]5(CO6)OC(=O)C)O)(C(=O)[C@@H](C(=C3C)C4(C)C)OC(=O)C)C)OC(=O)C7=CC=CC=C7)O'}	'Value': {368: 0.068}	'Source': {368: 'Lombardo'}} -2.6882475738060303 65.25527698710023 46.46533645740405 0.0 0.0 107.42016477950423 2.730004429379978 5.460008858759955 107.42016477950425 1.263766644464756 5.354530822219477 5.237527532540984 0.0616179709710704 3.795915705540444 10035620235.442963 118066120.41697603 25.169472788000025 18.0 18.0 166.0 85.0 0.0 2.0 16.0 81.0 0.0 69.0 1.0 15.0 0.0 0.0 0.0 0.0 0.0 0.0 0.0…
362 362 Indoprofen 0.12 (2S)-2-[4-(3-oxo-1H-isoindol-2-yl)phenyl]propanoic acid|2-[4-(3-oxo-1H-isoindol-2-yl)phenyl]propanoic acid 31842-01-0|53022-60-9|53086-13-8 CC(C(=O)O)c1ccc(N2Cc3ccccc3C2=O)cc1 Vdd = L/Kg {'Name': {624: 'Indoprofen'	575: nan	2205: 'Indoprofen'}	'SMILE': {624: 'CC(C1=CC=C(C=C1)N2CC3=CC=CC=C3C2=O)C(=O)O'	575: 'C[C@@H](C1=CC=C(C=C1)N2CC3=CC=CC=C3C2=O)C(=O)O'	2205: 'CC(C1=CC=C(C=C1)N2CC3=CC=CC=C3C2=O)C(=O)O'}	'Value': {624: 0.12	575: 0.12	2205: 0.12}	'Source': {624: 'Lombardo'	575: 'Wenwen_Liu'	2205: 'Wenwen_Liu'}} -2.120263536200091 16.458374479136026 13.475705684876687 1.0 0.0 27.376421324021685 2.4747891420674373 4.810005372307649 27.376421324021685 1.3036391106676992 3.9851750182862142 3.8809148029685283 0.18480546680802515 2.0980082445352077 180.45007084641048 8.592860516495737 5.937391468427744 12.0 12.0 36.0 21.0 0.0 0.0 4.0 15.0 0.0 17.0 1.0 3.0 0.0 0.0 0.0 0.0 0.0 0.0 0.0 304.0…
363 363 Buprenorphine 4.9 (1R	2S	6R	14S	15S	16R)-5-(cyclopropylmethyl)-16-[(2S)-2-hydroxy-3	3-dimethylbutan-2-yl]-15-methoxy-13-oxa-5-azahexacyclo[13.2.2.12	8.01	6.02	14.012	20]icosa-8(20)	9	11-trien-11-ol|(1S	2S	6R	14R	15R	16R)-5-(cyclopropylmethyl)-16-[(2S)-2-hydroxy-3	3-dimethylbutan-2-yl]-15-methoxy-13-oxa-5-azahexacyclo[13.2.2.12	8.01	6.02	14.012	20]icosa-8(20)	9	11-trien-11-ol COC12CCC3(CC1C(C)(O)C(C)(C)C)C1Cc4ccc(O)c5c4C3(CCN1CC1CC1)C2O5 Vdd = L/Kg {'Name': {171: 'Buprenorphine'	422: nan	1117: 'Buprenorphine'	1770: 'Buprenorphine'}	'SMILE': {171: 'C[C@]([C@H]1C[C@@]23CC[C@@]1([C@H]4[C@@]25CCN([C@@H]3CC6=C5C(=C(C=C6)O)O4)CC7CC7)OC)(C(C)(C)C)O'	422: 'C[C@]([C@H]1C[C@]23CC[C@]1([C@@H]4[C@@]25CCN([C@@H]3CC6=C5C(=C(C=C6)O)O4)CC7CC7)OC)(C(C)(C)C)O'	1117: 'C[C@]([C@H]1C[C@@]23CC[C@@]1([C@H]4[C@@]25CCN([C@@H]3CC6=C5C(=C(C=C6)O)O4)CC7CC7)OC)(C(C)(C)C)O'	1770: 'C[C@]([C@H]1C[C@@]23CC[C@@]1([C@H]4[C@@]25CCN([C@@H]3CC6=C5C(=C(C=C6)O)O4)CC7CC7)OC)(C(C)(C)C)O'}	'Value': {171: 4.9	422: 4.9	1117: 4.9	1770: 4.9}	'Source': {171: 'Lombardo'	422: 'Wenwen_Liu'	1117: 'Wenwen_Liu'	1770: 'Wenwen_Liu'}} 1.589235205116581 28.467367670219637 21.52731275300572 0.0 1.0 44.42024924749784 2.828182273855161 5.600866221753252 44.42024924749784 1.3064779190440543 4.550185518909474 4.75198636553616 0.13976430486871058 2.7823381444729898 426.9455988755897 12.557223496340875 7.2804320336326125 6.0 6.0 75.0 34.0 2.0 4.0 5.0 41.0 0.0 29.0 1.0 4.0 0.0 0.0 0.0 0.0 0.0 0.0 0.0 386.0 434.0 70…
364 364 Roquinimex 0.21 4-hydroxy-N	1-dimethyl-2-oxo-N-phenylquinoline-3-carboxamide 84088-42-6 CN(C(=O)c1c(O)c2ccccc2n(C)c1=O)c1ccccc1 Vdd = L/Kg {'Name': {1053: 'Roquinimex'	344: nan	1582: 'Roquinimex'}	'SMILE': {1053: 'CN1C2=CC=CC=C2C(=C(C1=O)C(=O)N(C)C3=CC=CC=C3)O'	344: 'CN1C2=CC=CC=C2C(=C(C1=O)C(=O)N(C)C3=CC=CC=C3)O'	1582: 'CN1C2=CC=CC=C2C(=C(C1=O)C(=O)N(C)C3=CC=CC=C3)O'}	'Value': {1053: 0.21	344: 0.21	1582: 0.21}	'Source': {1053: 'Lombardo'	344: 'Wenwen_Liu'	1582: 'Wenwen_Liu'}} -1.5606477482646686 17.860657497690656 15.047471142424195 0.0 0.0 30.040464028917206 2.504878176093747 5.009756352187494 30.04046402891721 1.3061071316920525 4.069166929253473 4.05876822091515 0.17646818351805 2.2337886566522527 207.96035068159415 9.041754377460615 6.170256562742687 16.0 17.0 39.0 23.0 0.0 0.0 5.0 16.0 0.0 18.0 2.0 3.0 0.0 0.0 0.0 0.0 0.0 0.0 0.0 342.0 349.0 …
365 365 Dacarbazine 1.2 4-(dimethylaminodiazenyl)-1H-imidazole-5-carboxamide|4-[(E)-dimethylaminodiazenyl]-1H-imidazole-5-carboxamide 1185241-28-4|750512-03-9|94361-71-4 CN(C)N=Nc1nc[nH]c1C(N)=O Vdd = L/Kg {'Name': {323: 'Dacarbazine'	318: nan	1180: 'Dacarbazine'}	'SMILE': {323: 'CN(C)/N=N/C1=C(NC=N1)C(=O)N'	318: 'CN(C)/N=N/C1=C(NC=N1)C(=O)N'	1180: 'CN(C)N=NC1=C(NC=N1)C(=O)N'}	'Value': {323: 1.2	318: 1.2	1180: 1.2}	'Source': {323: 'Lombardo'	318: 'Wenwen_Liu'	1180: 'Wenwen_Liu'}} 0.1823215567939546 9.54906712535007 9.480893403713033 0.0 0.0 15.386148684309227 2.3212054189740776 4.510240446465901 15.386148684309227 1.1835498987930175 3.453542689642658 3.1300022890596506 0.24076940685074236 1.4033980003482474 67.48355901927589 5.19104300148276 4.4742482625931626 5.0 5.0 23.0 13.0 0.0 0.0 7.0 10.0 0.0 6.0 6.0 1.0 0.0 0.0 0.0 0.0 0.0 0.0 0.0 220.0 211.0 2…
366 366 Tilidine 4.0 ethyl (1R	2S)-2-(dimethylamino)-1-phenylcyclohex-3-ene-1-carboxylate|ethyl (1S	2R)-2-(dimethylamino)-1-phenylcyclohex-3-ene-1-carboxylate 20380-58-9|51931-66-9 CCOC(=O)C1(c2ccccc2)CCC=CC1N(C)C Vdd = L/Kg {'Name': {1181: 'Tilidine'	1646: 'Tilidine'	1967: 'Tilidine'	2375: 'Tilidine'}	'SMILE': {1181: 'CCOC(=O)[C@@]1(CCC=C[C@H]1N(C)C)C2=CC=CC=C2'	1646: 'CCOC(=O)[C@@]1(CCC=C[C@H]1N(C)C)C2=CC=CC=C2'	1967: 'CCOC(=O)[C@]1(CCC=C[C@@H]1N(C)C)C2=CC=CC=C2'	2375: 'CCOC(=O)[C@@]1(CCC=C[C@H]1N(C)C)C2=CC=CC=C2'}	'Value': {1181: 4.0	1646: 4.0	1967: 4.0	2375: 4.0}	'Source': {1181: 'Lombardo'	1646: 'Wenwen_Liu'	1967: 'Wenwen_Liu'	2375: 'Wenwen_Liu'}} 1.3862943611198906 14.952143019165222 13.608111295972362 0.0 1.0 25.40349799646627 2.52237062006378 5.0447412401275615 25.403497996466275 1.2701748998233138 3.9068440774135254 3.773388948422018 0.1886694474211009 2.021120703539355 133.3744919066776 6.66872459533388 5.58630808066516 6.0 6.0 43.0 20.0 0.0 0.0 3.0 23.0 0.0 17.0 1.0 2.0 0.0 0.0 0.0 0.0 0.0 0.0 0.0 232.0 227.0 327…
367 367 Galanthamine 2.3 (1S	12S	14R)-9-methoxy-4-methyl-11-oxa-4-azatetracyclo[8.6.1.01	12.06	17]heptadeca-6(17)	7	9	15-tetraen-14-ol 1008759-59-8 COc1ccc2c3c1OC1CC(O)C=CC31CCN(C)C2 Vdd = L/Kg {'Name': {539: 'Galanthamine'	1292: 'Galanthamine'	1854: 'Galanthamine'}	'SMILE': {539: 'CN1CC[C@@]23C=C[C@@H](C[C@@H]2OC4=C(C=CC(=C34)C1)OC)O'	1292: 'CN1CC[C@@]23C=C[C@@H](C[C@@H]2OC4=C(C=CC(=C34)C1)OC)O'	1854: 'CN1CC[C@@]23C=C[C@@H](C[C@@H]2OC4=C(C=CC(=C34)C1)OC)O'}	'Value': {539: 2.3	1292: 2.3	1854: 2.3}	'Source': {539: 'Lombardo'	1292: 'Wenwen_Liu'	1854: 'Wenwen_Liu'}} 0.832909122935104 16.94480289076257 13.66018554865724 0.0 1.0 27.577592685949874 2.6284017608564016 5.093439681999339 27.577592685949874 1.3132186993309465 4.021545898145292 3.9954986940407737 0.19026184257337017 2.127105745704183 145.78699398486285 6.942237808802993 5.724083955831582 6.0 6.0 42.0 21.0 1.0 0.0 4.0 21.0 0.0 17.0 1.0 3.0 0.0 0.0 0.0 0.0 0.0 0.0 0.0 274.0 283.0 …
368 368 Sitosterol	β- 0.3 (3S	8S	9S	10R	13R	14S	17R)-17-[(2R	5R)-5-ethyl-6-methylheptan-2-yl]-10	13-dimethyl-2	3	4	7	8	9	11	12	14	15	16	17-dodecahydro-1H-cyclopenta[a]phenanthren-3-ol 76772-70-8 CCC(CCC(C)C1CCC2C3CC=C4CC(O)CCC4(C)C3CCC12C)C(C)C Vdd = L/Kg {'Name': {1086: 'Sitosterol	β-'}	'SMILE': {1086: 'CC[C@H](CC[C@@H](C)[C@H]1CC[C@@H]2[C@@]1(CC[C@H]3[C@H]2CC=C4[C@@]3(CC[C@@H](C4)O)C)C)C(C)C'}	'Value': {1086: 0.3}	'Source': {1086: 'Lombardo'}} -1.2039728043259361 23.68172153796247 18.655563615477526 0.0 0.0 38.0235097367225 2.6200690772465713 5.195420325583896 38.0235097367225 1.2674503245574167 4.349571431034873 4.389904351168513 0.14633014503895045 2.5779197276291086 799.6055057403588 26.65351685801196 7.782730776888907 0.0 0.0 80.0 30.0 0.0 0.0 1.0 50.0 0.0 29.0 0.0 1.0 0.0 0.0 0.0 0.0 0.0 0.0 0.0 204.0…
369 369 Tenifatecan 0.15 1-O-[(19S)-10	19-diethyl-19-hydroxy-14	18-dioxo-17-oxa-3	13-diazapentacyclo[11.8.0.02	11.04	9.015	20]henicosa-1(21)	2	4(9)	5	7	10	15(20)-heptaen-7-yl] 4-O-[(2R)-2	5	7	8-tetramethyl-2-[(4R	8R)-4	8	12-trimethyltridecyl]-3	4-dihydrochromen-6-yl] butanedioate 850728-18-6 CCc1c2c(nc3ccc(OC(=O)CCC(=O)Oc4c(C)c(C)c5c(c4C)CCC(C)(CCCC(C)CCCC(C)CCCC(C)C)O5)cc13)-c1cc3c(c(=O)n1C2)COC(=O)C3(O)CC Vdd = L/Kg {'Name': {1149: 'Tenifatecan'}	'SMILE': {1149: 'CCC1=C2CN3C(=CC4=C(C3=O)COC(=O)[C@@]4(CC)O)C2=NC5=C1C=C(C=C5)OC(=O)CCC(=O)OC6=C(C7=C(C(=C6C)C)O[C@](CC7)(C)CCC[C@H](C)CCC[C@H](C)CCCC(C)C)C'}	'Value': {1149: 0.15}	'Source': {1149: 'Lombardo'}} -1.8971199848858813 51.70299245634461 33.681008058750244 0.0 0.0 83.62852046769906 2.6173605788264185 5.158076801527834 83.62852046769906 1.2670987949651373 5.118876146648653 4.816069963386785 0.0729707570210119 3.4590278842146893 41074920.10621263 622347.274336555 19.41797792584719 22.0 23.0 138.0 66.0 0.0 0.0 11.0 72.0 0.0 55.0 2.0 9.0 0.0 0.0 0.0 0.0 0.0 0.0 0.0 8…
370 370 Cyanamide 0.78 cyanamide 2669-76-3 N#CN Vdd = L/Kg {'Name': {315: 'Cyanamide'}	'SMILE': {315: 'C(#N)N'}	'Value': {315: 0.78}	'Source': {315: 'Lombardo'}} -0.24846135929849958 1.4142135623730951 1.4142135623730951 0.0 0.0 2.82842712474619 1.414213562373095 2.82842712474619 2.82842712474619 0.9428090415820632 1.8494570055365824 1.7071067811865472 0.569035593728849 -0.6691728075863658 3.363585661014859 1.1211952203382862 0.009034761653968602 0.0 0.0 5.0 3.0 0.0 0.0 2.0 2.0 0.0 1.0 2.0 0.0 0.0 0.0 0.0 0.0 0.0 0.0 0.0 50.0 …
371 371 hydrochlorothiazide 0.83 6-chloro-1	1-dioxo-3	4-dihydro-2H-1lambda6	2	4-benzothiadiazine-7-sulfonamide 125727-50-6 NS(=O)(=O)c1cc2c(cc1Cl)NCNS2(=O)=O Vdd = L/Kg {'Name': {1997: 'hydrochlorothiazide'}	'SMILE': {1997: 'C1NC2=CC(=C(C=C2S(=O)(=O)N1)S(=O)(=O)N)Cl'}	'Value': {1997: 0.83}	'Source': {1997: 'Wenwen_Liu'}} -0.1863295781914935 13.427805631411442 11.797725526394037 0.0 0.0 19.655123841379297 2.4935350489607973 4.987070097921595 19.655123841379297 1.1561837553752528 3.7727944388710495 3.7877161677636173 0.22280683339785984 1.862391494265994 76.74442535331175 4.514377961959515 4.871109001058441 6.0 6.0 25.0 17.0 0.0 0.0 10.0 8.0 0.0 7.0 3.0 4.0 2.0 0.0 0.0 1.0 0.0 0.0 1.…
372 372 CEP-18770 0.870000000000382 [(1R)-1-[[(2S	3R)-3-hydroxy-2-[(6-phenylpyridine-2-carbonyl)amino]butanoyl]amino]-3-methylbutyl]boronic acid 847499-27-8 CC(C)CC(NC(=O)C(NC(=O)c1cccc(-c2ccccc2)n1)C(C)O)B(O)O Vdd = L/Kg {'Name': {241: 'CEP-18770'	54: 'CEP-18770'	2100: 'CEP-18770'}	'SMILE': {241: 'B([C@H](CC(C)C)NC(=O)[C@H]([C@@H](C)O)NC(=O)C1=CC=CC(=N1)C2=CC=CC=C2)(O)O'	54: 'B([C@H](CC(C)C)NC(=O)[C@H]([C@@H](C)O)NC(=O)C1=CC=CC(=N1)C2=CC=CC=C2)(O)O'	2100: 'B([C@H](CC(C)C)NC(=O)[C@H]([C@@H](C)O)NC(=O)C1=CC=CC(=N1)C2=CC=CC=C2)(O)O'}	'Value': {241: 0.87	54: 0.870000000000764	2100: 0.87}	'Source': {241: 'Lombardo'	54: 'Wenwen_Liu'	2100: 'Wenwen_Liu'}} -0.13926206733306856 22.593228042113 19.04382930508738 0.0 0.0 36.85729448836051 2.3627727299002967 4.725545459800591 36.85729448836051 1.2285764829453503 4.291988380702749 4.673635836336509 0.155787861211217 2.6405496091128238 268.75386280374033 8.958462093458012 6.692408241229908 12.0 12.0 58.0 30.0 0.0 0.0 9.0 28.0 1.0 21.0 3.0 5.0 0.0 0.0 0.0 0.0 0.0 0.0 0.0 408.0 374.0 5…
373 373 0.13 Cn1nnnc1SCC1=C(C(=O)O)N2C(=O)C(O)(NC(=O)CSCC#N)C2SC1 Vdd = L/Kg {'Name': {440: nan}	'SMILE': {440: 'CN1C(=NN=N1)SCC2=C(N3[C@H]([C@@](C3=O)(NC(=O)CSCC#N)O)SC2)C(=O)O'}	'Value': {440: 0.13}	'Source': {440: 'Wenwen_Liu'}} -2.0402208285265546 22.26031803733018 18.51453861657727 3.0 0.0 36.13460313651568 2.633495569272133 5.266837651505803 36.13460313651568 1.2460207978108855 4.2965244250786565 3.7653606554716994 0.1298400226024724 2.39055438528251 1098.4724812726834 37.878361423195976 8.066386577317767 5.0 5.0 44.0 29.0 0.0 0.0 15.0 15.0 0.0 14.0 7.0 5.0 3.0 0.0 0.0 0.0 0.0 0.0 0.0 47…
374 374 Loxicodegol 4.19 (4R	4aS	7S	7aR	12bS)-9-methoxy-7-[2-[2-[2-[2-[2-(2-methoxyethoxy)ethoxy]ethoxy]ethoxy]ethoxy]ethoxy]-3-methyl-1	2	4	5	6	7	7a	13-octahydro-4	12-methanobenzofuro[3	2-e]isoquinolin-4a-ol 1211231-76-3 COCCOCCOCCOCCOCCOCCOC1CCC2(O)C3Cc4ccc(OC)c5c4C2(CCN3C)C1O5 Vdd = L/Kg {'Name': {887: 'Loxicodegol'}	'SMILE': {887: 'CN1CC[C@]23[C@@H]4[C@H](CC[C@]2([C@H]1CC5=C3C(=C(C=C5)OC)O4)O)OCCOCCOCCOCCOCCOCCOC'}	'Value': {887: 4.19}	'Source': {887: 'Wenwen_Liu'}} 1.4327007339340465 32.31345676837417 20.872203864890658 0.0 1.0 54.94387731176892 2.751588311571539 5.429337508007389 54.94387731176892 1.3081875550421171 4.665083283573905 4.270815140108978 0.10168607476449947 2.8868892336338443 138627650.33869907 3300658.341397597 20.182386647505652 6.0 6.0 91.0 42.0 1.0 2.0 11.0 49.0 0.0 31.0 1.0 10.0 0.0 0.0 0.0 0.0 0.0 0.0 0.0 …
375 375 Moclobemide 1.1 4-chloro-N-(2-morpholin-4-ylethyl)benzamide 108375-13-9 O=C(NCCN1CCOCC1)c1ccc(Cl)cc1 Vdd = L/Kg {'Name': {799: 'Moclobemide'	1434: 'Moclobemide'}	'SMILE': {799: 'C1COCCN1CCNC(=O)C2=CC=C(C=C2)Cl'	1434: 'C1COCCN1CCNC(=O)C2=CC=C(C=C2)Cl'}	'Value': {799: 1.1	1434: 1.1}	'Source': {799: 'Lombardo'	1434: 'Wenwen_Liu'}} 0.09531017980432495 13.613368327506883 10.999875839651958 0.0 1.0 23.115197727153884 2.264037480614403 4.528074961228805 23.115197727153884 1.284177651508549 3.794066781796282 3.692198775422404 0.20512215419013355 1.8940088195902902 127.7474135369296 7.097078529829422 5.437841647494709 6.0 6.0 35.0 18.0 0.0 0.0 5.0 17.0 0.0 13.0 2.0 2.0 0.0 0.0 0.0 1.0 0.0 0.0 1.0 221.6049382…
376 376 Cefprozil 0.22 (6R	7R)-7-[[(2R)-2-amino-2-(4-hydroxyphenyl)acetyl]amino]-8-oxo-3-[(E)-prop-1-enyl]-5-thia-1-azabicyclo[4.2.0]oct-2-ene-2-carboxylic acid|(6R	7R)-7-[[(2S)-2-amino-2-(4-hydroxyphenyl)acetyl]amino]-8-oxo-3-[(Z)-prop-1-enyl]-5-thia-1-azabicyclo[4.2.0]oct-2-ene-2-carboxylic acid 110764-35-7|92676-86-3 CC=CC1=C(C(=O)O)N2C(=O)C(NC(=O)C(N)c3ccc(O)cc3)C2SC1 Vdd = L/Kg {'Name': {230: 'Cefprozil'	46: 'Cefprozil'	306: nan	447: nan	848: 'Cefprozil'	1788: 'Cefprozil'}	'SMILE': {230: 'C/C=C/C1=C(N2[C@@H]([C@@H](C2=O)NC(=O)[C@@H](C3=CC=C(C=C3)O)N)SC1)C(=O)O'	46: 'C/C=C/C1=C(N2[C@@H]([C@@H](C2=O)NC(=O)[C@@H](C3=CC=C(C=C3)O)N)SC1)C(=O)O'	306: 'C/C=C/C1=C(N2[C@@H]([C@@H](C2=O)NC(=O)[C@@H](C3=CC=C(C=C3)O)N)SC1)C(=O)O'	447: 'C/C=C\\C1=C(N2[C@@H]([C@@H](C2=O)NC(=O)[C@H](C3=CC=C(C=C3)O)N)SC1)C(=O)O'	848: 'C/C=C/C1=C(N2[C@@H]([C@@H](C2=O)NC(=O)[C@@H](C3=CC=C(C=C3)O)N)SC1)C(=O)O'	1788: 'C/C=C/C1=C(N2[C@@H]([C@@H](C2=O)NC(=O)[C@@H](C3=CC=C(C=C3)O)N)SC1)C(=O)O'}	'Value': {230: 0.21	46: 0.21	306: 0.21	447: 0.21	848: 0.23	1788: 0.21}	'Source': {230: 'Lombardo'	46: 'Wenwen_Liu'	306: 'Wenwen_Liu'	447: 'Wenwen_Liu'	848: 'Wenwen_Liu'	1788: 'Wenwen_Liu'}} -1.5141277326297755 20.79847442217802 16.994948971211986 1.0 1.0 33.89975344639573 2.5731176512080522 5.146235302416106 33.89975344639573 1.2555464239405825 4.2273121320465625 3.8174883933889707 0.14138845901440633 2.3328444907466905 566.3752686630406 20.976861802334838 7.332508650352875 6.0 6.0 46.0 27.0 0.0 0.0 9.0 19.0 0.0 18.0 3.0 5.0 1.0 0.0 0.0 0.0 0.0 0.0 0.0 406.44444…
377 377 Kanamycin 0.26 (2R	3S	4S	5R	6R)-2-(aminomethyl)-6-[(1R	2R	3S	4R	6S)-4	6-diamino-3-[(2S	3R	4S	5S	6R)-4-amino-3	5-dihydroxy-6-(hydroxymethyl)oxan-2-yl]oxy-2-hydroxycyclohexyl]oxyoxane-3	4	5-triol 8063-07-8 NCC1OC(OC2C(N)CC(N)C(OC3OC(CO)C(O)C(N)C3O)C2O)C(O)C(O)C1O Vdd = L/Kg {'Name': {658: 'Kanamycin'}	'SMILE': {658: 'C1[C@H]([C@@H]([C@H]([C@@H]([C@H]1N)O[C@@H]2[C@@H]([C@H]([C@@H]([C@H](O2)CN)O)O)O)O)O[C@@H]3[C@@H]([C@H]([C@@H]([C@H](O3)CO)O)N)O)N'}	'Value': {658: 0.26}	'Source': {658: 'Lombardo'}} -1.3470736479666092 25.247964164961214 21.100170485924767 0.0 4.0 41.167342992982086 2.471829559185873 4.943659118371746 41.16734299298208 1.2474952422115781 4.414429695687117 5.143017174312521 0.1558490052821976 2.831562374616535 238.19167141512781 7.217929436822055 6.6669981601103485 0.0 0.0 69.0 33.0 0.0 0.0 15.0 36.0 0.0 18.0 4.0 11.0 0.0 0.0 0.0 0.0 0.0 0.0 0.0 5…
378 378 0.389045144994281 1-[[2-[(E)-hydroxyiminomethyl]pyridin-1-ium-1-yl]methoxymethyl]pyridin-1-ium-4-carboxamide 124051-64-5 NC(=O)c1cc[n+](COC[n+]2ccccc2C=NO)cc1 Vdd = L/Kg {'Name': {829: nan}	'SMILE': {829: 'C1=CC=[N+](C(=C1)/C=N/O)COC[N+]2=CC=C(C=C2)C(=O)N'}	'Value': {829: 0.389045144994281}	'Source': {829: 'Wenwen_Liu'}} -0.9440598881275577 15.694248556546645 12.535997409931895 0.0 2.0 26.81040438491479 2.286675740861475 4.573351481722951 26.81040438491479 1.2766859230911805 3.941764263011846 4.283949639172589 0.2039976018653614 2.196812741683829 113.59739610124481 5.409399814344991 5.474597929109752 12.0 12.0 37.0 21.0 0.0 0.0 7.0 16.0 0.0 14.0 4.0 3.0 0.0 0.0 0.0 0.0 0.0 0.0 0.0 3…
379 379 Sabeluzole 5.5 1-[4-[1	3-benzothiazol-2-yl(methyl)amino]piperidin-1-yl]-3-(4-fluorophenoxy)propan-2-ol 104153-38-0 CN(c1nc2ccccc2s1)C1CCN(CC(O)COc2ccc(F)cc2)CC1 Vdd = L/Kg {'Name': {1062: 'Sabeluzole'	1584: 'Sabeluzole'	2341: 'Sabeluzole'}	'SMILE': {1062: 'CN(C1CCN(CC1)CC(COC2=CC=C(C=C2)F)O)C3=NC4=CC=CC=C4S3'	1584: 'CN(C1CCN(CC1)CC(COC2=CC=C(C=C2)F)O)C3=NC4=CC=CC=C4S3'	2341: 'CN(C1CCN(CC1)CC(COC2=CC=C(C=C2)F)O)C3=NC4=CC=CC=C4S3'}	'Value': {1062: 5.5	1584: 5.5	2341: 5.5}	'Source': {1062: 'Lombardo'	1584: 'Wenwen_Liu'	2341: 'Wenwen_Liu'}} 1.7047480922384253 22.83426605363341 16.421833072214294 0.0 1.0 38.05433964779111 2.427552439295566 4.743312355477618 38.05433964779111 1.312218608544521 4.300444756555772 3.9959240140661376 0.13779048324365992 2.4499855820989738 1566.0147985079618 54.00051029337799 8.421000063375898 15.0 16.0 55.0 29.0 0.0 0.0 7.0 26.0 0.0 22.0 3.0 2.0 1.0 0.0 1.0 0.0 0.0 0.0 1.0 380.4444444…
380 380 Romidepsin 1.01333333333368 (1S	4S	7E	10S	16Z	21R)-7-ethylidene-4	21-di(propan-2-yl)-2-oxa-12	13-dithia-5	8	20	23-tetrazabicyclo[8.7.6]tricos-16-ene-3	6	9	19	22-pentone|(1S	4S	7Z	10S	16E	21R)-7-ethylidene-4	21-di(propan-2-yl)-2-oxa-12	13-dithia-5	8	20	23-tetrazabicyclo[8.7.6]tricos-16-ene-3	6	9	19	22-pentone CC=C1NC(=O)C2CSSCCC=CC(CC(=O)NC(C(C)C)C(=O)N2)OC(=O)C(C(C)C)NC1=O Vdd = L/Kg {'Name': {1050: 'Romidepsin'	208: 'Romidepsin'	702: nan	924: 'Romidepsin'	1943: 'Romidepsin'}	'SMILE': {1050: 'C/C=C\\1/C(=O)N[C@H](C(=O)O[C@H]\\2CC(=O)N[C@@H](C(=O)N[C@H](CSSCC/C=C2)C(=O)N1)C(C)C)C(C)C'	208: 'C/C=C\\1/C(=O)N[C@H](C(=O)O[C@H]\\2CC(=O)N[C@@H](C(=O)N[C@H](CSSCC/C=C2)C(=O)N1)C(C)C)C(C)C'	702: 'C/C=C/1\\C(=O)N[C@H](C(=O)O[C@H]/2CC(=O)N[C@@H](C(=O)N[C@H](CSSCC/C=C2)C(=O)N1)C(C)C)C(C)C'	924: 'C/C=C\\1/C(=O)N[C@H](C(=O)O[C@H]\\2CC(=O)N[C@@H](C(=O)N[C@H](CSSCC/C=C2)C(=O)N1)C(C)C)C(C)C'	1943: 'C/C=C\\1/C(=O)N[C@H](C(=O)O[C@H]\\2CC(=O)N[C@@H](C(=O)N[C@H](CSSCC/C=C2)C(=O)N1)C(C)C)C(C)C'}	'Value': {1050: 1.2	208: 1.20000000000104	702: 1.2	924: 0.64	1943: 1.2}	'Source': {1050: 'Lombardo'	208: 'Wenwen_Liu'	702: 'Wenwen_Liu'	924: 'Wenwen_Liu'	1943: 'Wenwen_Liu'}} 0.013245226750362774 26.90481841445358 20.05161563792292 0.0 0.0 43.761692386140346 2.346713463252121 4.691132111107979 43.761692386140346 1.2156025662816763 4.468152437726788 5.406953408741142 0.1501931502428095 2.968619638983886 277.18519896292787 7.69958886008133 6.905619716557627 0.0 0.0 72.0 36.0 0.0 2.0 12.0 36.0 0.0 24.0 4.0 6.0 2.0 0.0 0.0 0.0 0.0 0.0 0.0 478.88888888…
381 381 Zaleplon 1.3 N-[3-(3-cyanopyrazolo[1	5-a]pyrimidin-7-yl)phenyl]-N-ethylacetamide 1007130-22-4 CCN(C(C)=O)c1cccc(-c2ccnc3c(C#N)cnn23)c1 Vdd = L/Kg {'Name': {1289: 'Zaleplon'	1710: 'Zaleplon'}	'SMILE': {1289: 'CCN(C1=CC=CC(=C1)C2=CC=NC3=C(C=NN23)C#N)C(=O)C'	1710: 'CCN(C1=CC=CC(=C1)C2=CC=NC3=C(C=NN23)C#N)C(=O)C'}	'Value': {1289: 1.3	1710: 1.3}	'Source': {1289: 'Lombardo'	1710: 'Wenwen_Liu'}} 0.26236426446749106 17.65380844202677 14.987005804214272 0.0 0.0 29.702254620152882 2.4754314310935124 4.882501202155721 29.702254620152882 1.2914023747892558 4.066828665186345 4.075569841723277 0.17719868877057723 2.2379196983111442 193.83062807801207 8.42741861208748 6.099893849523051 15.0 16.0 38.0 23.0 0.0 0.0 6.0 15.0 0.0 17.0 5.0 1.0 0.0 0.0 0.0 0.0 0.0 0.0 0.0 342.0 36…
382 382 Indinavir 0.8200000000002674 (2S)-1-[(2S	4R)-4-benzyl-2-hydroxy-5-[[(1S	2R)-2-hydroxy-2	3-dihydro-1H-inden-1-yl]amino]-5-oxopentyl]-N-tert-butyl-4-(pyridin-3-ylmethyl)piperazine-2-carboxamide 150378-17-9 CC(C)(C)NC(=O)C1CN(Cc2cccnc2)CCN1CC(O)CC(Cc1ccccc1)C(=O)NC1c2ccccc2CC1O Vdd = L/Kg {'Name': {620: 'Indinavir'	124: 'Indinavir'	1866: 'Indinavir'}	'SMILE': {620: 'CC(C)(C)NC(=O)[C@@H]1CN(CCN1C[C@H](C[C@@H](CC2=CC=CC=C2)C(=O)N[C@@H]3[C@@H](CC4=CC=CC=C34)O)O)CC5=CN=CC=C5'	124: 'CC(C)(C)NC(=O)[C@@H]1CN(CCN1C[C@H](C[C@@H](CC2=CC=CC=C2)C(=O)N[C@@H]3[C@@H](CC4=CC=CC=C34)O)O)CC5=CN=CC=C5'	1866: 'CC(C)(C)NC(=O)[C@@H]1CN(CCN1C[C@H](C[C@@H](CC2=CC=CC=C2)C(=O)N[C@@H]3[C@@H](CC4=CC=CC=C34)O)O)CC5=CN=CC=C5'}	'Value': {620: 0.82	124: 0.820000000000535	1866: 0.82}	'Source': {620: 'Lombardo'	124: 'Wenwen_Liu'	1866: 'Wenwen_Liu'}} -0.19845093872351213 35.3199066577799 26.665217406937174 0.0 2.0 57.201130628682854 2.4538485078087766 4.847617402082636 57.201130628682854 1.2711362361929524 4.729644640194585 4.250556657372612 0.09445681460828026 2.9511273493410237 2229.0035486140373 49.533412191423054 9.213387322181529 18.0 18.0 92.0 45.0 0.0 0.0 9.0 47.0 0.0 36.0 5.0 4.0 0.0 0.0 0.0 0.0 0.0 0.0 0.0 538.0 …
383 383 Capmatinib 2.34 2-fluoro-N-methyl-4-[7-(quinolin-6-ylmethyl)imidazo[1	2-b][1	2	4]triazin-2-yl]benzamide 1362837-07-7 CNC(=O)c1ccc(-c2cnc3ncc(Cc4ccc5ncccc5c4)n3n2)cc1F Vdd = L/Kg {'Name': {965: 'Capmatinib'}	'SMILE': {965: 'CNC(=O)C1=C(C=C(C=C1)C2=NN3C(=CN=C3N=C2)CC4=CC5=C(C=C4)N=CC=C5)F'}	'Value': {965: 2.34}	'Source': {965: 'Wenwen_Liu'}} 0.85015092936961 24.724876253892237 17.861939772240692 0.0 0.0 41.54650767748193 2.465795579339143 4.872068972003234 41.54650767748193 1.340209925080062 4.385564756025886 4.733097421391556 0.15268056198037278 2.6859819456370446 319.7813815627664 10.315528437508593 6.899039691192931 25.0 27.0 48.0 31.0 0.0 0.0 8.0 17.0 0.0 23.0 6.0 1.0 0.0 0.0 1.0 0.0 0.0 0.0 1.0 490…
384 384 0.141253754462275 2-(3-hydroxy-6-oxoxanthen-9-yl)benzoic acid 518-45-6 O=C(O)c1ccccc1-c1c2ccc(=O)cc-2oc2cc(O)ccc12 Vdd = L/Kg {'Name': {819: nan}	'SMILE': {819: 'C1=CC=C(C(=C1)C2=C3C=CC(=O)C=C3OC4=C2C=CC(=C4)O)C(=O)O'}	'Value': {819: 0.141253754462275}	'Source': {819: 'Wenwen_Liu'}} -1.9571973290449418 19.953468270548885 15.595116580987513 1.0 0.0 32.46676590890415 2.5340916724563947 5.068183344912791 32.46676590890415 1.298670636356166 4.1710749628288735 4.375847667733717 0.17503390670934865 2.392390985540967 182.49895554074925 7.29995822162997 6.123035181815937 20.0 21.0 37.0 25.0 0.0 0.0 5.0 12.0 0.0 20.0 0.0 5.0 0.0 0.0 0.0 0.0 0.0 0.0 0.0 …
385 385 Ro25-6833 0.1098239098071595 Nc1nc(C(=NO)C(=O)NC2C(=O)N3C(C(=O)O)=C(C=C4CCN(CC(F)(F)F)C4=O)CSC23)cs1 Vdd = L/Kg {'Name': {1043: 'Ro25-6833'	205: 'Ro25-6833'	372: 'Ro25-6833'	698: nan	832: nan}	'SMILE': {1043: 'C\\1CN(C(=O)/C1=C/C2=C(N3[C@@H]([C@@H](C3=O)NC(=O)/C(=N\\O)/C4=CSC(=N4)N)SC2)C(=O)O)CC(F)(F)F'	205: 'C\\1CN(C(=O)/C1=C/C2=C(N3[C@@H]([C@@H](C3=O)NC(=O)/C(=N\\O)/C4=CSC(=N4)N)SC2)C(=O)O)CC(F)(F)F'	372: 'C\\1CN(C(=O)/C1=C/C2=C(N3[C@@H]([C@@H](C3=O)NC(=O)/C(=N\\O)/C4=CSC(=N4)N)SC2)C(=O)O)CC(F)(F)F'	698: 'C\\1CN(C(=O)/C1=C\\C2=C(N3[C@@H]([C@@H](C3=O)NC(=O)/C(=N\\O)/C4=CSC(=N4)N)SC2)C(=O)O)CC(F)(F)F'	832: 'C\\1CN(C(=O)/C1=C/C2=C(N3[C@@H]([C@@H](C3=O)NC(=O)/C(=N\\O)/C4=CSC(=N4)N)SC2)C(=O)O)CC(F)(F)F'}	'Value': {1043: 0.11	205: 0.11	372: 0.11	698: 0.11	832: 0.109647819614319}	'Source': {1043: 'Lombardo'	205: 'Wenwen_Liu'	372: 'Wenwen_Liu'	698: 'Wenwen_Liu'	832: 'Wenwen_Liu'}} -2.208877015805944 28.2654178727974 23.071995497412267 1.0 0.0 44.472708333484555 2.578773723938762 5.154542636225717 44.472708333484555 1.23535300926346 4.522269014551755 4.214010049186934 0.11705583469963704 2.7193485455557256 786.0080998023351 21.833558327842642 7.947900942930203 5.0 5.0 53.0 36.0 0.0 0.0 17.0 17.0 0.0 19.0 6.0 6.0 2.0 0.0 3.0 0.0 0.0 0.0 3.0 694.8888888888…
386 386 fluoxetine 35.0 N-methyl-3-phenyl-3-[4-(trifluoromethyl)phenoxy]propan-1-amine 57226-07-0 CNCCC(Oc1ccc(C(F)(F)F)cc1)c1ccccc1 Vdd = L/Kg {'Name': {1993: 'fluoxetine'}	'SMILE': {1993: 'CNCCC(C1=CC=CC=C1)OC2=CC=C(C=C2)C(F)(F)F'}	'Value': {1993: 35.0}	'Source': {1993: 'Wenwen_Liu'}} 3.5553480614894135 16.638162163745744 13.701098022658076 0.0 1.0 27.653982734846416 2.3485658791075 4.697131758215001 27.653982734846416 1.2569992152202916 3.9931506823995697 4.147643698093132 0.18852925900423328 2.2109977497647177 166.33136709699903 7.560516686227229 5.902439346317684 12.0 12.0 40.0 22.0 0.0 0.0 5.0 18.0 0.0 17.0 1.0 1.0 0.0 0.0 3.0 0.0 0.0 0.0 3.…
387 387 Pelrinone 0.39 2-methyl-6-oxo-4-(pyridin-3-ylmethylamino)-1H-pyrimidine-5-carbonitrile 94386-65-9 Cc1nc(NCc2cccnc2)c(C#N)c(=O)[nH]1 Vdd = L/Kg {'Name': {908: 'Pelrinone'	1496: 'Pelrinone'}	'SMILE': {908: 'CC1=NC(=C(C(=O)N1)C#N)NCC2=CN=CC=C2'	1496: 'CC1=NC(=C(C(=O)N1)C#N)NCC2=CN=CC=C2'}	'Value': {908: 0.39	1496: 0.39}	'Source': {908: 'Lombardo'	1496: 'Wenwen_Liu'}} -0.9416085398584448 13.572928212987001 11.573835353697177 0.0 0.0 22.835246536266045 2.3566124040878575 4.713224808175717 22.835246536266045 1.268624807570336 3.799337453396145 3.6002616586687752 0.20001453659270974 1.8687931906864534 139.51912681488446 7.751062600826915 5.52598836654897 12.0 12.0 29.0 18.0 0.0 0.0 6.0 11.0 0.0 12.0 5.0 1.0 0.0 0.0 0.0 0.0 0.0 0.0 0.0 280.0 2…
388 388 AG-EE-388 ZW 0.315 2-ethoxy-4-[2-[[(1S)-3-methyl-1-(2-piperidin-1-ylphenyl)butyl]amino]-2-oxoethyl]benzoic acid|2-ethoxy-4-[2-[[3-methyl-1-(2-piperidin-1-ylphenyl)butyl]amino]-2-oxoethyl]benzoic acid 135062-02-1|135969-54-9 CCOc1cc(CC(=O)NC(CC(C)C)c2ccccc2N2CCCCC2)ccc1C(=O)O Vdd = L/Kg {'Name': {32: 'AG-EE-388 ZW'	1021: 'Repaglinide'	1563: 'Repaglinide'	1937: 'Repaglinide'}	'SMILE': {32: 'CCOC1=C(C=CC(=C1)CC(=O)NC(CC(C)C)C2=CC=CC=C2N3CCCCC3)C(=O)O'	1021: 'CCOC1=C(C=CC(=C1)CC(=O)N[C@@H](CC(C)C)C2=CC=CC=C2N3CCCCC3)C(=O)O'	1563: 'CCOC1=C(C=CC(=C1)CC(=O)N[C@@H](CC(C)C)C2=CC=CC=C2N3CCCCC3)C(=O)O'	1937: 'CCOC1=C(C=CC(=C1)CC(=O)N[C@@H](CC(C)C)C2=CC=CC=C2N3CCCCC3)C(=O)O'}	'Value': {32: 0.28	1021: 0.35	1563: 0.35	1937: 0.35}	'Source': {32: 'Lombardo'	1021: 'Lombardo'	1563: 'Wenwen_Liu'	1937: 'Wenwen_Liu'}} -1.155182640156504 25.09348576763565 20.06776131121871 1.0 0.0 41.43703645312452 2.401507013101405 4.80301402620281 41.43703645312452 1.2556677713068036 4.400419046048524 4.752424081754126 0.14401285096224622 2.752577289344254 336.3989154874459 10.193906529922602 7.012220172688046 12.0 12.0 69.0 33.0 0.0 0.0 6.0 36.0 0.0 27.0 2.0 4.0 0.0 0.0 0.0 0.0 0.0 0.0 0.0 402.0 392.0 53…
389 389 Acetaminophen 1.0 N-(4-hydroxyphenyl)acetamide 103-90-2|8055-08-1 CC(=O)Nc1ccc(O)cc1 Vdd = L/Kg {'Name': {19: 'Acetaminophen'	1027: 'Acetaminophen'}	'SMILE': {19: 'CC(=O)NC1=CC=C(C=C1)O'	1027: 'CC(=O)NC1=CC=C(C=C1)O'}	'Value': {19: 1.0	1027: 1.0}	'Source': {19: 'Lombardo'	1027: 'Wenwen_Liu'}} 0.0 8.10634399227556 7.427049296444223 0.0 0.0 13.221782261237905 2.219936220708825 4.43987244141765 13.221782261237905 1.2019802055670823 3.2859576592794153 3.09615683644216 0.2814688033129236 1.2254717920143 39.74357732297209 3.613052483906553 3.777758431069155 6.0 6.0 20.0 11.0 0.0 0.0 3.0 9.0 0.0 8.0 1.0 2.0 0.0 0.0 0.0 0.0 0.0 0.0 0.0 162.0 146.0 170.0 140.0 102.0 78.0 4…
390 390 GSK2140944 2.7 (3R)-3-[[4-(3	4-dihydro-2H-pyrano[2	3-c]pyridin-6-ylmethylamino)piperidin-1-yl]methyl]-1	4	7-triazatricyclo[6.3.1.04	12]dodeca-6	8(12)	9-triene-5	11-dione 1075236-89-3 O=c1ccc2ncc(=O)n3c2n1CC3CN1CCC(NCc2cc3c(cn2)OCCC3)CC1 Vdd = L/Kg {'Name': {572: 'GSK2140944'	2190: 'GSK2140944'}	'SMILE': {572: 'C1CC2=CC(=NC=C2OC1)CNC3CCN(CC3)C[C@@H]4CN5C(=O)C=CC6=C5N4C(=O)C=N6'	2190: 'C1CC2=CC(=NC=C2OC1)CNC3CCN(CC3)C[C@@H]4CN5C(=O)C=CC6=C5N4C(=O)C=N6'}	'Value': {572: 2.7	2190: 2.7}	'Source': {572: 'Lombardo'	2190: 'Wenwen_Liu'}} 0.9932517730102836 26.80575648293199 17.762667538536757 0.0 2.0 44.6951729555281 2.5597751218867515 4.989655375317817 44.6951729555281 1.3543991804705484 4.461123268018754 3.938602375284971 0.11935158712984761 2.564748401766709 5880.911733427098 178.20944646748782 9.873389554050348 16.0 17.0 61.0 33.0 0.0 0.0 9.0 28.0 0.0 24.0 6.0 3.0 0.0 0.0 0.0 0.0 0.0 0.0 0.0 464.0 478.0 6…
391 391 felbamate 0.76 (3-carbamoyloxy-2-phenylpropyl) carbamate 25451-15-4 NC(=O)OCC(COC(N)=O)c1ccccc1 Vdd = L/Kg {'Name': {1992: 'felbamate'}	'SMILE': {1992: 'C1=CC=C(C=C1)C(COC(=O)N)COC(=O)N'}	'Value': {1992: 0.76}	'Source': {1992: 'Wenwen_Liu'}} -0.2744368457017603 12.417934364616144 11.204801389226935 0.0 0.0 20.50332729735095 2.2662257621582764 4.532451524316551 20.50332729735095 1.2060780763147618 3.704630146201943 3.55470283821163 0.2091001669536253 1.798899721009664 98.86926627409473 5.815839192593807 5.124426685825993 6.0 6.0 31.0 17.0 0.0 0.0 6.0 14.0 0.0 11.0 2.0 4.0 0.0 0.0 0.0 0.0 0.0 0.0 0.0 272…
392 392 Idrapril 1.0 (1S	2R)-2-[[2-(hydroxyamino)-2-oxoethyl]-methylcarbamoyl]cyclohexane-1-carboxylic acid 127420-24-0 CN(CC(=O)NO)C(=O)C1CCCCC1C(=O)O Vdd = L/Kg {'Name': {604: 'Idrapril'	2198: 'Idrapril'}	'SMILE': {604: 'CN(CC(=O)NO)C(=O)[C@@H]1CCCC[C@@H]1C(=O)O'	2198: 'CN(CC(=O)NO)C(=O)[C@@H]1CCCC[C@@H]1C(=O)O'}	'Value': {604: 1.0	2198: 1.0}	'Source': {604: 'Lombardo'	2198: 'Wenwen_Liu'}} 0.0 13.113110601984227 12.383142966105 1.0 0.0 21.882188064111602 2.3643323097428786 4.728664619485755 21.882188064111602 1.2156771146728669 3.7700383082936257 3.644484416767273 0.2024713564870707 1.8810015709112597 113.15692388545122 6.286495771413957 5.316562227203639 0.0 0.0 36.0 18.0 0.0 0.0 7.0 18.0 0.0 11.0 2.0 5.0 0.0 0.0 0.0 0.0 0.0 0.0 0.0 286.0 228.0 296.0 311.0 318…
393 393 Micafungin 0.21 [5-[(1S	2S)-2-[(3S	6S	9S	11R	15S	18S	20R	21R	24S	25S	26S)-3-[(1R)-3-amino-1-hydroxy-3-oxopropyl]-11	20	21	25-tetrahydroxy-15-[(1R)-1-hydroxyethyl]-26-methyl-2	5	8	14	17	23-hexaoxo-18-[[4-[5-(4-pentoxyphenyl)-1	2-oxazol-3-yl]benzoyl]amino]-1	4	7	13	16	22-hexazatricyclo[22.3.0.09	13]heptacosan-6-yl]-1	2-dihydroxyethyl]-2-hydroxyphenyl] hydrogen sulfate 235114-32-6 CCCCCOc1ccc(-c2cc(-c3ccc(C(=O)NC4CC(O)C(O)NC(=O)C5C(O)C(C)CN5C(=O)C(C(O)CC(N)=O)NC(=O)C(C(O)C(O)c5ccc(O)c(OS(=O)(=O)O)c5)NC(=O)C5CC(O)CN5C(=O)C(C(C)O)NC4=O)cc3)no2)cc1 Vdd = L/Kg {'Name': {779: 'Micafungin'}	'SMILE': {779: 'CCCCCOC1=CC=C(C=C1)C2=CC(=NO2)C3=CC=C(C=C3)C(=O)N[C@H]4C[C@H]([C@H](NC(=O)[C@@H]5[C@H]([C@H](CN5C(=O)[C@@H](NC(=O)[C@@H](NC(=O)[C@@H]6C[C@H](CN6C(=O)[C@@H](NC4=O)[C@@H](C)O)O)[C@@H]([C@H](C7=CC(=C(C=C7)O)OS(=O)(=O)O)O)O)[C@@H](CC(=O)N)O)C)O)O)O'}	'Value': {779: 0.21}	'Source': {779: 'Lombardo'}} -1.5606477482646686 68.95001355590189 49.091581116574105 1.0 0.0 110.73365826228887 2.487873651208631 4.90709224211561 110.73365826228887 1.244198407441448 5.399992585506572 5.852527572006011 0.06575873676411248 3.952924908260034 77832.56779398149 874.5232336402415 13.448366508489338 23.0 23.0 160.0 89.0 0.0 0.0 33.0 71.0 0.0 56.0 9.0 23.0 1.0 0.0 0.0 0.0 0.0 0.0 0.0 …
394 394 Hydroflumethiazide 2.2 1	1-dioxo-6-(trifluoromethyl)-3	4-dihydro-2H-1lambda6	2	4-benzothiadiazine-7-sulfonamide 135-09-1 NS(=O)(=O)c1cc2c(cc1C(F)(F)F)NCNS2(=O)=O Vdd = L/Kg {'Name': {585: 'Hydroflumethiazide'	1317: 'Hydroflumethiazide'}	'SMILE': {585: 'C1NC2=C(C=C(C(=C2)C(F)(F)F)S(=O)(=O)N)S(=O)(=O)N1'	1317: 'C1NC2=C(C=C(C(=C2)C(F)(F)F)S(=O)(=O)N)S(=O)(=O)N1'}	'Value': {585: 2.2	1317: 2.2}	'Source': {585: 'Lombardo'	1317: 'Wenwen_Liu'}} 0.7884573603642703 15.854882486204936 14.000071363720249 0.0 0.0 22.70317089951013 2.5278151561388746 5.055630312277749 22.70317089951013 1.1351585449755066 3.931841413841824 4.050635047479159 0.20253175237395796 2.092020851232974 97.91831566023528 4.895915783011764 5.2772807979937815 6.0 6.0 28.0 20.0 0.0 0.0 12.0 8.0 0.0 8.0 3.0 4.0 2.0 0.0 3.0 0.0 0.0 0.0 3.0 434.888888888…
395 395 Sinitrodil 0.68 2-(4-oxo-2H-1	3-benzoxazin-3-yl)ethyl nitrate 143248-63-9 O=C1c2ccccc2OCN1CCO[N+](=O)[O-] Vdd = L/Kg {'Name': {1081: 'Sinitrodil'	1593: 'Sinitrodil'}	'SMILE': {1081: 'C1N(C(=O)C2=CC=CC=C2O1)CCO[N+](=O)[O-]'	1593: 'C1N(C(=O)C2=CC=CC=C2O1)CCO[N+](=O)[O-]'}	'Value': {1081: 0.68	1593: 0.68}	'Source': {1081: 'Lombardo'	1593: 'Wenwen_Liu'}} -0.3856624808119846 12.93477111702175 10.745317512091747 0.0 0.0 21.639970989804112 2.401044078853809 4.802088157707617 21.639970989804112 1.2729394699884773 3.746982016877988 3.487503287301854 0.20514725219422672 1.779814340804724 173.29954725604537 10.194091015061492 5.685649835293564 6.0 6.0 27.0 17.0 0.0 0.0 7.0 10.0 0.0 10.0 2.0 5.0 0.0 0.0 0.0 0.0 0.0 0.0 0.0 330.0 275.…
396 396 Gludopa 0.21 (2S)-2-amino-5-[[(1S)-1-carboxy-2-(3	4-dihydroxyphenyl)ethyl]amino]-5-oxopentanoic acid 52370-58-8 NC(CCC(=O)NC(Cc1ccc(O)c(O)c1)C(=O)O)C(=O)O Vdd = L/Kg {'Name': {563: 'Gludopa'	115: 'Gludopa'	2188: 'Gludopa'}	'SMILE': {563: 'C1=CC(=C(C=C1C[C@@H](C(=O)O)NC(=O)CC[C@@H](C(=O)O)N)O)O'	115: 'C1=CC(=C(C=C1C[C@@H](C(=O)O)NC(=O)CC[C@@H](C(=O)O)N)O)O'	2188: 'C1=CC(=C(C=C1C[C@@H](C(=O)O)NC(=O)CC[C@@H](C(=O)O)N)O)O'}	'Value': {563: 0.21	115: 0.21	2188: 0.21}	'Source': {563: 'Lombardo'	115: 'Wenwen_Liu'	2188: 'Wenwen_Liu'}} -1.5606477482646686 17.017254021660378 14.989328126548763 2.0 1.0 27.309083161312792 2.3109137129050037 4.621827425810007 27.3090831613128 1.1873514417962086 4.010690802592997 3.9736957751344146 0.17276938152758325 2.2126057103181345 228.53472788201947 9.936292516609543 6.264597303699476 6.0 6.0 41.0 23.0 0.0 0.0 9.0 18.0 0.0 14.0 2.0 7.0 0.0 0.0 0.0 0.0 0.0 0.0 0.0 386.0 318…
397 397 GSK2251052 2.37 3-[[(3S)-3-(aminomethyl)-1-hydroxy-3H-2	1-benzoxaborol-7-yl]oxy]propan-1-ol 1093643-37-8 NCC1OB(O)c2c(OCCCO)cccc21 Vdd = L/Kg {'Name': {574: 'GSK2251052'	117: 'GSK2251052'	2191: 'GSK2251052'}	'SMILE': {574: 'B1(C2=C(C=CC=C2OCCCO)[C@H](O1)CN)O'	117: 'B1(C2=C(C=CC=C2OCCCO)[C@H](O1)CN)O'	2191: 'B1(C2=C(C=CC=C2OCCCO)[C@H](O1)CN)O'}	'Value': {574: 2.37	117: 2.37	2191: 2.37}	'Source': {574: 'Lombardo'	117: 'Wenwen_Liu'	2191: 'Wenwen_Liu'}} 0.8628899551470399 12.675551403019513 11.345754971442021 0.0 1.0 21.80485579866637 2.4776405578068608 4.814197122422428 21.80485579866637 1.2826385763921395 3.7498612583259145 3.4536898732704002 0.2031582278394353 1.7700714390515049 194.64999893867898 11.449999937569352 5.801831319666177 6.0 6.0 33.0 17.0 0.0 0.0 6.0 16.0 1.0 11.0 1.0 4.0 0.0 0.0 0.0 0.0 0.0 0.0 0.0 240.0 215…
398 398 Oxprenolol 0.7199999999999995 1-(propan-2-ylamino)-3-(2-prop-2-enoxyphenoxy)propan-2-ol 6452-71-7 C=CCOc1ccccc1OCC(O)CNC(C)C Vdd = L/Kg {'Name': {886: 'Oxprenolol'	176: 'Oxprenolol'	2289: 'Oxprenolol'}	'SMILE': {886: 'CC(C)NCC(COC1=CC=CC=C1OCC=C)O'	176: 'CC(C)NCC(COC1=CC=CC=C1OCC=C)O'	2289: 'CC(C)NCC(COC1=CC=CC=C1OCC=C)O'}	'Value': {886: 0.72	176: 0.719999999999999	2289: 0.72}	'Source': {886: 'Lombardo'	176: 'Wenwen_Liu'	2289: 'Wenwen_Liu'}} -0.3285040669720367 13.722758127248062 11.946250080277107 0.0 1.0 23.563857238259466 2.2772407451123895 4.554481490224779 23.563857238259466 1.240203012539972 3.8111959833493643 3.5231025087766836 0.18542644783035178 1.9011958821211528 181.39381033685711 9.547042649308269 5.8425243016442465 6.0 6.0 42.0 19.0 0.0 0.0 4.0 23.0 0.0 15.0 1.0 3.0 0.0 0.0 0.0 0.0 0.0 0.0 0.0 226.0 …
399 399 Pefloxacin 1.5 1-ethyl-6-fluoro-7-(4-methylpiperazin-1-yl)-4-oxoquinoline-3-carboxylic acid 70458-92-3 CCn1cc(C(=O)O)c(=O)c2cc(F)c(N3CCN(C)CC3)cc21 Vdd = L/Kg {'Name': {906: 'Pefloxacin'	1495: 'Pefloxacin'}	'SMILE': {906: 'CCN1C=C(C(=O)C2=CC(=C(C=C21)N3CCN(CC3)C)F)C(=O)O'	1495: 'CCN1C=C(C(=O)C2=CC(=C(C=C21)N3CCN(CC3)C)F)C(=O)O'}	'Value': {906: 1.5	1495: 1.5}	'Source': {906: 'Lombardo'	1495: 'Wenwen_Liu'}} 0.4054651081081644 18.648644507916966 15.189817781736918 1.0 1.0 30.444705152403216 2.505641536279783 5.011283072559567 30.44470515240321 1.2685293813501337 4.110730637090591 4.209285176495794 0.17538688235399144 2.312761578825705 187.02105946404424 7.792544144335177 6.106689965322399 10.0 11.0 44.0 24.0 0.0 0.0 7.0 20.0 0.0 17.0 3.0 3.0 0.0 0.0 1.0 0.0 0.0 0.0 1.0 382.0 356.…
400 400 Rotigotine 5.7 (6S)-6-[propyl(2-thiophen-2-ylethyl)amino]-5	6	7	8-tetrahydronaphthalen-1-ol 99755-59-6 CCCN(CCc1cccs1)C1CCc2c(O)cccc2C1 Vdd = L/Kg {'Name': {1057: 'Rotigotine'	211: 'Rotigotine'	2338: 'Rotigotine'}	'SMILE': {1057: 'CCCN(CCC1=CC=CS1)[C@H]2CCC3=C(C2)C=CC=C3O'	211: 'CCCN(CCC1=CC=CS1)[C@H]2CCC3=C(C2)C=CC=C3O'	2338: 'CCCN(CCC1=CC=CS1)[C@H]2CCC3=C(C2)C=CC=C3O'}	'Value': {1057: 5.7	211: 5.7	2338: 5.7}	'Source': {1057: 'Lombardo'	211: 'Wenwen_Liu'	2338: 'Wenwen_Liu'}} 1.7404661748405046 16.95863220465868 13.8696952321262 0.0 1.0 28.86677592498975 2.407127997068958 4.813337748668214 28.86677592498975 1.3121261784086249 4.018507390756311 3.901161008587861 0.17732550039035733 2.1497315637073604 238.85191570473506 10.856905259306139 6.264301120702869 11.0 11.0 47.0 22.0 0.0 0.0 3.0 25.0 0.0 19.0 1.0 1.0 1.0 0.0 0.0 0.0 0.0 0.0 0.0 206.44444444…
401 401 Tanshinol 0.38 (2R)-3-(3	4-dihydroxyphenyl)-2-hydroxypropanoic acid|3-(3	4-dihydroxyphenyl)-2-hydroxypropanoic acid 23028-17-3|76822-21-4 O=C(O)C(O)Cc1ccc(O)c(O)c1 Vdd = L/Kg {'Name': {1124: 'Tanshinol'	723: nan	2358: 'Tanshinol'}	'SMILE': {1124: 'C1=CC(=C(C=C1CC(C(=O)O)O)O)O'	723: 'C1=CC(=C(C=C1C[C@H](C(=O)O)O)O)O'	2358: 'C1=CC(=C(C=C1CC(C(=O)O)O)O)O'}	'Value': {1124: 0.38	723: 0.38	2358: 0.38}	'Source': {1124: 'Lombardo'	723: 'Wenwen_Liu'	2358: 'Wenwen_Liu'}} -0.9675840262617056 10.365563706277799 9.584301315790086 1.0 0.0 16.60166141866688 2.292088911711498 4.584177823422995 16.60166141866688 1.1858329584762057 3.5269375820735798 3.405551633276729 0.2432536880911949 1.5618791699370422 60.01959674807277 4.287114053433769 4.4311433579849515 6.0 6.0 24.0 14.0 0.0 0.0 5.0 10.0 0.0 9.0 0.0 5.0 0.0 0.0 0.0 0.0 0.0 0.0 0.0 240.0 198.0 2…
402 402 Abemaciclib 9.86 N-[5-[(4-ethylpiperazin-1-yl)methyl]pyridin-2-yl]-5-fluoro-4-(7-fluoro-2-methyl-3-propan-2-ylbenzimidazol-5-yl)pyrimidin-2-amine 1231929-97-7 CCN1CCN(Cc2ccc(Nc3ncc(F)c(-c4cc(F)c5nc(C)n(C(C)C)c5c4)n3)nc2)CC1 Vdd = L/Kg {'Name': {971: 'Abemaciclib'}	'SMILE': {971: 'CCN1CCN(CC1)CC2=CN=C(C=C2)NC3=NC=C(C(=N3)C4=CC5=C(C(=C4)F)N=C(N5C(C)C)C)F'}	'Value': {971: 9.86}	'Source': {971: 'Wenwen_Liu'}} 2.2884861686145443 29.25524622571517 20.627211612578886 0.0 2.0 47.95272928256393 2.5200000518521937 4.951941911587291 47.95272928256393 1.2960197103395656 4.5498116148466 4.239127918090292 0.11457102481325113 2.75269038804339 5991.263806986349 161.9260488374689 10.006390474646523 21.0 22.0 69.0 37.0 0.0 0.0 10.0 32.0 0.0 27.0 8.0 0.0 0.0 0.0 2.0 0.0 0.0 0.0 2.0 540…
403 403 Org 28611 1.0 [1-(cyclohexylmethyl)-7-methoxyindol-3-yl]-(3	4-dimethylpiperazin-1-yl)methanone|[1-(cyclohexylmethyl)-7-methoxyindol-3-yl]-[(3S)-3	4-dimethylpiperazin-1-yl]methanone 639068-99-8|784138-08-5 COc1cccc2c(C(=O)N3CCN(C)C(C)C3)cn(CC3CCCCC3)c12 Vdd = L/Kg {'Name': {877: 'Org 28611'	657: nan	1477: 'Org 28611'}	'SMILE': {877: 'CC1CN(CCN1C)C(=O)C2=CN(C3=C2C=CC=C3OC)CC4CCCCC4'	657: 'C[C@H]1CN(CCN1C)C(=O)C2=CN(C3=C2C=CC=C3OC)CC4CCCCC4'	1477: 'CC1CN(CCN1C)C(=O)C2=CN(C3=C2C=CC=C3OC)CC4CCCCC4'}	'Value': {877: 1.0	657: 1.0	1477: 1.0}	'Source': {877: 'Lombardo'	657: 'Wenwen_Liu'	1477: 'Wenwen_Liu'}} 0.0 21.965398814367344 17.306819106404223 0.0 1.0 37.086627763017454 2.5250983969367695 4.909282640114654 37.086627763017454 1.324522420107766 4.272804325486093 4.241262056743482 0.15147364488369577 2.4744802970269264 319.47863480166177 11.409951242916492 6.796309818032478 9.0 10.0 61.0 28.0 0.0 0.0 5.0 33.0 0.0 23.0 3.0 2.0 0.0 0.0 0.0 0.0 0.0 0.0 0.0 320.0 334.0 481.0 513.0…
404 404 Amodiaquine 17.4 4-[(7-chloroquinolin-4-yl)amino]-2-(diethylaminomethyl)phenol 1021496-19-4 CCN(CC)Cc1cc(Nc2ccnc3cc(Cl)ccc23)ccc1O Vdd = L/Kg {'Name': {66: 'Amodiaquine'	2034: 'Amodiaquine'}	'SMILE': {66: 'CCN(CC)CC1=C(C=CC(=C1)NC2=C3C=CC(=CC3=NC=C2)Cl)O'	2034: 'CCN(CC)CC1=C(C=CC(=C1)NC2=C3C=CC(=CC3=NC=C2)Cl)O'}	'Value': {66: 17.4	2034: 17.4}	'Source': {66: 'Lombardo'	2034: 'Wenwen_Liu'}} 2.856470206220483 19.189342347959506 15.085743954825622 0.0 1.0 32.34190084106935 2.4128351896723848 4.82567037934477 32.34190084106935 1.293676033642774 4.14014394063108 4.274695804769413 0.17098783219077654 2.3690036749520305 252.13690032204298 10.085476012881719 6.446262927122071 16.0 17.0 47.0 25.0 0.0 0.0 5.0 22.0 0.0 20.0 3.0 1.0 0.0 0.0 0.0 1.0 0.0 0.0 1.0 289.60493827…
405 405 Valdecoxib 0.75 4-(5-methyl-3-phenyl-1	2-oxazol-4-yl)benzenesulfonamide 181695-72-7 Cc1onc(-c2ccccc2)c1-c1ccc(S(N)(=O)=O)cc1 Vdd = L/Kg {'Name': {1245: 'Valdecoxib'	1690: 'Valdecoxib'}	'SMILE': {1245: 'CC1=C(C(=NO1)C2=CC=CC=C2)C3=CC=C(C=C3)S(=O)(=O)N'	1690: 'CC1=C(C(=NO1)C2=CC=CC=C2)C3=CC=C(C=C3)S(=O)(=O)N'}	'Value': {1245: 0.75	1690: 0.75}	'Source': {1245: 'Lombardo'	1690: 'Wenwen_Liu'}} -0.2876820724517809 17.333338401113828 14.515220492130016 0.0 0.0 28.09583333594405 2.4620139415596842 4.849203398515033 28.09583333594405 1.2770833334520022 4.030413506645449 4.118642676305448 0.18721103074115672 2.2039810219472784 146.1238578450603 6.641993538411831 5.772911963838943 17.0 17.0 36.0 22.0 0.0 0.0 6.0 14.0 0.0 16.0 2.0 3.0 1.0 0.0 0.0 0.0 0.0 0.0 0.0 320.44444…
406 406 Icosapent ethyl 1.26 ethyl (5Z	8Z	11Z	14Z	17Z)-icosa-5	8	11	14	17-pentaenoate 86227-47-6 CCC=CCC=CCC=CCC=CCC=CCCCC(=O)OCC Vdd = L/Kg {'Name': {957: 'Icosapent ethyl'}	'SMILE': {957: 'CC/C=C\\C/C=C\\C/C=C\\C/C=C\\C/C=C\\CCCC(=O)OCC'}	'Value': {957: 1.26}	'Source': {957: 'Wenwen_Liu'}} 0.23111172096338664 16.372845767031777 12.384300017331508 0.0 0.0 29.34971462255831 2.036594897438457 4.073189794876914 29.34971462255831 1.2229047759399296 3.9971044615082914 3.642934221219604 0.15178892588415016 2.16825819900529 580.2243884708793 24.176016186286635 7.238883642750811 0.0 0.0 58.0 24.0 0.0 0.0 2.0 34.0 0.0 22.0 0.0 2.0 0.0 0.0 0.0 0.0 0.0 0.0 0.0 21…
407 407 Phencyclidine 6.9 1-(1-phenylcyclohexyl)piperidine 101887-87-0 c1ccc(C2(N3CCCCC3)CCCCC2)cc1 Vdd = L/Kg {'Name': {929: 'Phencyclidine'	1510: 'Phencyclidine'}	'SMILE': {929: 'C1CCC(CC1)(C2=CC=CC=C2)N3CCCCC3'	1510: 'C1CCC(CC1)(C2=CC=CC=C2)N3CCCCC3'}	'Value': {929: 6.9	1510: 6.9}	'Source': {929: 'Lombardo'	1510: 'Wenwen_Liu'}} 1.9315214116032138 14.018916510093666 11.675935333581053 0.0 1.0 24.741114845565686 2.478171930204876 4.956343860409751 24.741114845565686 1.3745063803092048 3.8337672765018835 3.72744379255077 0.207080210697265 1.9035093533172887 111.59428829023969 6.199682682791094 5.302656533344593 6.0 6.0 43.0 18.0 0.0 0.0 1.0 25.0 0.0 17.0 1.0 0.0 0.0 0.0 0.0 0.0 0.0 0.0 0.0 142.0 164.0 …
408 408 Dinaciclib 0.32 2-[(2R)-1-[3-ethyl-7-[(1-oxidopyridin-1-ium-3-yl)methylamino]pyrazolo[1	5-a]pyrimidin-5-yl]piperidin-2-yl]ethanol|2-[(2S)-1-[3-ethyl-7-[(1-oxidopyridin-1-ium-3-yl)methylamino]pyrazolo[1	5-a]pyrimidin-5-yl]piperidin-2-yl]ethanol CCc1cnn2c(NCc3ccc[n+]([O-])c3)cc(N3CCCCC3CCO)nc12 Vdd = L/Kg {'Name': {390: 'Dinaciclib'	85: 'Dinaciclib'	496: nan	2148: 'Dinaciclib'}	'SMILE': {390: 'CCC1=C2N=C(C=C(N2N=C1)NCC3=C[N+](=CC=C3)[O-])N4CCCC[C@H]4CCO'	85: 'CCC1=C2N=C(C=C(N2N=C1)NCC3=C[N+](=CC=C3)[O-])N4CCCC[C@H]4CCO'	496: 'CCC1=C2N=C(C=C(N2N=C1)NCC3=C[N+](=CC=C3)[O-])N4CCCC[C@@H]4CCO'	2148: 'CCC1=C2N=C(C=C(N2N=C1)NCC3=C[N+](=CC=C3)[O-])N4CCCC[C@H]4CCO'}	'Value': {390: 0.32	85: 0.32	496: 0.32	2148: 0.32}	'Source': {390: 'Lombardo'	85: 'Wenwen_Liu'	496: 'Wenwen_Liu'	2148: 'Wenwen_Liu'}} -1.1394342831883646 22.534606225111293 17.76731661321802 0.0 0.0 38.11171928246971 2.4923310791808913 4.920649366613089 38.11171928246971 1.3141972166368865 4.301025490974636 4.247411142008974 0.14646245317272324 2.511020391269034 449.8385887001598 15.511675472419302 7.173599563634088 15.0 16.0 57.0 29.0 0.0 0.0 8.0 28.0 0.0 21.0 6.0 2.0 0.0 0.0 0.0 0.0 0.0 0.0 0.0 382.0 391.…
409 409 Bictegravir 0.2 (1S	11R	13R)-5-hydroxy-3	6-dioxo-N-[(2	4	6-trifluorophenyl)methyl]-12-oxa-2	9-diazatetracyclo[11.2.1.02	11.04	9]hexadeca-4	7-diene-7-carboxamide 1611493-60-7 O=C(NCc1c(F)cc(F)cc1F)c1cn2c(c(O)c1=O)C(=O)N1C3CCC(C3)OC1C2 Vdd = L/Kg {'Name': {844: 'Bictegravir'}	'SMILE': {844: 'C1C[C@@H]2C[C@H]1N3[C@H](O2)CN4C=C(C(=O)C(=C4C3=O)O)C(=O)NCC5=C(C=C(C=C5F)F)F'}	'Value': {844: 0.2}	'Source': {844: 'Wenwen_Liu'}} -1.6094379124341005 25.776731461185264 19.670858940344218 0.0 0.0 40.93754995043498 2.566079822498469 5.10584626180604 40.93754995043498 1.279298435951093 4.42438711076316 4.434779142383862 0.13858684819949568 2.6526286255411717 1014.0043694187104 31.6876365443347 8.084813303038956 12.0 12.0 50.0 32.0 0.0 2.0 11.0 18.0 0.0 21.0 3.0 5.0 0.0 0.0 3.0 0.0 0.0 0.0 3.0 61…
410 410 Pseudohypericin 0.56 9	11	13	16	18	20-hexahydroxy-5-(hydroxymethyl)-24-methyloctacyclo[13.11.1.12	10.03	8.04	25.019	27.021	26.014	28]octacosa-1(26)	2	4(25)	5	8	10	12	14(28)	15(27)	16	18	20	23-tridecaene-7	22-dione 55954-61-5 Cc1cc(=O)c2c(O)c3c(O)cc(O)c4c5c(O)cc(O)c6c(O)c7c(=O)cc(CO)c8c1c2c(c34)c(c65)c78 Vdd = L/Kg {'Name': {996: 'Pseudohypericin'	273: 'Pseudohypericin'	1548: 'Pseudohypericin'}	'SMILE': {996: 'CC1=CC(=O)C2=C(C3=C(C=C(C4=C3C5=C2C1=C6C(=CC(=O)C7=C(C8=C(C=C(C4=C8C5=C67)O)O)O)CO)O)O)O'	273: 'CC1=CC(=O)C2=C(C3=C(C=C(C4=C3C5=C2C1=C6C(=CC(=O)C7=C(C8=C(C=C(C4=C8C5=C67)O)O)O)CO)O)O)O'	1548: 'CC1=CC(=O)C2=C(C3=C(C=C(C4=C3C5=C2C1=C6C(=CC(=O)C7=C(C8=C(C=C(C4=C8C5=C67)O)O)O)CO)O)O)O'}	'Value': {996: 0.56	273: 0.56	1548: 0.56}	'Source': {996: 'Lombardo'	273: 'Wenwen_Liu'	1548: 'Wenwen_Liu'}} -0.579818495252942 32.419537040215026 23.197847222867463 0.0 0.0 51.070514220298314 2.758010855591205 5.516021711182411 51.070514220298314 1.3095003646230337 4.663524101759488 5.425658433931293 0.1391194470238793 3.0521158155072596 367.8263463724822 9.431444778781595 7.268587495074449 28.0 35.0 55.0 39.0 0.0 0.0 9.0 16.0 0.0 30.0 0.0 9.0 0.0 0.0 0.0 0.0 0.0 0.0 0.0 672.0 718.…
411 411 Phenylbutazone 0.159 4-butyl-1	2-diphenylpyrazolidine-3	5-dione 4297-92-1 CCCCC1C(=O)N(c2ccccc2)N(c2ccccc2)C1=O Vdd = L/Kg {'Name': {773: 'Phenylbutazone'}	'SMILE': {773: 'CCCCC1C(=O)N(N(C1=O)C2=CC=CC=C2)C3=CC=CC=C3'}	'Value': {773: 0.159}	'Source': {773: 'Wenwen_Liu'}} -1.8388510767619055 17.61336832750688 15.03006251586132 0.0 0.0 30.288763332146146 2.5298338352670564 4.890526285810899 30.288763332146146 1.3169027535715716 4.063289160123226 3.9247731330529065 0.17064231013273506 2.2002176720028883 219.1758707340036 9.529385684087114 6.222783593181621 12.0 12.0 43.0 23.0 0.0 0.0 4.0 20.0 0.0 19.0 2.0 2.0 0.0 0.0 0.0 0.0 0.0 0.0 0.…
412 412 Fosfluconazole 0.15 [2-(2	4-difluorophenyl)-1	3-bis(1	2	4-triazol-1-yl)propan-2-yl] dihydrogen phosphate 194798-83-9 O=P(O)(O)OC(Cn1cncn1)(Cn1cncn1)c1ccc(F)cc1F Vdd = L/Kg {'Name': {518: 'Fosfluconazole'	1285: 'Fosfluconazole'}	'SMILE': {518: 'C1=CC(=C(C=C1F)F)C(CN2C=NC=N2)(CN3C=NC=N3)OP(=O)(O)O'	1285: 'C1=CC(=C(C=C1F)F)C(CN2C=NC=N2)(CN3C=NC=N3)OP(=O)(O)O'}	'Value': {518: 0.15	1285: 0.15}	'Source': {518: 'Lombardo'	1285: 'Wenwen_Liu'}} -1.8971199848858813 20.392475669160834 18.274344836899868 2.0 0.0 31.761240516767707 2.495140105127946 4.977701990941311 31.761240516767707 1.221586173721835 4.1882283993573 4.325702967995265 0.16637319107674095 2.4200861081564047 195.96511865370042 7.537119948219247 6.233448122367568 16.0 16.0 39.0 26.0 0.0 0.0 13.0 13.0 0.0 13.0 6.0 4.0 0.0 1.0 2.0 0.0 0.0 0.0 2.0 505.30864…
413 413 Amoxicillin 0.25 (2S	5R	6R)-6-[[(2R)-2-amino-2-(4-hydroxyphenyl)acetyl]amino]-3	3-dimethyl-7-oxo-4-thia-1-azabicyclo[3.2.0]heptane-2-carboxylic acid|(2S	5R	6R)-6-[[(2S)-2-amino-2-(4-hydroxyphenyl)acetyl]amino]-3	3-dimethyl-7-oxo-4-thia-1-azabicyclo[3.2.0]heptane-2-carboxylic acid 26889-93-0|61336-70-7 CC1(C)SC2C(NC(=O)C(N)c3ccc(O)cc3)C(=O)N2C1C(=O)O Vdd = L/Kg {'Name': {68: 'Amoxicillin'	389: nan	1061: 'Amoxicillin'	1749: 'Amoxicillin'}	'SMILE': {68: 'CC1([C@@H](N2[C@H](S1)[C@@H](C2=O)NC(=O)[C@@H](C3=CC=C(C=C3)O)N)C(=O)O)C'	389: 'CC1([C@@H](N2[C@H](S1)[C@@H](C2=O)NC(=O)[C@H](C3=CC=C(C=C3)O)N)C(=O)O)C'	1061: 'CC1([C@@H](N2[C@H](S1)[C@@H](C2=O)NC(=O)[C@@H](C3=CC=C(C=C3)O)N)C(=O)O)C'	1749: 'CC1([C@@H](N2[C@H](S1)[C@@H](C2=O)NC(=O)[C@@H](C3=CC=C(C=C3)O)N)C(=O)O)C'}	'Value': {68: 0.25	389: 0.25	1061: 0.25	1749: 0.25}	'Source': {68: 'Lombardo'	389: 'Wenwen_Liu'	1061: 'Wenwen_Liu'	1749: 'Wenwen_Liu'}} -1.3862943611198906 19.680928662701948 16.77680095113617 1.0 1.0 30.66943820480697 2.6310501032270643 5.117092333200404 30.66943820480697 1.2267775281922788 4.166798272397399 3.6505618948471668 0.14602247579388666 2.2111718314141697 752.410088802709 30.09640355210836 7.539572238039826 6.0 6.0 44.0 25.0 0.0 0.0 9.0 19.0 0.0 16.0 3.0 5.0 1.0 0.0 0.0 0.0 0.0 0.0 0.0 378.44444444…
414 414 Montelukast 0.15 2-[1-[[(1R)-1-[3-[(E)-2-(7-chloroquinolin-2-yl)ethenyl]phenyl]-3-[2-(2-hydroxypropan-2-yl)phenyl]propyl]sulfanylmethyl]cyclopropyl]acetic acid 1124196-02-6 CC(C)(O)c1ccccc1CCC(SCC1(CC(=O)O)CC1)c1cccc(C=Cc2ccc3ccc(Cl)cc3n2)c1 Vdd = L/Kg {'Name': {802: 'Montelukast'}	'SMILE': {802: 'CC(C)(C1=CC=CC=C1CC[C@H](C2=CC=CC(=C2)/C=C/C3=NC4=C(C=CC(=C4)Cl)C=C3)SCC5(CC5)CC(=O)O)O'}	'Value': {802: 0.15}	'Source': {802: 'Lombardo'}} -1.8971199848858813 32.44180052003354 23.567161019765905 1.0 0.0 52.283813196073275 2.459578270540186 4.843103761661554 52.283813196073275 1.2752149560017871 4.65918988422082 3.8866848600729926 0.09479719170909738 2.7685435469328725 1591.1230528214726 38.807879337109085 8.783182342125407 22.0 23.0 77.0 41.0 0.0 0.0 6.0 36.0 0.0 35.0 1.0 3.0 1.0 0.0 0.0 1.0 0.0 0.0 1.0…
415 415 Tazemetostat 17.57 N-[(4	6-dimethyl-2-oxo-1H-pyridin-3-yl)methyl]-3-[ethyl(oxan-4-yl)amino]-2-methyl-5-[4-(morpholin-4-ylmethyl)phenyl]benzamide 1403254-99-8 CCN(c1cc(-c2ccc(CN3CCOCC3)cc2)cc(C(=O)NCc2c(C)cc(C)[nH]c2=O)c1C)C1CCOCC1 Vdd = L/Kg {'Name': {960: 'Tazemetostat'}	'SMILE': {960: 'CCN(C1CCOCC1)C2=CC(=CC(=C2C)C(=O)NCC3=C(C=C(NC3=O)C)C)C4=CC=C(C=C4)CN5CCOCC5'}	'Value': {960: 17.57}	'Source': {960: 'Wenwen_Liu'}} 2.866192902199006 32.750340017128025 23.888626869360042 0.0 1.0 54.410830348832015 2.4675532717046154 4.935106543409232 54.410830348832015 1.2954959606864764 4.662780686239028 4.910336244630248 0.11691276772929161 3.0264269463457496 832.1569995066423 19.81326189301529 8.159105649638773 18.0 18.0 86.0 42.0 0.0 0.0 8.0 44.0 0.0 34.0 4.0 4.0 0.0 0.0 0.0 0.0 0.0 0.0 0.0…
416 416 Diflunisal 0.097 5-(2	4-difluorophenyl)-2-hydroxybenzoic acid 1286107-99-0 O=C(O)c1cc(-c2ccc(F)cc2F)ccc1O Vdd = L/Kg {'Name': {380: 'Diflunisal'	1204: 'Diflunisal'}	'SMILE': {380: 'C1=CC(=C(C=C1C2=C(C=C(C=C2)F)F)C(=O)O)O'	1204: 'C1=CC(=C(C=C1C2=C(C=C(C=C2)F)F)C(=O)O)O'}	'Value': {380: 0.097	1204: 0.097}	'Source': {380: 'Lombardo'	1204: 'Wenwen_Liu'}} -2.3330443004787544 13.820217383170775 11.916992893243531 1.0 0.0 22.139448473167413 2.3997501824978964 4.799500364995793 22.139448473167413 1.2299693596204118 3.8090762283218886 3.8948409417093224 0.21638005231718457 1.9474395068593722 88.18870351240875 4.899372417356042 5.067265541621562 12.0 12.0 26.0 18.0 0.0 0.0 5.0 8.0 0.0 13.0 0.0 3.0 0.0 0.0 2.0 0.0 0.0 0.0 2.0 350.0 …
417 417 Probenecid 0.13 4-(dipropylsulfamoyl)benzoic acid 57-66-9 CCCN(CCC)S(=O)(=O)c1ccc(C(=O)O)cc1 Vdd = L/Kg {'Name': {980: 'Probenecid'	1536: 'Probenecid'}	'SMILE': {980: 'CCCN(CCC)S(=O)(=O)C1=CC=C(C=C1)C(=O)O'	1536: 'CCCN(CCC)S(=O)(=O)C1=CC=C(C=C1)C(=O)O'}	'Value': {980: 0.13	1536: 0.13}	'Source': {980: 'Lombardo'	1536: 'Wenwen_Liu'}} -2.0402208285265546 13.807986459065374 12.716102448999061 1.0 0.0 22.785133354517317 2.4096289463850193 4.819257892770038 22.785133354517317 1.1992175449745957 3.82658513479044 3.7006502150899103 0.19477106395210053 1.9503624241912805 118.68270142018982 6.246457969483674 5.418307443555288 6.0 6.0 38.0 19.0 0.0 0.0 6.0 19.0 0.0 13.0 1.0 4.0 1.0 0.0 0.0 0.0 0.0 0.0 0.0 260.4444…
418 418 Eptaloprost 2.4 4-[(2E)-2-[(3aS	4R	5R	6aS)-5-hydroxy-4-[(3S	4S)-3-hydroxy-4-methylnona-1	6-diynyl]-3	3a	4	5	6	6a-hexahydro-1H-pentalen-2-ylidene]ethoxy]butanoic acid|4-[(2E)-2-[(3aS	4S	5R	6aS)-5-hydroxy-4-[(3S	4S)-3-hydroxy-4-methylnona-1	6-diynyl]-3	3a	4	5	6	6a-hexahydro-1H-pentalen-2-ylidene]ethoxy]butanoic acid CCC#CCC(C)C(O)C#CC1C(O)CC2CC(=CCOCCCC(=O)O)CC21 Vdd = L/Kg {'Name': {448: 'Eptaloprost'	95: 'Eptaloprost'	513: nan	2157: 'Eptaloprost'}	'SMILE': {448: 'CCC#CC[C@H](C)[C@@H](C#C[C@H]1[C@@H](C[C@H]2[C@@H]1C/C(=C/COCCCC(=O)O)/C2)O)O'	95: 'CCC#CC[C@H](C)[C@@H](C#C[C@H]1[C@@H](C[C@H]2[C@@H]1C/C(=C/COCCCC(=O)O)/C2)O)O'	513: 'CCC#CC[C@H](C)[C@@H](C#C[C@@H]1[C@@H](C[C@H]2[C@@H]1C/C(=C/COCCCC(=O)O)/C2)O)O'	2157: 'CCC#CC[C@H](C)[C@@H](C#C[C@H]1[C@@H](C[C@H]2[C@@H]1C/C(=C/COCCCC(=O)O)/C2)O)O'}	'Value': {448: 2.4	95: 2.4	513: 2.4	2157: 2.4}	'Source': {448: 'Lombardo'	95: 'Wenwen_Liu'	513: 'Wenwen_Liu'	2157: 'Wenwen_Liu'}} 0.8754687373538999 21.5983919762228 17.111586821416342 1.0 0.0 35.74394444749003 2.487048378275142 4.709281261097052 35.74394444749003 1.2325498085341389 4.256842221880925 3.5760429020645796 0.12331182420912344 2.3389675914533687 2767.941929321995 95.44627342489638 8.990570074218734 0.0 0.0 63.0 29.0 0.0 0.0 5.0 34.0 0.0 24.0 0.0 5.0 0.0 0.0 0.0 0.0 0.0 0.0 0.0 344.0 291.0 37…
419 419 Hydroxystaurosporine	7- 0.15 (2R	3R	4R	6R	18R)-18-hydroxy-3-methoxy-2-methyl-4-(methylamino)-29-oxa-1	7	17-triazaoctacyclo[12.12.2.12	6.07	28.08	13.015	19.020	27.021	26]nonacosa-8	10	12	14	19	21	23	25	27-nonaen-16-one|(2S	3R	4R	6R	18R)-18-hydroxy-3-methoxy-2-methyl-4-(methylamino)-29-oxa-1	7	17-triazaoctacyclo[12.12.2.12	6.07	28.08	13.015	19.020	27.021	26]nonacosa-8	10	12	14	19	21	23	25	27-nonaen-16-one CNC1CC2OC(C)(C1OC)n1c3ccccc3c3c4c(c5c6ccccc6n2c5c31)C(=O)NC4O Vdd = L/Kg {'Name': {595: 'Hydroxystaurosporine	7-'	366: 'Hydroxystaurosporine	7-'	562: nan	1323: 'Hydroxystaurosporine	7-'	1862: '7-Hydroxystaurosporine'}	'SMILE': {595: 'C[C@@]12[C@@H]([C@@H](C[C@@H](O1)N3C4=CC=CC=C4C5=C6C(=C7C8=CC=CC=C8N2C7=C53)[C@H](NC6=O)O)NC)OC'
420 420 Ziconotide 0.43 2-[(1R	4S	7S	13S	16R	21R	24S	27S	30S	33S	36S	39S	42R	45S	48S	54S	60S	63R	68R	71S	77S)-63-amino-13	45	54	60-tetrakis(4-aminobutyl)-4	36-bis(3-carbamimidamidopropyl)-16-carbamoyl-71-[(1R)-1-hydroxyethyl]-7	39	77-tris(hydroxymethyl)-27-[(4-hydroxyphenyl)methyl]-48-methyl-33-(2-methylpropyl)-30-(2-methylsulfanylethyl)-2	5	8	11	14	23	26	29	32	35	38	41	44	47	50	53	56	59	62	69	72	75	78	85-tetracosaoxo-18
421 421 L-778	123 0.8 4-[[5-[[4-(3-chlorophenyl)-3-oxopiperazin-1-yl]methyl]imidazol-1-yl]methyl]benzonitrile 183499-57-2 N#Cc1ccc(Cn2cncc2CN2CCN(c3cccc(Cl)c3)C(=O)C2)cc1 Vdd = L/Kg {'Name': {671: 'L-778	123'	1362: 'L-778	123'}	'SMILE': {671: 'C1CN(C(=O)CN1CC2=CN=CN2CC3=CC=C(C=C3)C#N)C4=CC(=CC=C4)Cl'	1362: 'C1CN(C(=O)CN1CC2=CN=CN2CC3=CC=C(C=C3)C#N)C4=CC(=CC=C4)Cl'}	'Value': {671: 0.8	1362: 0.8}	'Source': {671: 'Lombardo'	1362: 'Wenwen_Liu'}} -0.22314355131420968 22.724876253892234 17.110640518665964 0.0 1.0 37.79400796038411 2.397858150205664 4.778591524260575 37.7940079603841 1.3032416538063483 4.30054329400983 4.741855979774391 0.16351227516463415 2.6211393529754385 276.48624735701395 9.534008529552205 6.686871818406846 17.0 17.0 49.0 29.0 0.0 0.0 7.0 20.0 0.0 22.0 5.0 1.0 0.0 0.0 0.0 1.0 0.0 0.0 1.0 383.604938…
422 422 Gentamicin 0.33 (5R)-2-[4	6-diamino-3-[3-amino-6-[1-(methylamino)ethyl]oxan-2-yl]oxy-2-hydroxycyclohexyl]oxy-5-methyl-4-(methylamino)oxane-3	5-diol|2-[4	6-diamino-3-[3-amino-6-[1-(methylamino)ethyl]oxan-2-yl]oxy-2-hydroxycyclohexyl]oxy-5-methyl-4-(methylamino)oxane-3	5-diol 1294497-75-8|1403-66-3 CNC(C)C1CCC(N)C(OC2C(N)CC(N)C(OC3OCC(C)(O)C(NC)C3O)C2O)O1 Vdd = L/Kg {'Name': {552: 'Gentamicin'	1299: 'Gentamicin'	1857: 'Gentamicin'}	'SMILE': {552: 'CC(C1CCC(C(O1)OC2C(CC(C(C2O)OC3C(C(C(CO3)(C)O)NC)O)N)N)N)NC'	1299: 'CC(C1CCC(C(O1)OC2C(CC(C(C2O)OC3C(C(C(CO3)(C)O)NC)O)N)N)N)NC'	1857: 'CC(C1CCC(C(O1)OC2C(CC(C(C2O)OC3C(C([C@@](CO3)(C)O)NC)O)N)N)N)NC'}	'Value': {552: 0.33	1299: 0.33	1857: 0.33}	'Source': {552: 'Lombardo'	1299: 'Wenwen_Liu'	1857: 'Wenwen_Liu'}} -1.1086626245216111 25.337782912194328 20.721167317296782 0.0 5.0 40.572794825842195 2.472654700207542 4.945309400415086 40.572794825842195 1.2294786310861272 4.414302176527307 4.92572586487215 0.1492644201476409 2.7883941159669576 340.10056052260774 10.306077591594175 7.023163808595393 0.0 0.0 76.0 33.0 0.0 0.0 12.0 43.0 0.0 21.0 5.0 7.0 0.0 0.0 0.0 0.0 0.0 0.0 0.0 422.0 374…
423 423 Aprepitant 0.940000000000326 3-[[(2R	3S)-2-[(1R)-1-[3	5-bis(trifluoromethyl)phenyl]ethoxy]-3-(4-fluorophenyl)morpholin-4-yl]methyl]-1	4-dihydro-1	2	4-triazol-5-one 321125-94-4 CC(OC1OCCN(Cc2n[nH]c(=O)[nH]2)C1c1ccc(F)cc1)c1cc(C(F)(F)F)cc(C(F)(F)F)c1 Vdd = L/Kg {'Name': {85: 'Aprepitant'	1070: 'Aprepitant'	1751: 'Aprepitant'}	'SMILE': {85: 'C[C@H](C1=CC(=CC(=C1)C(F)(F)F)C(F)(F)F)O[C@@H]2[C@@H](N(CCO2)CC3=NNC(=O)N3)C4=CC=C(C=C4)F'	1070: 'C[C@H](C1=CC(=CC(=C1)C(F)(F)F)C(F)(F)F)O[C@@H]2[C@@H](N(CCO2)CC3=NNC(=O)N3)C4=CC=C(C=C4)F'	1751: 'C[C@H](C1=CC(=CC(=C1)C(F)(F)F)C(F)(F)F)O[C@@H]2[C@@H](N(CCO2)CC3=NNC(=O)N3)C4=CC=C(C=C4)F'}	'Value': {85: 0.94	1070: 0.940000000000652	1751: 0.94}	'Source': {85: 'Lombardo'	1070: 'Wenwen_Liu'	1751: 'Wenwen_Liu'}} -0.06187540371774064 29.280972810555962 23.255401551482137 0.0 1.0 45.649272665139485 2.457190387893157 4.911555020213516 45.649272665139485 1.2337641260848509 4.540354551715303 5.3966785582522565 0.14585617725006098 2.9941165021748533 316.15138284777413 8.544631968858761 7.064553978169509 17.0 17.0 58.0 37.0 0.0 0.0 14.0 21.0 0.0 23.0 4.0 3.0 0.0 0.0 7.0 0.0 0.0 0.0 7.0 780.…
424 424 Risperidone 1.1 3-[2-[4-(6-fluoro-1	2-benzoxazol-3-yl)piperidin-1-yl]ethyl]-2-methyl-6	7	8	9-tetrahydropyrido[1	2-a]pyrimidin-4-one 1026102-43-1 Cc1nc2n(c(=O)c1CCN1CCC(c3noc4cc(F)ccc34)CC1)CCCC2 Vdd = L/Kg {'Name': {1035: 'Risperidone'	1571: 'Risperidone'}	'SMILE': {1035: 'CC1=C(C(=O)N2CCCCC2=N1)CCN3CCC(CC3)C4=NOC5=C4C=CC(=C5)F'	1571: 'CC1=C(C(=O)N2CCCCC2=N1)CCN3CCC(CC3)C4=NOC5=C4C=CC(=C5)F'}	'Value': {1035: 1.1	1571: 1.1}	'Source': {1035: 'Lombardo'	1571: 'Wenwen_Liu'}} 0.09531017980432495 24.086719157926982 17.167477709635214 0.0 1.0 39.795645444229066 2.4587712381071016 4.897719567733853 39.795645444229066 1.3265215148076355 4.356775498721811 4.798130725599885 0.15993769085332948 2.6668386985668655 252.58262105417973 8.419420701805992 6.630350695957083 15.0 16.0 57.0 30.0 0.0 0.0 7.0 27.0 0.0 23.0 4.0 2.0 0.0 0.0 1.0 0.0 0.0 0.0 1.0 426.0 …
425 425 Pimobendan 2.0 (4S)-3-[2-(4-methoxyphenyl)-3H-benzimidazol-5-yl]-4-methyl-4	5-dihydro-1H-pyridazin-6-one|3-[2-(4-methoxyphenyl)-3H-benzimidazol-5-yl]-4-methyl-4	5-dihydro-1H-pyridazin-6-one COc1ccc(-c2nc3ccc(C4=NNC(=O)CC4C)cc3[nH]2)cc1 Vdd = L/Kg {'Name': {942: 'Pimobendan'	673: nan	1515: 'Pimobendan'}	'SMILE': {942: 'CC1CC(=O)NN=C1C2=CC3=C(C=C2)N=C(N3)C4=CC=C(C=C4)OC'	673: 'C[C@H]1CC(=O)NN=C1C2=CC3=C(C=C2)N=C(N3)C4=CC=C(C=C4)OC'	1515: 'CC1CC(=O)NN=C1C2=CC3=C(C=C2)N=C(N3)C4=CC=C(C=C4)OC'}	'Value': {942: 2.0	673: 2.0	1515: 2.0}	'Source': {942: 'Lombardo'	673: 'Wenwen_Liu'	1515: 'Wenwen_Liu'}} 0.6931471805599453 19.856009014626167 14.770913559782166 0.0 0.0 32.95514789329806 2.4643041482384853 4.844924537375869 32.95514789329806 1.3182059157319224 4.168771589474417 4.348379780717261 0.17393519122869044 2.386094043389799 215.54665390419976 8.62186615616799 6.28946810942187 15.0 16.0 43.0 25.0 0.0 0.0 6.0 18.0 0.0 19.0 4.0 2.0 0.0 0.0 0.0 0.0 0.0 0.0 0.0 360.0 382.0 …
426 426 Acyclovir 0.71 2-amino-9-(2-hydroxyethoxymethyl)-1H-purin-6-one 69657-51-8|88713-38-6 Nc1nc2c(ncn2COCCO)c(=O)[nH]1 Vdd = L/Kg {'Name': {28: 'Acyclovir'	1034: 'Acyclovir'}	'SMILE': {28: 'C1=NC2=C(N1COCCO)N=C(NC2=O)N'	1034: 'C1=NC2=C(N1COCCO)N=C(NC2=O)N'}	'Value': {28: 0.71	1034: 0.71}	'Source': {28: 'Lombardo'	1034: 'Wenwen_Liu'}} -0.342490308946776 12.118274536094024 10.788638936616435 0.0 0.0 20.038433239514443 2.448877353241291 4.783924883524838 20.038433239514443 1.2524020774696527 3.6941675180199014 3.4142121071883498 0.21338825669927186 1.6979503803314167 164.58744533931778 10.286715333707361 5.573445640821013 9.0 10.0 27.0 16.0 0.0 0.0 8.0 11.0 0.0 8.0 5.0 3.0 0.0 0.0 0.0 0.0 0.0 0.0 0.0 282.0 2…
[truncated: 1,164 more rows]
[truncated: 130 more columns]
