# Supplementary material for: QSAR Models for Predicting Oral Bioavailability and Volume of Distribution and Their Application in Mapping the TK Space of Endocrine Disruptors
Source: J Xenobiot. 2025 Oct 15;15(5):166. doi: 10.3390/jox15050166 (PMC12565085; doi:10.3390/jox15050166)
Supplement: Supplementary file 1 [file jox-15-00166-s001.zip › Table_S1-S7, S12-S14.xlsx]

## Sheet: Table S1
Model	Hyperparameters	Oral bioavailability			VDss
		regression	binary classification	multi class classification	regression	binary classification	multi class classification	Supplementary Table S1: Optimized parameters for the machine learning models. Other parameters not shown were default parameters of the method
CatBosot	learning_rate*	0.1	0.1	0.1	0.1	0.1	0.1
	depth*	4;6	4;6	4;6	4;6	4;6	4;6
	l2_leaf_reg*	1;3;5	1;3;5	1;3;5	1;3;5	1;3;5	1;3;5
	loss_function	RMSE	Logloss	Default	RMSE	Logloss	Default
XGBoost	min_child_weight*	1;5;10	1;5;10	1	1;5;10	1;5;10	1
	gamma*	0,5;1;1,5;2;5	0,5;1;1,5;2;5	0,5;1	0,5;1;1,5;2;5	0,5;1;1,5;2;5	0,5;1
	subsample*	0,6;0,8;1	0,6;0,8;1	0.6	0,6;0,8;1	0,6;0,8;1	0.6
	colsample_bytree*	0,6;0,8;1	0,6;0,8;1	0,6;0,8;1	0,6;0,8;1	0,6;0,8;1	0,6;0,8;1
	max_depth*	3;4;5	3;4;5	3	3;4;5	3;4;5	3
	learning_rate	0.1	0.1	0.1	0.1	0.1	0.1
	n_estimators	100	100	100	100	100	100
	max_delta_step*	0.1	0.1	0;1	0.1	0.1	0;1
	objective	default	binary:logistic	multi:softmax	default	binary:logistic	multi:softmax
Random Forest	min_samples_leaf*	1, 2, 3, 4, 5, 6, 7, 8, 9, 10	1.2	1.2	1, 2, 3, 4, 5, 6, 7, 8, 9, 10	1.2	1.2
	max_depth*	None,1, 2, 3, 4, 5, 6, 7, 8, 9, 10	None,1, 2, 3	None,1, 2, 3	None,1, 2, 3, 4, 5, 6, 7, 8, 9, 10	None,1, 2, 3	None,1, 2, 3
	min_samples_split*	2010-05-02	2, 5	2, 5	2010-05-02	2, 5	2, 5

## Sheet: Table S2S3S4  Oral bioavailabil
Oral Bioavalability
Regression		Validation set					Training set				Supplementary Table S2a. Performance table of the regression model of oral bioavailability
Model	Method	RMSE	R²	MAE	MedAE	Q2F3	RMSE	R²	MAE	MedAE
Regression	CatBoost	25.864521	0.424934	20.090219	15.916279	0.388494	2.083201	0.996263	1.614513	1.270092
	xgboost	26.316913	0.404641	20.707909	16.913601	0.101951	10.079427	0.912504	7.830188	6.216904
	rf	26.282371	0.406203	21.396037	18.608444	-0.086890	11.768197	0.880728	9.452951	8.237661
	chemprop	60.580109	-2.154780	50.365481	53.000000	-5.932558	21.590408	0.598543	17.149396	14.001352
Regression		Cross validation										Supplementary Table S2b. Cross validation performance table of the regression model of oral bioavailability
Model	Method	RMSE		R²		MAE		MedAE		Q2F3
		mean	std	mean	std	mean	std	mean	std	mean	std
Regression	CatBoost	26.709070	0.984165	0.383227	0.043314	20.895868	0.819601	17.009865	1.106206	0.344713	0.051275
	chemprop	28.8037	1.134498	0.281677	0.053699	23.536315	1.042206	20.83253	1.599078	-6.875748	1.652118
	rf	27.079110	0.874918	0.366353	0.036301	22.047991	0.793425	19.421601	1.149293	-0.131666	0.074744
	xgboost	27.250731	0.921354	0.358080	0.041479	21.756750	0.808532	18.369189	1.078259	0.007428	0.069982
50% threshold		Validation set			Training set			Supplementary Table S3a. Performance table of the classification model of oral bioavailability
Model	Method	Sensitivity	Specificity	Balanced accuracy	Sensitivity	Specificity	Balanced accuracy
Regression	CatBoost	0.779904	0.755102	0.767503	0.998405	0.974403	0.986404
Classification (Threshold : 50%)	CatBoost	0.788991	0.684492	0.736741	1	1	1
	xgboost	0.761468	0.689840	0.725654	0.916898	0.800000	0.858449
	rf	0.779817	0.705882	0.742849	0.997230	0.996581	0.996906
	Chemprop	0.770642	0.727273	0.748957	0.867036	0.818803	0.842920
	SARpy	0.435780	0.818182	0.626981	0.586926	0.866438	0.726682
50% threshold		Cross validation						Supplementary Table S3b. Cross validation performance table of the classification model of oral bioavailability
Model	Method	Sensitivity		Specificity		Balanced accuracy
		mean	std	mean	std	mean	std
Regression	CatBoost	0.754327	0.031445	0.718892	0.034642	0.736609	0.021578
Classification (Threshold : 50%)	CatBoost	0.782999	0.030618	0.689574	0.035024	0.736287	0.022080
	xgboost	0.764527	0.032640	0.660994	0.036290	0.712760	0.021523
	rf	0.770223	0.031810	0.700592	0.033612	0.735407	0.021961
	Chemprop	0.731259	0.055688	0.646245	0.064438	0.688752	0.025869
	SARpy	0.471626	0.051963	0.760089	0.051207	0.615858	0.027594
30-60% threshold		Validation set															Supplementary Table S4a. Performance table of the multiclass classification model of oral bioavailability
Model	Méthod	Sensitivity (<30%)	Specificity (<30%)	Balanced accuracy (<30%)	Sensitivity [30%-60%]	Specificity [30%-60%]	Balanced accuracy [30%-60%]	Sensitivity (>60%)	Specificity (>60%)	Balanced accuracy (>60%)	Macro Sensitivity	Macro Specificity	Macro Balanced accuracy	Micro Sensitivity	Micro Specificity	Micro Balanced accuracy
Regression	CatBoost	0.454545	0.912088	0.683317	0.581395	0.626959	0.604177	0.631016	0.844037	0.737526	0.555652	0.794361	0.675007	0.562963	0.781481	0.672222
Classification (Threshold : 30%-60%)	CatBoost	0.674242	0.864469	0.769356	0.252632	0.893548	0.573090	0.825843	0.669604	0.747723	0.584239	0.809207	0.696723	0.641975	0.820988	0.731481
	Chemprop	0.636364	0.754579	0.695471	0.126316	0.903226	0.514771	0.747191	0.651982	0.699587	0.415630	0.707440	0.561535	0.350617	0.675309	0.512963
	rf	0.689394	0.820513	0.754953	0.284211	0.912903	0.598557	0.825843	0.718062	0.771952	0.599816	0.817159	0.708487	0.654321	0.827160	0.740741
	xgboost	0.613636	0.827839	0.720738	0.157895	0.909677	0.533786	0.820225	0.612335	0.716280	0.530585	0.783284	0.656934	0.597531	0.798765	0.698148
	SARpy	0.669231	0.742424	0.705828	0.389474	0.712375	0.550924	0.414201	0.795556	0.604878	0.490969	0.750118	0.620543	0.492386	0.746193	0.619289
30-60% threshold		Training set
Model	Méthod	Sensitivity (<30%)	Specificity (<30%)	Balanced accuracy (<30%)	Sensitivity [30%-60%]	Specificity [30%-60%]	Balanced accuracy [30%-60%]	Sensitivity (>60%)	Specificity (>60%)	Balanced accuracy (>60%)	Macro Sensitivity	Macro Specificity	Macro Balanced accuracy	Micro Sensitivity	Micro Specificity	Micro Balanced accuracy
Regression	CatBoost	0.987374	0.995104	0.991239	0.972656	0.974922	0.973789	0.966132	0.995399	0.980765	0.975387	0.988475	0.981931	0.974444	0.987222	0.980833
Classification (Threshold : 30%-60%)	CatBoost	1	1	1	1	1	1	1	1	1	1.000000	1.000000	1.000000	1.000000	1.000000	1.000000
	Chemprop	0.694236	0.835503	0.764869	0.371930	0.931178	0.651554	0.814286	0.707602	0.760944	0.481704	0.731751	0.606728	0.394695	0.697347	0.546021
	rf	1.000000	0.998817	0.999408	1.000000	1.000000	1.000000	0.998214	1.000000	0.999107	0.999405	0.999606	0.999505	0.999196	0.999598	0.999397
	xgboost	0.857143	0.939645	0.898394	0.617544	0.989572	0.803558	0.953571	0.808480	0.881025	0.809419	0.912566	0.860993	0.845659	0.922830	0.884244
	SARpy	0.751899	0.755177	0.753538	0.585106	0.801927	0.693517	0.539889	0.886263	0.713076	0.625631	0.814456	0.720043	0.619243	0.809622	0.714433
		Cross validation																														Supplementary Table S4b. Cross validation performance table of the multiclass classification model of oral bioavailability
Model 30-60% threshold		Se (mean)			Se (std)			Sp (mean)			Sp (std)			BA (mean)			BA (std)			(Se, mean)		(Se, std)		(Sp, mean)		(Sp, std)		(BA, mean)		(BA, std)
Class		(<30%)	[30%-60%]	(>60%)	(<30%)	[30%-60%]	(>60%)	(<30%)	[30%-60%]	(>60%)	(<30%)	[30%-60%]	(>60%)	(<30%)	[30%-60%]	(>60%)	(<30%)	[30%-60%]	(>60%)	Macro	Micro	Macro	Micro	Macro	Micro	Macro	Micro	Macro	Micro	Macro	Micro
Regression	catboost	0.446466	0.628706	0.633399	0.045725	0.060735	0.040917	0.929011	0.625131	0.841352	0.017900	0.028031	0.027211	0.687739	0.626919	0.737376	0.023391	0.033915	0.023255	0.569524	0.570996	0.027668	0.025297	0.798498	0.785498	0.012521	0.012649	0.684011	0.678247	0.019858	0.018973
Classification (Threshold : 30%-60%)	catboost	0.642449	0.308111	0.791431	0.045882	0.051050	0.031348	0.835183	0.884189	0.697409	0.026224	0.022565	0.034516	0.738816	0.596150	0.744420	0.023950	0.025630	0.021288	0.580664	0.631412	0.024391	0.024750	0.805593	0.815706	0.012701	0.012375	0.693129	0.723559	0.018278	0.018563
	chemprop	0.580166	0.146094	0.778881	0.078336	0.081192	0.055749	0.777728	0.927368	0.591234	0.050773	0.036684	0.078147	0.678947	0.536731	0.685058	0.029939	0.030933	0.030639	0.501502	0.564285	0.030116	0.030373	0.765221	0.782143	0.016272	0.015187	0.633361	0.673214	0.022871	0.02278
	rf	0.637150	0.256217	0.804710	0.049565	0.046964	0.032026	0.823671	0.905399	0.667985	0.026384	0.021983	0.037762	0.730410	0.580808	0.736347	0.025154	0.023587	0.022272	0.566025	0.623612	0.023246	0.024958	0.799018	0.811806	0.012557	0.012479	0.682522	0.717709	0.017624	0.018718
	sarpy	0.580095	0.356419	0.399657	0.064591	0.074153	0.060233	0.663649	0.725454	0.794821	0.063022	0.053939	0.046826	0.621872	0.540936	0.597239	0.030584	0.033195	0.027675	0.445390	0.448293	0.029787	0.030414	0.727974	0.724147	0.014459	0.015207	0.586682	0.586220	0.021913	0.02281
	xgboost	0.613720	0.197720	0.797370	0.047967	0.040649	0.031739	0.810858	0.912997	0.629194	0.026261	0.021032	0.037335	0.712289	0.555359	0.713282	0.023478	0.019557	0.020332	0.536270	0.599357	0.020589	0.022869	0.784349	0.799678	0.011298	0.011434	0.660310	0.699518	0.015636	0.017151

## Sheet: Table S5S6S7  VDss
Volume of distribution at steady state
Regression	Validation set 1	Validation set 2	Train	Supplementary Table S5a. Performance table of the regression model of VDss
Model	GMFE	GMFE	GMFE
CatBoost	2.361	1.705	1.218
XGBoost	2.322	1.691	1.386
Random forest	2.352	1.817	1.377
Chemprop	2.326	1.918	1.793
Regression		Cross validation		Supplementary Table S5b. Cross validation performance table of the regression model of VDss
Model	Method	GMFE
		mean	std
Regression	CatBoost	2.191589	0.073740
	XGBoost	2.209749	0.076399
	Random forest	2.188818	0.076715
	Chemprop	2.233108	0.088661
1 L/Kg threshold		Validation set 1			Validation set 2			Training set			Supplementary Table S6a. Performance table of the classification model of VDss
Model	Method	Sensitivity	Specificity	Balanced accuracy	Sensitivity	Specificity	Balanced accuracy	Sensitivity	Specificity	Balanced accuracy
Regression	Random forest	0.792553	0.707921	0.750237	1.000000	0.826087	0.913043	0.939502	0.904132	0.921817
Classification (Threshold : 50%)	CatBoost	0.761658	0.705584	0.733621	1.000000	0.782609	0.891304	1.000000	1.000000	1.000000
	xgboost	0.797927	0.736041	0.766984	1.000000	0.782609	0.891304	0.953287	0.928693	0.940990
	rf	0.813472	0.730964	0.772218	1.000000	0.782609	0.891304	0.996540	1.000000	0.998270
	Chemprop	0.772021	0.746193	0.759107	0.909091	0.913043	0.911067	0.856401	0.867572	0.861987
	SARpy	0.689119	0.693878	0.691498	0.909091	0.869565	0.889328	0.754325	0.810903	0.782614
1 L/Kg threshold		Cross validation						Supplementary Table S6b. Cross validation performance table of the classificattion model of VDss
Model	Method	Sensitivity		Specificity		Balanced accuracy
		mean	std	mean	std	mean	std
Regression	Random forest	0.785773	0.031453	0.754860	0.034726	0.770317	0.022080
Classification	catboost	0.774741	0.031772	0.760194	0.035158	0.767468	0.021607
	chemprop	0.729047	0.056016	0.834043	0.047277	0.781545	0.026309
	rf	0.791933	0.031838	0.760647	0.033379	0.776290	0.019595
	sarpy	0.594268	0.060113	0.794049	0.052682	0.694158	0.031459
	xgboost	0.777480	0.033105	0.764939	0.033422	0.771209	0.020541
0.6-5 L/KG threshold		Validation set 1															Validation set 2															Supplementary Table S7a. Performance table of the multiclass classification model of VDss
		Sensitivity			Specificity			Balanced accuracy			Macro_Se	Macro_Sp	Macro_BA	Micro_Se	Micro_Sp	Micro_BA	Sensitivity			Specificity			Balanced accuracy			Macro_Se	Macro_Sp	Macro_BA	Micro_Se	Micro_Sp	Micro_BA
Model	Method	<0.6	[0.6;5]	>5	<0.6	[0.6;5]	>5	<0.6	[0.6;5]	>5							<0.6	[0.6;5]	>5	<0.6	[0.6;5]	>5	<0.6	[0.6;5]	>5
Classification (Threshold : 0.6-5 L/KG)	catboost	0.664384	0.725275	0.354839	0.848361	0.600962	0.942073	0.756372	0.663118	0.648456	0.581499	0.797132	0.689315	0.643590	0.821795	0.732692	0.882353	0.538462	0.50	0.823529	0.809524	0.900000	0.852941	0.673993	0.700000	0.640271	0.844351	0.742311	0.705882	0.852941	0.779412
	chemprop	0.678082	0.758242	0.451613	0.885246	0.634615	0.935976	0.781664	0.696429	0.693794	0.629312	0.818612	0.723962	0.679487	0.839744	0.759615	0.882353	0.615385	0.75	0.882353	0.857143	0.900000	0.882353	0.736264	0.825000	0.749246	0.879832	0.814539	0.764706	0.882353	0.823529
	rf	0.650685	0.758242	0.258065	0.889344	0.552885	0.935976	0.770015	0.655563	0.597020	0.555664	0.792735	0.674199	0.638462	0.819231	0.728846	0.882353	0.692308	0.75	0.882353	0.904762	0.900000	0.882353	0.798535	0.825000	0.774887	0.895705	0.835296	0.794118	0.897059	0.845588
	sarpy	0.736111	0.407821	0.459016	0.708333	0.809756	0.789474	0.722222	0.608789	0.624245	0.534316	0.769188	0.651752	0.539062	0.769531	0.654297	0.882353	0.230769	0.75	0.647059	0.857143	0.866667	0.764706	0.543956	0.808333	0.621041	0.790289	0.705665	0.617647	0.808824	0.713235
	xgboost	0.650685	0.813187	0.274194	0.913934	0.567308	0.942073	0.782310	0.690247	0.608133	0.579355	0.807772	0.693563	0.666667	0.833333	0.750000	0.882353	0.692308	0.25	0.882353	0.761905	0.933333	0.882353	0.727106	0.591667	0.608220	0.859197	0.733709	0.735294	0.867647	0.801471
Regression	Random forest	0.623288	0.824176	0.225806	0.905738	0.514423	0.966463	0.764513	0.669299	0.596135	0.557757	0.795541	0.676649	0.653846	0.826923	0.740385	0.882353	0.769231	0.25	0.882353	0.761905	0.966667	0.882353	0.765568	0.608333	0.633861	0.870308	0.752085	0.764706	0.882353	0.823529
0.6-5 L/KG threshold		Training
Model	Method	Sensitivity			Specificity			Balanced accuracy			Macro_Se	Macro_Sp	Macro_BA	Micro_Se	Micro_Sp	Micro_BA
		<0.6	[0.6;5]	>5	<0.6	[0.6;5]	>5	<0.6	[0.6;5]	>5
Classification (Threshold : 0.6-5 L/KG)	catboost	1.000000	1.000000	1.000000	1.000000	1.000000	1.000000	1.000000	1.000000	1.000000	1.000000	1.000000	1.000000	1.000000	1.000000	1.000000
	chemprop	0.831050	0.854779	0.648649	0.912209	0.792937	0.974542	0.871629	0.823858	0.811595	0.778159	0.893229	0.835694	0.813196	0.906598	0.859897
	rf	0.986301	0.998162	1.000000	0.998628	0.990369	1.000000	0.992465	0.994265	1.000000	0.994821	0.996332	0.995577	0.994002	0.997001	0.995501
	sarpy	0.873272	0.556169	0.641304	0.730399	0.915858	0.883316	0.801835	0.736014	0.762310	0.690249	0.843191	0.766720	0.688200	0.844100	0.766150
	xgboost	0.833333	0.937500	0.702703	0.950617	0.805778	0.994908	0.891975	0.871639	0.848806	0.824512	0.917101	0.870807	0.861183	0.930591	0.895887
Regression	Random forest	0.872146	0.959559	0.691892	0.975309	0.818620	0.995927	0.923727	0.889089	0.843909	0.841199	0.929952	0.885575	0.884319	0.942159	0.913239
0.6-5 L/KG threshold		Cross validation
		Se (mean)			Se (std)			Sp (mean)			Sp (std)			BA (mean)			BA (std)			(Se, mean)		(Se, std)		(Sp, mean)		(Sp, std)		(BA, mean)		(BA, std)		Supplementary Table S7b. Cross validation performance table of the multiclass classificattion model of VDss
Model	Method	<0.6	[0.6;5]	>5	<0.6	[0.6;5]	>5	<0.6	[0.6;5]	>5	<0.6	[0.6;5]	>5	<0.6	[0.6;5]	>5	<0.6	[0.6;5]	>5	Macro	Micro	Macro	Micro	Macro	Micro	Macro	Micro	Macro	Micro	Macro	Micro
Classification (Threshold : 0.6-5 L/KG)	catboost	0.725652	0.753904	0.399765	0.042916	0.036423	0.065184	0.868914	0.658584	0.942722	0.024154	0.039578	0.015508	0.797283	0.706244	0.671243	0.021403	0.022466	0.032002	0.626440	0.686950	0.027507	0.023077	0.823407	0.843475	0.013099	0.011538	0.724923	0.765213	0.019831	0.017308
	chemprop	0.712460	0.763510	0.419547	0.055890	0.053457	0.094510	0.869472	0.659023	0.943999	0.032888	0.050333	0.023134	0.790966	0.711267	0.681773	0.026338	0.028518	0.044386	0.632146	0.689218	0.034047	0.028886	0.824344	0.844609	0.016160	0.014443	0.728245	0.766913	0.024443	0.021665
	rf	0.711331	0.791180	0.342757	0.044106	0.035379	0.065065	0.884016	0.624936	0.956270	0.022029	0.038786	0.014656	0.797673	0.708058	0.649514	0.021760	0.023023	0.032673	0.615089	0.689716	0.027431	0.024170	0.821741	0.844858	0.013407	0.012085	0.718415	0.767287	0.019889	0.018128
	sarpy	0.742838	0.407584	0.507057	0.050752	0.060348	0.076232	0.683996	0.822929	0.811653	0.056028	0.042118	0.040863	0.713417	0.615257	0.659355	0.032590	0.030584	0.038195	0.552493	0.549229	0.033044	0.035406	0.772859	0.774615	0.017012	0.017703	0.662676	0.661922	0.024349	0.026554
	xgboost	0.711318	0.785591	0.357985	0.041981	0.037194	0.065734	0.877462	0.635952	0.954075	0.023593	0.036771	0.014562	0.794390	0.710771	0.656030	0.022167	0.022995	0.032698	0.618298	0.689803	0.027484	0.023840	0.822496	0.844902	0.013258	0.011920	0.720397	0.767352	0.019794	0.017880
Regression	Random forest	0.658522	0.830195	0.317840	0.040520	0.034106	0.061979	0.900890	0.573110	0.969906	0.022031	0.036694	0.011694	0.779706	0.701653	0.643873	0.021993	0.022943	0.030547	0.602186	0.684197	0.025845	0.023557	0.814635	0.842098	0.013340	0.011779	0.708411	0.763148	0.019074	0.017668

## Sheet: Table S12
ID	SMILES	QSAR Oral Bioavailability (F%)	QSAR VDss (L/Kg)	Total body elimination half-life (QSARINS)-assessment [Log(h)]
15	Oc1ccc2c(c1)CCC3C2CCC4(C)(C(O)C(O)CC34)	42.0675320123653	0.996904093717782	0.761 (GOOD reliability)
16	Oc1ccc2c(c1)CCC3C2CCC4(C)(C(O)CCC34)	6.46933338310799	1.08169100498554	0.23 (EXPERIMENTAL value)
26	O(c1ccc(cc1)C(c2ccccc2)=C(c3ccccc3)Cl)CCN(CC)CC	87.0835306699725	9.04926963106898	2.158 (EXPERIMENTAL value)
33	O=C(Oc1ccc2c(c1)CCC3C2CCC4(C)(C(O)CCC34))c5ccccc5	30.6392807000844	2.19242789056429	0.914 (MODERATE reliability)
104	C#CC3(O)(CCC2C4CCC1=CCCCC1C4(CCC23(C)))	30	1.33137294585985	0.914 (GOOD reliability)
112	O=C2CCC3C4CCc1cc(O)ccc1C4(CCC23(C))	28.6997715948819	1.32484731271434	1.279 (EXPERIMENTAL value)
113	c1ccc(c(c1)C(c2ccc(cc2)Cl)C(Cl)Cl)Cl	39.8524935690932	2.65866829528557	3.327 (EXPERIMENTAL value)
119	O=C2CCC3C4CC=C1CC(O)CCC1(C)C4(CCC23(C))	19.9994121997046	0.697441780898173	0.805 (GOOD reliability)
120	O=C2CCC3C4CCc1ccccc1C4(CCC23(C))	47.2531351525518	1.22203694883596	0.863 (GOOD reliability)
123	Oc1ccc2c(c1)CCC3C2CCC4(C)(CCCC34)	21.1521072726342	1.78619536204438	0.845 (GOOD reliability)
181	Oc1ccc(cc1)C(=C(c2ccc(O)cc2)CC)CC	39.9544105608363	2.01408897049474	0.711 (GOOD reliability)
225	C#CC3(O)(CCC2C4CCc1cc(O)ccc1C4(CCC23(C)))	46.6666666666667	2025-03-04	0.987 (EXPERIMENTAL value)
425	O=C4C=C3CCC2C(CCC1(C)(C2(CCC1(O)(C#C))))C3CC4	68.8027121175159	0.788595494062836	0.883 (GOOD reliability)
426	O=C1CC3=C(CC1)C4CCC2(C)(C(CCC2(O)(C#C))C4(CC3))	69.5448803185468	0.87388080669296	0.845 (EXPERIMENTAL value)
476	C#CC3(O)(CCC2C4CCc1cc(OC)ccc1C4(CCC23(C)))	40.2257525482401	1.37811069680173	0.998 (GOOD reliability)
628	Oc1ccc(cc1)C(c2ccc(O)cc2)(C)CC	43.8436641328941	1.68040267105021	0.754 (GOOD reliability)
638	Oc1c(cc(cc1C2(C)(CCCCC2))C)Cc3cc(cc(c3(O))C4(C)(CCCCC4))C	27.2401369696073	1.76108485202664	1.084 (MODERATE reliability)
748	O=C4C=C3C(C)CC2C(CCC1(C)(C2(CCC1(O)(C#CC))))C3(C)CC4	43.4041774181555	1.6807585214497	1.005 (GOOD reliability)
761	Oc1ccc(cc1C(C)(C)C)C(c2ccc(O)c(c2)C(C)(C)C)(C)C	41.3667232770405	2.75097955389879	1.26 (MODERATE reliability)
762	Oc1ccc(cc1C)C(c2ccc(O)c(c2)C)(C)C	29.2916255198141	2.0915829074686	0.807 (GOOD reliability)
765	Oc1ccc(cc1)C(c2ccc(O)cc2)(C)C	43.0843039466077	1.44786923432589	0.301 (EXPERIMENTAL value)
879	Oc1ccc(cc1)C(CC)C(c2ccc(O)cc2)CC	30.0926851676123	2.08148711222312	0.703 (GOOD reliability)
880	Oc1ccc(cc1)C(=CC)C(=CC)c2ccc(O)cc2	43.380469551144	1.85653817069026	0.725 (MODERATE reliability)
1023	Oc1c(cc(cc1C(C)(C)C)CC)Cc2cc(cc(c2(O))C(C)(C)C)CC	40.8348768807525	3.0031494222235	1.113 (MODERATE reliability)
1166	Oc2ccc(c1ccccc1)c(c2)Cl	42.2687116278502	2.01785053477019	0.643 (GOOD reliability)
1188	Oc1ccc(cc1)c2ccccc2	28.7129944293408	2.11627622107245	0.636 (MODERATE reliability)
1193	Oc1ccc(cc1)c2ccc(O)cc2	25.6295377362465	1.09598552947251	0.646 (MODERATE reliability)
2234	O=C(Oc1ccc2c(c1)CCC3C2CCC4(C)(C(OC(=O)CC)CCC34))CC	16.3609766877422	2.10104224152525	0.957 (GOOD reliability)
2262	OC(c1ccc(cc1)Cl)(c2ccc(cc2)Cl)C(Cl)(Cl)Cl	56.5998816322494	1.99138214227289	2.791 (MODERATE reliability)
2373	Oc1c(cc(cc1C(C)(C)C)C)Cc2cc(cc(c2(O))C(C)(C)C)C	36.1039660566117	2.90640344946796	1.069 (GOOD reliability)
2839	Oc1ccc(cc1)C(C)(C)CC(C)(C)C	45.3320038887165	2.42529822690403	0.93 (GOOD reliability)
2990	C#CC4(O)(CCC3C5CCc2cc(OC1CCCC1)ccc2C5(CCC34(C)))	35.7158287692116	1.93785323661331	1.072 (GOOD reliability)
3113	O=C(OC2CCC3C4CCc1cc(O)ccc1C4(CCC23(C)))CCC5CCCC5	11.4773450828558	2.04646183831177	0.801 (GOOD reliability)
3206	Oc1cc2c(cc1(O))C3CCC4(C)(C(O)CCC4(C3(CC2)))	21.0366755337249	0.949616075403147	0.764 (GOOD reliability)
3207	Oc1cc2c(cc1(OC))C3CCC4(C)(C(O)CCC4(C3(CC2)))	24.6895006960633	1.00048168784261	0.858 (GOOD reliability)
3272	O=C4C=C3CCC2C(CCC1(C)(C2(CCC1(O)(C#C))))C3(C)CC4	67.5771051971294	1.62943662452977	1.001 (GOOD reliability)
3275	O=C4C=C3CCC1C(CCC2(C)(C(O)CCC12))C3CC4	3.73802977624423	0.632681925970126	0.743 (GOOD reliability)
3359	O=C3CCC4C2=CCc1cc(O)ccc1C2CCC34(C)	37.597689393232	1.19837326707893	0.703 (GOOD reliability)
3557	O=C4C=C3CCC2C(CCC1(C)(C2(CCC1(O)(C))))C3CC4	48.1988759860651	0.806680116185801	0.854 (GOOD reliability)
3572	O=C4OC2(c3ccc(O)cc3(Oc1cc(O)ccc12))c5ccccc45	99	0.14	0.204 (EXPERIMENTAL value)
3583	O=C1C=C(Oc2cc(O)cc(O)c12)c3ccc(O)cc3	31.5206311883208	0.401123227741347	0.689 (LOW reliability)
3788	Oc1ccc(cc1)C(=C(c2ccc(O)cc2)C)C	35.9953895875606	1.65465786930083	0.786 (GOOD reliability)
3846	O=C2CC3C4CCc1cc(O)ccc1C4(CCC3(C)(C2(O)))	57.5952114437418	0.885048879988337	0.704 (GOOD reliability)
3851	OC4CCC2(C)(C(CCC1C3CCC(O)C3(C)(CCC12))C4)	37.981073340335	0.98510560751592	0.892 (GOOD reliability)
3954	O=C4OC2(c3ccc(O)c(c3(Oc1c2(ccc(O)c1Br)))Br)c5ccccc45	60.2084230827469	0.586218847682524	0.939 (MODERATE reliability)
3975	Oc1ccc(cc1)C(c2ccccc2)(C)C	36.6772622329509	2.75821759925249	0.794 (GOOD reliability)
3994	O=C1C=CC(C=C1)=C(c2ccc(O)cc2)c3ccc(O)cc3	49.3087800719062	0.661805437656252	0.699 (MODERATE reliability)
4111	Oc1ccc(cc1)Cc2ccc(O)cc2	35.6596551202883	1.06728746500512	0.742 (GOOD reliability)
4448	c1ccc(c(c1)C(c2ccc(cc2)Cl)C(Cl)(Cl)Cl)Cl	35.8211252436415	2.3847834808302	3.412 (MODERATE reliability)
4454	O=C4C=C3CCC2C(CCC1(CC)(C2(CCC1(O)(C#C))))C3CC4	91.6125033052949	1.53671666834405	0.889 (GOOD reliability)
4508	Oc1ccc(cc1)C3(c2ccc(O)cc2)(CCCCC3)	29.1494981200219	1.92544151277983	0.733 (GOOD reliability)
4514	O=C4C=C3C(=C2C=CC1(C)(C(CCC1(O)(CC=C))C2CC3))CC4	62.387390414951	1.41366362383622	0.911 (GOOD reliability)
4662	O=C4C=C3C(=C2C=CC1(C)(C(CCC1(O)(C))C2CC3))CC4	58.0844366468754	0.913291097716011	0.894 (GOOD reliability)
4671	O=C(OC2CCC3C4CCc1cc(O)ccc1C4(CCC23(C)))CCCC	4.33039918643098	2.03241398901383	0.772 (GOOD reliability)
4855	OC4C=C3CCC1C(CCC2(C)(C(O)CCC12))C3(C)CC4	24.0796359959014	0.990276382148747	0.897 (LOW reliability)
4932	OC4CCC2(C)(C(CCC1C3CCCC3(C)(CCC12))C4)	43.545022207137	1.27847737606116	0.937 (GOOD reliability)
4934	OC2CCC3C4CCC1CCCCC1(C)C4(CCC23(C))	42.6441965575554	0.9770662481405	0.917 (GOOD reliability)
4936	Oc1ccc2c(c1)C(O)CC3C2CCC4(C)(C(O)CCC34)	26.0515582259953	0.864852642310893	0.754 (GOOD reliability)
4940	C#CC3(O)(CCC2C4CCC1=CC(O)CCC1C4(CCC23(C)))	53.4595472541659	0.981094266286286	0.894 (GOOD reliability)
5047	O=C(c1ccc(O)cc1)c2ccc(O)cc2(O)	34.8327746715502	0.504170923746989	0.506 (GOOD reliability)
5053	FC(F)(F)C(c1ccc(O)cc1)(c2ccc(O)cc2)C(F)(F)F	74.8900046332737	0.836637011724599	2.024 (MODERATE reliability)
5095	Oc1ccc4c(c1)C3(c2cc(O)ccc2C(C)(C)C3)(CC4(C)C)	25.4226266952167	2.71204687734941	1.093 (MODERATE reliability)
5104	Oc1ccc(cc1)C(c2ccc(O)cc2)CC	45.5174698964493	1.35288526413835	0.661 (GOOD reliability)
5276	O(c4ccc5C(c2ccc(OCCN1CCCC1)cc2)=C(c3ccccc3)CCc5(c4))C	63.1312398947568	20.1647700010355	1.353 (MODERATE reliability)
5342	Oc1ccc(cc1)C5(c2ccc(O)cc2)(CC3CC5(C4CCCC34))	17.2771816436423	2.25854974783608	0.901 (GOOD reliability)
5429	Oc1ccc(cc1)C(c2ccc(O)cc2)C	40.2790320496695	1.27672400510861	0.713 (GOOD reliability)
5569	O(c1ccc(cc1)C(C)(C)CC(C)(C)C)CC	35.7717601543811	1.35880706109225	1.377 (MODERATE reliability)
5733	OC2CCC3C4CCc1ccccc1C4(CCC23(C))	20.0274247793982	1.58042739574548	0.847 (GOOD reliability)
5877	Oc1ccc(cc1C(c2ccccc2)(C)C)C(c3ccccc3)(C)C	17.547799264053	2.2138659179573	1.127 (MODERATE reliability)
5952	Oc1ccc(cc1)C(c2ccc(O)cc2)C(Cl)(Cl)Cl	41.7878611004501	1.30856908076165	1.581 (LOW reliability)
6205	O=C(OC2CCC3C4CCc1cc(O)ccc1C4(CCC23(C)))CCCCCCCCCC	1.18144495659646	1.73957574369384	0.736 (MODERATE reliability)
6216	O=C2CC3C4CCc1cc(O)ccc1C4(CCC3(C)(C2))	28.728792719599	1.33121621992206	0.741 (GOOD reliability)
6276	O=C(OC2CCC3C4CCc1cc(O)ccc1C4(CCC23(C)))CC	15.7617922011811	1.66834379555894	0.744 (GOOD reliability)
6366	Oc1c(cc(cc1C2CCCCC2)C)Cc3cc(cc(c3(O))C4CCCCC4)C	19.9791367264933	2.00528870115728	0.917 (MODERATE reliability)
6415	O=C(Oc1ccc2c(c1)CCC3C2CCC4(C)(C(O)CCC34))C	44.0596987861836	1.74098770719858	0.882 (GOOD reliability)
6595	O=C(OC2CCC3C4CCc1cc(O)ccc1C4(CCC23(C)))CCCCCC	10.3078465199923	2.00026004887125	0.75 (GOOD reliability)
6775	Oc1c(cc(cc1C)C(c2cc(c(O)c(c2)C)C)(C)C)C	25.8583457955215	2.35917437631877	0.861 (GOOD reliability)
6778	O=C1CC4=C(CC1)C3CCC2(C)(C(CCC2(O)(C#C))C3C(C)C4)	68.7772223913236	1.32388539960486	0.865 (GOOD reliability)
6845	Oc1ccc2c(c1(O))CCC3C2CCC4(C)(C(O)CCC34)	20.1098367351138	0.928125457607295	0.735 (GOOD reliability)
6905	O=C4OC2(c3ccc(O)cc3(Oc1cc(O)ccc12))c5c4c(c(c(c5Cl)Cl)Cl)Cl	68.6213571325736	0.469504316390473	1.734 (LOW reliability)
7041	Oc1ccc(cc1)C(c2ccc(O)cc2)(C)CC(C)C	39.2774778438453	2.06280868248153	0.848 (GOOD reliability)
7210	O(c1ccc(cc1)C(=C(c2ccc(OC)cc2)CC)CC)C	51.7907257041724	1.52284446188986	1.214 (MODERATE reliability)
7354	O(c1ccc(cc1)C(c2ccccc2)=C(c3ccccc3)CC)CCN(C)C	61.1852718234669	19.5252649023657	2.158 (EXPERIMENTAL value)
7415	Oc1ccc(cc1)C(CC)C(c2ccc(OC)cc2)CC	38.01495304592	1.59009910190693	0.772 (MODERATE reliability)
7478	O=C4OC2(c3cc(c(O)c(c3(Oc1c2(cc(c(O)c1Br)Br)))Br)Br)c5c4c(c(c(c5Cl)Cl)Cl)Cl	59.8425416774692	0.297917113264032	2.535 (LOW reliability)
7738	O=C4C=C3C(=C2C=CC1(CC)(C(CCC1(O)(C#C))C2CC3))CC4	84.00736272089	1.01474468130851	0.929 (GOOD reliability)
7945	Oc1ccc(cc1)C(=C(c2ccc(OC)cc2)CC)CC	43.2659318894333	1.55573989455978	0.776 (MODERATE reliability)
7995	OC4C=C3CCC1C(CCC2(C)(C(O)CCC12))C3CC4	16.6337170280601	0.883747689004152	0.781 (GOOD reliability)
8572	Oc1ccc(cc1)C(c2ccc(O)cc2)(c3ccc(O)cc3)C	38.8126131722836	0.947950910552475	0.848 (LOW reliability)
8578	Oc1ccc(cc1)c2ccc(cc2)Cl	42.5351685268697	2.01693037558972	0.852 (GOOD reliability)
8762	O=C(c1ccc(O)cc1)c2ccc(O)c(O)c2(O)	39.833164163147	0.526705366424247	0.429 (MODERATE reliability)
8877	Oc1ccc(cc1)C4CC(c2ccccc2)CC(c3ccccc3)C4	12.0650411944941	2.15125730574614	1.009 (MODERATE reliability)
8960	C#CC3(O)(CCC2C4CCc1cc(O)ccc1C4(C(OC)CC23(C)))	33	0.239883291901949	0.894 (GOOD reliability)
9093	Oc1ccc(cc1Cc2ccc(cc2Cl)Cl)C(C)(C)CC(C)(C)C	38.6340544084506	2.35945244494643	1.539 (MODERATE reliability)
9134	O=C4OC2(c3ccc(O)c(c3(Oc1c2(ccc(O)c1I)))I)c5ccccc45	68.5298838226979	0.687403278749816	1.199 (MODERATE reliability)
9159	O(c1ccc2c(c1)CCC3C2CCC4(C)(C(OC)CCC34))CCC	20.8898802708251	1.30546378327228	1.259 (GOOD reliability)
9449	O=C(c1cc(O)c(O)c(O)c1)c2ccc(O)c(O)c2(O)	34.5404427071673	0.450201874117835	0.341 (MODERATE reliability)
9817	O=C2C=C1CCC3C4C=CC(O)(C#C)C4(CC)(CCC3(C1CC2))	92.4023684557628	0.84910376955914	0.889 (GOOD reliability)
9848	O=C(Oc1c(cc(cc1C(C)(C)C)C)Cc2cc(cc(c2(O))C(C)(C)C)C)C=C	48.3642214237193	2.30222284318468	1.113 (MODERATE reliability)
9859	O=C(c1ccc(O)c(O)c1)c2ccc(O)cc2(O)	37.8883046114364	0.508724568567098	0.463 (MODERATE reliability)
9912	O=C1C=C(Oc2ccc(O)cc12)c3ccc(O)cc3	49.3832532216153	0.467641298560572	0.725 (LOW reliability)
10185	Oc1ccc(cc1)C(c2ccc(OCCN(C)C)cc2)=C(c3ccccc3)CC	46.2451275795012	7.24484940025688	0.947 (MODERATE reliability)
10671	Oc1ccc(cc1(O))C(CC)C(c2ccc(O)c(O)c2)CC	26.3131964453194	1.11322964759147	0.603 (MODERATE reliability)
10764	Oc1cccc(c1)C(c2ccc(OCCN(C)C)cc2)=C(c3ccccc3)CC	46.3839614971854	7.21639951785132	0.949 (MODERATE reliability)
10928	O(c1ccc(cc1)C(c2ccccc2)=C(c3ccccc3)CCCl)CCN(C)C	98.9437639115294	11.0486668346731	2.079 (EXPERIMENTAL value)
11051	O=C(N(C)CCCC)CCCCCCCCCCC3Cc1cc(O)ccc1C2CCC4(C)(C(O)CCC4(C23))	24.7510292195656	1.1468048101427	0.846 (MODERATE reliability)
11283	O(c1ccc(cc1)C(c2ccc(cc2)I)=C(c3ccccc3)CC)CCN4CCCC4	58.5477375123024	20.6031235176856	1.452 (MODERATE reliability)
11639	Oc1ccc(cc1)C(C)(C)C(C)C(C)CC	52.4317508919267	2.04338321248079	0.787 (GOOD reliability)
11841	Oc1ccc3c(c1)CC(C=4c2ccc(O)cc2CC(C3=4)CC)CC	26.5458879152843	2.60446096076391	0.793 (MODERATE reliability)
12062	O=C1OC4(c2ccccc12)(c5cc(c(O)cc5(Oc3cc(O)c(cc34)Cl))Cl)	72.6420085758272	0.423679840268478	1.043 (MODERATE reliability)
12143	Oc1ccc(cc1)C(C)C(CC)C(c2ccc(O)cc2)CC	29.3157096281994	2.78460482037046	0.762 (GOOD reliability)
12294	Oc1ccc(cc1)C(=C)CC(c2ccc(O)cc2)(C)C	40.5678387633642	1.80931657111381	0.959 (GOOD reliability)
12528	Oc1ccc(cc1C)C(CC)C(c2ccc(O)c(c2)C)CC	42.7104852097394	2.59267146345846	0.816 (MODERATE reliability)
12606	O=C1C=CC(c2ccccc12)=C(c3ccccc3)c5ccc(O)c4ccccc45	35.8512521345071	1.27297065098191	0.902 (MODERATE reliability)
12754	O=C2CCC3C4CCc1cc(O)c(O)cc1C4(CCC23(C))	31.5209035117443	1.00744825084076	0.635 (GOOD reliability)
12755	O=C2CCC3C4CCc1cc(O)c(OC)cc1C4(CCC23(C))	28.894223390508	0.821733489388739	0.732 (GOOD reliability)
13270	O=C2C(O)CC3C4CCc1cc(O)ccc1C4(CCC23(C))	50.3959041297484	0.842262776063542	0.663 (GOOD reliability)
13746	OC(c1ccccc1)(c2ccc(OCCN(C)C)cc2)C(c3ccccc3)CC	45.6242921802129	3.97979549878895	0.993 (MODERATE reliability)
13842	O=C4C=C3C(=C2C=CC1(C)(C(CCC1(O)(C#C))C2CC3))CC4	63.030421527296	1.02745963296485	0.925 (GOOD reliability)
13886	C#CC3(O)(CCC2C4CCC1=C(CCCC1)C4(CCC23(C)))	27.6925985748336	1.31815862522982	0.923 (GOOD reliability)
14109	OC3CC4C5CCc2cc(OC1CCCC1)ccc2C5(CCC4(C)(C3(O)))	27.5884389475287	1.17841952190377	0.915 (GOOD reliability)
14167	O=C3C(=O)C4(C)(CCC2c1ccc(O)cc1CCC2C4(C3))	56.787240621977	1.14624440918601	0.667 (GOOD reliability)
14235	O=C1CC(C)C3(C)(C(C1)CCC2C4CCC(O)C4(C)(CCC23))	5.68290606704351	0.980150310211911	0.879 (GOOD reliability)
14397	Oc1ccc(cc1CC=C)C(c2ccc(O)c(c2)CC=C)(C)C	52.0956540138295	2.92687134347255	0.925 (GOOD reliability)
14555	O=C4OC2(c3ccc(O)c(O)c3(Oc1c(O)c(O)ccc12))c5ccccc45	51.8910455136656	0.477271973131552	0.503 (MODERATE reliability)
15312	O=C(O)C23(c1c(O)c(O)c(cc1CCC2C(C)(C)CCC3)C(C)C)	51.7453393707861	0.460993639187294	0.711 (MODERATE reliability)
15366	O(c1ccc(cc1)C(c2ccc(OCC=C)cc2)(C)C)CC=C	55.609072934738	1.36655664417082	1.336 (GOOD reliability)
15999	O(c1ccc(cc1)C(c2ccc(OC)cc2)=C(c3ccc(OC)cc3)CN(C)C)C	55.0520064478045	13.4966965893989	1.443 (MODERATE reliability)
16425	O=C4C=C3CCC2C(CCC1(C)(C2(CCC1(O)(C=C))))C3CC4	48.8148801447145	1.22835955561161	0.88 (GOOD reliability)
16868	O=C3CCC4C2C(c1ccc(O)cc1CC2(C))CCC34(C)	34.0922212000468	1.91384603967753	0.64 (GOOD reliability)
16892	Oc1ccc(O)c(c1)c2ccc(cc2)C	30.6143590246939	1.0041494653216	0.717 (MODERATE reliability)
17087	O=C1CC3=C(CC1)C4CCC2(C)(C(CCC2(O)(C=C))C4(CC3))	54.7827600987207	1.21186358495563	0.886 (GOOD reliability)
17119	Oc1ccc(cc1(OC))C2CC3CCC2(C)C3(C)(C)	43.7657656043594	1.64477899835021	0.896 (GOOD reliability)
17402	Oc1c(cc(c(c1Cc2c(O)c(cc(c2C)Cl)C(C)C)C)Cl)C(C)C	32.4128854719567	2.53611302478709	1.294 (MODERATE reliability)
17426	OCCCCC3(O)(CCC2C4CCc1cc(OC)ccc1C4(CCC23(C)))	29.7050193319393	0.932103678211776	0.884 (GOOD reliability)
17577	C#CC3(O)(CCC2C4CC=C1CCCCC1C4(CCC23(C)))	29.2720465095767	1.32593051869322	0.929 (GOOD reliability)
18948	Oc1c(cc(cc1C(c2cc(cc(c2(O))C)C)C(C)C)C)C	34.35901408884	2.78267947059504	0.929 (GOOD reliability)
19346	Oc2ccc1ccccc1c2Cc4c(O)ccc3ccccc34	22.3407802026934	1.76111036050061	0.951 (MODERATE reliability)
19609	Oc1ccc(cc1C(C)(C)C)c2ccccc2	39.51151683039	3.26294280498437	0.955 (GOOD reliability)
20034	O=C(OC)C2(CCCCC2(c1ccccc1))C(C)CN(C)C	31.0033917558811	2.27443722692584	0.765 (GOOD reliability)
20078	Oc1ccc2c(c1)CCC3C2CCC4(C)(C(OC(O)C(Cl)(Cl)Cl)CCC34)	34.2595977048638	1.82809238027323	1.655 (MODERATE reliability)
23134	OC(c1ccccc1)C(N(C)CC=C3c2ccccc2CCc4ccccc34)C	43.0284124399967	7.42952823107602	0.956 (MODERATE reliability)
23189	Oc1ccc(cc1)C(CN(C)C)C2(O)(CCCCC2)	55.4416479757579	3.13772433218812	0.752 (GOOD reliability)
23767	Oc1cc(ccc1(OC))C=Cc2cc(OC)c(OC)c(OC)c2	55.866802450247	1.43865873552934	0.756 (MODERATE reliability)
24456	Oc1ccc(cc1)C4=C(c5ccc(O)cc5(OC4(c3ccc(OCCN2CCCCC2)cc3)))C	4.62662605263964	6.62951675380277	0.965 (MODERATE reliability)
24866	Oc1ccc(cc1Cl)c2ccccc2	42.5062880552923	1.79776626582354	0.759 (MODERATE reliability)
25383	c2cc1c3ccc(cc3(ccc1c(c2)C))C(C)C	26.5995134458714	2.24265085317337	1.478 (MODERATE reliability)
27596	Oc1ccc(cc1)C(c2ccc(O)cc2)CCC	44.2736626500204	2.01848133948761	0.674 (GOOD reliability)
29206	O=C(Oc1ccc2c(c1)CCC3C2CCC4(C(=O)C(OC(=O)C)CC34)(C))C	31.5980641600664	1.96228368793049	0.914 (GOOD reliability)
29288	Oc1c(cc(cc1C)c2cc(c(O)c(c2)C)C)C	37.0883021010079	1.53002936821437	0.84 (MODERATE reliability)
29313	O=C1C=C(Oc2cc(OC)cc(O)c12)c3ccc(O)cc3	37.7634572472553	0.649358102131623	0.734 (LOW reliability)
29342	Oc1ccc2c(c1)CC=C3C2CCC4(C)(C(O)CCC34)	16.1131411595421	1.14957064237242	0.838 (GOOD reliability)
29360	O=C2C(CC3C4CCc1cc(OC)ccc1C4(CCC23(C)))Cl	28.3527681467039	1.80712316683356	0.9 (GOOD reliability)
29916	O(c1ccc(cc1)C(c2ccccc2)=C(c3ccccc3)Cl)CCN(CC)CC	87.0835306699725	9.04926963106898	2.158 (EXPERIMENTAL value)
29923	Oc1ccc(cc1)C(=C(c2ccc(O)cc2)CC)CC	39.9544105608363	2.01408897049474	0.711 (GOOD reliability)
29981	Oc1ccc(cc1)C(=CC)C(=CC)c2ccc(O)cc2	43.380469551144	1.85653817069026	0.725 (MODERATE reliability)
30025	O=C1C(=CO)CC4(C)(C(C1)CCC3C4(CCC2(C)(C3(CCC2(O)(C)))))	59.8052517732438	1.51242603202262	0.913 (MODERATE reliability)
30755	Oc3ccc2c(ccc1ccccc12)c3	9.95956667345118	2.24258293769314	0.652 (MODERATE reliability)
31353	O=C1C=CC(c2ccccc12)=C(c3ccccc3)c5ccc(O)c4ccccc45	35.8512521345071	1.27297065098191	0.902 (MODERATE reliability)
31515	Oc1ccc(cc1Cc2cc(cc(c2(O))Cc3cc(ccc3(O))C)C)C	17.3403993324668	1.22872988766071	1.062 (MODERATE reliability)
32127	Oc1ccc(cc1C)C(C)(C)CC(C)(C)C	48.4896736124487	2.63052074228549	0.929 (MODERATE reliability)
32131	Oc1ccc(cc1)c2ccc(cc2)C(C)C	37.2338986406052	2.64200332980376	0.994 (GOOD reliability)
32185	Oc1ccc(cc1)C(c2ccc(O)c(c2)C(c3ccc(O)cc3)(C)C)(C)C	24.9375515688119	1.43666202355164	1.099 (MODERATE reliability)
32202	O=C4OC2(c3ccc(O)c(c3(Oc1c2(ccc(O)c1Cl)))Cl)c5ccccc45	78.1942280899404	0.427193376972324	0.933 (MODERATE reliability)
32233	Oc1ccc(cc1C)C3(c2ccc(O)c(c2)C)(CCCCC3)	25.976390204957	2.53527550975313	0.846 (GOOD reliability)
32870	Oc1ccc(cc1Cc2cc(ccc2(O))C)C	38.0179138790846	1.41953798186966	0.881 (GOOD reliability)
32937	O=C4OC2(c3ccc(O)cc3(Oc1cc(O)ccc12))c5ccc(N)cc45	69.6664957751955	0.450673519428284	0.629 (MODERATE reliability)
34015	Oc1c(cc(cc1C)Cc2cc(c(O)c(c2)C)C)C	36.7187219491973	1.90139301590419	1.083 (GOOD reliability)
36077	Oc1ccc(cc1Cc2cc(ccc2(O))C(c3ccccc3)(C)C)C(c4ccccc4)(C)C	20.0145526756886	2.00537263857091	1.163 (MODERATE reliability)
36314	O=C1OC4(c2ccccc12)(c5cc(c(O)cc5(Oc3cc(O)c(cc34)Cl))Cl)	72.6420085758272	0.423679840268478	1.043 (MODERATE reliability)
36542	Oc1ccc(cc1(O))c2ccccc2	32.3253931370924	1.06471364297808	0.576 (MODERATE reliability)
36945	OC2CCC3C4CCC1=C(CC=C(OC)C1)C4(CCC23(C))	25.7358566012088	1.25044384739688	0.877 (LOW reliability)
37095	Oc1ccc(cc1)C(c2ccc(O)cc2)CCCCCCC	29.8564785787768	2.42068578247373	0.765 (GOOD reliability)
37204	Oc1c(cccc1C(C)(C)C)Cc2cccc(c2(O))C(C)(C)C	44.4232827640285	2.98563347297713	1.01 (GOOD reliability)
37805	O=C2CCC3C4CCc1cc(OC)ccc1C4(CCC23(C))	21.3743407121849	1.20338258021375	0.9 (GOOD reliability)
38079	OC3(CC)(CCC2C4CCc1cc(OC)ccc1C4(CCC23(C)))	24.9306496200971	1.37782653137241	0.975 (GOOD reliability)
39551	O=C(OC2CCC3C4CCc1cc(O)ccc1C4(CCC23(C)))CCc5ccccc5	24.8279381663134	2.07120902555851	0.807 (GOOD reliability)
40182	O=C1C=C(Oc2c1c(O)c(c(OC)c2C)C)c3ccc(OC)cc3	55.1657852001992	1.15336112324613	0.766 (LOW reliability)
40571	O=C(c1ccccc1)c2cc(c(O)c(c2)Cl)Cl	60.9017370696948	0.815943437206746	1.1 (LOW reliability)
40636	Oc1c(cc(cc1C(C)(C)C)C(c2ccccc2)(C)C)C(C)(C)C	33.8960354120351	2.8751615481999	1.274 (MODERATE reliability)
41244	Oc1c(cc(cc1Cl)Cc2ccccc2)Cl	51.2223344173637	2.4627774046973	1.316 (MODERATE reliability)
41859	O=C(Oc1ccc2c(c1)CC=C3C2CCC4(C(=O)CCC34)(C))C	42.2247148622455	2.27551037720296	0.939 (MODERATE reliability)
42441	Oc1c(cc(c(c1C(C)C)C)Cl)Cc2cc(c(c(c2(O))C(C)C)C)Cl	35.2878636702648	2.39581288131908	1.243 (MODERATE reliability)
42442	Oc1cc(c(c(c1Cc2c(O)cc(c(c2C)Cl)C(C)C)C)Cl)C(C)C	31.0304766334314	2.50098279359424	1.178 (MODERATE reliability)
42574	Oc1ccc(cc1)C(c2ccc(O)cc2)=C3CCCCC3	23.3475140457894	2.26188767493143	0.728 (MODERATE reliability)
43235	Oc1ccc(cc1C(C)(C)C)C(c2ccccc2)(C)C	33.0226318076746	3.13484087660537	1.074 (GOOD reliability)
43940	Oc1ccc(cc1)C(c2ccc(O)cc2)CCCCCCCCC	23.5212739022893	2.33825267906496	0.756 (GOOD reliability)
43974	O=C(Oc1ccc2c(c1)CC=C3C2CCC4(C)(C(OC(=O)C)CCC34))C	34.1315408447664	2.19470582372314	0.956 (MODERATE reliability)
44050	Oc1ccc(cc1CC=C)Cc2ccc(O)c(c2)CC=C	48.5027065624474	2.06247084042857	0.898 (GOOD reliability)
44276	Oc1c(cc(cc1C2CCCC2)C)Cc3cc(cc(c3(O))C4CCCC4)C	20.1632389957432	2.23346105662392	0.899 (MODERATE reliability)
44289	Oc1ccc(cc1C)C(c2ccc(O)c(c2)C)(C)CC	34.7904655498093	2.42924937631474	0.836 (GOOD reliability)
44382	Oc1c(cc(cc1Cc2cc(cc(c2(O))C)C)C)C	43.005888348489	2.0327287621764	1.031 (GOOD reliability)
44549	Oc1ccc(cc1)C(c2ccc(O)cc2)(C)CCCCCCCCC	22.3363845435568	2.0709687620364	0.849 (GOOD reliability)
44819	O(c1ccc(cc1)C=C(c2ccc(OC)cc2)c3ccc(OC)cc3)C	55.4394049075436	1.50609413651051	1.46 (MODERATE reliability)
45052	O=C2c1ccccc1c4c(ccc3cccc2c34)c5ccccc5	40.83055995846	1.56608612743128	0.951 (MODERATE reliability)
45108	Oc1ccc(cc1)C(c2ccc(O)cc2)CCCCCCCCCCC	25.867638212744	2.30480243399157	0.749 (GOOD reliability)
46126	O=C4OC2(c3ccc(OCCCC)cc3(Oc1cc(OCCCC)ccc12))c5ccccc45	47.3334907130005	1.27222675805714	0.94 (MODERATE reliability)
46280	O=C(OC2CCC3C4CCc1cc(O)ccc1C4(CCC23(C)))CCCCCCCCC=C	13.2460072701961	2.00857531345814	0.743 (MODERATE reliability)
46352	Oc1cc(ccc1c2ccccc2)Cc3ccccc3	22.9537817788804	2.81785694525145	0.892 (MODERATE reliability)
46686	Oc1c(cc(cc1C(C)(C)C)C(C)C)Cc2cc(cc(c2(O))C(C)(C)C)C(C)C	48.1823686592105	2.54740926033185	1.214 (MODERATE reliability)
46706	Oc1ccc(O)c(c1C2CCCCCCC2)C3CCCCCCC3	25.3150060772898	2.30391586246895	0.676 (GOOD reliability)
47586	Oc1c(cc(cc1C(C)(C)C)Cc2cc(c(O)c(c2)C(C)(C)C)C)C	42.354551655989	2.81709202922818	1.073 (GOOD reliability)
47829	O=C3OC(c1ccc(O)c(O)c1)(c2ccc(O)c(O)c2)c4ccccc34	50.8604584852818	0.442688252766213	0.595 (MODERATE reliability)
47838	Oc1ccc2ccc4c(O)ccc3ccc1c2c34	11.7642918902324	1.17666787685522	0.597 (MODERATE reliability)
47851	Oc1ccc(cc1)C(c2ccc(OCCNC)cc2)=C(c3ccccc3)CC	42.4060417943641	5.9728182541465	0.827 (MODERATE reliability)
47886	Oc1ccc(cc1)C(c2ccc(OCCN(C)C)cc2)=C(c3ccccc3)CC	46.2451275795012	7.24484940025688	0.947 (MODERATE reliability)
47909	O=C1OC4(c2ccccc12)(c5cc(O)c(O)cc5(Oc3cc(O)c(O)cc34))	50.1393739988722	0.508010778326412	0.573 (MODERATE reliability)
47925	C#CC3(O)(CCC2C4CC(O)c1cc(O)ccc1C4(CCC23(C)))	51.1829832045703	0.835617769307876	0.875 (GOOD reliability)
47957	Oc1ccc(cc1)c2ccc(O)c(O)c2	26.4120576341547	0.678638444423302	0.582 (MODERATE reliability)
47981	O=C1C=C(Oc2ccccc12)c3ccc(O)c(O)c3	46.3423377818698	0.503580802964117	0.697 (LOW reliability)
48018	C#CC3(O)(CCC2C4CC(O)c1cc(O)ccc1C4(CCC23(C)))	51.1829832045703	0.835617769307876	0.875 (GOOD reliability)
48021	OCc3c1ccccc1c(c2c4ccccc4(ccc23))C	22.0747544630265	2.43116206906334	0.739 (MODERATE reliability)
48022	Oc1ccc(cc1)c2ccc(O)cc2Cl	30.6171821539211	0.939086089935835	0.661 (MODERATE reliability)
48040	Oc1ccc(cc1)c2ccccc2(O)	24.3492120488861	1.13057926347583	0.565 (MODERATE reliability)
48059	C#CC3(O)(CCC2C4C=Cc1cc(O)ccc1C4(CCC23(C)))	43.0370481395022	1.28918250208456	0.991 (GOOD reliability)
48087	Oc1ccc2ccc3ccc(O)c4ccc1c2c34	10.9406588951616	1.13032601958007	0.597 (MODERATE reliability)
48108	Oc1ccc(cc1)C(c2ccc(O)cc2)=C(c3ccccc3)CC	32.54729759781	2.23727187313432	0.822 (MODERATE reliability)
48198	Oc1ccc(cc1)C(CC)C(O)(c2ccc(O)cc2)CC	45.4898948925313	0.925124554117732	0.749 (GOOD reliability)
48279	Oc1ccc(cc1)C(c2ccc(O)c(O)c2)(C)C	34.3155041622657	0.908180336306964	0.717 (GOOD reliability)
48280	Oc1ccc(cc1)C(c2ccc(O)cc2)(C)CO	52.1929800343782	1.0025687341374	0.71 (GOOD reliability)
48388	O=C2CCC3C4CCC1=CC(O)CCC1(C)C4(CCC23(C))	20.9519563771837	0.617253971903197	0.785 (GOOD reliability)
48546	Oc1ccc(cc1(O))C(c2ccc(O)c(O)c2)(C)C	26.9176495509888	0.817068329776422	0.645 (GOOD reliability)
48668	O=C2CCC3C4CC(O)c1cc(O)ccc1C4(CCC23(C))	38.1238488011805	0.886214319869821	0.687 (GOOD reliability)
48709	Oc1ccc(cc1)C(=C(c2ccccc2)c3ccc(OCCN(C)C)cc3)CC	48.4391250737362	7.22394959213907	0.947 (MODERATE reliability)
48737	Oc1ccc(cc1)C(=C(c2ccccc2)c3ccc(OCCNC)cc3)CC	43.1876400584433	6.04759247326787	0.828 (MODERATE reliability)
48770	Oc1ccc(cc1)C(c2ccccc2)=C(c3ccc(O)cc3)CC	32.8936723122703	2.23727187313432	0.822 (MODERATE reliability)
48779	O=C(C(c1ccc(O)cc1)=C(c2ccc(O)cc2)CC)C	68.0648247353091	1.18153526969819	0.549 (MODERATE reliability)
48785	Oc1ccc(cc1)C(c2ccccc2)=C(c3ccccc3)CC	26.6267760147162	2.77949119443861	0.836 (MODERATE reliability)
48788	Oc1ccc(cc1)C(=Cc2ccccc2)c3ccc(O)cc3	15.5300740476102	1.61374903995605	0.928 (MODERATE reliability)
48859	O=C3CCC4C2=CC(O)c1cc(O)ccc1C2CCC34(C)	55.8456875974397	0.875193685554461	0.688 (GOOD reliability)
48860	O=C3C(O)CC4C2=CCc1cc(O)ccc1C2CCC34(C)	63.6702570550992	0.904508413815249	0.677 (GOOD reliability)
48861	O=C3CCC4C2=CC(O)c1cc(O)ccc1C2(O)CCC34(C)	48.1603382417969	0.801111444109138	0.731 (MODERATE reliability)
48862	Oc1ccc2c(c1)C(O)C=C3C2CCC4(C)(C(O)CCC34)	25.544231617969	1.12266214618868	0.767 (GOOD reliability)
48863	O=C3C(O)CC4C2=CC(O)c1cc(O)ccc1C2CCC34(C)	50.9351314660698	0.705759344702159	0.623 (MODERATE reliability)
48864	Oc1ccc2c(c1)CC=C3C2CCC4(C)(C(O)C(O)CC34)	35.6929224227589	1.10142466882054	0.776 (GOOD reliability)
48865	O=C3C=CC4C2=CCc1cc(O)ccc1C2CCC34(C)	39.3755448333106	1.34343250789461	0.721 (GOOD reliability)
48866	Oc1ccc2c(c1)C(O)CC3C2CCC4(C)(C(O)C(O)CC34)	39.1723460113682	0.761304478632284	0.693 (GOOD reliability)
48867	Oc1ccc2c(c1)C(O)CC3C4CC(O)C(O)C4(C)(CCC23(O))	32.8248195880265	0.414986506650084	0.696 (GOOD reliability)
48868	Oc4ccc1c(C=CC2C1CCC3(C)(C(O)C(O)CC23))c4	37.0053672304167	0.891179818342354	0.812 (GOOD reliability)
48869	Oc1ccc(cc1)C(O)(CC)C(O)(c2ccc(O)cc2)CC	43.8168771558928	0.70992337160117	0.727 (GOOD reliability)
48870	Oc1ccc(cc1)C(=CC)C(c2ccc(O)cc2)CC	34.0994571143154	1.98653297467673	0.714 (MODERATE reliability)
48871	C#CC3(O)(CCC2C4CC(O)c1cc(OC)ccc1C4(CCC23(C)))	39.1751744759604	0.662463278658572	0.937 (GOOD reliability)
48872	C#CC2=CCC3C4CCc1cc(OC)ccc1C4(CCC23(C))	27.4764244097555	1.84792377405919	1.343 (GOOD reliability)
48874	C#CC3(O)(CCC2C4C=Cc1cc(OC)ccc1C4(CCC23(C)))	42.6763448958433	1.48024821394024	1.052 (GOOD reliability)
48875	C#CC2=CCC3C4CC(O)c1cc(OC)ccc1C4(CCC23(C))	33.4720142186023	1.9305035810685	0.959 (GOOD reliability)
48876	C#CC2=CCC3C4CCc1cc(O)ccc1C4(CCC23(C))	30.0630274072956	2.12913230473773	0.948 (GOOD reliability)
48877	Oc1ccc2c(c1)C(O)CC3C4CCC(O)C4(C)(CCC23(O))	31.384027805547	0.700069331963516	0.753 (GOOD reliability)
48878	Oc4ccc1c(C=CC2C1CCC3(C)(C(O)CCC23))c4	6.60368116925676	1.12317764362562	0.879 (GOOD reliability)
48881	Oc1ccc(cc1)C(=C(c2ccc(O)c(O)c2)CC)CC	36.134997911175	1.2130282102637	0.662 (MODERATE reliability)
48882	Oc1ccc(cc1)C(C=C)=C(c2ccc(O)cc2)CC	50.8974981702043	2.04347007871	0.739 (MODERATE reliability)
48889	Oc1ccc(cc1)C(=C(c2cc(O)c(O)c(O)c2)CC)CC	37.5212544468706	0.898225989284088	0.612 (MODERATE reliability)
48890	Oc1ccc(cc1(O))C(=C(c2ccc(O)c(O)c2)CC)CC	28.1047624252997	0.960068695639499	0.613 (MODERATE reliability)
48891	O=C2CCC3C4CC(O)c1cc(O)ccc1C4(O)(CCC23(C))	44.2241739347344	0.848210347709989	0.732 (GOOD reliability)
48892	O=C2C(O)CC3C4CC(O)c1cc(O)ccc1C4(CCC23(C))	53.6426894903848	0.694538680142143	0.62 (GOOD reliability)
48893	O=C2CCC3C4C=Cc1cc(O)ccc1C4(CCC23(C))	30.5155501743023	1.73609074513278	0.743 (GOOD reliability)
48894	O=C2C=CC3C4CCc1cc(O)ccc1C4(CCC23(C))	34.9115093584439	1.33225776970978	0.706 (GOOD reliability)
48895	C#CC3(O)(CCC2C4CC(O)c1cc(O)ccc1C4(O)(CCC23(C)))	53.2004929283951	0.623838546568419	0.871 (GOOD reliability)
48896	C#CC2=CCC3C4CC(O)c1cc(O)ccc1C4(CCC23(C))	43.177961315314	1.58985257595038	0.898 (GOOD reliability)
48909	FC(F)(F)C(c1ccc(O)cc1)(c2ccc(O)c(O)c2)C(F)(F)F	66.2046377454263	1.06318276529891	1.95 (MODERATE reliability)
48911	FC(F)(F)C(c1ccc(O)cc1)(c2cc(O)c(O)c(O)c2)C(F)(F)F	48.2797968513851	0.838877197677633	1.873 (MODERATE reliability)
48912	FC(F)(F)C(c1ccc(O)c(O)c1)(c2ccc(O)c(O)c2)C(F)(F)F	50.4046960520231	0.853518350482072	1.873 (MODERATE reliability)
48926	Oc1ccc(cc1)C(c2ccc(O)c(O)c2)(C)CC	36.5532726698834	0.878061491424883	0.696 (GOOD reliability)
48927	O=C(C)C(c1ccc(O)cc1)(c2ccc(O)cc2)C	77.0323363792691	0.712141977768889	0.588 (GOOD reliability)
48931	O=CC(c1ccc(O)cc1)(c2ccc(O)cc2)CC	81.8055055340293	0.760201618446542	0.574 (MODERATE reliability)
48939	O=C2C(O)CC3C4CC=C1C=CCCC1(C)C4(CCC23(C))	49.1315828148102	0.820640302956	0.789 (LOW reliability)
48948	O=CC(c1ccc(O)cc1)(c2ccc(O)cc2)C	79.0664060107459	0.815831268999275	0.629 (MODERATE reliability)
48950	Oc1ccc(cc1)C(c2cc(O)c(O)c(O)c2)(C)C	28.7446225933265	0.798829564869287	0.645 (GOOD reliability)
48968	C#CC2=CCC3C4CCC1=CC(O)CCC1C4(CCC23(C))	31.5477584694095	1.52158077331872	0.916 (GOOD reliability)
48969	O=C4C=C3CCC1C(CCC2(C(C#C)=CCC12)(C))C3CC4(O)	66.8609118141551	0.941292416027211	0.796 (GOOD reliability)
48971	O=C1C=CC4C(=C1)CCC3C4(CCC2(C)(C3(CCC2(O)(C#C))))	68.7403951794551	0.968674650709238	0.908 (LOW reliability)
48999	OC(c1ccc(cc1)Cl)(c2ccccc2Cl)C(Cl)Cl	48.2712717158954	2.75500944247856	2.111 (LOW reliability)
49002	OC(c1ccc(cc1)Cl)(c2ccccc2Cl)C(Cl)(Cl)Cl	52.1726343257192	2.33430331199983	2.573 (MODERATE reliability)
49003	Oc1ccc(c(c1)Cl)C(O)(c2ccc(cc2)Cl)C(Cl)(Cl)Cl	51.9058841568858	1.03044811102264	2.471 (MODERATE reliability)
49004	Oc1cccc(c1C(O)(c2ccc(cc2)Cl)C(Cl)(Cl)Cl)Cl	45.3714355229002	1.04056056405604	2.343 (MODERATE reliability)
49005	Oc1cccc(c1Cl)C(O)(c2ccc(cc2)Cl)C(Cl)(Cl)Cl	43.1859314010299	1.00143961271922	2.397 (MODERATE reliability)
49006	Oc1ccc(c(c1)C(O)(c2ccc(cc2)Cl)C(Cl)(Cl)Cl)Cl	44.9003252120519	0.966454007952952	2.421 (MODERATE reliability)
49008	Oc1cc(ccc1Cl)C(O)(c2ccccc2Cl)C(Cl)(Cl)Cl	42.076485270151	1.00143961271922	2.349 (MODERATE reliability)
49009	OC4C=C2C(=C1C=CC3(C)(C(O)CCC3(C1CC2)))CC4	12.6807179985347	1.03067561454075	0.821 (LOW reliability)
49015	C#CC3(O)(CCC2C4CCC1=CC(O)CCC1C4(CCC23(CC)))	56.7810460269554	1.15005162359849	0.895 (GOOD reliability)
49016	O=C4C=C3CCC1C(CCC2(C(C#C)=CCC12)(CC))C3CC4	49.9422191438006	1.25181079193325	0.962 (GOOD reliability)
49019	C#CC2=CCC3C4CCC1=CC(O)CCC1C4(CCC23(CC))	16.79072752545	1.39645753471979	0.912 (GOOD reliability)
49021	O=C4C=C3CCC1C(CCC2(C(C#C)=CCC12)(CC))C3CC4(O)	71.5208719809616	0.977073809028906	0.79 (GOOD reliability)
49023	O=C1C=CC4C(=C1)CCC3C4(CCC2(CC)(C3(CCC2(O)(C#C))))	92.2879331970723	1.00589754625819	0.909 (LOW reliability)
49041	Oc1ccc(cc1)C(C)(CO)CC(C)(C)C	42.7975089948459	1.24088414991332	0.831 (GOOD reliability)
49042	Oc1ccc(cc1)C(C)(C)C(O)C(C)(C)C	55.1992060106563	1.30635465321723	0.88 (GOOD reliability)
49043	O=CC(c1ccc(O)cc1)(C)CC(C)(C)C	71.4079721968378	1.18693004787878	0.758 (MODERATE reliability)
49048	O=C(C(c1ccc(O)cc1)(C)C)C(C)(C)C	62.4819237861754	1.13068470462738	0.709 (GOOD reliability)
49083	O=C3OC(c1ccc(O)cc1)(c2cc(O)c(O)c(O)c2)c4ccccc34	56.8670527677689	0.454727093323039	0.595 (MODERATE reliability)
49500	Oc1ccc(O)c(c1)C(O)c2ccccc2(O)	16.3076243964172	0.615511669090561	0.558 (MODERATE reliability)
49695	O=C4OC2(c3ccc(O)cc3(Oc1cc(O)c(O)cc12))(c5ccccc45)	64.6874835363716	0.404057080321055	0.62 (MODERATE reliability)
49780	Oc1ccc(c(c1)C)C(C)(C)CC(C)(C)C	48.667622250733	2.2841200128501	1.037 (MODERATE reliability)
49867	O(c1ccc(cc1)C(c2ccccc2)=C(c3ccccc3)CC)CCNC	55.9249088694095	10.6170207311543	1.189 (MODERATE reliability)
49869	O(c1ccc(cc1)C(c2ccccc2)=C(c3ccccc3)CC)CCN	52.8553961165421	7.19164762933667	1.123 (MODERATE reliability)
49874	Oc1ccc(cc1)C(c2ccc(OCCN(C)C)cc2)=C(c3ccc(O)cc3)CC	41.8834136841253	7.77997681406515	0.933 (MODERATE reliability)
49948	Oc1ccc(cc1)C(=C(c2ccccc2)c3ccc(OCCN(CC)CC)cc3)Cl	57.0239086410591	5.48748340552342	1.017 (MODERATE reliability)
49949	Oc1ccc(cc1)C(c2ccc(OCCN(CC)CC)cc2)=C(c3ccccc3)Cl	53.6610035451669	4.49843679542841	1.016 (MODERATE reliability)
49953	Oc1ccc(cc1)C(c2ccc(OCCNCC)cc2)=C(c3ccccc3)Cl	45.6465452967806	4.69066887573015	0.885 (MODERATE reliability)
49958	Oc1ccc(cc1)C(c2ccc(OCCN(CC)CC)cc2)=C(c3ccc(O)cc3)Cl	31.9497334267711	9.43305687942593	1.007 (MODERATE reliability)
50115	Oc1ccc(cc1)C(c2ccc(OCCN)cc2)=C(c3ccccc3)CC	32.7713015239289	4.50886872093771	0.754 (MODERATE reliability)
50116	Oc1ccc(cc1)C(c2ccc(OCCNC)cc2)=C(c3ccc(O)cc3)CC	36.6543067910847	7.71768523183061	0.813 (MODERATE reliability)
50117	Oc1ccc(cc1)C(c2ccc(O)cc2)=C(c3ccc(O)cc3)CC	26.8218683735916	1.03004421399921	0.809 (MODERATE reliability)
50891	Oc1c(cc(cc1C(C)(C)C)C)Cc2cc(cc(c2(O))C(C)(C)C)CO	35.1869666089116	1.31825438568098	0.986 (MODERATE reliability)
50892	Oc1c(cc(cc1C(C)(C)C)CO)Cc2cc(cc(c2(O))C(C)(C)C)CO	41.6530157024016	0.851500485397468	0.903 (MODERATE reliability)
50893	O=Cc1cc(c(O)c(c1)C(C)(C)C)Cc2cc(cc(c2(O))C(C)(C)C)C	43.8011863732232	1.8583627105596	0.986 (LOW reliability)
52857	Oc1ccc(cc1)C(c2ccc(O)c(c2)C(c3ccccc3)(C)C)(C)C	21.7541407450055	2.69182510569268	1.113 (GOOD reliability)
52858	Oc1ccc(cc1)C(c2cc(ccc2(O))C(c3ccccc3)(C)C)(C)C	21.9344461759118	2.69182510569268	1.113 (GOOD reliability)
53762	OC3C=Cc2c4cc5ccc1ccccc1c5(cc4(ccc2C3(O)))	5.91553304481125	1.83817569984166	0.967 (MODERATE reliability)
53780	Oc1cc(O)c2ccc4cccc3ccc1c2c34	13.5382136169362	1.17313650019147	0.596 (MODERATE reliability)
53783	Oc1ccc2ccc3c(O)cc(O)c4ccc1c2c34	7.21057485018023	0.569934212918535	0.557 (MODERATE reliability)
53790	Oc1ccc2cc(O)c4cccc3ccc1c2c34	11.7081594969524	1.10090118386224	0.566 (MODERATE reliability)
53792	Oc1ccc2ccc3cccc4cc(O)c1c2c34	10.7311406440895	1.06487093369486	0.565 (MODERATE reliability)
53793	Oc1ccc2ccc3cccc4c(O)cc1c2c34	11.7722630616404	1.09005865383275	0.557 (MODERATE reliability)
54913	Oc1ccc(cc1)c2cccc(c2C)CO	32.9946842239489	1.35336824517912	0.628 (MODERATE reliability)
55065	Oc1c(cc(cc1C(C)(C)C)CC)Cc2cc(cc(c2(O))C(C)(C)C)C(O)C	49.0588070587935	1.30296097089229	1.063 (MODERATE reliability)
55066	Oc1c(cc(cc1C(C)(C)C)C(O)C)Cc2cc(cc(c2(O))C(C)(C)C)C(O)C	54.9885918487184	0.907993089127982	1.013 (MODERATE reliability)
55067	Oc1c(cc(C=C)cc1C(C)(C)C)Cc2cc(cc(c2(O))C(C)(C)C)CC	44.3919627510459	3.28297163020463	1.129 (MODERATE reliability)

## Sheet: Table S13
Name	Acronym	Category	Source	SMILES	VDss_SARpy_ADI	Oral_Bioavailability_SARpy_ADI	QSAR VDss	QSAR Oral Bioavailability	Total body elimination half-life (QSARINS)-assessment (log(h	Total body elimination half-life t (h)	RNCG	ATSC1p	ATSC0c	ETA_dEpsilon_D	GATS2c	AETA_eta	AATS2s	VSA_EState3	GATS2dv	MID_O	EState_VSA8	Xc-6dv	VSA_EState1	PEOE_VSA1	PEOE_VSA7	GATS1are	nAcid	CIC0	ETA_dEpsilon_B	AATSC1c	mZagreb1	BCUTs-1h	MATS2are	ATSC2p	SLogP	AATSC0are	BCUTp-1l	BCUTare-1h	ATS0p	NsOH	GATS1Z	RPCG	NaasC	AATSC1s	ATSC1d	nBase	SlogP_VSA2	ATSC1s	BCUTse-1l
Bisphenol A	BPA	Bisphenols	marchiandi_et_al	CC(C)(C1=CC=C(C=C1)O)C2=CC=C(C=C2)O	1	1	1.44786923432589	43.0843039466077	0.301 (EXPERIMENTAL value)	1.35120934153802	0.340384752435726	1.09637813099848	0.773022737065522	0.051599587203302	0.476176026653163	0.703187846729429	2.98115079365079	18.5925988914084	1.02780867630701	3.51592937167187	13.8474743993812	0.083333333333333	0	10.2130547896814	35.3923712572404	0.975731397782429	0	3.77585936164024	0.067340067340067	-0.01295277817891	6.50694444444444	6.0038640229706	0.067383340542879	0.970281556735387	4237-03-01	0.097043158861341	0.786692661038086	3.51395773675834	50.233714477584	2	0.92109934504499	0.196398867091752	4	-0.268563907044299	8.72543617998164	0	10.2130547896814	-9.13117283950617	2.42805486188961
Bisphenol AF	BPAF	Bisphenols	marchiandi_et_al	C1=CC(=CC=C1C(C2=CC=C(C=C2)O)(C(F)(F)F)C(F)(F)F)O	1	1	0.836637011724599	74.8900046332737	2.024 (MODERATE reliability)	7.56853862048531	0.214852586985394	1.08364176915786	1.31518576485797	0.060587991718426	0.681287957894187	0.815781165892684	10.5358382936508	18.2788233812043	0.448028363887928	3.52287381611632	0	0.067867144387399	81.5922704081633	10.2130547896814	35.3923712572404	0.63043618567324	0	3.31310348143419	0.14075998075998	-0.020185354411877	10.6319444444444	8.01049391625076	0.442279628358475	1.6968341445724	5085-04-01	0.485417814508723	0.524847679320502	4.12804595490888	49.42753104849	2	0.587740563004007	0.173721183098433	4	-0.996657003787129	5.87695133149678	0	22.5656518245684	-33.8863381287624	2.42872151004542
Bisphenol AP	BPAP	Bisphenols	marchiandi_et_al	CC(C1=CC=CC=C1)(C2=CC=C(C=C2)O)C3=CC=C(C=C3)O	1	1	2.1745436787979	32.844970468078	0.858 (LOW reliability)	2.35843909549046	0.28856213350044	1.37225912980384	0.807769130154174	0.039141414141414	0.519523791880054	0.686035308920842	3.02083333333333	19.1337351977828	0.999502476049428	3.52274460123051	19.0564713366138	0.0625	0	10.2130547896814	47.8795599486281	0.950593987219625	0	4.08743029809272	0.080172413793103	-0.010501463227787	6.86805555555556	6.00386688585141	0.027866565419323	-0.415594174658122	4521-04-01	0.083275	0.786692661038085	3.51397831626579	65.067440287282	2	0.860229115446984	0.166497694335118	5	-0.213661334325397	11.095	0	10.2130547896814	-8.97377604166667	2.4219607850192
Bisphenol B	BPB	Bisphenols	marchiandi_et_al	CCC(C)(C1=CC=C(C=C1)O)C2=CC=C(C=C2)O	1	1	1.68040267105021	43.8436641328941	0.754 (GOOD reliability)	2.12548497528319	0.328449391788906	1.08937822303942	0.777650867358116	0.048518518518518	0.481088119333709	0.762495463965668	2.82302867383513	18.7380070546737	0.960936766684396	3.51880585474391	13.8474743993812	0.058925565098879	0	10.2130547896814	41.8131928801664	0.977806705324388	0	3.91829583405449	0.060648148148148	-0.011919495869464	6.75694444444444	6.00386451653887	0.065265811232195	0.712352665890791	8138-03-01	0.091635802469136	0.786692661038085	3.51396108201427	53.911840287282	2	0.947610611050998	0.189512273931625	4	-0.219352888768398	10.8641975308642	0	10.2130547896814	-8.11605688443073	2.42825091664277
Bisphenol C	BPC	Bisphenols	marchiandi_et_al	CC1=C(C=CC(=C1)C(C)(C)C2=CC(=C(C=C2)O)C)O	1	1	2.0915829074686	29.2916255198141	0.807 (GOOD reliability)	2.24117436819438	0.33073907078407	1.08363798017857	0.771158062429155	0.04578111946533	0.481598902307222	0.864178537420774	2.69362745098039	19.2549034181574	1.03281360737066	3.50876714608051	13.8474743993812	0.083333333333333	0	10.2130547896814	48.2340145030924	0.98090015128593	0	4.04937000510264	0.055103066867773	-0.011117154246998	8.22916666666667	6.00386456023354	0.112872652843285	3.34482203666388	4.04054	0.086916502301118	0.786685638287365	3.51397816146367	57.58996609698	2	0.972055492638732	0.19094856396647	6	-0.22848865877712	14.0591715976331	0	10.2130547896814	-9.13954635108482	2.42315782314634
Bisphenol C2	BPC-2	Bisphenols	marchiandi_et_al	C1=CC(=CC=C1C(=C(Cl)Cl)C2=CC=C(C=C2)O)O	1	0	1.16444460013534	48.250447977231	1.095 (LOW reliability)	2.98918268339336	0.346172569707295	1.22253523741441	0.783432366973428	0.056137566137566	0.513950020294489	0.668954347226751	3.43855565254742	18.5378464348702	0.930921964556752	3.52240823366074	0	0	0.130907029478459	10.2130547896814	35.3923712572404	0.944558504342758	0	3.23293749491715	0.120294784580499	-0.015488341382313	6.66666666666667	6.00386445756108	0.023384095361595	-0.737897343509385	2923-04-01	0.111202551020408	0.786692661038086	3.51396579395669	54.28193704849	2	0.53209896839423	0.199738541230269	4	-0.313889513675644	3.93877551020408	0	10.2130547896814	-9.10279589659367	2.42176318143628
Bisphenol E	BPE	Bisphenols	marchiandi_et_al	CC(C1=CC=C(C=C1)O)C2=CC=C(C=C2)O	1	1	1.27672400510861	40.2790320496695	0.713 (GOOD reliability)	2.04010239454318	0.350311831783784	1.10508687849601	0.770794887824897	0.055092592592592	0.492563465982684	0.598539947562257	3.11555555555556	18.4247039556563	0.980364372469636	3.51788940151526	6.92373719969062	0	0	10.2130547896814	35.3923712572404	0.975133251901616	0	3.62019792725376	0.075555555555555	-0.01400429670004	5.55555555555556	6.00386347482385	0.033347676419965	-0.803235875738777	2496-03-01	0.103288888888889	0.786692661038085	3.51395407429166	46.555588667886	2	0.892402376910017	0.202126699250934	4	-0.277275985663082	5.56	0	10.2130547896814	-8.59555555555556	2.43074647707046
Bisphenol F	BPF	Bisphenols	marchiandi_et_al	C1=CC(=CC=C1CC2=CC=C(C=C2)O)O	1	0	1.06728746500512	35.6596551202883	0.742 (GOOD reliability)	2.10013158019036	0.361510209038039	1.11618847054356	0.767762101000066	0.059084967320261	0.504598593707093	0.511713910842354	3.31313131313131	18.2521793902746	1.06539009218317	3.52042368195856	0	0	0	10.2130547896814	41.8131928801664	0.976728110599078	0	3.44908393868474	0.085849952516619	-0.015320989741356	4.69444444444444	6.00386293647621	0.011281863297992	-1.59626994651254	6886-02-01	0.110562414266118	0.786692661038085	3.51395050752772	42.877462858188	2	0.861527854384997	0.208588058527058	4	-0.302088096326779	2.35939643347051	0	10.2130547896814	-8.45846669714982	2.43279431784997
Bisphenol G	BPG	Bisphenols	marchiandi_et_al	CC(C)C1=C(C=CC(=C1)C(C)(C)C2=CC(=C(C=C2)O)C(C)C)O	1	1	2.89758000165548	49.2956427586121	1.013 (GOOD reliability)	2.75385018563101	0.29500258374456	1.06833453092257	0.7872810155601	0.037333333333333	0.481230934344006	1.08816593537174	2.42330917874396	20.1238014897827	0.968070652173913	3.53719290153274	53.675157335067	0.083333333333333	0	10.2130547896814	46.222352196034	0.998567532910221	0	4.48714909207778	0.040087145969499	-0.008702409341416	10.4513888888889	6.00386660875643	0.117059414479297	4.13498748590143	5.67050000000001	0.072879661668589	0.786686699967131	3.51399244125791	72.302469335772	2	1.0524948024948	0.170324195281031	6	-0.173195631528965	18.2991157247213	0	10.2130547896814	-9.00617283950617	2.42275583849784
Bisphenol M	BPM	Bisphenols	marchiandi_et_al	CC(C)(C1=CC=C(C=C1)O)C2=CC(=CC=C2)C(C)(C)C3=CC=C(C=C3)O	1	1	2.6146913235583	20.0767935225857	1.144 (MODERATE reliability)	3.1393004861794	0.266928798569426	1.38525255089787	0.814109533527367	0.032783882783883	0.48042644087752	0.934294566178857	2.68115942028986	19.1430227811269	1.08667034362187	3.51627130409909	51.9604170726089	0.166666666666667	0	10.2130547896814	46.5192742406344	0.964116272072947	0	4.50481793632646	0.059010989010989	-0.008322926564709	9.79166666666667	6.00386898627117	0.091230993543012	3.27550579224807	5.74960000000001	0.071020710059172	0.7866926389273	3.51399266847987	79.779943526074	2	0.94526838725312	0.154015458266148	6	-0.176509195339323	16.5887573964497	0	10.2130547896814	-9.53149654832347	2.42243018832479
Bisphenol P	BPP	Bisphenols	marchiandi_et_al	CC(C)(C1=CC=C(C=C1)C(C)(C)C2=CC=C(C=C2)O)C3=CC=C(C=C3)O	1	1	2.59262773596763	22.1336626992138	1.179 (MODERATE reliability)	3.25112145533162	0.26692884095644	1.38525255089787	0.814059231641486	0.032783882783883	0.480324871927591	0.915872784569231	2.67995169082126	19.0572333121917	1.09012009074448	3.5162177905021	51.9604170726089	0.166666666666667	0	10.2130547896814	46.5192742406344	0.964116272072947	0	4.50481793632646	0.059010989010989	-0.008325089077938	9.79166666666667	6.00386898626593	0.091230993543012	3.27550579224807	5.74960000000001	0.071020710059172	0.786692638914206	3.5139926662154	79.779943526074	2	0.94526838725312	0.154015482723065	6	-0.176509195339323	16.5887573964497	0	10.2130547896814	-9.53149654832346	2.42285987248149
Bisphenol S	BPS	Bisphenols	marchiandi_et_al	C1=CC(=CC=C1O)S(=O)(=O)C2=CC=C(C=C2)O	0	0	0.376310761895523	88.0524970172298	0.518 (MODERATE reliability)	1.67866695621321	0.301192209563106	0.701223126245406	0.904190371409921	0.062745098039216	0.591164815733119	0.501300534444774	5.0993265993266	18.2029541446208	0.768151689522511	7.01351097961964	0	0.034020690871989	24.1862622826909	10.2130547896814	48.5309365476929	0.796331112740974	0	3.11995670213065	0.115479582146249	-0.018119491022235	6.50694444444444	7.01420568312143	0.113576501179	-0.071910765973304	9306-01-01	0.180402743484225	0.761261497065697	3.58006636705643	48.89574504849	2	0.897227687643131	0.173785507750135	4	-0.940391246226231	3.64334705075446	0	18.6308517740103	-26.3309548943345	2.43712776800103
Bisphenol TMC	BPTMC	Bisphenols	marchiandi_et_al	CC1CC(CC(C1)(C2=CC=C(C=C2)O)C3=CC=C(C=C3)O)(C)C	1	1	2.69865376524369	35.5428152105253	0.994 (GOOD reliability)	2.70202096884967	0.288146243560658	1.40062945915362	0.793490103533794	0.037333333333333	0.45605878319049	1.07278108220917	2.43032910628019	19.3350934586798	1.06552357624005	3.52628365892911	45.0366798729183	0.041666666666667	0	10.2130547896814	65.9877326415766	0.971196120052311	0	4.41734895000046	0.043091334894613	-0.008649604660702	8.43055555555556	6.00386702731079	0.072714731897821	2.16921685042027	5.23010000000001	0.074560599750104	0.786692661038086	3.51397909934127	71.413243526074	2	0.994716449454033	0.166257728613353	4	-0.12848132450259	12.7909204498126	0	10.2130547896814	-6.5525475496321	2.42818744888686
Bisphenol Z	BPZ	Bisphenols	marchiandi_et_al	C1CCC(CC1)(C2=CC=C(C=C2)O)C3=CC=C(C=C3)O	1	1	1.92544151277983	29.1494981200219	0.733 (GOOD reliability)	2.08131519670475	0.312777796848989	1.3894989060245	0.783008507675679	0.043333333333333	0.469219945922819	0.824933880899113	2.60623123123123	19.0257763290501	0.907755581668625	3.52620768802045	0	0.041666666666667	0	10.2130547896814	48.2340145030924	0.955882352941176	0	4.08743029809272	0.055	-0.010395717374251	5.75694444444444	6.00386539807668	0.023847376788553	-1.1240620756245	4.348	0.085	0.786692661038085	3.51396838626406	60.37886609698	2	0.929909427748044	0.180469907996036	4	-0.116761532738095	2025-12-09	0	10.2130547896814	-4.903984375	2.42842455105831
Methylparaben	MePB	Parabens	marchiandi_et_al	COC(=O)C1=CC=C(C=C1)O	1	0	0.915523255971184	55.9877359610242	0.31 (MODERATE reliability)	1.36342511413218	0.377283961703683	-0.10043120905263	0.793235344616875	0.050757575757576	0.876274853825156	0.446051521240463	4.38505747126437	8.85903817082389	0.887615519276961	5.34706631983556	4.73686295380005	0	4.45555366591081	9.84339034864076	24.2654682738464	0.808873720136519	0	2.77657302642966	0.084631578947368	-0.024463500391064	4.58333333333333	7.00827011041277	0.050493311364795	0.988811145651932	1.1788	0.194792243767313	0.740978069096145	3.55550343352399	27.797715238792	1	0.752089136490251	0.250558521913385	2	-0.403431825176977	3.84210526315789	0	18.1856302240701	-7.66520467836257	2.43849658952747
Ethylparaben	EtPB	Parabens	marchiandi_et_al	CCOC(=O)C1=CC=C(C=C1)O	1	0	0.872616893394308	55.910054825384	0.399 (MODERATE reliability)	1.4903336186074	0.369736378949147	-0.126317120363633	0.791424779460316	0.04551282051282	0.821696632306701	0.52056572223475	3.98095238095238	8.91623338687327	0.774489795918367	5.43850735066181	0	0	4.74722033257748	9.84339034864076	31.1892054735371	0.795454545454545	0	3.02288606654627	0.069155844155844	-0.021647610486742	4.83333333333333	7.00827030564005	0.122490842490842	-0.248873129875113	5689-01-01	0.177272727272727	0.741491251721231	3.55503063303032	31.47584104849	1	0.795454545454545	0.245739483955519	2	-0.320362718089991	3.90909090909091	0	17.6827146473055	-7.04797979797979	2.43849677588322
Propylparaben	PrPB	Parabens	marchiandi_et_al	CCCOC(=O)C1=CC=C(C=C1)O	1	0	1.08399318067235	60.5428815590179	0.516 (MODERATE reliability)	1.67531297739759	0.356052427771932	-0.14599041296	0.796384724261497	0.041208791208791	0.813201407811622	0.581627583090734	3.59959349593496	8.96240622637944	0.725040280015556	5.48422786607494	0	0	4.89652588813303	9.84339034864076	30.6862898967724	0.788665879574971	0	3.23974873838764	0.058064516129032	-0.019119577813484	5.08333333333333	7.008270510555	0.131024371046544	-0.610908207019806	1.959	0.162624	0.74149378606379	3.55502972899126	35.153966858188	1	0.835380835380835	0.236651615618551	2	-0.232755555555555	3.96	0	17.6827146473055	-5.81888888888889	2.43849690805439
Isopropylparaben	iPrPB	Parabens	marchiandi_et_al	CC(C)OC(=O)C1=CC=C(C=C1)O	1	0	0.92406980799479	63.9948260685294	0.494 (MODERATE reliability)	1.63885856079376	0.363835503786365	-0.14599041296	0.78861491823412	0.041208791208791	0.772051847847026	0.616395083503169	3.70867208672087	8.96822026958932	0.766057213478245	5.45480378756079	0	0	4.95555366591081	9.84339034864076	38.1129426732277	0.788665879574971	0	3.23974873838764	0.058064516129032	-0.019551859627319	5.69444444444444	7.00827052517872	0.189516322554016	-0.475267598170806	9574-01-01	0.162624	0.7414669240648	3.55507829800771	35.153966858188	1	0.835380835380835	0.24200838004108	2	-0.301288888888889	3.96	0	17.1797990705409	-7.53222222222222	2.43849527531676
Butylparaben	BuPB	Parabens	marchiandi_et_al	CCCCOC(=O)C1=CC=C(C=C1)O	1	0	0.978607325048724	58.5945467239131	0.543 (MODERATE reliability)	1.72116261253012	0.343194873221273	-0.161447999999998	0.800938856103078	0.037619047619048	0.804227192441089	0.638702224372147	3.33687943262411	9.00046407761911	0.712208195026392	5.5070881237815	0	0	4.98777588813303	9.84339034864076	30.6862898967724	0.785896130346232	0	3.43255729342786	0.049789915966386	-0.01705593910118	5.33333333333333	7.00827071570471	0.134361774349641	-0.968873500212249	3491-02-01	0.15030612244898	0.741493154364635	3.55503305562465	38.832092667886	1	0.871688741721854	0.228105906895961	2	-0.173327664399093	4	0	17.6827146473055	-4.8531746031746	2.43849687460008
Isobutylparaben	iBuPB	Parabens	marchiandi_et_al	CC(C)COC(=O)C1=CC=C(C=C1)O	1	0	1.17070998831314	62.8540836421704	0.661 (LOW reliability)	1.93672809445515	0.344524142682931	-0.161447999999998	0.800608797917097	0.037619047619048	0.802717555548236	0.669799320019166	3.35460992907801	9.00446383954817	0.765356035496632	5.49237608452443	0	0	5.00879440665155	9.84339034864076	30.1833743200078	0.785896130346232	0	3.43255729342786	0.049789915966386	-0.017174212129091	5.94444444444444	7.00827073065706	0.147101731883116	0.037550784636752	2.205	0.15030612244898	0.741491214879414	3.55503526244126	38.832092667886	1	0.871688741721854	0.228996073264289	2	-0.219246031746032	4	0	17.6827146473055	-6.13888888888889	2.43849682178561
Benzylparaben	BzPB	Parabens	marchiandi_et_al	C1=CC=C(C=C1)COC(=O)C2=CC=C(C=C2)O	1	0	0.750933861697669	73.6996536477507	0.766 (MODERATE reliability)	2.15114444388532	0.308600077856913	0.249191670285684	0.828570952305135	0.029738562091503	0.84149624181772	0.513462415216292	3.78723404255319	9.09424209346783	0.939972838388411	5.54683262158351	0	0	5.13342403628118	9.84339034864076	29.8289197655434	0.766384085000565	0	3.48542780757323	0.091841883936081	-0.016022882008826	5.19444444444444	7.00827146006207	0.082088771527312	-1.12422213636891	7492-02-01	0.14026159334126	0.741487895518331	3.55505170350004	46.309566858188	1	0.750380517503805	0.205317652538814	3	-0.226858457744308	2.53269916765755	0	11.0758326827926	-6.80575373232924	2.43848106103574
Pentylparaben	PtPB	Parabens	marchiandi_et_al	CCCCCOC(=O)C1=CC=C(C=C1)O	1	0	1.05152528383311	53.0274068614212	0.578 (LOW reliability)	1.78246992358524	0.331262588657346	-0.173913795999993	0.805240632505613	0.034583333333333	0.796960300272118	0.692095751344755	3.13364779874214	9.03237408680185	0.706613627641146	5.51851825263478	6.92373719969062	0	5.0494425547997	9.84339034864076	30.6862898967724	0.785714285714285	0	3.60562701647798	0.043417611159547	-0.01540052611847	5.58333333333333	7.00827092093476	0.134864948337826	-1.32352530314663	7392-02-01	0.139854318418314	0.741492205078853	3.55503643888485	42.510218477584	1	0.904605263157894	0.220175064966358	2	-0.131431379350214	4.03225806451613	0	17.6827146473055	-4.07437275985663	2.4384968767664
Hexylparaben	HxPB	Parabens	marchiandi_et_al	CCCCCCOC(=O)C1=CC=C(C=C1)O	1	1	0.842341428737872	53.4957355765852	0.518 (LOW reliability)	1.67866695621321	0.320133834293909	-0.184179745647059	0.809505998000002	0.031985294117647	0.792093811901698	0.742042885414746	2.97175141242938	9.05951494807732	0.705600058613784	5.52423331706142	6.92373719969062	0	5.09394368858655	9.84339034864076	30.6862898967724	0.787272006344171	0	3.7623309959988	0.038382352941176	-0.014041070280048	5.83333333333333	7.00827112624243	0.133729396004427	-1.67548982957369	3.1293	0.130899653979239	0.741491284117836	3.55503983181565	46.188344287282	1	0.934466019417476	0.212778291838956	2	-0.10097078046905	4.05882352941176	0	17.6827146473055	-3.43300653594771	2.43849686260019
Heptylparaben	HpPB	Parabens	marchiandi_et_al	CCCCCCCOC(=O)C1=CC=C(C=C1)O	1	1	0.806080130485969	54.6196905361154	0.5 (MODERATE reliability)	1.64872127070013	0.309728550950653	-0.1927809467027	0.813768439532765	0.029738562091503	0.788920224378143	0.788820342794607	2.83974358974359	9.08288169122429	0.707607309817255	5.52709084927474	6.92373719969062	0	5.1275852702192	9.84339034864076	30.6862898967724	0.790035587188612	0	3.9053086029383	0.034318038969202	-0.012902563435075	6.08333333333333	7.00827133162772	0.131607810931654	-2.02526496806684	5194-03-01	0.123155588020453	0.741490361772382	3.55504323311265	49.86647009698	1	0.961614562722596	0.205862376747508	2	-0.078260693125558	4.08108108108108	0	17.6827146473055	-2.89564564564564	2.43849685400843
2-Ethylhexylparaben (iso-octylparaben)	iOtPB	Parabens	marchiandi_et_al	CCCCC(CC)COC(=O)C1=CC=C(C=C1)O	1	1	0.834419844189086	45.9725010326748	0.572 (MODERATE reliability)	1.77180712442957	0.301122377403041	-0.200091967599997	0.818355516230692	0.027777777777778	0.789274420967388	0.881959894012913	2.72769953051643	9.13963041248572	0.729790419161677	5.53428655698646	13.8474743993812	0	5.29746220710506	9.84339034864076	36.6041959429338	0.793653350515464	0	4.0366435511578	0.030978260869565	-0.012010120710874	6.94444444444444	7.00827155208997	0.139768162238033	-1.3668181828636	7654-03-01	0.1164	0.741488118397347	3.55504875002568	53.544595906678	1	0.986368312757202	0.200148272024437	2	-0.083055555555556	2025-01-06	0	17.6827146473055	-3.32222222222222	2.43849673969626
Octylparaben	OtPB	Parabens	marchiandi_et_al	CCCCCCCCOC(=O)C1=CC=C(C=C1)O	1	1	0.792749702590531	50.5046724636462	0.494 (MODERATE reliability)	1.63885856079376	0.299978379084528	-0.200091967599997	0.818030734497823	0.027777777777778	0.786946815198364	0.832711114150487	2.73004694835681	9.10321048941023	0.711663598612954	5.5285196153814	6.92373719969062	0	5.15391628873772	9.84339034864076	30.6862898967724	0.793653350515464	0	4.0366435511578	0.030978260869565	-0.011934869282519	6.33333333333333	7.00827153709066	0.128878079473404	-2.3732424677126	9095-03-01	0.1164	0.741489441332054	3.55504664270738	53.544595906678	1	0.986368312757202	0.19938188423916	2	-0.060972222222222	2025-01-04	0	17.6827146473055	-2.43888888888889	2.43849684337112
Phenylparaben	PhPB	Parabens	marchiandi_et_al	C1=CC=C(C=C1)OC(=O)C2=CC=C(C=C2)O	1	0	0.760739228319561	66.1707811496023	0.724 (GOOD reliability)	2.06266740088803	0.334003308913078	0.263281619084172	0.788125945236928	0.031985294117647	0.70900221466815	0.461478602428305	4.12466124661247	9.07606978749565	0.77148189758272	5.56371686167895	0	0	5.11972033257748	9.84339034864076	36.3982024107697	0.771604938271605	0	3.31076479949505	0.105668016194332	-0.018398063474023	4.94444444444444	7.0082712582248	0.16260162601626	-2.20090015713781	6114-02-01	0.15	0.741400873543766	3.55516568262667	42.63144104849	1	0.715902530914836	0.22555021146616	3	-0.288779616236881	2.24852071005917	0	11.0758326827926	-7.79704963839579	2.43845187141811
4-Hydroxybenzophenone	4-OH-BP	Benzophenone-type UV filters	marchiandi_et_al	C1=CC=C(C=C1)C(=O)C2=CC=C(C=C2)O	1	0	0.756362693567491	60.7045082489777	0.579 (GOOD reliability)	1.78425328504094	0.417158102046933	0.683776240039839	0.536813460426557	0.031388888888889	0.657383440797717	0.460076272849886	3.57777777777778	9.09771856890905	0.825872873769024	3.54522176781954	0	0	0	5.10652739484071	24.2654682738464	0.726196880043034	0	3.33299989138831	0.097729729729729	-0.010535127572085	4.69444444444444	7.0082687097061	-0.000874125874126	-1.7435671363788	6232-02-01	0.1144	0.752745832926231	3.54330881777212	41.98823704849	1	0.750772070569025	0.240696586999772	3	-0.255562393162393	3424-03-01	0	10.8897723412056	-6.64462222222222	2.43141956107123
Benzophenone	BP	Benzophenone-type UV filters	marchiandi_et_al	C1=CC=C(C=C1)C(=O)C2=CC=CC=C2	1	0	0.965047844963027	72.4577249436664	0.789 (MODERATE reliability)	2.20119413116075	0.334292414532438	0.206270010425172	0.19385817178061	0	1.06923129436376	0.439428881793051	3.16524216524217	0	0.84681130834977	1.78557397733556	0	0	0	0	0	0.504230769230769	0	3.38854155352949	0.088425925925926	-0.002382946624423	3.83333333333333	7.00826759686222	-0.022189349112426	-1.85643009382656	9176-02-01	0.072222222222222	0.752758837983951	3.54324118506216	41.34503304849	0	0.739493670886076	0.222987885618711	2	-0.075277777777778	3.11111111111111	0	5.78324494636494	-1.88194444444444	2.4320216747634
Benzophenone-1	BP-1	Benzophenone-type UV filters	marchiandi_et_al	C1=CC=C(C=C1)C(=O)C2=C(C=C(C=C2)O)O	1	0	0.630925376795274	48.1893199097163	0.526 (GOOD reliability)	1.69215015273871	0.307115456649772	1.13406529508417	0.896543571723335	0.060416666666667	0.619681637415042	0.487119027692267	3.92682926829268	18.6607986898463	0.759603422927583	5.31173084432826	0	0	0	10.2130547896814	12.1327341369232	0.842830009496676	0	3.31076479949505	0.105668016194332	-0.017121309250854	5.55555555555556	7.00826982635763	0	-1.62306218034973	3288-02-01	0.15	0.752744452105065	3.54341585452256	42.63144104849	2	0.76527511925379	0.177277603505675	4	-0.453210607056761	4.55621301775148	0	15.9962997360464	-12.2366863905325	2.43049114740695
2,2′,4,4′-Tetrahydroxybenzophenone	BP-2	Benzophenone-type UV filters	marchiandi_et_al	C1=CC(=C(C=C1O)O)C(=O)C2=C(C=C(C=C2)O)O	1	0	0.483649933274418	32.8997115422827	0.441 (MODERATE reliability)	1.55426070234231	0.207809937130312	1.96446281492462	1.59928336164032	0.111447811447811	0.576314165832605	0.530462855028601	4.61757105943153	37.3676158982111	0.730767043839199	8.83792831130214	0	0	0	20.4261095793628	24.2654682738464	0.9945666124754	0	3.31909420568374	0.118214285714286	-0.029814045878116	7.27777777777778	7.00827206502413	-0.017196606844019	-1.36530496366431	1.74	0.205612244897959	0.752731081597966	3.54362194992928	43.91784904849	4	0.800439713029391	0.119955042495358	6	-0.895437485338963	5.93877551020408	0	26.2093545257278	-25.9676870748299	2.42926445302343
Oxybenzone	BP-3	Benzophenone-type UV filters	marchiandi_et_al	COC1=CC(=C(C=C1)C(=O)C2=CC=CC=C2)O	1	0	0.773044820950328	54.9002838526584	0.581 (GOOD reliability)	1.78782536249779	0.308780955957678	0.249191670285681	0.819605484968947	0.029738562091503	0.990792957449672	0.526414734163588	3.5354609929078	9.75335789871504	0.910495870866181	5.45169439127115	0	0	4.96415769085412	9.84339034864076	12.1327341369232	0.766384085000565	0	3.48542780757323	0.091841883936081	-0.011218610636795	5.80555555555556	7.00826925079438	-0.088748079045908	0.499453611184672	6318-02-01	0.14026159334126	0.752742473714229	3.54346825371169	46.309566858188	1	0.750380517503805	0.178513822604872	4	-0.230605099748976	7.18787158145066	0	17.9995698824832	-6.91815299246929	2.43059721690444
5-Chloro-2-hydroxybenzophenone	BP-7	Benzophenone-type UV filters	marchiandi_et_al	C1=CC=C(C=C1)C(=O)C2=C(C=CC(=C2)Cl)O	1	0	0.66268751213452	66.2693800720507	0.692 (MODERATE reliability)	1.99770695440025	0.404560637260611	0.68299437687803	0.546181638712844	0.031687675070028	0.672283407595559	0.515542937714902	3.5179012345679	10.0150688145629	0.786946263002227	3.55471285050917	0	0	0	5.10652739484071	18.1991012053848	0.715874570212284	0	3.1454016539526	0.111814671814672	-0.0102090182646	5.55555555555556	7.00826889673993	0.000482593676719	-1.27108542855466	2766-03-01	0.11653696	0.752756922476605	3.54334340142922	46.296024143641	1	0.548621190130624	0.233817997042653	4	-0.245309518952317	5984-03-01	0	10.8897723412056	-6.37804749276025	2.43031261340012
Dioxybenzone	BP-8	Benzophenone-type UV filters	marchiandi_et_al	COC1=CC(=C(C=C1)C(=O)C2=CC=CC=C2O)O	1	0	0.730809740383061	41.9274066063842	0.516 (GOOD reliability)	1.67531297739759	0.247615622529792	0.662563022926955	1.1734546102248	0.057037037037037	0.856598982702068	0.549359875931649	3.83217592592593	19.3693624023684	0.857582768508864	7.22022837583567	0	0	4.93850182665659	14.9499177434815	24.2654682738464	0.85535572017019	0	3.47741729724868	0.097777777777778	-0.017313724296882	6.66666666666667	7.00827036855669	-0.082287834997373	0.558971481750658	3374-02-01	0.169155555555556	0.752741272235415	3.54358826376162	46.952770858188	2	0.762082492287771	0.143111952231133	5	-0.402589605734767	8.44444444444444	0	23.1060972773239	-12.4802777777778	2.42988565558837
Octabenzone	BP-12	Benzophenone-type UV filters	marchiandi_et_al	CCCCCCCCOC1=CC(=C(C=C1)C(=O)C2=CC=CC=C2)O	1	1	1.09898237299849	29.7093051961353	0.575 (MODERATE reliability)	1.77713052691404	0.254881684619929	0.203944127365567	0.84421443063697	0.019833333333333	0.921654731458604	0.830985052974511	2.61610486891386	10.1220602995512	0.753938946331856	5.60524180590288	6.92373719969062	0	5.66252031368103	9.84339034864076	18.5535557598492	0.781749820767789	0	4.38409972104372	0.046064516129032	-0.006862813972854	7.55555555555556	7.00827068918453	0.002973410634641	-2.51868093143495	5.36250000000001	0.097584	0.752739441817143	3.54347488367949	72.056447526074	1	0.935089675680699	0.147353336335027	4	-0.052750326797386	8.1104	0	17.4966543057186	-2.69026666666667	2.430598134739
2-Phenylphenol	2-PP	Biocides	marchiandi_et_al	C1=CC=C(C=C1)C2=CC=CC=C2O	0	0	1.91758348785524	29.1000053944294	0.551 (MODERATE reliability)	1.73498713780072	0.504192471535416	0.684020969997926	0.422355548611139	0.032783882783883	0.617027549804658	0.440585635599357	3.11111111111111	9.56394746787604	0.936690114772306	1.77353457366021	0	0	0	5.10652739484071	11.6298185601586	0.929366078925273	0	3.31473178076206	0.088944099378882	-0.009110600381123	3.58333333333333	6.00280441216785	-0.015113350125945	-1.54593218143823	3.0592	0.075047258979206	0.787484305556077	3.51262365995434	38.55613304849	1	0.828316374599585	0.291323952454774	3	-0.183741160820556	3.86011342155009	0	5.10652739484071	-4.40978785969334	2.42292019514496
4-Phenylphenol	4-PP	Biocides	marchiandi_et_al	C1=CC=C(C=C1)C2=CC=C(C=C2)O	0	0	2.11627622107245	28.7129944293408	0.636 (MODERATE reliability)	1.88891010742585	0.518630703219801	0.684020969997926	0.417428818922284	0.032783882783883	0.544431182963867	0.434562875543879	3.16216216216216	9.10357394809776	1.01332839689004	1.76121206706506	0	0	0	5.10652739484071	23.2596371203172	0.929366078925273	0	3.31473178076206	0.088944099378882	-0.009113453710583	3.58333333333333	6.00280479616207	-0.015113350125945	-1.54593218143823	3.0592	0.075047258979206	0.787493299273953	3.51261501334214	38.55613304849	1	0.828316374599585	0.299245373958462	3	-0.188370790450185	2.86011342155009	0	5.10652739484071	-4.52089897080445	2.42329613385293
Triclosan	TCS	Biocides	marchiandi_et_al	C1=CC(=C(C=C1Cl)O)OC2=C(C=C(C=C2)Cl)Cl	0	0	1.32243631989477	61.3079004228812	1.676 (LOW reliability)	5.34413661450985	0.377615126990139	0.438638495113891	0.681094926780975	0.03395580454404	0.933537054184875	0.587266715564078	3.40437513536929	10.9312041586182	0.902043289845295	3.82565036324298	0	0	5.45067901234568	9.84339034864076	30.331835342308	0.874263995200139	0	2.89274674855086	0.144312169312169	-0.014506355492486	6.41666666666667	6.00280554311061	-0.021395429496117	-1.12783283564128	5.1447	0.121820659722222	0.777490126100311	3.52177227098986	52.122698333943	1	0.483737404580152	0.219658709232793	6	-0.202541700007621	1.33506944444444	0	5.10652739484071	-5.06354250019052	2.44046651397762
Triclocarban	TCC	Biocides	marchiandi_et_al	C1=CC(=CC=C1NC(=O)NC2=CC(=C(C=C2)Cl)Cl)Cl	1	1	1.33847137680507	60.6504741656712	1.838 (MODERATE reliability)	6.28395776918994	0.225411814183675	0.484806885842819	0.48612609312692	0.0562596968612	0.446358665242766	0.585342034981161	3.4555784179241	6.73676826370279	0.973428923490534	1.7736706847369	10.6335772080127	0	0	10.6335772080127	42.4645694792313	0.798793714140128	0	2.9782117446778	0.120255102040816	-0.01534456798587	6.91666666666667	7.00827013945522	0.319469621669986	-0.727803238556706	2908-05-01	0.099282015306122	0.750973087982609	3.5443062554884	57.577620143641	0	0.486196906375398	0.236736024846703	5	-0.103566046824576	0.0625	0	6.03111451233807	-3.00341535791271	2.44076247604384
4-Nitro-m-Cresol	PNMC	Nitrophenols	marchiandi_et_al	CC1=C(C=CC(=C1)O)[N+](=O)[O-]	0	0	0.626735086328104	79.5919082924348	0.207 (GOOD reliability)	1.22998257178075	0.469797615072563	0.722833143111114	0.587489888877954	0.053787878787879	0.731970246068922	0.489781748070501	5.67460317460318	19.1536659108088	0.597857142857143	5.16165967586108	0	0	0	5.10652739484071	19.0564713366138	0.483286322947587	0	2.44765868949833	0.098611111111111	-0.01203689293217	5.19444444444444	8.00193449784555	0.212166987347242	0.069024193723682	1.60882	0.213047222222222	0.669230756812494	3.60748432099908	25.774202333943	1	0.673461538461538	0.271079313590087	3	-0.515089163237311	3.55555555555555	0	10.0298384436584	-9.2716049382716	2.43582631343689
4-Nitrophenol	PNP	Nitrophenols	marchiandi_et_al	C1=CC(=CC=C1[N+](=O)[O-])O	0	0	0.750210670891615	80.9830468179936	0.172 (LOW reliability)	1.18767783321391	0.483133353342318	0.763930990666666	0.586726480288643	0.060909090909091	0.738424658768927	0.382854883073531	6.78787878787879	18.7519992441421	0.599714421703951	5.16343119732081	0	0	0	5.10652739484071	12.1327341369232	0.500833037184793	0	2.12495353206181	0.127619047619047	-0.014342102055951	4.33333333333333	8.00193432743135	0.157545639008651	-1.08377102122722	3004-01-01	0.232616	0.669230794376249	3.60747847698297	22.096076524245	1	0.625429553264605	0.27876823449919	2	-0.672592592592592	0.666666666666666	0	10.0298384436584	-10.0888888888889	2.4429654083068
4-tert-Octylphenol	4-t-OP	Alkylphenols	marchiandi_et_al	CC(C)(C)CC(C)(C)C1=CC=C(C=C1)O	0	0	2.42529822690403	45.3320038887165	0.93 (GOOD reliability)	2.53450917761785	0.471212234819719	0.332657598378381	0.412512322050918	0.028194444444444	0.452858610956812	1.08620485695807	2.21113184079602	9.25496893896447	1.36464491123892	1.75683234948379	34.6186859984531	0.058925565098879	0	5.10652739484071	34.9469881903398	1.04486692015209	0	4.09217471672505	0.025518541797612	-0.006148810233018	7.59722222222222	6.00280519341491	0.143253315173183	3.4611416333022	4.106	0.05763330898466	0.787491302810222	3.51261690571427	49.469287906678	1	1.17772243604256	0.271885117744215	2	-0.140410680951221	7	0	5.10652739484071	-5.1951951951952	2.43570220741543
4-n-Nonylphenol	4-n-NP	Alkylphenols	marchiandi_et_al	CCCCCCCCCC1=CC=C(C=C1)O	0	0	2.75126811068624	50.0437770952027	0.683 (MODERATE reliability)	1.97980825676605	0.433598260218385	0.329477870399996	0.421386291253962	0.026348039215686	0.546935433988499	0.906459238376753	2.07534246575343	9.14873581064983	0.955642530984997	1.75904259518791	6.92373719969062	0	0	5.10652739484071	30.5378288744722	1.05525238744884	0	4.21606147378589	0.023369565217391	-0.005419333448224	5.22222222222222	6.00280533989675	-0.003781295358413	-2.91291779700968	4.68530000000001	0.054975	0.787490573815974	3.51261811313413	53.147413716376	1	1.19636576787808	0.250182198061184	2	-0.029305555555556	3	0	5.10652739484071	-1.17222222222222	2.43871633618585
Perfluorobutanoic acid	L-PFBA	Perfluoroalkylcarboxylicl acids (PFCAs)	marchiandi_et_al	C(=O)(C(C(C(F)(F)F)(F)F)(F)F)O	1	1	0.436670604719915	61.4663428233355	1.555 (MODERATE reliability)	4.73508652515942	0.242575955436335	-0.347830277708414	1.29578655993584	0.07985347985348	1.1906859619162	0.761655060284936	22.7376893939394	7.41020833333333	0.644974226804124	3.35339193585629	0	0.036544517522941	80.4959490740741	5.10652739484071	0	1.33008001406841	1	2.11796317531452	0	-0.033432879127699	9.29861111111111	8.01069236128715	-0.148101963981679	-1.55266810133269	9039-01-01	0.580255102040816	0.525408382813017	4.12737434319463	15.058363904849	1	0.889830508474576	0.234162607402722	0	-2.84801532792605	-0.974489795918369	0	29.0971895364252	-37.0241992630386	2.5614651222241
Perfluoropentanoic acid	L-PFPeA	Perfluoroalkylcarboxylicl acids (PFCAs)	marchiandi_et_al	C(=O)(C(C(C(C(F)(F)F)(F)F)(F)F)(F)F)O	1	1	0.342842133041573	54.8864182899961	2.283 (MODERATE reliability)	9.80605448984741	0.202875277428564	-0.343581055899132	1.51715947966807	0.066036414565826	1.23321381950825	0.876672641464141	21.6354166666667	7.4752593537415	0.720766945719687	3.35469401918963	0	0.055145289518169	106.283233654573	5.10652739484071	0	1.35241071428571	1	2.47876267573045	0	-0.027199195226151	11.3611111111111	8.01257619767103	-0.180826955782313	-1.95588470358014	5392-02-01	0.581314878892733	0.525262530047673	4.12893688295225	18.467761904849	1	0.929477020602219	0.195655569505341	0	-2.36976313196847	-0.619377162629756	0	35.0197187045198	-37.9162101114956	2.55288827579753
Perfluorohexanoic acid	L-PFHxA	Perfluoroalkylcarboxylicl acids (PFCAs)	marchiandi_et_al	C(=O)(C(C(C(C(C(F)(F)F)(F)F)(F)F)(F)F)(F)F)O	1	1	0.283928223081157	58.3068023220976	2.681 (EXPERIMENTAL value)	14.5996856841548	0.17434189642233	-0.340610424277118	1.73887114251235	0.056290726817043	1.26619941008467	0.977816634903472	20.922181372549	7.51926445578231	0.783814979480164	3.35501954002296	0	0.073746061513396	132.654463340892	5.10652739484071	0	1.369833555546	1	2.77817614046686	0	-0.022914797696264	13.4236111111111	8.01452699838438	-0.199401923256938	-2.36203616702028	3.1745	0.581275	0.525184015758923	4.13070086853096	21.877159904849	1	0.965346534653465	0.168130984767984	0	-2.02871070906433	-0.372500000000003	0	40.9422478726143	-38.5455034722222	2.54746062486869
Perfluoroheptanoic acid	L-PFHpA	Perfluoroalkylcarboxylicl acids (PFCAs)	marchiandi_et_al	C(=O)(C(C(C(C(C(C(F)(F)F)(F)F)(F)F)(F)F)(F)F)(F)F)O	1	1	0.301356123272018	62.3078384483051	3.449 (MODERATE reliability)	31.4689076613866	0.152845046887744	-0.338416763891958	1.96063139651028	0.049049501223414	1.29193282589285	1.06820818364231	20.4229166666667	7.55065913170824	0.837239884393064	3.35510092023129	0	0.092346833508624	159.467598261527	5.10652739484071	0	1.38369784547289	1	3.03292177348858	0	-0.019791285862569	15.4861111111111	8.01651601401858	-0.21104520601445	-2.76996626140182	8098-03-01	0.580831758034026	0.525106862481572	4.1326161366792	25.286557904849	1	0.997507477567298	0.147399843844884	0	-1.77332815394016	-0.190926275992445	0	46.8647770407089	-39.0132193866835	2.54382659253317
Perfluoroocanoic acid (Linear)	L-PFOA	Perfluoroalkylcarboxylicl acids (PFCAs)	marchiandi_et_al	C(=O)(C(C(C(C(C(C(C(F)(F)F)(F)F)(F)F)(F)F)(F)F)(F)F)(F)F)O	1	1	0.339518477147469	61.9303739694506	4.677 (EXPERIMENTAL value)	107.447246834411	0.136067536173327	-0.336730503430249	2.18239595332248	0.043457875457875	1.31257381141427	1.14999613604486	20.0538949275362	7.57399246504157	0.883152173913043	3.35512126528338	0	0.110947605503851	186.627034950554	5.10652739484071	0	1.39495219885277	1	3.2539753436203	0	-0.017416424230329	17.5486111111111	8.01852851555134	-0.218868844736332	-3.179055588395	4451-04-01	0.580251479289941	0.525043090770779	4.13463806762098	28.695955904849	1	1.02631578947368	0.131220041780688	0	-1.57497986522025	-0.051775147928993	0	52.7873062088035	-39.3744966305061	2.541259073372
Perfluorononanoic acid	L-PFNA	Perfluoroalkylcarboxylicl acids (PFCAs)	marchiandi_et_al	C(=O)(C(C(C(C(C(C(C(C(F)(F)F)(F)F)(F)F)(F)F)(F)F)(F)F)(F)F)(F)F)O	1	1	0.367315208270714	52.4980645311931	4.555 (MODERATE reliability)	95.106755235578	0.12260898107082	-0.335393848241196	2.40416075704889	0.039010086793338	1.32950777477987	1.22472980285256	19.7700320512821	7.59190568818207	0.923061816423953	3.3551263515464	0	0.129548377499079	214.065287890262	5.10652739484071	0	1.40425248215311	1	3.44883425221505	0	-0.015550383400816	19.6111111111111	8.02055641297403	-0.224404078116025	-3.58894243190068	5.0804	0.579643281807372	0.524986768968173	4.1367345642099	32.105353904849	1	1.05217691776088	0.118240956445188	0	-1.41649827539022	0.058263971462543	0	58.7098353768981	-39.6619517109261	2.53938823224662
Perfluorodecanoic acid	L-PFDA	Perfluoroalkylcarboxylicl acids (PFCAs)	marchiandi_et_al	C(=O)(C(C(C(C(C(C(C(C(C(F)(F)F)(F)F)(F)F)(F)F)(F)F)(F)F)(F)F)(F)F)(F)F)O	1	1	0.518375720358341	50.6831322841089	5.088 (LOW reliability)	162.065406892695	0.111573183147017	-0.33430828735825	2.62592557010947	0.035387864823349	1.34364834324181	1.29356638612783	19.5448994252874	7.60602414548234	0.958088774761556	3.35512762311215	0	0.148149149494306	241.732914703384	5.10652739484071	0	1.41205835230627	1	3.62280949075943	0	-0.01404550774316	21.6736111111111	8.02259496394989	-0.228479461255964	-3.99940138349797	7157-05-01	0.579052734375	0.524937366212888	4.13888391409085	35.514751904849	1	1.07547169811321	0.107598315993805	0	-1.28697133491543	0.1474609375	0	64.6323645449926	-39.8961113823784	2.53797490797319
Perfluoroundecanoic acid	L-PFUnDA	Perfluoroalkylcarboxylicl acids (PFCAs)	marchiandi_et_al	C(=O)(C(C(C(C(C(C(C(C(C(C(F)(F)F)(F)F)(F)F)(F)F)(F)F)(F)F)(F)F)(F)F)(F)F)(F)F)O	1	1	0.619191599878153	43.2673321190012	5.616 (LOW reliability)	274.788029877029	0.102359960511708	-0.333409142833344	2.84769038340574	0.032380952380952	1.35563107195903	1.35739480710699	19.3619791666667	7.61739618690246	0.989085674557901	3.35512794100359	0	0.166749921489534	269.5925930159	5.10652739484071	0	1.41869867073067	1	3.77978324809612	0	-0.012806198239949	23.7361111111111	8.02464122900794	-0.231576805167499	-4.41028466463296	6.351	0.578497959183673	0.524893465129997	4.14107160607727	38.924149904849	1	1.09653591441671	0.098713320401907	0	-1.17913348672802	0.221224489795907	0	70.5548937130872	-40.0905385487528	2.53688728995955
Perfluorododecanoic acid	L-PFDoDA	Perfluoroalkylcarboxylicl acids (PFCAs)	marchiandi_et_al	C(=O)(C(C(C(C(C(C(C(C(C(C(C(F)(F)F)(F)F)(F)F)(F)F)(F)F)(F)F)(F)F)(F)F)(F)F)(F)F)(F)F)O	1	1	0.636516495109647	44.4676297350304	6.142 (LOW reliability)	464.982606727184	0.094552251531318	-0.332652193572612	3.06945519670603	0.029844882476461	1.36591304994174	1.4169137223556	19.2104166666667	7.62672477040687	1.01671499292786	3.35512802047645	0	0.185350693484761	297.615448695343	5.10652739484071	0	1.42441379806137	1	3.92267039468329	0	-0.011767857842171	25.7986111111111	8.02669329871362	-0.233992609037241	-4.82149135709753	9863-06-01	0.577984764542936	0.524854227451761	4.1432878554506	42.333547904849	1	1.11565836298932	0.091183766127626	0	-1.08796092664687	0.283240997229922	0	76.4774228811818	-40.254554285934	2.53602761041088
Perfluorotridecanoic acid	L-PFTrDA	Perfluoroalkylcarboxylicl acids (PFCAs)	marchiandi_et_al	C(=O)(C(C(C(C(C(C(C(C(C(C(C(C(F)(F)F)(F)F)(F)F)(F)F)(F)F)(F)F)(F)F)(F)F)(F)F)(F)F)(F)F)(F)F)O	1	1	0.644438721669589	44.3004702890185	6.667 (LOW reliability)	786.033961884344	0.087851225115849	-0.332006180189676	3.29122001000636	0.027677119628339	1.37483128401874	1.47268283442471	19.0827850877193	7.63449687925041	1.04150017125243	3.35512804034466	0	0.203951465479989	325.778679382613	5.10652739484071	0	1.42938298310672	1	4.05371027024884	0	-0.010885268504008	27.8611111111111	8.02874988292635	-0.235917881074751	-5.23295019341004	6216-07-01	0.577513384889946	0.524818921725026	4.14552594652186	45.742945904849	1	1.13308506468052	0.084721468132736	0	-1.00986939404455	0.336109458655568	0	82.3999520492763	-40.3947757617819	2.53534022553689
Perfluorotetradecanoic acid	L-PFTeDA	Perfluoroalkylcarboxylicl acids (PFCAs)	marchiandi_et_al	C(=O)(C(C(C(C(C(C(C(C(C(C(C(C(C(F)(F)F)(F)F)(F)F)(F)F)(F)F)(F)F)(F)F)(F)F)(F)F)(F)F)(F)F)(F)F)(F)F)O	1	1	0.635230386044116	43.2816465721669	7.191 (LOW reliability)	1327.4299720855	0.082037157738771	-0.331448380222547	3.51298482330669	0.025802879291251	1.38263954433306	1.5251578470285	18.973831300813	7.64105937925041	1.06386072871465	3.35512804531172	0	0.222552237475217	354.063960247078	5.10652739484071	0	1.43374238070943	1	4.17465753334591	0	-0.010125831166519	29.9236111111111	8.03081008045062	-0.23748041486752	-5.6446094124978	8.25690000000001	0.577081611570248	0.524786979172516	4.14778117285058	49.152343904849	1	1.14902506963788	0.079114530684122	0	-0.942233263528518	0.381714876033059	0	88.3224812173709	-40.5160303317263	2.5347788334283
Perfluorohexadecanoic acid	L-PFHxDA	Perfluoroalkylcarboxylicl acids (PFCAs)	marchiandi_et_al	C(=O)(C(C(C(C(C(C(C(C(C(C(C(C(C(C(C(F)(F)F)(F)F)(F)F)(F)F)(F)F)(F)F)(F)F)(F)F)(F)F)(F)F)(F)F)(F)F)(F)F)(F)F)(F)F)O	1	1	0.635230386044116	40.3797846359097	8.238 (LOW reliability)	3781.96880158468	0.072447840655499	-0.330533830412337	3.95651444990735	0.022724975704568	1.39566184324061	1.62166865958718	18.7976507092199	7.65150320394123	1.10260846636631	3.35512804686392	0	0.259753781465672	410.943466727216	5.10652739484071	0	1.44102969857233	1	4.39160171243986	0	-0.00888593347266	34.0486111111111	8.0349388956871	-0.239844697286854	-6.46838426461705	5275-09-01	0.576324	0.52473140196853	4.15233046167003	55.971139904849	1	1.17713004484305	0.069866839253368	0	-0.830922392290249	0.456400000000006	0	100.16753955356	-40.7151972222222	2.53393041182323
Perfluoro-n-octadecanoic acid	L-PFODA	Perfluoroalkylcarboxylicl acids (PFCAs)	marchiandi_et_al	C(=O)(C(C(C(C(C(C(C(C(C(C(C(C(C(C(C(C(C(F)(F)F)(F)F)(F)F)(F)F)(F)F)(F)F)(F)F)(F)F)(F)F)(F)F)(F)F)(F)F)(F)F)(F)F)(F)F)(F)F)(F)F)O	1	1	0.635230386044116	39.6269118746852	9.284 (LOW reliability)	10764.4035300448	0.0648656945848	-0.32981546660678	4.40004407650801	0.02030303030303	1.4060860846145	1.70878857548197	18.6613600628931	7.65941409960143	1.13502358490566	3.35512804690273	0	0.296955325456126	468.162226632665	5.10652739484071	0	1.4468773368045	1	4.58184920748278	0	-0.007916558912006	38.1736111111111	8.03907631525087	-0.241531903864353	-7.29260420041121	7981-10-01	0.575685586734694	0.524684666901219	4.15691807696584	62.789935904849	1	1.20110701107011	0.062554812063543	0	-0.743126457495876	0.514987244897968	0	112.012597889749	-40.8719551622732	2.5333278478556
Perfluoropropanesulfonic acid	L-PFPrS	Perfluoroalkylsulfonic acids (PFSAs)	marchiandi_et_al	C(C(F)(F)F)(C(F)(F)S(=O)(=O)O)(F)F	1	1	0.353851538567603	49.1146124055487	1.543 (LOW reliability)	4.67860505346372	0.148310744782541	-0.878679574154885	1.12040027487718	0.076031746031746	1.31506100244555	0.77598223523845	23.0190740740741	-6.61284722222222	0.678133541585318	4.998046875	0	0.103582422293647	107.765046296296	0	0	1.39402580010739	1	1.94408396391535	0	-0.021860027673023	10.25	8.01069959070808	-0.138176136841492	-2.51434431911782	6646-01-01	0.549592888888889	0.52540475334266	4.12739567097611	21.322667904849	1	1.5334008097166	0.24340068542036	0	-2.97798356631176	-2.44	0	30.3239356954727	-41.6917699283646	2.57660723144838
Perfluorobutanesulfonic acid	L-PFBS	Perfluoroalkylsulfonic acids (PFSAs)	marchiandi_et_al	C(C(C(F)(F)S(=O)(=O)O)(F)F)(C(F)(F)F)(F)F	1	1	0.386273910317756	52.2997815100949	2.275 (LOW reliability)	9.72791901255988	0.12327858062772	-0.863124683218667	1.34114705556175	0.06338313103019	1.34527216672973	0.887999639365077	21.9690113500597	-7.00097222222222	0.72335411209056	4.99951171875	0	0.122183194288875	133.93587962963	0	0	1.40488282812125	1	2.29356736195246	0	-0.018069217307435	3125-12-01	8.01258555504418	-0.170511335344033	-2.95541612137951	2999-02-01	0.555688888888889	0.525261761070001	4.12896415413719	24.732065904849	1	1.53145161290323	0.201851943690186	0	-2.48743551903056	-2.19444444444444	0	36.2464648635673	-42.2864038235195	2.56186408989826
Perfluoropentanesulfonic acid	L-PFPeS	Perfluoroalkylsulfonic acids (PFSAs)	marchiandi_et_al	C(C(C(F)(F)F)(F)F)(C(C(F)(F)S(=O)(=O)O)(F)F)(F)F	1	1	0.342564247380147	65.1902813883986	2.858 (MODERATE reliability)	17.4266387824903	0.105471303553466	-0.852153887466775	1.56278556700953	0.054342403628118	1.36835462320998	0.98698376251867	21.2595095095095	-7.29347222222222	0.76531193799235	4.9998779296875	0	0.140783966284102	160.584426492819	0	0	1.41427424716623	1	2.59134646579098	0	-0.01538017673311	14.375	8.01453847109983	-0.189732341841249	-3.38914461186489	9352-02-01	0.559337868480726	0.525182508629539	4.1307342599376	28.141463904849	1	1.52980132450331	0.172677404879882	0	-2.13575961191518	-2.02040816326531	0	42.1689940316619	-42.7151922383037	2.55322753611738
Perfluorohexanesulfonic acid (Linear)	L-PFHxS	Perfluoroalkylsulfonic acids (PFSAs)	marchiandi_et_al	C(C(C(C(F)(F)S(=O)(=O)O)(F)F)(F)F)(C(C(F)(F)F)(F)F)(F)F	1	1	0.440798732862333	62.0718993480399	4.805 (EXPERIMENTAL value)	122.119491021182	0.092159127514808	-0.844002265998001	1.78453929846702	0.047558661145618	1.38530424068709	1.07575286623318	20.7480081826012	-7.51923752834467	0.803702833013231	4.99996948242188	0	0.15938473827933	187.607081679894	0	0	1.42221376008862	1	2.84876578509686	0	-0.013376812187863	16.4375	8.0165295882749	-0.202208087826673	-3.81805410645463	5705-03-01	0.561688888888889	0.525105749797715	4.13265552061218	31.550861904849	1	1.52836484983315	0.150882428707681	0	-1.87126079775791	-1.890625	0	48.0915231997564	-43.038998348432	2.54772636090331
Perfluoroheptanesulfonic acid	L-PFHpS	Perfluoroalkylsulfonic acids (PFSAs)	marchiandi_et_al	C(C(C(C(F)(F)F)(F)F)(F)F)(C(C(C(F)(F)S(=O)(=O)O)(F)F)(F)F)(F)F	1	1	0.527099974812399	62.1560865734167	4.08 (MODERATE reliability)	59.1454698498823	0.081830769596281	-0.837707434689774	2.00630347001666	0.042280558947226	1.39830970910455	1.15628301728222	20.3617724867725	-7.69788867630385	0.838689976705081	4.99999237060547	0	0.177985510274557	214.930231717687	0	0	1.4289227289464	1	3.07443447743313	0	-0.011833550066979	2025-05-18	8.01854417910681	-0.210830142377292	-4.24363764030634	2058-04-01	0.563288888888889	0.525042059456914	4.13468325617841	34.960259904849	1	1.52709125475285	0.133972893992448	0	-1.66508307764246	-1.79012345679012	0	54.014052367851	-43.2921600187039	2.54402895095214
Perfluorooctanesulfonic acid (Linear)	L-PFOS	Perfluoroalkylsulfonic acids (PFSAs)	marchiandi_et_al	C(C(C(C(C(F)(F)S(=O)(=O)O)(F)F)(F)F)(F)F)(C(C(C(F)(F)F)(F)F)(F)F)(F)F	1	1	0.521664795144219	59.2508038849391	4.623 (EXPERIMENTAL value)	101.798971406145	0.073584128884134	-0.832700120438716	2.22806825883403	0.038056923918993	1.40865144797082	1.23001740027543	20.0598063973064	-7.84241992630386	0.870574355714216	4.99999809265137	0	0.196586282269785	242.499845232846	0	0	1.4346284438201	1	3.27472519344731	0	-0.010609400885704	20.5625	8.0205741550252	-0.217076382603377	-4.6668318213653	8411-04-01	0.564424888888889	0.524985868311281	4.13678538387881	38.369657904849	1	1.52594728171334	0.12047153835037	0	-1.49984538666309	-1.70999999999999	0	59.9365815359456	-43.4955162132296	2.54141559846553
8-chloroperfluorooctanesulfonate	8Cl-PFOS	Perfluoroalkylsulfonic acids (PFSAs)	marchiandi_et_al	C(C(C(C(C(F)(F)Cl)(F)F)(F)F)(F)F)(C(C(C(F)(F)S(=O)(=O)[O-])(F)F)(F)F)(F)F	1	1	0.513028921237013	64.3884305793134	4.913 (LOW reliability)	136.046943639891	0.173445901391352	-1.2416273293698	2.44740814986267	0	1.32979075821415	1.2750180312766	18.8644118655693	-14.8260469856667	1.14903983629202	4.99999809265137	11.6009398902325	0.21469702732051	234.73849958762	4.55274987369036	11.6009398902325	1.44937189851417	1	3.19844439662633	0	0.002277694767648	20.5625	8.02013780053693	-0.292857035638941	-5.38324200713436	7678-04-01	0.528686801426873	0.531029010035148	4.1340884143795	42.367196	0	1.521571213263	0.122475705961527	0	-0.842457922937571	-4.2806183115339	0	59.141994008641	-23.588821842252	2.5412926444748
Perfluorononanesulfonic acid	L-PFNS	Perfluoroalkylsulfonic acids (PFSAs)	marchiandi_et_al	C(C(C(C(C(F)(F)F)(F)F)(F)F)(F)F)(C(C(C(C(F)(F)S(=O)(=O)O)(F)F)(F)F)(F)F)(F)F	1	1	0.565166731386227	56.8890680980343	5.125 (LOW reliability)	168.174141651845	0.066847457938496	-0.828622103519602	2.44983307151186	0.034600468975469	1.41708055439142	1.29804434283059	19.8172434729812	-7.96158659297053	0.899680617699766	4.99999952316284	0	0.215187054265012	270.275157996381	0	0	1.43952211878736	1	3.4543889475931	0	-0.009614769937503	22.625	8.02261477470892	-0.221770665397675	-5.08825289775411	4764-05-01	0.565259136822773	0.524936558395166	4.13894022119547	41.779055904849	1	1.52490974729242	0.109442297065735	0	-1.36445141366827	-1.64462809917356	0	65.8591107040402	-43.6624452373845	2.53950960604411
Perfluorodecanesulfonic acid	L-PFDS	Perfluoroalkylsulfonic acids (PFSAs)	marchiandi_et_al	C(C(C(C(C(C(F)(F)S(=O)(=O)O)(F)F)(F)F)(F)F)(F)F)(C(C(C(C(F)(F)F)(F)F)(F)F)(F)F)(F)F	1	1	0.599596718909895	53.6126665099283	5.647 (LOW reliability)	283.439869459693	0.061240823932899	-0.825236733721334	2.67159788480153	0.031719576719577	1.42408395876676	1.3612061091124	19.6181246545052	-8.06144196487135	0.926316373522721	4.99999988079071	0	0.23378782626024	298.224689079476	0	0	1.44375613587277	1	3.61702317581642	0	-0.008790646808928	24.6875	8.0246630993747	-0.225403905272382	-5.50832251624975	6.1117	0.565888888888889	0.524892740010302	4.14113328413714	45.188453904849	1	1.52396166134185	0.100263146155555	0	-1.25148367434854	-1.59027777777779	0	71.7816398721348	-43.801928602199	2.53807122425972
Perfluoroundecanesulfonate	L-PFUdS	Perfluoroalkylsulfonic acids (PFSAs)	marchiandi_et_al	C(C(C(C(C(C(F)(F)F)(F)F)(F)F)(F)F)(F)F)(C(C(C(C(C(F)(F)S(=O)(=O)[O-])(F)F)(F)F)(F)F)(F)F)(F)F	1	1	0.609131443191595	55.3636792326106	6.4 (LOW reliability)	601.845037872082	0.134483359382612	-1.08753819182826	3.20742395782608	0	1.35089020961879	1.4201686395027	20.1410108024691	-8.25739295201552	1.28090915541499	4.99999997019768	0	0.246234399704057	327.894530791334	4.55274987369036	0	1.53155446031201	1	3.86448842885487	0	0.00132299754794	26.75	8.02766411959542	-0.255693632089899	-5.53492610941828	4044-06-01	0.534840166204986	0.524853571789715	4.14335480891121	48.153239	0	1.93608331631611	0.101552981305807	0	-0.673178571256184	-4.21329639889197	0	77.7041690402293	-24.9076071364788	2.53696409592603
Perfluorododecanesulfonate	L-PFDoDS	Perfluoroalkylsulfonic acids (PFSAs)	marchiandi_et_al	C(C(C(C(C(C(C(F)(F)S(=O)(=O)[O-])(F)F)(F)F)(F)F)(F)F)(F)F)(C(C(C(C(C(F)(F)F)(F)F)(F)F)(F)F)(F)F)(F)F	1	1	0.61748486999236	53.520379930583	6.92 (LOW reliability)	1012.31999453492	0.125734904655678	-1.08219715110054	3.43111431669766	0	1.35963006953308	1.47546803351486	19.9450676638177	-8.33034043722262	1.29325928434729	4.99999999254942	0	0.264835171699285	356.128119527148	4.55274987369036	0	1.52902588718748	1	3.99684981110208	0	0.001275921594203	28.8125	8.02972861812818	-0.25555291945898	-5.95836379952409	7.0397	0.537361094586555	0.524818326115541	4.14559809508058	51.562637	0	1.91446893063584	0.09360144218812	0	-0.622212649200415	-4.19750148720999	0	83.6266982083239	-24.8885059680166	2.53609020389992
Perfluorotridecanesulfonate	L-PFTrDS	Perfluoroalkylsulfonic acids (PFSAs)	marchiandi_et_al	C(C(C(C(C(C(C(F)(F)F)(F)F)(F)F)(F)F)(F)F)(F)F)(C(C(C(C(C(C(F)(F)S(=O)(=O)[O-])(F)F)(F)F)(F)F)(F)F)(F)F)(F)F	1	1	0.630470439930867	51.8883793910544	[Error]		0.118055143508938	-1.07759336002066	3.65454210117316	0	1.36741704182312	1.52754255404723	19.7771164021164	-8.39371593535086	1.3043033196847	4.99999999813736	0	0.283435943694512	384.474417611002	4.55274987369036	0	1.52687176388278	1	4.11914923628208	0	0.001228660519127	30.875	8.03179570976901	-0.255392879066409	-6.38040337190083	7.67500000000001	0.539534504132231	0.524786435558794	4.1478584471748	54.972035	0	1.89502495572372	0.086804685979771	0	-0.578419169542368	-4.18388429752067	0	89.5492273764185	-24.8720242903218	2.53539141287712
Perfluoroethylcyclohexanesulfonate	PFECHS	Perfluoroalkylether acids (PFEAs)	marchiandi_et_al	C1(C(C(C(C(C1(F)F)(F)F)(F)S(=O)(=O)O)(F)F)(F)F)(C(C(F)(F)F)(F)F)F	1	1	0.482089146529497	60.9971944587054	4.063 (LOW reliability)	58.1484951576762	0.079798222534214	-0.409930318499994	1.99372210878721	0.039789619551524	1.26208239025615	1.25523150639181	17.59617003367	-7.90548752834467	0.753696752080953	5.03192138671875	0	0.287296795668612	225.35636361489	0	0	1.29778568698643	1	3.11993737272469	0	-0.006445731589052	18.5625	8.01833731744366	-0.106028242164302	-1.68303063397331	2007-04-01	0.576697959183673	0.525003909767068	4.13400240262183	37.749159904849	1	1.434375	0.128938856544103	0	-0.872402066536492	2.89285714285714	0	59.4290428372478	-24.4272578630218	2.51713053697165
9-chlorohexadecafluoro-3-oxanonane-1-sulfonate (F-53B)	6:2 Cl-PFESA	Perfluoroalkylether acids (PFEAs)	marchiandi_et_al	C(C(C(C(F)(F)Cl)(F)F)(F)F)(C(C(OC(C(F)(F)S(=O)(=O)[O-])(F)F)(F)F)(F)F)(F)F	1	1	0.509019872981194	54.9051860554617	4.923 (LOW reliability)	137.414238154762	0.168061051817592	-1.78909244444444	2.57993711038407	0	1.27306141951632	1.24449923413255	19.9611952861953	-14.3014104812035	1.10500113330959	6.94188570693388	11.6009398902325	0.186615408861271	235.230078265281	4.55274987369036	11.6009398902325	1.51459339448528	1	2025-02-03	0	-0.008449555184924	20.8125	8.02013068315141	-0.246911482510334	-4.38278088888889	6994-04-01	0.511064555555555	0.53112942353269	4.13400906264268	43.0104	0	1.54062897654972	0.127969948506132	0	-1.12974948004901	-8.40444444444445	0	59.5141146918149	-32.7627349214212	2.54893526331791
11-chloroeicosafluoro-3-oxaundecane-1-sulfonate (F-53B)	8:2 Cl-PFESA	Perfluoroalkylether acids (PFEAs)	marchiandi_et_al	C(C(C(C(C(F)(F)Cl)(F)F)(F)F)(F)F)(C(C(C(OC(C(F)(F)S(=O)(=O)[O-])(F)F)(F)F)(F)F)(F)F)(F)F	1	1	0.596782297466212	56.9709911147015	[Error]		0.143162301329742	-1.76636197530865	3.02902161406649	0	1.30375381964699	1.37312978164085	19.5371752349364	-14.7216331445161	1.13954866153632	6.9419135749866	11.6009398902325	0.223816952851726	290.784233660617	4.55274987369036	11.6009398902325	1.50990584947904	1	3.54605119018391	0	-0.006751085768523	24.9375	8.02430715722584	-0.251211468121588	-5.30643943209877	5.97	0.521402083333333	0.530985074230503	4.13876213980509	49.829196	0	1.52559582569454	0.10448664492898	0	-0.945414621057587	-8.33641975308642	0	71.359173028004	-33.0895117370156	2.54200849976185
Dodecafluoro-3H-4,8-dioxanonanoate	ADONA	Perfluoroalkylether acids (PFEAs)	marchiandi_et_al	C(C(C(=O)[O-])(F)F)(OC(C(C(OC(F)(F)F)(F)F)(F)F)(F)F)F.[NH4+]	1	1	0.435585275369807	45.5764882904879	3.625 (LOW reliability)	37.524723159601	0.148786400898138	-1.84179054084175	2.08526953262527	0	0.959121808125509	0.991716997359687	22.3814363143631	9.64746060344478	0.947530231604837	7.21955299702464	0	0.037674538310158	149.957535449384	9.90106457891253	0	1.42018454811433	1	2.94462643596071	0	-0.025064064001686	15.0347222222222	8.01626788072712	-0.049690916804355	-0.55074614876097	2.0411	0.539982638888889	0.525473550420717	4.13094806049178	26.262716904849	0	0.916788321167883	0.198486431161941	0	-1.46426347373188	-9.640625	0	42.7516372396316	-33.6780598958333	2.57720720813595
Perfluoro-2-methyl-3-oxahexanoate (GenX)	HFPO-DA	Perfluoroalkylether acids (PFEAs)	marchiandi_et_al	C(=O)(C(C(F)(F)F)(OC(C(C(F)(F)F)(F)F)(F)F)F)O	1	1	0.298371855507134	46.9483303766281	2.834 (LOW reliability)	17.0133784124583	0.166273781282739	-1.00918051523548	1.87366737939445	0.053707482993197	1.19041692691872	0.955016939935258	23.4011904761905	7.72051445578231	0.675414364640884	5.33428455174908	0	0.049516143678081	133.57057728647	5.10652739484071	0	1.45570527522936	1	2.77706715769051	0	-0.037264222080674	13.6736111111111	8.01487286318734	-0.073853211009174	-1.52998081136987	3.1061	0.553650793650793	0.524270761405018	4.13194937220169	22.520363904849	1	1.01294117647059	0.161262235708841	0	-2.32780690980096	-4.59183673469388	0	41.3143685557882	-46.5561381960191	2.57479118856214
Perfluoro-4-oxapentanoic acid	PFMPA	Perfluoroalkylether acids (PFEAs)	marchiandi_et_al	C(=O)(C(C(OC(F)(F)F)(F)F)(F)F)O	1	1	0.377536539881884	41.0438496729561	1.797 (LOW reliability)	6.03152571823029	0.229637387867318	-1.02578713775488	1.41069338057722	0.074761904761905	0.848010837682742	0.747405030998937	25.8523550724638	7.49637046485261	0.464166840024964	5.26647512063258	0	0.018915841022224	82.5469836545729	5.10652739484071	0	1.45214859767099	1	2.16042479710445	0	-0.057764099800309	9.54861111111111	8.01065155107992	0.114375566030336	-0.060455558094258	8355-01-01	0.541955555555555	0.525910334070802	4.12696741961482	15.701567904849	1	0.94488188976378	0.253893701269439	0	-3.1658487654321	-5.24	0	29.469310219599	-44.3218827160494	2.57607937589787
Perfluoro-5-oxahexanoic acid	PFMBA	Perfluoroalkylether acids (PFEAs)	marchiandi_et_al	C(=O)(C(C(C(OC(F)(F)F)(F)F)(F)F)(F)F)O	1	1	0.411091780901648	49.2849634246873	2.407 (LOW reliability)	11.10060931439	0.193793947400426	-1.01609359781126	1.630957749146	0.062511671335201	0.940318687078465	0.86074531293725	24.1436781609195	7.53839710884354	0.567953123082587	5.26797450965817	0	0.037516613017451	108.209954176115	5.10652739484071	0	1.45321193727871	1	2.49410294386562	0	-0.047374189289108	11.6111111111111	8.01254427692692	0.01742451991	-0.444330968187225	4708-02-01	0.549166666666666	0.525731005691499	4.12857531565611	19.110965904849	1	0.980597014925373	0.214224122764354	0	-2.68355624142661	-4.86111111111111	0	35.3918393876936	-45.6204561042524	2.5613120839394
Perfluoro(2-ethoxyethane)sulfonate	PFEESA	Perfluoroalkylether acids (PFEAs)	marchiandi_et_al	C(C(F)(F)F)(OC(C(F)(F)S(=O)(=O)[O-])(F)F)(F)F	0	1	0.386876082599745	45.8781796684123	2.582 (LOW reliability)	13.223558847859	0.250087591622006	-1.7448178919753	1.76359631780256	0	1.16650185680664	0.86402372639734	25.4968637992832	-6.81083333333333	1.03577241787511	6.93430559659442	0	0.088551956734607	136.95414021164	4.55274987369036	0	1.69999973409418	1	2.47385138961004	0	-0.018820474099887	5625-12-01	8.01339131365175	-0.164369855097625	-1.62247007098765	8889-01-01	0.464287654320987	0.525004727071098	4.12882206790606	24.930657	0	2.25443786982248	0.24483662705518	0	-2.02684788891678	-8.67901234567901	0	36.6185855467411	-34.4564141115853	2.6031120992257
Perfluoro-3,6-dioxaheptanoic acid	NFDHA	Perfluoroalkylether acids (PFEAs)	marchiandi_et_al	C(=O)(C(OC(C(OC(F)(F)F)(F)F)(F)F)(F)F)O	0	1	0.360892016821884	46.4768547788129	2.475 (LOW reliability)	11.8817071130994	0.182818486624615	-1.69719554079459	1.76869376660772	0.059342801448065	0.850804094167721	0.842740470688119	26.0097222222222	7.5866157643613	0.464621848739496	7.20737543565948	0	0.015826938689051	110.128358843537	5.10652739484071	0	1.55400298094326	1	2.53362976249566	0	-0.063940575716021	11.8611111111111	8.0125277871844	0.120116043862451	0.054750623793183	4024-02-01	0.520387811634349	0.525565807753808	4.12847352508041	19.754169904849	1	1.03173483779972	0.202894900508735	0	-2.9481410946958	-9.0775623268698	0	35.7639600708674	-53.0665397045245	2.60408919647076
Perfluorobutanesulfonamide	FBSA	Perfluoroalkane sulfonamide derivatives (PASFs)	marchiandi_et_al	C(C(C(F)(F)S(=O)(=O)N)(F)F)(C(F)(F)F)(F)F	1	1	1.13455909034258	55.703321947085	2.489 (MODERATE reliability)	12.0492208729526	0.099300245434854	-0.40997620516176	1.26063661912919	0.117823971693941	1.37959237027983	0.925143360079356	19.7534371492705	-3.29788407029478	0.561324032128068	3.3330078125	5.13897373760794	0.133748495045046	127.472235922147	0	0	1.17779348183773	0	2.13312236910425	0	-0.015893696791095	3125-12-01	8.01258313922673	-0.033072802743923	-3.35250415369665	7006-01-01	0.607771191135734	0.525262984313369	4.1289550826503	25.743474809698	0	1.24123303167421	0.204452736024379	0	-2.22808993988232	-0.149584487534627	0	31.6937149898769	-40.1056189178817	2.56169980833929
Perfluoropentanesulfonamide	FPeSA	Perfluoroalkane sulfonamide derivatives (PASFs)	marchiandi_et_al	C(C(C(F)(F)F)(F)F)(C(C(F)(F)S(=O)(=O)N)(F)F)(F)F	1	1	1.15986750078421	60.4030696930727	3.106 (MODERATE reliability)	22.3315393525797	0.084798660674969	-0.401634327585525	1.48228964676569	0.102077922077922	1.40007668374441	1.0213714477246	19.4211775878443	-3.64012896825397	0.593664640056393	3.333251953125	5.13897373760794	0.152349267040274	154.129711356765	0	0	1.20903270650318	0	2.43924492179305	0	-0.01364032742119	14.375	8.01453551695887	-0.070297303968621	-3.77592852426046	3359-02-01	0.607576239669421	0.52518362979873	4.13072310737899	29.152872809698	0	1.2476370510397	0.174577567934433	0	-1.95280155788012	0.148760330578511	0	37.6162441579715	-41.0088327154826	2.5531311719777
Perfluorohexanesulfonamide	FHxSA	Perfluoroalkane sulfonamide derivatives (PASFs)	marchiandi_et_al	C(C(C(C(F)(F)S(=O)(=O)N)(F)F)(F)F)(C(C(F)(F)F)(F)F)(F)F	1	1	1.41650826035146	58.9650319314242	3.738 (MODERATE reliability)	42.0138783245446	0.073992935693393	-0.395363205439033	1.70404409253848	0.090037267080745	1.41460658458555	1.10779974914948	19.1775205761317	-3.90857367252457	0.625070416187837	3.33331298828125	5.13897373760794	0.170950039035501	181.163795941988	0	0	1.23498093772462	0	2.70461965360644	0	-0.011937668422753	16.4375	8.01652609888341	-0.096671384738147	-4.19717608994617	9712-02-01	0.60634944	0.525106695777032	4.13264232324526	32.562270809698	0	1.25402900886382	0.152331186780523	0	-1.73771144261545	0.3744	0	43.5387733260661	-41.7050746227709	2.54766349869211
Perfluoroheptanesulfonamide	FHpSA	Perfluoroalkane sulfonamide derivatives (PASFs)	marchiandi_et_al	C(C(C(C(F)(F)F)(F)F)(F)F)(C(C(C(F)(F)S(=O)(=O)N)(F)F)(F)F)(F)F	1	1	1.52901051784266	57.1346006067812	4.296 (MODERATE reliability)	73.4055833378014	0.065629855667283	-0.390477521182897	1.92580829060612	0.080533751962324	1.4254124892587	1.18631989316728	18.9911946259985	-4.12389148715042	0.655073806311295	3.33332824707031	5.13897373760794	0.189550811030729	208.498921288423	0	0	1.25679932015763	0	2.93767297816182	0	-0.010611456161737	2025-05-18	8.0185401570319	-0.116324551688601	-4.61684795013694	6065-03-01	0.604732015306122	0.525042890183047	4.13466807412854	35.971668809698	0	1.26029309141661	0.135113893184441	0	-1.56511329573744	0.551020408163264	0	49.4613024941607	-42.2580589849108	2.54398667768058
Perfluorooctanesulfonamide	FOSA	Perfluoroalkane sulfonamide derivatives (PASFs)	marchiandi_et_al	C(C(C(C(C(F)(F)S(=O)(=O)N)(F)F)(F)F)(F)F)(C(C(C(F)(F)F)(F)F)(F)F)(F)F	1	1	1.79272579769852	56.2704626933359	4.818 (MODERATE reliability)	123.717408363242	0.058965282040914	-0.386564135458263	2.14757308009775	0.072842841252185	1.43379327599789	1.25830971677774	18.8440951916829	-4.30009629086943	0.68351980288609	3.33333206176758	5.13897373760794	0.208151583025956	236.080208357301	0	0	1.27536534623292	0	3.14473768713728	0	-0.009550320901148	20.5625	8.02056960243643	-0.131529687596775	-5.03534699044234	2418-04-01	0.603008740894901	0.524986598572098	4.13676827572805	39.381066809698	0	1.26637086903305	0.121393361871174	0	-1.42359399407244	0.693028095733616	0	55.3838316622552	-42.7078198221731	2.54138506532951
Perfluorodecanesulfonamide	FDSA	Perfluoroalkane sulfonamide derivatives (PASFs)	marchiandi_et_al	C(C(C(C(C(C(F)(F)S(=O)(=O)N)(F)F)(F)F)(F)F)(F)F)(C(C(C(C(F)(F)F)(F)F)(F)F)(F)F)(F)F	1	1	1.76114167866307	49.123373162136	5.86 (LOW reliability)	350.724144019914	0.049011294555113	-0.380686488233307	2.59110270607696	0.061158301158301	1.44595613419044	1.38661714679577	18.6266438539989	-4.57079745596307	0.735744612242704	3.33333325386047	5.13897373760794	0.245353127016411	291.826313515948	0	0	1.3052145718551	0	3.49886342776291	0	-0.007958601092152	24.6875	8.02465749131071	-0.153511394067441	-5.86985897756077	5124-05-01	0.59968911614317	0.52489332023643	4.14111246834514	46.199862809698	0	1.27787203102278	0.100900828585442	0	-1.20541672873519	0.907231555880203	0	67.2288899984444	-43.3950022344667	2.53805412602563
Perfluoro-1-octanesulfonamidoacetic acid	FOSAA	Perfluoroalkane sulfonamide derivatives (PASFs)	marchiandi_et_al	C(C(=O)O)NS(=O)(=O)C(C(C(C(C(C(C(C(F)(F)F)(F)F)(F)F)(F)F)(F)F)(F)F)(F)F)(F)F	1	1	0.319853216191823	48.5667746806722	4.551 (MODERATE reliability)	94.7270880552192	0.106906102027391	-0.707560736960972	2.62204139526821	0.062123273551845	1.3061887250495	1.25913773362341	16.8442855168601	0.222221510769678	0.618391171784128	6.80159616146708	0	0.201277432170663	241.89020093704	5.10652739484071	0	1.10887714245245	1	3.20827430405755	0	-0.01657274730955	22.1736111111111	8.02060177102908	-0.048111039751098	-4.41783925394262	9573-03-01	0.622976186997808	0.524983345679529	4.13687464672443	47.134500619396	1	1.00187667560322	0.102316577963658	0	-1.24101517127182	1.89262235208181	0	73.0044207509603	-44.6765461657854	2.54139077133734
N-methylperfluoro-1-octanesulfonamidoacetic acid	MeFOSAA	Perfluoroalkane sulfonamide derivatives (PASFs)	marchiandi_et_al	CN(CC(=O)O)S(=O)(=O)C(C(C(C(C(C(C(C(F)(F)F)(F)F)(F)F)(F)F)(F)F)(F)F)(F)F)(F)F	1	1	0.443916708067652	55.2881982346885	4.625 (MODERATE reliability)	102.0027730827	0.107159236682913	-1.2799813829166	2.60515394132459	0.030484193677471	1.32819533913097	1.29644646001393	15.478532470827	0.422152066325236	0.56157602061576	6.79400303326171	0	0.22886114348818	243.235314510286	5.10652739484071	0	0.97907461573615	1	3.27625977776482	0	-0.014470211930622	23.0347222222222	8.02060454054551	0.007436162112204	-1.66287048957962	2995-04-01	0.6505824375	0.524983094565495	4.13688998049006	50.812626429094	1	0.85	0.102560339788799	0	-1.14257742566433	7.76	0	84.3573087249338	-44.5605196009088	2.54138298819148
N-ethylperfluoro-1-octanesulfonamidoacetic acid	EtFOSAA	Perfluoroalkane sulfonamide derivatives (PASFs)	marchiandi_et_al	CCN(CC(=O)O)S(=O)(=O)C(C(C(C(C(C(C(C(F)(F)F)(F)F)(F)F)(F)F)(F)F)(F)F)(F)F)(F)F	1	1	0.523124792383358	59.0664044948551	4.618 (MODERATE reliability)	101.291246918093	0.106012459078439	-1.28049792111754	2.60778599336029	0.029108087679516	1.31739941107861	1.34057058763021	14.4369725738397	0.554513177436345	0.480090127276423	6.82276786398206	0	0.219408055499167	245.290547463275	5.10652739484071	0	0.89432537526963	1	3.36061437930022	0	-0.013534846733117	23.2847222222222	8.0206073428023	0.072118418772412	-2.55636076289761	6896-04-01	0.664883396430503	0.52498278216186	4.13690360303635	54.490752238792	1	0.774935266701191	0.101462810373706	0	-1.0443512617014	10.5040562466198	0	83.8543931481692	-43.8627529914587	2.54138157095474
N-ethylperfluoro-1-octanesulfonamide	MeFOSA	Perfluoroalkane sulfonamide derivatives (PASFs)	marchiandi_et_al	CCNS(=O)(=O)C(C(C(C(C(C(C(C(F)(F)F)(F)F)(F)F)(F)F)(F)F)(F)F)(F)F)(F)F	1	1	1.86728031198582	68.2893298028884	4.88 (MODERATE reliability)	131.63066388583	0.0549280312409	-0.965948953099013	2.13390748741756	0.0338133640553	1.45888731953831	1.30492502601902	15.5710212023618	-7.49915603741497	0.419339046005283	3.41099710471253	0	0.201277432170663	241.674499676692	0	0	0.941364119126987	0	3.24907903390423	0	-0.007128699012448	21.0625	8.02057418295506	0.047836111223045	-4.20432965784154	8926-04-01	0.684738056975895	0.524986033699731	4.13679602880986	46.737318429094	0	0.827645540579294	0.120190545297307	0	-0.92199169333943	7.98027757487217	0	61.9285880681678	-33.1917009602195	2.54139108466167
N-methylperfluoro-1-octansulfonamide	EtFOSA	Perfluoroalkane sulfonamide derivatives (PASFs)	marchiandi_et_al	CNS(=O)(=O)C(C(C(C(C(C(C(C(F)(F)F)(F)F)(F)F)(F)F)(F)F)(F)F)(F)F)(F)F	1	1	1.83767055675508	62.8942717991881	4.879 (MODERATE reliability)	131.499099015343	0.056367768325162	-0.962492972793752	2.13142362655711	0.035637480798771	1.47002773204388	1.26534356314748	16.8740079365079	-7.50040603741497	0.512091888743265	3.38510875706421	0	0.201277432170663	239.563711168147	0	7.04767198267719	1.06536282841087	0	3.17694686218343	0	-0.007651947609166	20.8125	8.02057139241517	-0.040749637153367	-3.31691357210379	5025-04-01	0.655941955017301	0.524986349964139	4.13678254808374	43.059192619396	0	0.957417582417582	0.121713861022847	0	-0.996211462723407	5.9688581314879	0	62.4315036449324	-32.8749782698724	2.541392149696
2-N-ethylperfluoro-1-octanesulfonamido-ethanol	MeFOSE	Perfluoroalkane sulfonamide derivatives (PASFs)	marchiandi_et_al	CCN(CCO)S(=O)(=O)C(C(C(C(C(C(C(C(F)(F)F)(F)F)(F)F)(F)F)(F)F)(F)F)(F)F)(F)F	1	1	1.24900403433017	66.0336732157355	4.64 (MODERATE reliability)	103.544347583281	0.093981716489061	-1.2775790605831	2.32515268757955	0.02983993597439	1.43485117764943	1.37259190549367	13.453506097561	0.873679844103013	0.432453537512844	5.14583402980722	0	0.219408055499167	245.497330463072	5.10652739484071	0	0.830390358519707	0	3.42001333547606	0	-0.007529979198671	22.4236111111111	8.02058855246134	0.080002133828608	-2.45979554426647	5973-04-01	0.688579493801652	0.524984180761468	4.13686022490911	54.73677404849	1	0.729401251117069	0.109362112238395	0	-1.02054042949033	14.1074380165289	0	84.4919698247302	-43.8832384680843	2.54138248583898
2-N-methylperfluoro-1-octanesulfonamido-ethanol	EtFOSE	Perfluoroalkane sulfonamide derivatives (PASFs)	marchiandi_et_al	CN(CCO)S(=O)(=O)C(C(C(C(C(C(C(C(F)(F)F)(F)F)(F)F)(F)F)(F)F)(F)F)(F)F)(F)F	1	1	1.4892169449568	69.4827636411754	4.646 (MODERATE reliability)	104.167481200232	0.095078825337283	-1.2769066065927	2.32262981821507	0.031291910703676	1.4449542636157	1.32844224364533	14.3763096978558	0.741318732991901	0.485645561198707	5.1199456821589	0	0.22886114348818	243.442097510083	5.10652739484071	0	0.894648215906586	0	3.32428057581535	0	-0.007983413598097	22.1736111111111	8.02058575612124	0.027757416879662	-1.57415744625639	2072-04-01	0.683433908387864	0.524984494291968	4.13684666286233	51.058648238792	1	0.77426045191573	0.110638703918969	0	-1.10800924293871	11.6234384295063	0	84.9948854014948	-44.3203697175485	2.54138386698907
N-methylperfluoro-1-butanesulfonamide	MeFBSA	Perfluoroalkane sulfonamide derivatives (PASFs)	marchiandi_et_al	CNS(=O)(=O)C(C(C(C(F)(F)F)(F)F)(F)F)(F)F	1	1	1.30237498022703	63.6281263929917	2.685 (MODERATE reliability)	14.6582013802627	0.095097658739663	-0.985107978523927	1.24448730003078	0.056808688387636	1.43635219874606	0.937677032718147	16.4310897435897	-6.65895833333333	0.434535256410257	3.38478450779664	0	0.126874344189753	130.805499811036	0	7.04767198267719	0.931745498208305	0	2.27904388579171	0	-0.012004285012332	5625-12-01	8.01258407602459	0.076406662586727	-1.58719431785394	9613-01-01	0.659551446280991	0.5252625359277	4.12896215697543	29.421600619396	0	0.936567164179104	0.205363412931937	0	-1.38257298244321	4.28925619834711	0	38.7413869725541	-29.0340326313075	2.56173198246613
N-Methylperfluorobutanesulfonamidoethyl alcohol	MeFBSE	Perfluoroalkane sulfonamide derivatives (PASFs)	marchiandi_et_al	CN(CCO)S(=O)(=O)C(C(C(C(F)(F)F)(F)F)(F)F)(F)F	1	1	1.27369966942074	58.0654878643522	2.512 (MODERATE reliability)	12.3295645469063	0.150968153622711	-1.28136007155568	1.43569363316071	0.046310039167182	1.3931668535362	1.02880353387384	12.8913372507123	1.53003413170824	0.480015236834988	5.11960792250517	0	0.15445805550727	133.823319554674	5.10652739484071	0	0.789043486461811	0	2.65295506791543	0	-0.011389676955664	13.9236111111111	8.01259164279031	0.124805820911178	0.166947214609066	1.666	0.648045659928656	0.525259259292249	4.12899423464124	37.421056238792	1	0.787905346187555	0.175692257793538	0	-1.32748756997061	8.53626634958382	0	61.3047687291165	-37.1696519591772	2.56167374536021
N-ethylperfluoro-1-butanesulfonamide	EtFBSA	Perfluoroalkane sulfonamide derivatives (PASFs)	marchiandi_et_al	CCNS(=O)(=O)C(C(C(C(F)(F)F)(F)F)(F)F)(F)F	1	1	1.33548524548588	65.0129539205826	2.742 (MODERATE reliability)	15.5179900611624	0.091878592675744	-0.987629448026501	1.24697116657463	0.052180451127819	1.41349580642543	0.992595816373087	14.4922325102881	-6.65770833333333	0.364275488653598	3.41067285544496	0	0.126874344189753	132.548132322373	0	0	0.811262340236204	0	2.46195500086539	0	-0.010675366718655	8125-12-01	8.0125855436366	0.17361767471424	-2.48274505299531	3514-02-01	0.67104064	0.525261978949247	4.12896886022263	33.099726429094	0	0.825753949258018	0.201064156946292	0	-1.18604570187471	5376-05-01	0	38.2384713957895	-28.4650968449932	2.56172000410676
2-(N-ethylperfluoro-1-butanesulfonamido)ethanol	EtFBSE	Perfluoroalkane sulfonamide derivatives (PASFs)	marchiandi_et_al	CCN(CCO)S(=O)(=O)C(C(C(C(F)(F)F)(F)F)(F)F)(F)F	1	1	1.41366416314921	64.9019624618616	2.518 (MODERATE reliability)	12.4037643108805	0.148220832891557	-1.28194410558681	1.43821650822864	0.043073593073593	1.37508329460691	1.08741681671983	11.7403017241379	1.66239524281935	0.434084344513513	5.14549627015349	0	0.145004967518257	135.510396510456	5.10652739484071	0	0.734140888310475	0	2.82823417075056	0	-0.010431078672503	14.1736111111111	8.01259311348417	0.176396700706812	-0.725437859486897	2.0561	0.63504287109375	0.525258707938696	4.12900098136948	41.09918204849	1	0.756421112051933	0.172495104718779	0	-1.16644622007352	10.359375	0	60.8018531523519	-36.159832822279	2.56165714991148
Bisperfluorohexylphosphinate	6:6PFPiA	Perfluoroalkyl phosphonic acids (PFPiAs)	marchiandi_et_al	C(C(C(C(F)(F)P(=O)(C(C(C(C(C(C(F)(F)F)(F)F)(F)F)(F)F)(F)F)(F)F)[O-])(F)F)(F)F)(C(C(F)(F)F)(F)F)(F)F	1	1	0.59756172230403	42.8699866306207	7.22 (LOW reliability)	1366.48906070825	0.133211121274525	0.224969639500298	3.53749871274924	0	1.35758959029396	1.5095748760244	20.0297067901235	0	1.45963262975527	3.4166259765625	0	0.338574908881576	346.507046593786	9.4584598876838	0	1.52433522432518	1	4.07880445561762	0	-0.001789398361337	28.8125	8.03092174031654	-0.210366793204787	-6.10570163712076	8.0174	0.568775728732897	0.524135451854994	4.14736810175247	55.996582	0	2.04091092301491	0.093141009297456	0	-0.492552249103072	-4.19750148720999	0	71.0600655249165	-19.7020899641229	2.40293243841831
Perfluorohexylperfluorooctylphosphinate	6:8PFPiA	Perfluoroalkyl phosphonic acids (PFPiAs)	marchiandi_et_al	C(C(C(C(C(F)(F)P(=O)(C(C(C(C(C(C(F)(F)F)(F)F)(F)F)(F)F)(F)F)(F)F)[O-])(F)F)(F)F)(F)F)(C(C(C(F)(F)F)(F)F)(F)F)(F)F	1	1	0.612898975568608	41.5816271773909	[Error]		0.117930565231498	0.248762862833854	3.98414182959434	0	1.37207519622458	1.60771324275721	19.7049125514403	0	1.46262651084078	3.41664505004883	0	0.375776452872031	403.195656547676	9.4584598876838	0	1.52116982208436	1	4.30871673993749	0	-0.001487961576467	32.9375	8.03502929488304	-0.215872011323397	-6.92110288909009	9.288	0.568811951109099	0.524135451238498	4.15179299568773	62.815378	0	1.98834610472542	0.080583761856265	0	-0.427213517914745	-4.17202354006337	0	82.9051238611057	-19.6518218240782	2.40293197242215
Bisheptadecafluorooctylphosphinate	8:8PFPiA	Perfluoroalkyl phosphonic acids (PFPiAs)	marchiandi_et_al	C(C(C(C(C(F)(F)P(=O)(C(C(C(C(C(C(C(C(F)(F)F)(F)F)(F)F)(F)F)(F)F)(F)F)(F)F)(F)F)[O-])(F)F)(F)F)(F)F)(C(C(C(F)(F)F)(F)F)(F)F)(F)F	1	1	0.613763815342023	40.3822782905253	9.316 (LOW reliability)	11114.4350789395	0.105794904541563	0.267130137415443	4.43007996949806	0	1.3839255631261	1.69607136499698	19.456540486565	0	1.46530700011258	3.41666412353516	0	0.412977996862486	460.235564890406	9.4584598876838	0	1.51873306484076	1	4.50893842646248	0	-0.001269973924286	37.0625	8.03914986273852	-0.220037753651641	-7.73902420505518	5586-10-01	0.5688355998576	0.524135450739566	4.15628508359938	69.634174	0	1.94539559014267	0.071010185839837	0	-0.377173508458603	-4.15236739053044	0	94.7501821972948	-19.6130224398474	2.40293151081667
Bis[2-perfluorohexylethyl] phosphate	6:2 diPAP	Polyfluoroalkyl phosphate diesters (diPAPs)	marchiandi_et_al	C(COP(=O)([O-])OCCC(C(C(C(C(C(F)(F)F)(F)F)(F)F)(F)F)(F)F)(F)F)C(C(C(C(C(C(F)(F)F)(F)F)(F)F)(F)F)(F)F)(F)F	1	1	0.58259453320807	54.1114445274753	7.322 (LOW reliability)	1513.22740012534	0.115989998169985	-4.39553474020176	3.68336711993205	0	1.16857183504137	1.48791316342672	16.6508190883191	0	0.533322656683535	7.39305232035022	9.04749432342364	0.191469209940444	354.181726550162	13.9409059261761	0	1.0145843986656	1	3.96748059403033	0	-0.010083453192366	30.3125	8.03094645243231	0.05868992257727	-3.0169598273116	7458-08-01	0.695084429752066	0.524135451504906	4.14755731261374	71.995493238792	0	0.670168067226891	0.08328680776358	0	-0.804411226712913	-1.85123966942149	0	84.7916526448585	-43.4382062424973	2.45127168148289
6:2/8:2 Fluorotelomer phosphate diester	6:2, 8:2 diPAP	Polyfluoroalkyl phosphate diesters (diPAPs)	marchiandi_et_al	C(COP(=O)(O)OCCC(C(C(C(C(C(F)(F)F)(F)F)(F)F)(F)F)(F)F)(F)F)C(C(C(C(C(C(C(C(F)(F)F)(F)F)(F)F)(F)F)(F)F)(F)F)(F)F)(F)F	1	1	0.375986852118714	45.6224091603997	8.165 (LOW reliability)	3515.72133708477	0.044993019539093	-4.11514675018854	3.80438296081311	0.020089181724402	1.28879232537255	1.57797264067436	16.3685633639337	0	0.530765783132222	7.39306229096874	9.04749432342364	0.228670753930899	411.032884848944	4.89341160275248	0	1.03356752013653	1	4.1741079501161	0	-0.015613994921658	34.4375	8.03410885819364	0.040615153639006	-4.54976844362522	6484-10-01	0.69836722164412	0.524135451121427	4.15201341755044	79.258902143641	1	0.682075471698113	0.070158051100228	0	-0.972752959613839	0.758844953173791	0	101.5301225838	-59.3379305364442	2.45126986109234
Bis[2-perfluorooctylethyl] phosphate	8:2 diPAP	Polyfluoroalkyl phosphate diesters (diPAPs)	marchiandi_et_al	C(COP(=O)(O)OCCC(C(C(C(C(C(C(C(F)(F)F)(F)F)(F)F)(F)F)(F)F)(F)F)(F)F)(F)F)C(C(C(C(C(C(C(C(F)(F)F)(F)F)(F)F)(F)F)(F)F)(F)F)(F)F)(F)F	1	1	0.50254808191242	47.7491960894317	9.206 (LOW reliability)	9956.69033825116	0.040374867512196	-4.10967105741107	4.247912743152	0.018178638687113	1.31251031671562	1.65799235709006	16.4825342138004	0	0.547546569865345	7.39307226158726	9.04749432342364	0.265872297921354	467.437661988318	4.89341160275248	0	1.0580328089389	1	4.35208269872411	0	-0.014215695703303	38.5625	8.03822734226578	0.017880406067766	-5.40827217538568	11.919	0.693187110726643	0.524135450737825	4.1565362890834	86.077698143641	1	0.693187923068658	0.062956921920398	0	-0.907923301763997	1.31206747404846	0	113.375180919989	-60.8308612181878	2.45126806024324
Bis-[2-N-ethylperfluorooctane-1-sulfonamidoethyl] phosphate	diSAmPAP	Polyfluoroalkyl phosphate diesters (diPAPs)	marchiandi_et_al	CCN(CCOP(=O)([O-])OCCN(CC)S(=O)(=O)C(C(C(C(C(C(C(C(F)(F)F)(F)F)(F)F)(F)F)(F)F)(F)F)(F)F)(F)F)S(=O)(=O)C(C(C(C(C(C(C(C(F)(F)F)(F)F)(F)F)(F)F)(F)F)(F)F)(F)F)(F)F	1	1	0.550134975472786	45.2065888780564	9.289 (LOW reliability)	10818.3603272782	0.081456989462029	-6.73918628142748	5.16291451067987	0	1.29016330428714	1.74180487609652	13.8827069716776	-16.4164921840362	0.450967137590785	14.3077828473105	9.04749432342364	0.438816110998333	526.323498011332	13.9409059261761	0	0.875808257599729	1	4.3378818724245	0	-0.007813101102205	45.4097222222222	8.03938236756998	0.091839351729133	-2.08805452432259	7252-09-01	0.677059335942431	0.524135450738608	4.15717402256337	123.047630287282	0	0.766556327446155	0.055496552823885	0	-0.81225729566157	19.1180406514329	0	158.770884859779	-71.4786420182182	2.45126795667774
6:2 Fluorotelomer sulfonic acid	6:2 FTSA	Fluorotelomer sulfonate and betaine	marchiandi_et_al	C(CS(=O)(=O)O)C(C(C(C(C(C(F)(F)F)(F)F)(F)F)(F)F)(F)F)(F)F	1	1	0.462838515929359	63.0999599317285	3.674 (MODERATE reliability)	39.4092279180986	0.091815414629627	-0.853440144034688	1.67459758675482	0.041619047619048	1.25504990832092	1.15097143835472	16.9265151515152	0	0.416625070194047	5.0227399350229	0	0.095734604970222	191.768052078084	0	0	0.955836641474741	1	2.94900814374782	0	-0.013549882414547	16.9375	8.01653364039021	0.109879786168381	-4.18880876316663	1931-04-01	0.674878222222222	0.52510254255547	4.13266210343001	38.907113524245	1	0.861111111111111	0.147799966364435	0	-1.38377294448912	-1.48777777777777	0	54.5123448226825	-40.1294153901844	2.54334738150261
6:2 Fluorotelomer sulfonamide betaine	6:2 FTAB	Fluorotelomer sulfonate and betaine	marchiandi_et_al	C[N+](C)(CCCNS(=O)(=O)CCC(C(C(C(C(C(F)(F)F)(F)F)(F)F)(F)F)(F)F)(F)F)CC(=O)[O-]	1	1	0.559161783300102	45.3508678758957	4.081 (LOW reliability)	59.2046449023271	0.121537872074469	-2.1576128868575	2.41398648494227	0.02588813303099	1.18518387002901	1.30061100491813	10.0807461873638	10.5353712274777	0.37979218662593	6.82257339827974	0	0.095734604970222	193.654560432211	14.3840954366072	0	0.65305935144809	1	3.65592033380352	0	-0.008421499973321	21.3611111111111	8.01746990504608	0.205265665091615	-1.512647744797	2511-02-01	0.594482578875171	0.525096873026609	4.1328009169143	67.717198192131	0	0.674198250728863	0.102670397030937	0	-0.607806208310882	6.95987654320987	1	94.1415442777307	-32.2137290404767	2.54333337359126
Diisononyl hexahydrophthalate	DINCH	Phtatlates	DEDuCT	CCCCC(CC)COC(=O)C1=C(C(=C(C(=C1Br)Br)Br)Br)C(=O)OCC(CC)CCCC	1	1	0.617054407799877	32.7714332469874	1.053 (MODERATE reliability)	2.86623694371646	0.200947293100561	-0.84330245406061	0.910188862033048	0	0.993333046472027	1.54585750618175	2.39870471564461	0	0.682030712581943	7.57046342999374	91.4147243905599	0	13.5066791489068	9.4737259076001	88.3972309299722	0.665488524798285	0	4.53049752454272	0.020370370370371	-0.007286220977101	14.1111111111111	7.00936199211126	0.187572032914533	5.67239253668035	9.483	0.104157208448117	0.74030968821523	3.55784616954728	121.833254764866	0	0.497123408309993	0.14785947733887	6	-0.00409538709202	17.1515151515152	0	25.1523745049295	-0.270295548073325	2.42466632210459
Bis(2-ethylhexyl) 2	TBPH	Phtatlates	DEDuCT	CCCCC(CC)COC(=O)C1=C(C(=C(C(=C1Br)Br)Br)Br)C(=O)OCC(CC)CCCC	1	1	0.617054407799877	32.7714332469874	1.053 (MODERATE reliability)	2.86623694371646	0.200947293100561	-0.84330245406061	0.910188862033048	0	0.993333046472027	1.54585750618175	2.39870471564461	0	0.682030712581943	7.57046342999374	91.4147243905599	0	13.5066791489068	9.4737259076001	88.3972309299722	0.665488524798285	0	4.53049752454272	0.020370370370371	-0.007286220977101	14.1111111111111	7.00936199211126	0.187572032914533	5.67239253668035	9.483	0.104157208448117	0.74030968821523	3.55784616954728	121.833254764866	0	0.497123408309993	0.14785947733887	6	-0.00409538709202	17.1515151515152	0	25.1523745049295	-0.270295548073325	2.42466632210459
Mono(2-ethyl-5-oxohexyl)phthalate	MEOHP	Phtatlates	DEDuCT	CCC(CCC(=O)C)COC(=O)C1=CC=CC=C1C(=O)O	1	1	0.303899915384848	69.9240710958382	0.512 (MODERATE reliability)	1.66862511013967	0.225713259400937	-0.162523324975612	1.0620125456694	0.026479076479076	0.714791971069636	0.856926223676886	3.6216744913928	9.03815866612945	0.685127715445214	8.89796466884499	0	0	5.19066515495087	14.6379275327126	31.3951990057012	0.676745860331174	1	3.95239517980937	0.038090295796575	-0.015997923061276	8.91666666666667	7.01045605487689	0.192969914519515	-0.494341254407158	2.937	0.165258774538965	0.740316076445939	3.5580778754754	56.73067809698	1	0.829046898638427	0.159975513703671	2	-0.139318527331615	6.92682926829268	0	29.4352648816223	-5.71205962059621	2.43301230606127
2-Ethyl-5-carboxypentyl phthalate	MeCpp	Phtatlates	DEDuCT	CCC(CCCC(=O)O)COC(=O)C1=CC=CC=C1C(=O)O	1	1	0.28735993319067	39.48840417263	0.436 (MODERATE reliability)	1.54650879474938	0.18557080575408	0.174694672000005	1.43353555719112	0.050757575757576	0.625639606027002	0.859867171727935	4.0841049382716	17.6503174239075	0.610057106598985	10.5905810826962	0	0	5.17977607709751	14.9499177434815	30.8922834289366	0.750915750915751	2	3.95115087862082	0.039880952380952	-0.023021473727315	9.16666666666667	7.01047137243453	0.233333333333333	-1.10217609549888	8227-02-01	0.185714285714286	0.740316010359266	3.5600198506148	57.37388209698	2	0.827818283791363	0.130537671058876	2	-0.220867976820358	5.80952380952381	0	34.7278526180499	-9.27645502645502	2.43301230663044
Mono(2-ethylhexyl) terephthalate	MEHTP	Phtatlates	DEDuCT	CCCCC(CC)COC(=O)C1=CC=C(C=C1)C(=O)O	1	1	0.461595715810069	75.2042382945313	0.513 (MODERATE reliability)	1.67029456984054	0.243254311654587	-0.184975222666668	0.957221277660865	0.026349206349206	0.741818694953206	0.886935601946986	3.24324324324324	8.78861249571321	0.613558076793371	7.1960803386928	13.8474743993812	0	5.29214758125472	9.84339034864076	36.6041959429338	0.71968085106383	1	4.05017846690525	0.032936507936508	-0.015238207885505	8.05555555555556	7.00937229550506	0.218505330207458	-0.724796110237405	3.758	0.138548752834467	0.740421389830831	3.55747786282979	56.976699906678	1	0.910906642728905	0.171948830025688	2	-0.101757369614512	7.09523809523809	0	23.6520199352573	-4.27380952380952	2.43403109135489
Mono(2-ethyl-5-hydroxyhexyl) phthalate	MEHHP	Phtatlates	DEDuCT	CCC(CCC(C)O)COC(=O)C1=CC=CC=C1C(=O)O	1	1	0.445713538343152	67.3490802762878	0.512 (MODERATE reliability)	1.66862511013967	0.209996158016202	0.142193337674418	1.1614318543932	0.050655624568668	0.714891528876155	0.919951356765247	3.49740740740741	18.3244944085429	0.676422633413784	8.89796466884499	0	0	5.22033257747543	14.9499177434815	37.8160206286273	0.78896431211775	1	4.03993339731296	0.03483626008543	-0.016828355603224	8.91666666666667	7.00937461931326	0.163813876380581	-0.725061720989844	7288-02-01	0.160941049215792	0.740316076586426	3.55769000434829	57.619903906678	2	0.900206753962785	0.148835931030508	2	-0.229328165374677	7.06976744186047	0	34.8625137178463	-9.86111111111111	2.43301230640397
Mono-(2-ethylhexyl)phthalate	Mehp	Phtatlates	DEDuCT	CCCCC(CC)COC(=O)C1=CC=CC=C1C(=O)O	1	1	0.537524654075615	77.6766051464475	0.497 (MODERATE reliability)	1.64378251872006	0.23971720417092	-0.184975222666668	0.965127014605531	0.026349206349206	0.722503013795951	0.903220140237555	3.23723723723724	9.04648052104221	0.585904755022402	7.20469218372375	13.8474743993812	0	5.26672335600907	9.84339034864076	24.4714618060106	0.71968085106383	1	4.05017846690525	0.032936507936508	-0.014720665515554	8.05555555555556	7.00937236956678	0.218505330207458	-0.724796110237405	3.758	0.138548752834467	0.740316076747915	3.55754211179925	56.976699906678	1	0.910906642728905	0.169900885800441	2	-0.09911186696901	8.0952380952381	0	23.6520199352573	-4.16269841269841	2.43301230657247
Dibenzyl phthalate	DbzP	Phtatlates	DEDuCT	C1=CC=C(C=C1)COC(=O)C2=CC=CC=C2C(=O)OCC3=CC=CC=C3	1	0	1.49488320920102	74.2317057660642	0.953 (MODERATE reliability)	2.59347843563169	0.204217165919752	-0.370593175368718	0.932562657696774	0	1.09215719343046	0.630341224795045	3.62462462462462	0	0.919358728807548	7.59958923207891	0	0	10.642051041491	9.4737259076001	23.2596371203172	0.638785898099377	0	4.11741240081778	0.088856304985337	-0.0111144488148	7.16666666666667	7.00936021318524	0.119288210434468	-0.860996741564752	4006-04-01	0.126714876033058	0.740308914911535	3.55780990252833	71.931648287282	0	0.707395721587682	0.151349858842839	4	-0.083213558510001	5.0206611570248	0	11.9386105759037	-3.82782369146005	2.43304381419006
Butyl benzyl phthalate	BBP	Phtatlates	DEDuCT	CCCCOC(=O)C1=CC=CC=C1C(=O)OCC2=CC=CC=C2	1	0	1.43384197565431	49.8441476944456	-0.602 (EXPERIMENTAL value)	0.547715109713727	0.222915244779247	-0.650608919751432	0.904929336049089	0	1.06862590821031	0.723293222311717	3.33858858858859	0	0.765332012108805	7.55975754973896	0	0	10.4592646867823	9.4737259076001	24.1170072515462	0.652311624805512	0	4.07323685239943	0.062241014799154	-0.011548993226808	7.30555555555556	7.00935872221736	0.155745170598471	-0.450970730406778	2005-04-01	0.132720389399676	0.740309546000678	3.55777891672239	64.45417409698	0	0.783584165761374	0.163464635223576	3	-0.053246772757319	7.10546241211465	0	18.5454925404166	-2.34285800132204	2.4330485535609
Dibutyl phthalate	DBP	Phtatlates	DEDuCT	CCCCOC(=O)C1=CC=CC=C1C(=O)OCCCC	1	0	1.69864830665474	58.3185143768598	0.722 (MODERATE reliability)	2.05854618867221	0.242310992623832	-1.05575889866667	0.877296014415569	0	1.0451205354232	0.84418254470582	3.05255255255255	0	0.643064456208786	7.51992586739901	0	0	10.2764783320736	9.4737259076001	24.9743773827752	0.669353518821604	0	4.05017846690525	0.032936507936508	-0.012024922812792	7.44444444444444	7.00935723329077	0.183252974742337	-0.780655629515929	6004-03-01	0.138548752834467	0.740310178329383	3.55774822240866	56.976699906678	0	0.880236385397965	0.177510389705761	2	-0.029793398841018	8.04761904761905	0	25.1523745049295	-1.25132275132275	2.43305327858487
Diisodecyl phthalate	DIDP	Phtatlates	DEDuCT	CC(C)CCCCCCCOC(=O)C1=CC=CC=C1C(=O)OCCCCCCCC(C)C	1	1	1.54364919682212	30.8365715133343	0.764 (MODERATE reliability)	2.14684645441968	0.182166054948049	-1.10435243835897	0.927129364317144	0	1.01440086513631	1.24734175365248	2.3234398782344	0	0.78086780532102	7.56456996660297	27.6949487987625	0	10.8284998169075	9.4737259076001	36.810189475098	0.724447001187648	0	5.08576651020815	0.014529914529915	-0.006498815240341	11.6666666666667	7.00936223026292	0.16648329971041	-3.00677183008407	7.99340000000001	0.088573307034845	0.740310179105922	3.55782736968557	101.114209623054	0	1.08484543010753	0.133449911984652	2	9.13E-05	8.17948717948718	0	25.1523745049295	0.00712250712251	2.43305328076282
Diisononyl phthalate	DINP	Phtatlates	DEDuCT	CC(C)CCCCCCOC(=O)C1=CC=CC=C1C(=O)OCCCCCCC(C)C	1	1	2.46616908011615	31.9926041707748	0.772 (MODERATE reliability)	2.16409010870612	0.190158383142285	-1.09962806644445	0.918604793484527	0	1.01382475547048	1.20125072192191	2.39344941956882	0	0.769906711512121	7.56339325671214	27.6949487987625	0	10.7780934032097	9.4737259076001	36.810189475098	0.714088852324146	0	4.95401061706078	0.016096866096866	-0.007040381196388	11.1666666666667	7.00936140584848	0.172850678733032	-2.31440024591888	7.21320000000001	0.093788580246914	0.740310179105923	3.55781411473688	93.757958003658	0	1.06061533325915	0.139304874888569	2	-0.004651063100137	8.16666666666666	0	25.1523745049295	-0.334876543209879	2.43305328075342
Di-(5-methylhexyl)phthalate	DMHP	Phtatlates	DEDuCT	CC(C)CCCCOC(=O)C1=CC=CC=C1C(=O)OCCCCC(C)C	1	1	1.92492294140615	44.2132448210026	0.772 (MODERATE reliability)	2.16409010870612	0.208449302286253	-1.08734469946667	0.901561479547239	0	1.01512036353628	1.09700364505825	2.57929292929293	0	0.750254323499491	7.55633299736712	27.6949487987625	0	10.6467770208788	9.4737259076001	49.65183272095	0.693919410115277	0	4.65135387020887	0.020404040404041	-0.008447850115318	10.1666666666667	7.00935975889025	0.185509681926756	-0.917497050623678	5.65280000000001	0.106988888888889	0.740310179105171	3.55778779704809	79.045454764866	0	1.00260538186343	0.15270430674652	2	-0.020401234567901	8.13333333333333	0	25.1523745049295	-1.22407407407407	2.43305328010661
Dicyclohexyl phthalate	DCHP	Phtatlates	DEDuCT	C1CCC(CC1)OC(=O)C2=CC=CC=C2C(=O)OC3CCCCC3	1	1	1.35255413964092	74.5459099986544	0.847 (MODERATE reliability)	2.33263842926053	0.230031616619307	-0.327346378907262	0.874791373752581	0	0.929862049128026	0.998500155656838	2.71428571428572	0	0.646073646850044	7.63343178766401	0	0	11.2229415469892	9.4737259076001	63.4993071203313	0.649362618476183	0	4.33299989138831	0.027142857142857	-0.010083429140132	6.66666666666667	7.00935879437036	0.189104674127716	-3.5107199611953	6656-04-01	0.121024	0.740280893677564	3.55783567864284	69.910751526074	0	0.862178791017844	0.169869876349064	2	0.024861538461538	5472-05-01	0	24.1465433514003	2928-01-01	2.43305118449499
Diethyl phthalate	DEP	Phtatlates	DEDuCT	CCOC(=O)C1=CC=CC=C1C(=O)OCC	1	0	1.26276621517048	50.5983324530187	0.611 (LOW reliability)	1.84227275070293	0.272872218199798	-1.01364449759999	0.858267786954585	0	1.06774956901553	0.665129622987004	3.81777777777778	0	0.690930451127819	7.3824634401146	0	0	9.70035950491308	9.4737259076001	25.9802085363045	0.667279411764706	0	3.47741729724868	0.052592592592593	-0.016746999996347	6.44444444444444	7.00935559299144	0.175659229208925	0.733399531114403	2025-04-02	0.175288888888889	0.740304435894572	3.55772712887571	42.264196667886	0	0.759949551569506	0.199765633203074	2	-0.126543209876543	7.93333333333333	0	25.1523745049295	-3.7962962962963	2.43305314830316
Diisobutyl phthalate	DIBP	Phtatlates	DEDuCT	CC(C)COC(=O)C1=CC=CC=C1C(=O)OCC(C)C	1	0	1.58819460072974	60.8819669673533	0.917 (MODERATE reliability)	2.5017737992899	0.243626743783164	-1.05575889866667	0.876635968696039	0	1.0426549289887	0.897572626133217	3.07507507507507	0	0.71255441683294	7.4904372434803	0	0	10.3184150604686	9.4737259076001	23.968546229246	0.669353518821604	0	4.05017846690525	0.032936507936508	-0.012182598720779	8.66666666666667	7.00935729310918	0.200809483788207	1.23219294018207	3122-03-01	0.138548752834467	0.740309702066949	3.55775260755308	56.976699906678	0	0.880236385397965	0.178585137000287	2	-0.083585285966238	8.04761904761905	0	25.1523745049295	-3.51058201058201	2.43305296946714
Dihexyl phthalate	DHP	Phtatlates	DEDuCT	CCCCCCOC(=O)C1=CC=CC=C1C(=O)OCCCCCC	1	1	1.81814283054759	54.6436720861678	0.681 (MODERATE reliability)	1.97585259723061	0.217940291520604	-1.07915578814814	0.89443029824926	0	1.03098620916935	0.987851917197898	2.68253968253968	0	0.659201280833361	7.55429147422011	13.8474743993812	0	10.5527051175536	9.4737259076001	24.9743773827752	0.684530878859858	0	4.47491258825931	0.023456790123457	-0.009346424935567	8.44444444444444	7.00935887642626	0.175597459886568	-2.22328294384017	5.16080000000001	0.115500685871056	0.740310179105819	3.55777416190866	71.68920314547	0	0.9675	0.159657147591358	2	0.003010211857948	8.11111111111111	0	25.1523745049295	0.162551440329219	2.4330532807284
Dinonyl phthalate	DNP	Phtatlates	DEDuCT	CCCCCCCCCOC(=O)C1=CC=CC=C1C(=O)OCCCCCCCCC	1	1	2.42255574170091	37.3048102581208	0.635 (MODERATE reliability)	1.88702214145874	0.189373105108482	-1.09962806644445	0.920004351657236	0	1.02616520113973	1.15827454439254	2.37603648424544	0	0.697852202402621	7.5643147762096	13.8474743993812	0	10.7793505769646	9.4737259076001	24.9743773827752	0.714088852324146	0	4.95401061706078	0.016096866096866	-0.007009773683537	9.94444444444444	7.00936134579358	0.158528214542262	-4.32724881561689	7.50140000000001	0.093788580246914	0.740310179105925	3.55781354103517	93.757958003658	0	1.06061533325915	0.138729601495702	2	0.019440157750343	8.16666666666666	0	25.1523745049295	1.39969135802469	2.43305328076414
Butyl glycolyl butyl phthalate	BGBP	Phtatlates	DEDuCT	CCCCOC(=O)COC(=O)C1=CC=CC=C1C(=O)OCCCC	1	0	1.49851422553658	47.1713244393113	0.637 (MODERATE reliability)	1.89079996230323	0.177714027464245	-1.588709514	1.31044631384182	0	1.13532579180157	0.865275691750154	3.40244708994709	0	0.689645625692137	11.2604573669529	0	0	14.931883514833	14.2105888614001	24.9743773827752	0.672047970479705	0	4.17932343849159	0.03287037037037	-0.015302931524355	9.05555555555556	7.01044551578007	0.171323141802847	-0.90555619	3.1436	0.169375	0.739152385266914	3.5611598188738	64.730133716376	0	0.817257217847769	0.131909010591622	2	-0.044367283950617	8	0	37.7285617573943	-2.12962962962963	2.43305325117492
Diisopentyl phthalate	DIPP	Phtatlates	DEDuCT	CC(C)CCOC(=O)C1=CC=CC=C1C(=O)OCCC(C)C	1	0	1.80450918412762	45.8477789424594	0.866 (MODERATE reliability)	2.37738227996207	0.230597240000697	-1.068919649	0.885000189594765	0	1.02575995902922	0.971451400188993	2.86886304909561	0	0.738132425649256	7.52809195998706	27.6949487987625	0	10.4514268917444	9.4737259076001	36.810189475098	0.67610735476749	0	4.27646005620063	0.027469135802469	-0.010550566000359	9.16666666666667	7.00935811442134	0.196838467240655	0.505030776434092	4.0924	0.125815972222222	0.740310173558192	3.55776206162453	64.332951526074	0	0.927124795129946	0.168933301757896	2	-0.053288966049383	8.08333333333334	0	25.1523745049295	-2.55787037037037	2.43305324076462
Bis(2-ethylhexyl) phthalate	DEHP	Phtatlates	DEDuCT	CCCCC(CC)COC(=O)C1=CC=CC=C1C(=O)OCC(CC)CCCC	1	1	1.99753091214167	36.0792925751502	-0.125 (EXPERIMENTAL value)	0.882496902584595	0.198996064157518	-1.09404471781819	0.912129409312344	0	1.03040763494228	1.19172599117814	2.45537340619308	0	0.707350521786535	7.57444206015411	27.6949487987625	0	11.0443332039734	9.4737259076001	36.810189475098	0.703857826006989	0	4.81000523527521	0.018013468013468	-0.007738225002391	10.6666666666667	7.00936058215554	0.179228841845642	-1.61832470841464	6.43300000000001	0.099853076216713	0.740309838348133	3.55780463281658	86.401706384262	0	1.03339644815879	0.145876723151818	2	-0.006147331904908	12.1515151515151	0	25.1523745049295	-0.405723905723906	2.43305301364485
Bis(2-methoxyethyl) phthalate	DMEP	Phtatlates	DEDuCT	COCCOC(=O)C1=CC=CC=C1C(=O)OCCOC	1	0	0.849198777329657	63.094562297034	0.574 (MODERATE reliability)	1.77535428465627	0.192293202931675	-2.12575264926315	1.19691781626524	0	1.3748107350752	0.711494758331385	3.68576388888889	0	1.09295749029934	11.2276996473205	0	0	19.5541368374583	18.9474518152002	12.1327341369232	0.743326417704011	0	3.78608931418671	0.045215311004785	-0.014330611228316	7.44444444444444	7.00935772213478	-0.113727524204703	3.22456756833007	1.293	0.200277008310249	0.740302415161296	3.55828389509559	50.906856287282	0	0.759976525821596	0.141656526904524	2	-0.07563865804863	7.94736842105263	0	52.5857335165104	-2.87426900584795	2.43305343640265
Dimethyl phthalate	DMP	Phtatlates	DEDuCT	COC(=O)C1=CC=CC=C1C(=O)OC	1	0	0.916216954245961	46.7353692152999	0.472 (MODERATE reliability)	1.60319738372657	0.283866826654544	-0.976794396666667	0.861886999681477	0	1.16027892789933	0.538700859583468	4.38304093567252	0	0.831325301204819	7.19918020373539	9.4737259076001	0	9.04974300831444	9.4737259076001	12.1327341369232	0.680531732418525	0	3.10160674573947	0.072222222222222	-0.019981004112436	5.94444444444444	7.00935479404482	0.07119256116277	3.28689758688643	2598-01-01	0.202430555555555	0.73980257953575	3.55820806577345	34.90794504849	0	0.682034632034632	0.206301270025181	2	-0.167631172839506	7.83333333333334	0	26.1582056584588	-4.02314814814815	2.43305225531332
Diamyl phthalate	DAP	Phtatlates	DEDuCT	CCCCCOC(=O)C1=CC=CC=C1C(=O)OCCCCC	1	0	1.78112632076888	49.1435245268243	0.746 (MODERATE reliability)	2.10854892998759	0.229479425083101	-1.068919649	0.88589956725992	0	1.03627185707599	0.919703104141803	2.84173126614987	0	0.649289987110705	7.54283627194641	13.8474743993812	0	10.4346050538367	9.4737259076001	24.9743773827752	0.67610735476749	0	4.27646005620063	0.027469135802469	-0.010515558059204	7.94444444444444	7.00935805454799	0.180202874645804	-1.50781779326391	3806-04-01	0.125815972222222	0.740310179096896	3.5577611601324	64.332951526074	0	0.927124795129946	0.168110403385327	2	-0.009500385802469	8.08333333333334	0	25.1523745049295	-0.456018518518517	2.43305328048482
Monobutyl phthalate	MBP	Phtatlates	DEDuCT	CCCCOC(=O)C1=CC=CC=C1C(=O)O	1	0	0.336883568167053	79.9028821109805	0.467 (MODERATE reliability)	1.595201403417	0.267479555016181	-0.142860821599994	0.947710317162027	0.034803921568627	0.736822413563101	0.67609274361073	4.05444444444445	8.87835293839758	0.565413346613546	7.1773749188764	0	0	4.95703703703704	9.84339034864076	18.5535557598492	0.722426470588235	1	3.47741729724868	0.052592592592593	-0.020514330183969	6.44444444444444	7.00937069150637	0.221754563894523	-0.329011331391196	3417-02-01	0.175288888888889	0.740316254444818	3.55751525685148	42.264196667886	1	0.800588565022421	0.189571912385878	2	-0.205246913580247	5.86666666666667	0	23.6520199352573	-6.1574074074074	2.43301243567227
3,4,3',4'-Tetrachlorobiphenyl	PCB 77	polychlorinated biphenyl (PBC)	DEDuCT	C1=CC(=C(C=C1C2=CC(=C(C=C2)Cl)Cl)Cl)Cl	0	0	1.63175217809569	63.8811145257002	2.822 (EXPERIMENTAL value)	16.8104379495658	0.133204560510447	0.03271563407968	0.077853566769795	0	0.91382249738497	0.618392468201519	2.62848651120256	2.10317824249041	1.15501923028895	0	0	0	0	0	35.3923712572404	0.461475518598788	0	3.02406022786276	0.146676852559205	-0.001320350597154	6.16666666666667	2.22246323794434	-0.002411363550733	-0.261725072637418	9672-05-01	0.043869421487603	1.34451771758117	2.91087245617904	55.144077429094	0	0.463028302602625	0.10396013737434	6	-0.021380326248655	1.21487603305785	0	0	-0.491747503719073	2.42123565338172
3,4,5,3',4',5'-Hexachlorobiphenyl	PCB 169	polychlorinated biphenyl (PBC)	DEDuCT	C1=C(C=C(C(=C1Cl)Cl)Cl)C2=CC(=C(C(=C2)Cl)Cl)Cl	0	0	1.73501432303175	61.0657206160789	4.869 (EXPERIMENTAL value)	130.190661118306	0.125353487013824	0.001875787598314	0.089380324299885	0	0.9592860883319	0.724180563225462	2.59373571101966	2.07585901850452	1.16142675349951	0	0	0	0	0	35.3923712572404	0.469329204919452	0	3.02406022786276	0.181512605042017	-0.00124437450007	7.88888888888889	2.17640656170488	-0.006234321971373	-0.015006300786512	7.274	0.044806611570248	1.34277450132619	2.92346001863011	63.759651619396	0	0.516686163644635	0.118083336321784	8	-0.020516490725831	0.46280991735537	0	0	-0.471879286694103	2.41986623112035
3,4,5,3',4'-Pentachlorobiphenyl	PCB 126	polychlorinated biphenyl (PBC)	DEDuCT	C1=CC(=C(C=C1C2=CC(=C(C(=C2)Cl)Cl)Cl)Cl)Cl	0	0	1.63252082155626	61.2301723559802	4.166 (EXPERIMENTAL value)	64.4571073329819	0.129224283631922	0.012564728556251	0.08361675479757	0	0.938353259344553	0.672305459245602	2.61111111111111	2.1301459925534	1.15545542273689	0	0	0	0	0	35.3923712572404	0.456991701801971	0	3.01085595261489	0.164094728800611	-0.001282457825766	7.02777777777778	2.21401937105885	-0.000228764898314	-0.100517828449999	6206-06-01	0.04515805785124	1.3436121316083	2.91874621153	59.451864524245	0	0.483623953194906	0.121611779300686	7	-0.020964687895672	0.927685950413225	0	0	-0.482187821600467	2.42053042685793
[truncated: 43 more columns]

## Sheet: Table S14
ID	SMILE_CANONIQUE_x	VDss_SARpy_ADI	Oral_Bioavailability_SARpy_ADI	QSAR VDss	QSAR Oral Bioavailability	Total body elimination half-life (QSARINS)-assessment (log(h	Total body elimination half-life t(h	BCUTse-1l	nBase	GATS2are	AATS1p	nHBDon	RPCG	NsOH	ATSC2p	ATSC2i	MIC0	ETA_dEpsilon_B	BCUTd-1l	ATSC1p	MATS1are	BCUTp-1l	AATS0s	AATSC2s	IC3	CIC0	ETA_dEpsilon_D	GATS1se	ATS0are	RNCG	PEOE_VSA7	EState_VSA8	ATSC1dv	JGI9	AATS3i	SlogP_VSA2	Xpc-4dv	MID_O	GATS1Z	ATSC0p	BIC0	AMID_C	VSA_EState1	AATSC1c	VSA_EState2	EState_VSA1	ATSC0c	SLogP	MATS2are
15	CC12CCC3c4ccc(O)cc4CCC3C1CC(O)C2O	1.0	1.0	0.996904093717782	42.06753201236534	0.761 (GOOD reliability)	2.140415566211894	2.430210474780463	0.0	0.666314858916071	1.8244511347500003	3.0	0.1652850054311302	3.0	0.8961194488844836	4.8065582631862975	11.005705232552028	0.0279738562091502	0.9927405221161258	2.123040573684483	-0.1167680369127516	0.7856322603229842	3.956327160493828	0.0099257710518164	5.030633374059375	4.218947501009619	0.063690476190476	0.9639623074120672	265.41	0.2864541595597786	78.53245384282822	12.990104268152232	28.85333333333336	0.0191882716049382	153.51116899793325	27.52751496001872	3.7759228411124672	5.308749491351872	0.9699876237623763	10.595031427108802	0.2244023532406066	1.8244974484135992	0.0	-0.0090261896338808	0.0	12.207932775496603	0.8173980861587005	2.5800000000000005	-0.0088493180342065
16	CC12CCC3c4ccc(O)cc4CCC3C1CCC2O	1.0	1.0	1.0816910049855395	6.469333383107994	0.23 (EXPERIMENTAL value)	1.2586000099294778	2.430210497251672	0.0	0.6479361761426979	1.8470870381276605	2.0	0.2030262522789321	2.0	0.7908787133573554	4.147743009024447	10.05992730586602	0.0259999999999999	0.9929834957898404	1.7556325396007662	-0.0849536279323521	0.786898259616485	3.238794191919192	0.0479631106020681	4.987729629951764	4.252221591892486	0.0433333333333332	0.947161746017704	253.16000000000005	0.3518632214303663	84.95327546575423	12.990104268152232	34.03305785123967	0.0150790895061728	153.2879906299992	16.317021177429716	3.7106959542771696	3.5465082542004	0.9930614230483652	10.51763726889818	0.2138980842445947	1.911024390849604	0.0	-0.0069012958220152	0.0	0.0	0.6122081585927793	3.609200000000002	0.0109698996655514
26	CCN(CC)CCOc1ccc(C(=C(Cl)c2ccccc2)c2ccccc2)cc1	1.0	0.0	9.049269631068984	87.0835306699725	2.158 (EXPERIMENTAL value)	8.653812713866106	2.4160513699373283	1.0	1.3852738856007594	1.910712214915255	0.0	0.0677560498659631	0.0	1.101509226975475	8.66285065371051	13.41067057931374	0.0613004372402874	0.9872569003884852	-0.5039076299109817	0.0812087924639383	0.7788076875399335	2.381184538086567	-0.0049278032812694	4.700796592884377	4.505567903320724	0.0	0.7665936914336976	327.7038	0.2805124376660987	41.91260142383936	43.01285240407817	57.74101052935568	0.005625	156.06895027764082	31.141060913101125	1.698066694678679	2.036454743732767	0.7212172365809704	14.745804244234876	0.2172901361426469	1.8261671572274312	5.935004403965443	-0.0020801004971884	2.3514367368975955	0.0	0.4960519025053836	6.562600000000006	-0.1046644050839723
33	CC12CCC3c4ccc(OC(=O)c5ccccc5)cc4CCC3C1CCC2O	1.0	1.0	2.192427890564291	30.63928070008436	0.914 (MODERATE reliability)	2.494279724624584	2.4303614030022427	0.0	0.6153091402438022	1.900783739266667	1.0	0.182213869445123	1.0	-0.3423206502877548	-1.7286659305773824	10.361709837198696	0.0425420168067229	0.9779615613417646	1.1209457868489958	-0.0130590084297747	0.7413897883912631	3.5234375	0.1186909786499407	5.351823225551767	4.561736251145437	0.0166256157635467	0.7508487527353082	328.5200000000001	0.2246610593572536	97.08600960267744	19.056471336613843	57.40306122448978	0.0091408179012345	152.7803405072566	17.17979907054086	3.9709323805455927	5.601535271843352	0.8666423313256677	13.616774959885998	0.2053413050489894	1.8899485141059948	5.63000171460534	-0.0065183406858949	12.355329309979489	0.0	0.668174454402331	5.122800000000005	0.1276655198530263
104	C#CC1(O)CCC2C3CCC4=CCCCC4C3CCC21C	0.0	1.0	1.3313729458598522	30.0	0.914 (GOOD reliability)	2.494279724624584	2.4154476376289145	0.0	0.7563710499490317	1.847778929923077	1.0	0.1702423846875644	1.0	0.3728626506845733	1.3129332634512003	8.63609305950339	0.020408163265306	0.9114275287942624	1.405572875525552	-0.0315971405420942	0.7877571440718452	2.6023242630385486	0.0456275934410045	4.987059078764934	4.511112239088983	0.0198412698412698	0.9557240929407442	272.77	0.3024661028878512	81.45901879097967	18.92019162538015	39.93794252394836	0.0103125	153.6443711084858	10.707578205824394	4.503243578246292	1.7631270825140386	1.065493140046596	11.819958074188	0.1908889361173146	1.997474829822832	0.0	-0.0028880564163733	0.0	5.601050810983688	0.296227866941039	4.313500000000004	0.0677200135915735
112	CC12CCC3c4ccc(O)cc4CCC3C1CCC2=O	1.0	0.0	1.324847312714343	28.699771594881856	1.279 (EXPERIMENTAL value)	3.5930448835642848	2.430207685460517	0.0	0.527402708592777	1.8925506332444453	1.0	0.2252311878761662	1.0	0.6760817709446143	3.2083910959296453	10.131234409400315	0.0283730158730158	0.977937713547794	1.3426455282906735	-0.0414794520547943	0.7527836353623722	3.678736772486773	0.0717038762053643	4.766968315481369	4.1706225151424325	0.0226984126984126	0.7064244275576614	243.48	0.390346422904048	73.11746337343143	12.990104268152232	43.20408163265307	0.0150790895061728	152.59246228422023	10.889772341205646	3.4728657636910905	3.5465082542004	0.9127540983606556	10.15408671060857	0.2175882532766656	1.911024390849604	0.0	-0.0057749059116289	12.261953206826044	0.0	0.5146643081092033	3.817400000000002	0.0411083437110835
113	Clc1ccc(C(c2ccccc2Cl)C(Cl)Cl)cc1	1.0	1.0	2.6586682952855702	39.8524935690932	3.327 (EXPERIMENTAL value)	27.85465227503616	2.430505424370465	0.0	0.7396137026239068	2.3286670034482766	0.0	0.1380748088486157	0.0	-1.6964915171870376	-7.143987727431796	20.75870423659675	0.1065306122448978	0.9884254287703848	0.0814708965368651	0.0028149190710762	1.354009397858074	2.28250266727633	-0.0274033481705439	4.521640636343319	3.375794637774288	0.0	0.4792315684177677	167.93560000000002	0.1217990324587056	29.32600418877882	0.0	8.076404635928444	0.015625	149.45619902205468	4.836269690250055	1.8005236853485431	0.0	0.4663340975252284	8.823457745457858	0.2790955928058659	1.6123044072362511	0.0	-0.0011220938447813	-0.5777078609221469	4.836269690250055	0.1177193408691235	5.929000000000002	-0.053996598639456
119	CC12CCC3C(CC=C4CC(O)CCC43C)C1CCC2=O	0.0	1.0	0.6974417808981733	19.99941219970459	0.805 (GOOD reliability)	2.236696498819987	2.461068163175724	0.0	0.6373160973121672	1.819902776076923	1.0	0.1647773864886768	1.0	2.130361783118078	11.360718041636984	9.844087751273316	0.0079498466053087	0.9779062903798388	1.4539505088316702	-0.0302353031413516	0.7527833575649281	3.2406462585034017	0.0066332206095119	4.849204231782005	4.435031848429409	0.0215007215007214	0.7215212944452951	278.77	0.3075348698428765	68.11445996836302	19.92349450621513	44.845064556434814	0.0150790895061728	153.43207820899772	16.993738728953947	4.988634841095757	3.5423278015052064	1.0221327203298065	11.532072730188	0.204987151398236	1.9034602471758184	0.0	-0.002956330949684	12.361869038899613	0.0	0.3681021641115991	3.879200000000002	0.0310549398174668
120	CC12CCC3c4ccccc4CCC3C1CCC2=O	1.0	0.0	1.222036948835964	47.253135152551785	0.863 (GOOD reliability)	2.3702608206522378	2.4313463920593184	0.0	0.6185279965170463	1.918277609545456	0.0	0.1462882954086944	0.0	0.5200096739076305	2.587890146503808	8.838896952048538	0.0260508562532433	0.9779769695712158	0.9390432949629618	0.0235430722107658	0.7527976889196581	2.9202235772357725	0.0060712546430202	4.570609016654902	4.223564527706882	0.0	0.511547541868767	231.23	0.3157788842389564	60.984729236508215	31.18920547353706	40.499107674003575	0.015625	152.5771616706461	5.783244946364939	3.400459344565797	1.7716601144157729	0.9343480049362404	10.061166568850778	0.2030429885186831	2.007605371039588	0.0	-0.0010219365116193	12.25035541068279	0.0	0.1715002263533641	4.111800000000003	0.0352560451771468
123	CC12CCCC1C1CCc3cc(O)ccc3C1CC2	1.0	0.0	1.7861953620443758	21.152107272634183	0.845 (GOOD reliability)	2.3279778145702346	2.430211350807691	0.0	0.6344496021220156	1.870707111217392	1.0	0.2523891765277535	1.0	0.6893696748793567	3.504399399972744	8.808970602652208	0.0238253440911248	0.9935028167478888	1.3768454931612046	-0.038547690440494	0.7874892305972119	2.4878875968992253	0.0760634151318304	4.804058068605274	4.304598838215567	0.022017543859649	0.9401484848994138	240.91000000000005	0.4374137221683236	84.95327546575423	12.990104268152232	37.21957815035157	0.0082304526748971	153.0559683057988	5.106527394840706	3.4453248055367816	1.7748038561658634	1.023233154339165	10.4366433823987	0.1997727304933045	2.0065760420121728	0.0	-0.0046786654538358	0.0	0.0	0.4138524342185378	4.638400000000004	0.037969829841751
181	CCC(=C(CC)c1ccc(O)cc1)c1ccc(O)cc1	0.0	1.0	2.0140889704947367	39.95441056083631	0.711 (GOOD reliability)	2.0360262672401097	2.420305427264259	0.0	0.5802768166089964	1.8727100866341468	2.0	0.1832934226552796	2.0	0.1130378888490002	-0.2126135216758955	10.18784549942097	0.0617901234567899	0.9871943694097246	1.0924700910122502	-0.1119081779053081	0.7866926331699196	3.829166666666667	0.1138684640522875	3.984183719779189	4.0874302980927215	0.0433333333333332	0.988863833023638	233.8	0.3176710670979745	59.38022356323098	13.847474399381248	44.16000000000001	0.008	152.59207868480436	10.213054789681411	1.1600563346026271	3.5214088552221945	0.9525901454979968	9.75418109649	0.2210395856078239	1.8238231931051705	0.0	-0.0106530359628991	0.0	0.0	0.7799842642318827	4.828600000000005	0.0622837370242214
225	C#CC1(O)CCC2C3CCc4cc(O)ccc4C3CCC21C	1.0	1.0	2025-03-04	46.66666666666666	0.987 (EXPERIMENTAL value)	2.6831728673858626	2.4154363799903544	0.0	0.6064159968095463	1.885528383510205	2.0	0.1839549854761341	2.0	0.7562546778445094	3.202032858809753	9.915391730947192	0.0401138716356107	0.9114228357589038	1.7120813304022144	-0.0881902907219365	0.786817665641111	3.576992753623189	0.1079264368740699	5.072368749488241	4.314731780762065	0.0391414141414141	0.9492072777216296	265.66	0.3188109570129984	79.53828499635745	18.91053858700788	43.29489603024572	0.015134479717813	151.5731564837982	15.8141056006651	4.29852504897517	3.538043380175533	0.954818531602277	11.17604568487548	0.2100527898834695	1.9101314950357409	0.0	-0.0074810772307724	0.0	5.601050810983688	0.6441627481626208	3.612600000000002	0.0602638339306799
425	C#CC1(O)CCC2C3CCC4=CC(=O)CCC4C3CCC21C	0.0	1.0	0.7885954940628356	68.80271211751585	0.883 (GOOD reliability)	2.418143265442331	2.4154475533851056	0.0	0.6071337167795902	1.8666030536470588	1.0	0.154224032898234	1.0	0.3729995158845484	1.0835333330076355	9.860361003194331	0.0239197530864197	0.9114221971187132	1.3754222666847935	-0.0350085534557301	0.752779863272371	3.646701388888889	0.0904252904865649	5.069235677759418	4.3885415535294925	0.0204216073781291	0.7169113046818714	275.34000000000003	0.2740066305343761	74.69339565196152	12.844171518546268	45.296875	0.015134479717813	153.08280816041088	16.490823152189332	4.579428041777384	3.538043380175533	0.960289998352282	11.550587429783915	0.206944560877748	1.9101314950357409	0.0	-0.0039316786082618	11.703982275991205	5.601050810983688	0.3953960563836575	3.4925000000000024	0.056533627877531
426	C#CC1(O)CCC2C3CCC4=C(CCC(=O)C4)C3CCC21C	1.0	1.0	0.8738808066929596	69.54488031854675	0.845 (EXPERIMENTAL value)	2.3279778145702346	2.415443155022695	0.0	0.601435902962055	1.8666030536470584	1.0	0.1543601469388755	1.0	0.79799465994034	3.3595034544530047	9.860361003194331	0.0239197530864197	0.9114221804900144	1.3754222666847935	-0.0350085534557301	0.7528035866316386	3.631076388888889	0.0591533054193899	5.027569011092751	4.3885415535294925	0.0204216073781291	0.7169113046818714	275.34000000000003	0.2742484590860081	62.69946949896625	12.844171518546268	47.671875	0.015134479717813	152.6835468889596	16.490823152189332	4.512522403594444	3.538043380175533	0.960289998352282	11.550587429783915	0.206944560877748	1.9101314950357404	0.0	-0.0036019527842889	11.746204498213428	5.601050810983688	0.3932966590525654	3.636600000000003	0.0634841525343825
476	C#CC1(O)CCC2C3CCc4cc(OC)ccc4C3CCC21C	1.0	1.0	1.3781106968017287	40.22575254824009	0.998 (GOOD reliability)	2.71285069774322	2.415436534594144	0.0	0.9216445089934086	1.8564633795384613	1.0	0.1341776620552207	1.0	2.5412020318027206	13.716990545591978	9.794855915911054	0.0371267150928167	0.911422737781167	0.8521773178732881	-0.0054763971365464	0.7766102374052375	2.9957482993197284	0.0530015271414688	5.09410219096568	4.417348950000457	0.0194444444444444	0.8929405800174143	281.59	0.3140894861496747	79.53828499635745	31.043272723931096	54.55102040816325	0.0157295953360768	151.25522132115915	17.817375747101927	4.359569883740865	3.6647081028387607	0.9479502533394748	11.879634204810245	0.2052774681516451	1.9097526541376788	5.3883124737115535	-0.0046354503537789	0.0	5.601050810983688	0.5671780730026883	3.915600000000003	0.0009116299854767
628	CCC(C)(c1ccc(O)cc1)c1ccc(O)cc1	1.0	1.0	1.6804026710502062	43.843664132894055	0.754 (GOOD reliability)	2.1254849752831912	2.428250916642772	0.0	0.5578613413878897	1.86422229545946	2.0	0.1895122739316254	2.0	0.7123526658907906	3.1285672789666323	10.455687979814693	0.060648148148148	0.9876729641440332	1.0893782230394156	-0.1186221587029943	0.7866926610380846	4.025655864197531	0.1298112955772379	4.18354236243323	3.918295834054489	0.0485185185185184	0.9882080189419682	211.62	0.3284493917889056	41.81319288016644	13.847474399381248	36.929012345679006	0.025625	150.63873937504576	10.213054789681411	2.075423121624606	3.5188058547439063	0.9476106110509984	8.73938543386322	0.2306612787927885	1.7984998283756022	0.0	-0.0119194958694644	0.0	0.0	0.7776508673581163	3.8138000000000014	0.0652658112321948
638	Cc1cc(Cc2cc(C)cc(C3(C)CCCCC3)c2O)c(O)c(C2(C)CCCCC2)c1	1.0	1.0	1.7610848520266449	27.24013696960728	1.084 (MODERATE reliability)	2.9564818581475447	2.4206445289956857	0.0	0.5928595430107522	1.8284824290810813	2.0	0.1455367973816531	2.0	3.523494335963035	18.38218445572937	9.128252902526643	0.0283726455116243	0.99294118763796	1.7609742403307234	-0.0592396832316137	0.786686609316892	2.733763693270736	0.0703874262791144	4.23370345728908	5.0106841218900575	0.0272401433691755	0.9747988499658506	399.3499999999999	0.2519002056371104	61.48764481327284	51.96041707260893	84.7212854592343	0.0109926470588235	151.91193576082463	10.213054789681411	4.144013152311942	3.588305393306924	1.0696676406135863	17.079059676799428	0.1801765190173234	1.9181018378705217	0.0	-0.0059419041591654	0.0	0.0	0.8074364807327941	7.749040000000008	0.082058131720432
748	CC#CC1(O)CCC2C3CC(C)C4=CC(=O)CCC4(C)C3CCC21C	0.0	1.0	1.680758521449703	43.404177418155456	1.005 (GOOD reliability)	2.731907272825927	2.409066109394617	0.0	0.6004310344827584	1.8374120266000005	1.0	0.1470165661311382	1.0	3.450003942148708	17.64910186561009	9.530075772045189	0.0192703982177666	0.9778033960734592	1.4127835718498345	-0.0278448275862057	0.75277799937681	3.2035818713450297	0.0927836235935843	5.183424224539235	4.667402192794935	0.0177435897435896	0.7323348860591579	323.13000000000005	0.2611941317524098	80.61130169812293	32.61208023678316	70.41828254847647	0.0110514870931537	151.45395271135368	16.490823152189332	6.034674256748355	3.545606093475862	1.0189318600368324	13.623785216687716	0.1942479702283011	1.903956297139122	0.0	-0.0032358021262815	12.03176251925222	5.601050810983688	0.3867124251986652	4.518700000000004	0.0970474137931039
761	CC(C)(C)c1cc(C(C)(C)c2ccc(O)c(C(C)(C)C)c2)ccc1O	1.0	1.0	2.750979553898788	41.36672327704049	1.26 (MODERATE reliability)	3.5254214873653824	2.421716049935167	0.0	0.5166445623342174	1.7946231943448276	2.0	0.1629534943234443	2.0	7.52745341071812	39.95870848838095	9.530075772045189	0.0351894228324433	0.9871461514612382	1.0634057490961406	-0.0802021403091544	0.7866866032729045	3.1816520467836256	0.1555804152757061	3.5157286100486806	4.667402192794935	0.0341728395061727	0.9957659278211162	323.13000000000005	0.2822300387368127	45.21652104250476	67.52263173444821	89.06925207756231	0.0278125	146.98569608706617	10.213054789681411	4.23363644927645	3.53788987413264	1.0844732329967612	13.623785216687716	0.1942479702283011	1.8117174261976607	0.0	-0.0079275879928698	0.0	0.0	0.7930670092623804	6.018700000000007	0.1562334217506634
762	Cc1cc(C(C)(C)c2ccc(O)c(C)c2)ccc1O	1.0	1.0	2.0915829074686	29.291625519814144	0.807 (GOOD reliability)	2.2411743681943785	2.423157823146341	0.0	0.522597223458218	1.8498053388000009	2.0	0.1909485639664702	2.0	3.344822036663876	17.31755801665849	10.285938108587969	0.0551030668677726	0.9916748663592928	1.0836379801785725	-0.1105521936459913	0.7866856382873654	3.852029914529915	0.1285374850137293	3.8233624750506094	4.049370005102642	0.0457811194653299	0.988081805144298	227.55	0.3307390707840696	48.234014503092446	13.847474399381248	54.82840236686392	0.0128125	146.81010871979086	10.213054789681411	2.46919990545541	3.5087671460805137	0.9720554926387316	9.4495361580159	0.223774481682821	1.7928967239797795	0.0	-0.0111171542469979	0.0	0.0	0.7711580624291552	4.040540000000004	0.1128726528432853
765	CC(C)(c1ccc(O)cc1)c1ccc(O)cc1	1.0	1.0	1.4478692343258874	43.08430394660768	0.301 (EXPERIMENTAL value)	1.3512093415380155	2.428054861889607	0.0	0.5495836487509462	1.881183420941176	2.0	0.1963988670917519	2.0	0.9702815567353874	4.567033980104682	10.642267689231875	0.0673400673400672	0.9917912829623212	1.0963781309984786	-0.1282339582312861	0.786692661038086	4.2628367003367	0.1486717372134038	3.7865221495303647	3.775859361640236	0.0515995872033023	0.9891119042167464	195.69	0.340384752435726	35.392371257240434	13.847474399381248	31.60697887970614	0.025625	148.8737350850447	10.213054789681411	1.9359498879405672	3.515929371671871	0.92109934504499	8.022107218634181	0.2383599956821788	1.7858004297800054	0.0	-0.0129527781789102	0.0	0.0	0.7730227370655218	3.423700000000002	0.0673833405428788
879	CCC(c1ccc(O)cc1)C(CC)c1ccc(O)cc1	0.0	0.0	2.0814871122231238	30.092685167612263	0.703 (GOOD reliability)	2.019803036548759	2.43444339017115	0.0	0.5913198815253609	1.8374000505116288	2.0	0.1776248334397794	2.0	-0.8478907628145292	-5.402131320101739	10.131234409400315	0.0504409171075836	0.9871976632582184	1.078851109430225	-0.1036699585855365	0.7866926368356997	3.646825396825397	0.1105101700339795	4.070656113151928	4.1706225151424325	0.0433333333333332	0.988536072599602	243.48	0.3078469167521729	60.06982659541524	13.847474399381248	37.17913832199547	0.008	154.21278312148573	10.213054789681411	1.4339342742219106	3.5214088552221945	0.99459778879146	10.15408671060857	0.2175882532766656	1.8238231931051705	0.0	-0.0101303931069136	0.0	0.0	0.7872013707209315	4.785200000000004	0.0443243243243244
880	CC=C(C(=CC)c1ccc(O)cc1)c1ccc(O)cc1	0.0	0.0	1.856538170690263	43.38046955114403	0.725 (MODERATE reliability)	2.0647310999664863	2.4194663446420406	0.0	0.5867332309267793	1.9116416649230767	2.0	0.1816386390855355	2.0	0.1497802476439176	0.0456388941806108	10.224906559015004	0.0743339831059127	0.9870138926945596	1.1086304213871774	-0.1213756613756619	0.7866926356921868	4.0701754385964914	0.0846314995184622	3.997670276487613	4.003086843471664	0.0433333333333332	0.9904584335294776	224.12	0.3148031124849375	60.38605471676021	12.152040213667762	37.64819944598339	0.008	150.07829258032936	10.213054789681411	1.01064741203903	3.5214088552221945	0.9113683412244564	9.312180154569472	0.224110317291251	1.8238231931051705	0.0	-0.0112925282824176	0.0	0.0	0.7887123734768169	4.604600000000004	0.0592524321556577
1023	CCc1cc(Cc2cc(CC)cc(C(C)(C)C)c2O)c(O)c(C(C)(C)C)c1	1.0	1.0	3.0031494222235016	40.83487688075248	1.113 (MODERATE reliability)	3.0434751378966176	2.4208020116858977	0.0	0.5423726616191665	1.7831269142500006	2.0	0.1578015088977818	2.0	6.686830148201425	35.32855080423512	9.348477937271564	0.0313227513227517	0.987146151339528	1.0595302686470889	-0.073905235871453	0.7866865814908798	2.985670194003528	0.1051251847411307	3.849054526125067	4.8287889650204985	0.031502767134951	0.9998992904533642	354.98999999999984	0.2731286056832275	57.05233313482754	79.65536587137142	95.61400856638949	0.0185416666666666	149.11499067187913	10.213054789681411	3.3908613127825964	3.575089270280412	1.1122821984139082	14.996337833797268	0.1873777006714015	1.830357173072	0.0	-0.0070513381938171	0.0	0.0	0.7962560400831863	6.408400000000008	0.1437455989038897
1166	Oc1ccc(-c2ccccc2)c(Cl)c1	0.0	0.0	2.0178505347701905	42.26871162785022	0.643 (GOOD reliability)	1.902178864647392	2.4222246055988985	0.0	0.6064406724592536	2.1116151027499988	1.0	0.3014959503786598	1.0	-1.0896569743387057	-8.173177565563714	16.53516177877294	0.1051286601597158	0.993027470415168	0.6830972186252757	-0.1235601277555084	0.7874932038517577	3.909650570233859	0.0251418540293426	4.229871195093383	3.110820653114552	0.0335827664399092	0.7821626065378613	138.8189	0.5224716818919602	23.762552697081823	0.0	6.893813157833323	0.0	150.14032806753198	5.106527394840706	0.772958093314728	1.7595368464627446	0.5611419489515133	6.24033399925974	0.287909680359862	1.7690877911618723	0.0	-0.0091898043984227	0.0	0.0	0.4201451687748461	3.712600000000001	-0.0047578614304763
1188	Oc1ccc(-c2ccccc2)cc1	0.0	0.0	2.1162762210724546	28.71299442934076	0.636 (MODERATE reliability)	1.8889101074258496	2.423296133852935	0.0	0.639001974266458	2.006321115666666	1.0	0.2992453739584617	1.0	-1.5459321814382347	-8.65475455986505	9.55509364139191	0.0889440993788819	0.9938500111596648	0.684020969997926	-0.1140848026868194	0.7874932992739527	3.9275362318840585	0.0185970469524344	4.055958151615124	3.314731780762065	0.0327838827838826	0.9505664130005996	135.65	0.5186307032198008	23.25963712031721	0.0	6.877126654064263	0.0	150.76298443202904	5.106527394840706	0.4709664760421376	1.761212067065057	0.8283163745995853	5.651948326537827	0.2463536024986587	1.899339794846902	0.0	-0.0091134537105827	0.0	0.0	0.417428818922284	3.059200000000001	-0.0151133501259454
1193	Oc1ccc(-c2ccc(O)cc2)cc1	0.0	0.0	1.0959855294725114	25.629537736246476	0.646 (MODERATE reliability)	1.9078939696124533	2.422806349903391	0.0	0.5950283872947675	1.95649081808	2.0	0.2197951214597043	2.0	-1.420478863933126	-8.230958376044118	11.315625704536677	0.0990740740740739	0.9929410801214162	1.1307732600640623	-0.1729446064139941	0.786692450031823	5.212962962962963	0.0728963612735542	3.584962500721156	3.259951289896979	0.063690476190476	1.0002571758455248	147.89999999999998	0.3809332017368169	35.392371257240434	0.0	4.840277777777773	0.0	150.87686317822389	10.213054789681411	0.5570327726245247	3.522672283445297	0.8288125613346418	5.8007795349525	0.2674523026159023	1.770583767451493	0.0	-0.0173498185223218	0.0	0.0	0.7602897042029825	2.764800000000001	0.0016878932023937
2234	CCC(=O)Oc1ccc2c(c1)CCC1C2CCC2(C)C(OC(=O)CC)CCC12	1.0	1.0	2.101042241525248	16.360976687742244	0.957 (GOOD reliability)	2.6038731248931537	2.4303829338800265	0.0	0.567106787737925	1.7998723479365086	0.0	0.1533624532447668	0.0	0.3671548213581145	1.7451661781349916	11.005705232552028	0.0216161616161618	0.9770704666453868	0.0253357728844749	0.0318791946308741	0.7403749865895809	3.6510416666666665	0.2205104293159278	5.135812887167012	4.633985000288463	0.0	0.6631582035595722	353.88	0.2281572832311689	79.53828499635746	19.056471336613846	90.7866666666666	0.0121408179012345	155.78220666699167	18.042576963652003	3.917887106632492	7.49549737230286	0.895361857614333	14.1267085694784	0.2091028115513895	1.7864566466872396	11.283346955454329	-0.0082599937084525	23.511317085203096	0.0	0.8135285431533515	5.179900000000005	0.2245055836725722
2262	OC(c1ccc(Cl)cc1)(c1ccc(Cl)cc1)C(Cl)(Cl)Cl	1.0	1.0	1.9913821422728928	56.59988163224944	2.791 (MODERATE reliability)	16.2973089648143	2.430112315311894	0.0	0.6422344783720337	2.360632082200001	1.0	0.1907983035128723	1.0	0.6245328415061497	-7.833257608196382	24.80197503337403	0.123080619968761	0.9888083819051904	0.715065674222082	-0.1224637999550858	0.7877643058146655	3.4582886597396323	-0.0578852810629984	3.935398667466763	3.2221356688353127	0.0290362811791382	0.6686997440954132	183.35450000000003	0.316476380005523	35.392371257240434	0.0	5.58001203740402	0.025625	149.28022394588723	8.899063330370478	3.2610764195192834	1.7800408039738864	0.4829714666001166	9.25048753120069	0.3164156783388326	1.456894828953525	-1.963631897203325	-0.0062597677549745	0.0	9.39358674651346	0.3514773381830233	5.599500000000002	0.0831094188165904
2373	Cc1cc(Cc2cc(C)cc(C(C)(C)C)c2O)c(O)c(C(C)(C)C)c1	1.0	1.0	2.906403449467963	36.10396605661171	1.069 (GOOD reliability)	2.9124655776809942	2.4204614864334952	0.0	0.5166445623342173	1.794623194344828	2.0	0.1665642066373289	2.0	7.342749819526138	38.90047312957142	9.530075772045189	0.0351894228324433	0.9871461514608522	1.0634057490961406	-0.0802021403091545	0.7866865772016588	3.150828460038986	0.1299755611851642	3.656079487241662	4.667402192794935	0.0341728395061727	0.995765927821116	323.13000000000005	0.2882954041286322	46.93126130496278	67.52263173444821	89.595567867036	0.0152083333333333	146.55348690729852	10.213054789681411	3.2527901253248985	3.5666886770563195	1.0844732329967612	13.623785216687718	0.1942479702283011	1.8150400482671945	0.0	-0.0077176237680331	0.0	0.0	0.788170322760649	5.900440000000007	0.1576508620689657
2839	CC(C)(C)CC(C)(C)c1ccc(O)cc1	0.0	0.0	2.4252982269040264	45.33200388871647	0.93 (GOOD reliability)	2.534509177617855	2.43570220741543	0.0	0.5694568980194088	1.7379226620540538	1.0	0.271885117744215	1.0	3.4611416333022005	18.278955878085632	9.074242928061636	0.0255185417976115	0.9885763155208778	0.3326575983783814	-0.0697084917617254	0.7874913028102215	2.835960960960961	0.1635659207008541	3.782588838075674	4.092174716725054	0.0281944444444444	1.0102291381925876	206.23	0.4712122348197193	34.94698819033979	34.61868599845312	40.70270270270271	0.0	149.65054739120544	5.106527394840706	1.9886904747547305	1.7568323494837903	1.1777224360425629	8.67375125016675	0.2099386968375683	1.7993277587733212	0.0	-0.0061488102330176	0.0	0.0	0.4125123220509177	4.106000000000003	0.1432533151731829
2990	C#CC1(O)CCC2C3CCc4cc(OC5CCCC5)ccc4C3CCC21C	1.0	1.0	1.9378532366133132	35.715828769211626	1.072 (GOOD reliability)	2.921216093625068	2.415436430173311	0.0	0.8555047961025709	1.8597120888253973	1.0	0.1243749946581445	1.0	-0.4477396019870066	-4.026733737034493	9.435289334851138	0.030295586669942	0.9114258188848082	1.190899353183994	0.0057613475236028	0.7786372747229331	2.704566854990584	0.060061390610987	5.191882244240427	4.713498385497765	0.0163139329805995	0.8896642365427395	335.62999999999994	0.2874365945807817	105.2215714880615	31.043272723931096	62.21861534041941	0.0101656681190994	154.70782246640846	16.811544593572698	4.556404443828352	3.827863157432376	0.9729473094231412	14.304756060704	0.192057790635144	1.946628673558377	6.249423584822665	-0.0042095761794202	0.0	5.601050810983688	0.5689853411223531	5.228400000000006	0.0632669979929829
3113	CC12CCC3c4ccc(O)cc4CCC3C1CCC2OC(=O)CCC1CCCC1	1.0	1.0	2.046461838311773	11.477345082855756	0.801 (GOOD reliability)	2.227767582562441	2.4302106002426784	0.0	0.6240160297695718	1.822380852695652	1.0	0.1502576835560802	1.0	-0.8721351867973922	-4.809699878164281	10.10361883940994	0.0180715059588301	0.9779163950176564	1.2560335905659636	-0.0004262574595043	0.7414926300410561	3.043269230769231	0.1345175211275716	5.164299543631264	4.816671080396232	0.0159770114942527	0.7605579529731247	373.49000000000007	0.249764422796935	91.87701266544484	12.990104268152232	62.648284023668666	0.008329772079772	156.02637959697955	17.17979907054086	4.218228418550475	5.583512326743663	0.9769766888724994	15.426992974867018	0.194786899234892	1.8903841993168409	6.13656389966455	-0.0067672237610015	12.60486120732163	0.0	0.820565540191138	6.130500000000006	0.1247674252182631
3206	CC12CCC3c4cc(O)c(O)cc4CCC3C1CCC2O	1.0	1.0	0.9496160754031472	21.036675533724942	0.764 (GOOD reliability)	2.146846454419676	2.4290363895213067	0.0	0.5824673450241753	1.824451134750001	3.0	0.1565064618593979	3.0	0.9515944212806844	4.7882463042291645	11.005705232552028	0.0279738562091502	0.9925258690111124	2.123040573684483	-0.1167680369127516	0.7842602121041662	3.93966049382716	0.0707596575069693	4.852855596281598	4.218947501009619	0.063690476190476	0.9639623074120672	265.41	0.2690778542852016	84.95327546575423	6.923737199690624	37.32000000000003	0.0120632716049382	153.29240370772695	21.42354857227042	3.820769499200922	5.310921425770982	0.9699876237623763	10.595031427108802	0.2244023532406066	1.8237972877273805	0.0	-0.0113612209917533	0.0	0.0	0.9774492985476636	3.314800000000002	0.0184157826369343
3207	COc1cc2c(cc1O)CCC1C2CCC2(C)C(O)CCC12	1.0	1.0	1.0004816878426142	24.689500696063316	0.858 (GOOD reliability)	2.3584390954904646	2.4292167136060585	0.0	0.8166438042981254	1.7984090080784312	2.0	0.15748526743349	2.0	2.565332974071122	14.20103841326496	10.839437302030948	0.0256944444444443	0.9877466092307652	1.2568470425806244	-0.0522875816993461	0.7759328812566479	3.3236400462962963	0.0253147249403759	5.011842188131013	4.326602977692916	0.0420454545454545	0.9232240609806348	281.34000000000003	0.2707577435001853	84.95327546575425	12.990104268152232	48.520833333333314	0.0131259645061728	152.93558524309415	23.42681871870725	3.868605477628348	5.450805700071349	0.9629268292682926	11.282180780783918	0.2186592739745438	1.826637650597372	5.3242987712060135	-0.0082251272987693	0.0	0.0	0.9005726090385647	3.6178000000000026	-0.0289312881905473
3272	C#CC1(O)CCC2C3CCC4=CC(=O)CCC4(C)C3CCC21C	0.0	1.0	1.6294366245297658	67.57710519712938	1.001 (GOOD reliability)	2.7210014698815783	2.415446749064142	0.0	0.5972529952404396	1.8557915621481484	1.0	0.1500987199517112	1.0	2.140413878465444	10.64939007899279	9.741312042940322	0.0221534227726178	0.9114174837733564	1.38920197041478	-0.0323380460012659	0.7527791695023567	3.545615468409586	0.095372788125175	5.0938023026709685	4.4871490920777815	0.0194444444444444	0.7221010590204808	291.2699999999999	0.2666772728430477	74.1904800751969	19.76790871823689	56.00000000000001	0.015134479717813	151.76496737508447	16.490823152189332	5.768812638733266	3.533956430455463	0.9813384813384812	12.244019994720707	0.2023352842693715	1.903254315772536	0.0	-0.003792868360312	11.846204498213428	5.601050810983688	0.3980479049819874	3.882600000000004	0.0780198588544231
3275	CC12CCC3C4CCC(=O)C=C4CCC3C1CCC2O	0.0	1.0	0.6326819259701261	3.738029776244233	0.743 (GOOD reliability)	2.1022327621864507	2.466004391724243	0.0	0.646563253012048	1.828958280326532	1.0	0.1716248463028516	1.0	0.3881778170692067	1.9323756116554145	9.97762881293482	0.008635265700483	0.9779205042624108	1.4430812941898774	-0.0328350135234825	0.75278105396977	3.326237922705314	0.0302949747952111	4.985412227749111	4.331958319513696	0.0226984126984126	0.7158542258851777	262.84	0.3200947873333945	80.10838612135831	6.923737199690624	34.551984877126635	0.0150790895061728	154.67384415889768	16.99373872895395	3.991598947079384	3.5465082542004	1.0009387301335213	10.849574735162603	0.2100695143092295	1.911024390849604	0.0	-0.0032302457833422	11.645125526679909	0.0	0.3634444593494445	3.4891000000000028	0.0093397590361441
3359	CC12CCC3C(=CCc4cc(O)ccc43)C1CCC2=O	1.0	0.0	1.198373267078931	37.59768939323199	0.703 (GOOD reliability)	2.019803036548759	2.426117788368213	0.0	0.5189741750358677	1.9287834854883723	1.0	0.2251613027448667	1.0	0.990933341673501	4.920509963036141	10.18784549942097	0.0397222222222221	0.9779377521305936	1.2888070830367502	-0.0465116279069764	0.7527836768351666	3.8814236111111113	0.057218517107046	4.853055907333276	4.0874302980927215	0.0226984126984126	0.7025265464519912	233.8	0.3902251466006955	54.86082965818264	19.06612437498612	43.48	0.0150790895061728	150.95451334314907	10.889772341205646	3.1526850947105696	3.5465082542004	0.8690771396019034	9.75418109649	0.2210395856078239	1.911024390849604	0.0	-0.0060353519488085	12.23473098460382	0.0	0.521692836450063	3.7375000000000025	0.0459110473457676
3557	CC1(O)CCC2C3CCC4=CC(=O)CCC4C3CCC21C	0.0	1.0	0.8066801161858014	48.19887598606511	0.854 (GOOD reliability)	2.34902418148972	2.4659606036460904	0.0	0.6004414918746261	1.8199027760769229	1.0	0.1683340205839029	1.0	1.2595781071180778	5.84796138338699	9.844087751273316	0.0079498466053087	0.9778712132285864	1.45395050883167	-0.0302353031413516	0.752780065054542	3.2406462585034017	0.078294432263985	5.012469537904455	4.435031848429409	0.0215007215007214	0.7215212944452949	278.77	0.3110142134321452	87.03212332104894	13.847474399381248	46.84506455643482	0.0191882716049382	153.968638441696	16.490823152189332	5.110092880199037	3.512079326477997	1.0221327203298065	11.532072730188	0.204987151398236	1.9064938636319413	0.0	-0.003263850262838	11.687281174062829	5.601050810983688	0.3617256762746561	3.879200000000004	0.0686977662016233
3572	O=C1OC2(c3ccc(O)cc3Oc3cc(O)ccc32)c2ccccc21	1.0		0.14	99.0	0.204 (EXPERIMENTAL value)	1.2262981534562103	2.421151618231117	0.0	0.6677384378555654	2.022833148097561	2.0	0.1350748406207206	2.0	-1.6512110640042887	-10.21912195142004	12.53618232628222	0.1223587223587221	0.9779587111322048	0.9884434542476476	-0.1116438805643662	0.7414548722356558	6.055743243243243	0.1290151082910259	4.486348298002911	3.812641956238864	0.0409876543209876	0.8615758560791383	244.33	0.2019399083806827	30.33183534230805	0.0	25.385682980277583	0.015625	147.41687687443718	16.182360077633263	1.9078103806857336	9.532824830841646	0.6539301196009817	8.594083360397295	0.2462458869321344	1.7233535979155783	11.77552130574452	-0.0198258222022893	12.530602639203831	11.570356098935536	1.4410339577393934	3.6658000000000017	0.0712937554380563
3583	O=c1cc(-c2ccc(O)cc2)oc2cc(O)cc(O)c12	0.0	1.0	0.4011232277413465	31.52063118832085	0.689 (LOW reliability)	1.9917228142354029	2.412126173032866	0.0	0.6942963312492625	1.9392985664999995	3.0	0.122087938296929	3.0	-1.9144258355219903	-12.423049746044432	13.430849908415272	0.1255050505050503	0.9777407171797288	1.4080376735220057	-0.1882225433526012	0.7496526030441775	7.649074074074075	0.0234473418997228	4.6150610122030695	3.4477426785812737	0.077173913043478	0.9483723592676896	203.40000000000003	0.2115622500833717	24.26546827384644	0.0	9.55555555555557	0.02025	150.80698312533073	15.319582184522115	0.9562262238456782	9.182907983482854	0.723605769230769	6.946149645659999	0.2741765561299127	1.582876873052021	5.528562925170068	-0.0235291454863226	12.020909549004788	5.428790391900541	1.4969366423410508	2.576800000000001	-0.0257166450395187
3788	CC(=C(C)c1ccc(O)cc1)c1ccc(O)cc1	0.0	0.0	1.6546578693008307	35.995389587560574	0.786 (GOOD reliability)	2.194600444242912	2.4196085132044973	0.0	0.565524193548387	1.9071181803428567	2.0	0.1952111471917609	2.0	0.6549003614058075	2.7924311509704984	10.509220461121735	0.0749183006535946	0.9924089415602048	1.107060574056527	-0.1297025555090074	0.7866926330773715	4.254901960784315	0.1247871697698687	3.8077635764171935	3.8235294117647056	0.0485185185185184	0.9906942340304808	201.94	0.33832601596299	60.38605471676021	13.847474399381248	33.46712802768167	0.008	148.50955114551425	10.213054789681411	1.2782578174894617	3.5162951075385767	0.9027950310559008	8.304093375662116	0.2343952201601487	1.8012478171403723	0.0	-0.0123788727334869	0.0	0.0	0.7717286292041522	4.048400000000003	0.0680639924591536
3846	CC12CCC3c4ccc(O)cc4CCC3C1CC(=O)C2O	1.0	1.0	0.8850488799883371	57.59521144374179	0.704 (GOOD reliability)	2.0218238498235444	2.430210384278548	0.0	0.578464028523844	1.867942221130436	2.0	0.1779394437152069	2.0	0.7769214792557289	3.870150865901588	11.103014369417568	0.03046986236355	0.9778611994701404	1.733235679909543	-0.0822235765505257	0.75248787644269	4.419412144702843	0.0460451089059173	4.99010458023318	4.137698445073154	0.0443064182194615	0.7958299087041145	255.73	0.3083854682947183	66.69664175050542	12.990104268152232	36.52568956192534	0.0191882716049382	152.38258526848867	22.10026612379465	3.6584998783399967	5.308749491351872	0.8969711773326821	10.24268498530786	0.2283131012380344	1.8244974484135992	0.0	-0.0079115669866556	12.02734672534456	6.103966387748303	0.7280717301195505	2.788200000000001	0.0152839818106877
3851	CC12CCC3C(CCC4CC(O)CCC43C)C1CCC2O	0.0	1.0	0.9851056075159196	37.98107334033497	0.892 (GOOD reliability)	2.4400047841002204	2.4893693743910306	0.0	0.7557625757013967	1.7591133084285715	2.0	0.1478604469853806	2.0	1.871587102080832	10.226600199301895	9.670028490329615	0.0	0.9930187591643496	1.8561039506643373	-0.0628057973488079	0.7871713799342961	2.7555031446540883	-0.0034492903216126	4.454151114858916	4.579445712366568	0.0411318150448584	0.9631814945234216	298.1299999999999	0.2761714211799655	92.28899972977324	13.847474399381248	30.97187611249555	0.0150790895061728	154.90069261632354	22.420987565178017	5.641057445727418	3.5423278015052064	1.1393181677690556	12.107661450764676	0.1977621064341138	1.9034602471758184	0.0	-0.0039028483220489	0.0	0.0	0.4594563762606928	3.750900000000003	0.0045674034249304
3954	O=C1OC2(c3ccccc31)c1ccc(O)c(Br)c1Oc1c2ccc(O)c1Br	1.0	1.0	0.5862188476825244	60.20842308274688	0.939 (MODERATE reliability)	2.5574227164750942	2.420011375226843	0.0	0.6821128632202644	2.216977328097561	2.0	0.1310126684355543	2.0	-0.6684156312388857	-8.143704186450467	30.700526560919567	0.1306142506142503	0.977894891103582	1.0458973142057	-0.1311678762685266	0.7414542564933505	5.996911263114967	0.0750946216112875	4.993237149412733	3.6018238735420995	0.0377181779480629	0.8672302885410046	249.6652	0.1954060086076352	62.19172313820675	31.859887795898697	22.75443110778447	0.015625	145.4435891775905	16.182360077633263	3.245313990810742	9.512042001811224	0.4536544658909733	13.995833938087292	0.2834113091258608	1.600783468751068	12.679637896825398	-0.0195645464678567	12.6770205813807	11.570356098935536	1.465869682928335	5.190800000000002	0.056007819248029
3975	CC(C)(c1ccccc1)c1ccc(O)cc1	1.0	1.0	2.758217599252488	36.67726223295087	0.794 (GOOD reliability)	2.212227662658788	2.428540080982647	0.0	0.6022512999257182	1.9151415950303028	1.0	0.2574805426254266	1.0	0.870440607186249	4.372951555426088	9.158220495068475	0.0610795454545453	0.9920099063697572	0.6914011647122492	-0.0815001047559176	0.7874910935457857	3.3092447916666665	0.0853494663431187	4.116729296672174	3.831354966691493	0.0263480392156861	0.9608455780918768	183.44	0.4462472317502125	23.25963712031721	38.112942673227685	30.62890625	0.015625	148.74572919310265	5.106527394840706	1.8498835913581804	1.757933667171538	0.9399429715034624	7.910490102791999	0.221108060449574	1.8911830947328256	0.0	-0.0068123857923932	0.0	0.0	0.4302878133518248	3.7181000000000015	0.0687389292040459
3994	O=C1C=CC(=C(c2ccc(O)cc2)c2ccc(O)cc2)C=C1	1.0	0.0	0.6618054376562517	49.308780071906185	0.699 (MODERATE reliability)	2.0117399613038183	2.413497929589792	0.0	0.5861916619808821	2.0267628340000003	2.0	0.165531488589874	2.0	-1.8525081071322984	-10.724245081135129	11.158448856835882	0.1027777777777776	0.9779062090747483	1.3664763642074134	-0.1192317286106262	0.7527423567158996	5.623456790123457	0.0734405152170374	4.169925001442312	3.8546799768443902	0.0420454545454545	0.8256626825459119	223.26	0.2868873499671012	58.690620531046726	0.0	13.209876543209866	0.025625	148.99095923393665	15.996299736046351	1.005881498837535	5.290588636047762	0.7606723837346276	8.650606304152554	0.2354975569537112	1.80216459272987	0.0	-0.0130494688220844	11.331222173289271	0.0	0.8985773956657996	3.594800000000001	0.0008032773716764
4111	Oc1ccc(Cc2ccc(O)cc2)cc1	1.0		1.0672874650051196	35.65965512028829	0.742 (GOOD reliability)	2.100131580190361	2.4327943178499707	0.0	0.5918621700879764	1.926009252571428	2.0	0.2085880585270577	2.0	-1.5962699465125354	-9.266745569200705	11.072034942676993	0.085849952516619	0.9929410838512563	1.116188470543561	-0.1543956043956046	0.7866926610380848	4.791152263374486	0.0896066287012789	3.791924539200506	3.449083938684743	0.0590849673202612	0.9945618086437752	163.83	0.3615102090380389	41.81319288016644	0.0	6.820301783264757	0.025625	151.1866127692137	10.213054789681411	0.5621492503384407	3.5204236819585635	0.861527854384997	6.556664993511851	0.2566708798128144	1.7858096615069954	0.0	-0.0153209897413559	0.0	0.0	0.7677621010000665	2.688600000000001	0.0112818632979922
4448	Clc1ccc(C(c2ccccc2Cl)C(Cl)(Cl)Cl)cc1	1.0	1.0	2.3847834808302	35.82112524364152	3.412 (MODERATE reliability)	30.32583531878124	2.4304239721127527	0.0	0.5287211291702307	2.415806854827588	0.0	0.2251315596550821	0.0	0.4738704397396715	-8.064446256714891	22.27099824136268	0.1181632653061223	0.9890347554685388	0.0535403900162882	0.0010324179227752	1.3539012036227445	2.303773175365254	-0.0317754045514906	4.423251796980337	3.337211942722288	0.0	0.4970757842929968	171.10450000000003	0.0945108986268453	29.32600418877882	0.0	4.295225497606438	0.015625	149.0945424844045	3.792535935529771	2.503117649196517	0.0	0.4675289839954699	8.859187643184965	0.28661763729523	1.5335714268157223	-1.5011678004535145	-0.0020273634995528	0.0	9.710441981691163	0.1401280439976322	6.495500000000002	0.1513972055888225
4454	C#CC1(O)CCC2C3CCC4=CC(=O)CCC4C3CCC21CC	0.0	1.0	1.536716668344048	91.61250330529494	0.889 (GOOD reliability)	2.4326957387976567	2.4154824013540823	0.0	0.6196733370847105	1.855791562148148	1.0	0.1483027645279265	1.0	0.1275653087674443	-0.2844352979051975	9.741312042940322	0.0221534227726178	0.9114215826469972	1.38920197041478	-0.0323380460012659	0.7527793439478616	3.515522875816994	0.0803627581509485	5.039784900667763	4.4871490920777815	0.0194444444444444	0.7221010590204808	291.2699999999999	0.2634783736755552	81.11421727488754	12.844171518546268	49.00000000000001	0.0176957947530864	153.73480645675855	16.490823152189332	4.48531911629248	3.545278440489261	0.9813384813384812	12.244019994720707	0.2023352842693715	1.915310206919304	0.0	-0.0037134176407739	11.750304590040791	5.601050810983688	0.4000951744744498	3.882600000000004	0.0551511101732668
4508	Oc1ccc(C2(c3ccc(O)cc3)CCCCC2)cc1	1.0	1.0	1.9254415127798257	29.149498120021853	0.733 (GOOD reliability)	2.08131519670475	2.428424551058312	0.0	0.5750794912559617	1.894524132190477	2.0	0.1804699079960359	2.0	-1.1240620756244994	-6.675770780936857	10.18784549942097	0.0549999999999998	0.9929410838512556	1.3894989060245002	-0.106442577030812	0.7866926610380849	3.6980902777777778	0.1171449183558558	4.03418371977919	4.0874302980927215	0.0433333333333332	0.9653194560468848	233.8	0.312777796848989	48.234014503092446	0.0	29.919999999999995	0.025625	153.1364428312879	10.213054789681411	1.8590950922754483	3.5262076880204525	0.9299094277480444	9.75418109649	0.2210395856078239	1.8745168878693483	0.0	-0.0103957173742508	0.0	0.0	0.7830085076756785	4.3480000000000025	0.0238473767885533
4514	C=CCC1(O)CCC2C3CCC4=CC(=O)CCC4=C3C=CC21C	1.0	1.0	1.4136636238362184	62.38739041495103	0.911 (GOOD reliability)	2.4868080984936256	2.4314155980779257	0.0	0.6122399731873531	1.884339533384616	1.0	0.1504825129987043	1.0	0.9703914023429864	4.293729779018987	9.794855915911054	0.0307435254803675	0.9572908379522772	1.3449777990161451	-0.0360058609695518	0.7527792325026414	3.5416666666666665	0.0291667823592021	5.191140711417996	4.417348950000457	0.0194444444444444	0.7174104202029787	281.59	0.2772993917515671	73.15607552692053	25.654713096956883	50.97959183673469	0.0135073731138545	152.2826937506048	16.490823152189332	4.146179221356234	3.5510254070243006	0.9424228466144634	11.879634204810245	0.2052774681516451	1.913745816001916	0.0	-0.0033365200003314	11.70919509251802	5.601050810983688	0.3938079472162331	4.275600000000004	0.0666847279633562
4662	CC1(O)CCC2C3CCC4=CC(=O)CCC4=C3C=CC21C	1.0	1.0	0.9132910977160114	58.0844366468754	0.894 (GOOD reliability)	2.444889676932956	2.431416383036896	0.0	0.5832797521627309	1.8787659815833344	1.0	0.1699490033861388	1.0	1.9615933079334915	9.67192068254288	9.989885022448217	0.0259694989106752	0.9778713169804272	1.360005118383742	-0.0380322802197803	0.7527800934872841	3.5620370370370376	0.0774386364299682	5.01385809623352	4.283327172727464	0.0215007215007214	0.7116820162391941	259.41	0.3137103611009964	73.65899110368515	19.075777413358388	54.37925925925924	0.0191882716049382	152.10837379484073	16.490823152189332	4.324256118689768	3.512079326477997	0.9375	10.854157125953249	0.2120057369883581	1.9064938636319413	0.0	-0.0035258415285163	11.646671999837585	5.601050810983688	0.3668292615831544	3.719400000000003	0.079399324080175
4671	CCCCC(=O)OC1CCC2C3CCc4cc(O)ccc4C3CCC12C	1.0	1.0	2.0324139890138277	4.330399186430981	0.772 (GOOD reliability)	2.1640901087061213	2.430210606542828	0.0	0.6112343686970549	1.805483632721312	1.0	0.1599830364555098	1.0	0.0282303733078353	-0.0678148279670414	10.36904080095205	0.0205280172413792	0.9778649538951386	0.9061905401855248	-0.0062227630125825	0.7414952867425909	3.26352969348659	0.1507401340441051	5.314709012294348	4.634427801577151	0.018091168091168	0.7658245107852647	335.38	0.265939765035242	85.95910661928346	19.913841467842857	65.14982164090368	0.0110744598765432	155.5495222158867	17.17979907054086	3.785215716658255	5.565431254958756	0.9735937960145284	13.69774998624772	0.2031681278090412	1.8489749619470737	5.978820135492214	-0.0077102450325728	12.207038078069928	0.0	0.8120640484660315	5.350300000000006	0.1433497965543628
4855	CC12CCC(O)C=C1CCC1C2CCC2(C)C(O)CCC12	0.0	1.0	0.9902763821487468	24.079635995901427	0.897 (LOW reliability)	2.4522353589775614	2.461839008707805	0.0	0.7494279448920244	1.7830232713333334	2.0	0.1476314337622178	2.0	2.21051269707114	12.076668937118352	9.759632583783256	0.0073498581822665	0.9930185590606416	1.8267546783715112	-0.0679368408786341	0.7871676592664655	2.8782679738562096	0.0133978675645342	5.0938023026709685	4.508183149483994	0.0411318150448584	0.9586986750871213	288.45	0.2747755722607742	79.95027206068582	19.92349450621513	35.70357554786621	0.0150790895061728	153.95669703739134	22.420987565178017	5.215526067980083	3.5423278015052064	1.097367982675329	11.831153143820975	0.201378611637661	1.9034602471758189	0.0	-0.0042041440850096	0.0	0.0	0.4630620318374468	3.671000000000003	0.0069199599561425
4932	CC12CCCC1C1CCC3CC(O)CCC3(C)C1CC2	0.0	1.0	1.2784773760611614	43.545022207137	0.937 (GOOD reliability)	2.5523129824793847	2.4894879966333225	0.0	0.8282424984690753	1.777268756290909	1.0	0.1844203910578359	1.0	1.7629204574586477	9.607234654559289	8.56290531385984	0.0	0.9934308125668518	1.526487838716022	-0.0202190923317685	0.7879554242346172	2.125267094017094	0.0099422398021896	4.411602217974672	4.629050437604388	0.0208730158730158	0.9791179362088276	285.8799999999999	0.3445044147604557	92.28899972977324	13.847474399381248	31.158284023668635	0.0082304526748971	154.75161752673378	11.210493782589008	5.375686296987032	1.771051369398685	1.1851298547095273	12.05396175075692	0.1853178722006077	1.9938374752414056	0.0	-0.0019886270564724	0.0	0.0	0.2611066306937339	4.7801000000000045	0.0216724501598964
4934	CC12CCC3C(CCC4CCCCC43C)C1CCC2O	0.0	1.0	0.9770662481404996	42.64419655755539	0.917 (GOOD reliability)	2.5017737992899005	2.4895037266993083	0.0	0.8282424984690753	1.777268756290909	1.0	0.1844420186296727	1.0	1.7629204574586477	9.607234654559289	8.56290531385984	0.0	0.9933431422135308	1.526487838716022	-0.0202190923317685	0.7879456382462535	2.125267094017094	-0.0031012384586799	4.3018040267333895	4.629050437604388	0.0208730158730158	0.9791179362088274	285.8799999999999	0.3439998927978602	85.86817810684722	13.847474399381248	33.158284023668635	0.015625	154.75112721689635	11.210493782589008	5.49396349284253	1.771243384275296	1.1851298547095273	12.05396175075692	0.1853178722006077	1.994886626219876	0.0	-0.0020467344244169	0.0	0.0	0.2621252232064319	4.780100000000005	0.0216724501598964
4936	CC12CCC3c4ccc(O)cc4C(O)CC3C1CCC2O	1.0	1.0	0.8648526423108932	26.05155822599526	0.754 (GOOD reliability)	2.1254849752831912	2.429937373870346	0.0	0.666314858916071	1.8244511347500003	3.0	0.1682621307456255	3.0	0.896119448884484	4.8065582631862975	11.005705232552028	0.0279738562091502	0.9929690109479906	2.123040573684482	-0.1167680369127516	0.7867990126800647	3.956327160493828	0.0332564494004159	5.163966707392707	4.218947501009619	0.063690476190476	0.9639623074120672	265.41	0.2916127795010965	78.53245384282822	6.923737199690624	29.85333333333336	0.0150790895061728	153.50904074571454	21.42354857227042	3.826312214776406	5.340815881829945	0.9699876237623763	10.595031427108804	0.2244023532406066	1.821850979853422	0.0	-0.0090874939302468	0.0	6.103966387748303	0.8120927058394177	3.1001000000000016	-0.0088493180342065
4940	C#CC1(O)CCC2C3CCC4=CC(O)CCC4C3CCC21C	0.0	1.0	0.9810942662862858	53.45954725416591	0.894 (GOOD reliability)	2.444889676932956	2.4154476010475974	0.0	0.7213509164770086	1.8272654345660373	2.0	0.1377391229474772	2.0	0.4738787514354428	1.9299193207822	9.795141781886036	0.022142857142857	0.9114228191185584	1.773509443320343	-0.0751617192407144	0.7870602602320128	3.2608333333333337	0.0596016771488469	5.068758439731457	4.460889994307204	0.0391414141414141	0.9550478424701344	285.02	0.2525105336964953	75.03819716805366	18.92019162538015	36.6352	0.015134479717813	153.8284124508513	21.9180719884134	4.615191853576403	3.538043380175533	1.0336952736429468	11.89516583509968	0.2037013771922837	1.9101314950357409	0.0	-0.0049938924131173	0.0	5.601050810983688	0.4924628669044621	3.2843000000000018	0.0303228674677175
5047	O=C(c1ccc(O)cc1)c1ccc(O)cc1O	1.0		0.5041709237469891	34.83277467155024	0.506 (GOOD reliability)	1.6586433347503051	2.4300249247154624	0.0	0.6065770862800566	1.9214669331428569	3.0	0.1459938625047258	3.0	-1.4965449890632487	-9.19826380677937	13.162616731644531	0.1124406457739789	0.9779706001427684	1.560109262574625	-0.2002230442824501	0.7527322272896853	7.839506172839507	-0.0109739368998627	4.2824842613426	3.308333232766956	0.0870588235294116	0.9425499364393808	178.65	0.2529911181310804	36.39820241076966	0.0	4.308641975308632	0.025625	151.14983097812845	21.102827130887057	0.7351564036917861	7.071506222948339	0.7820360702420502	6.323868234975187	0.2820188054778246	1.582191563226793	0.0	-0.0241647317716324	11.96646447467876	0.0	1.2394990176522451	2.0344	-0.0065825263845065
5053	Oc1ccc(C(c2ccc(O)cc2)(C(F)(F)F)C(F)(F)F)cc1	1.0	1.0	0.8366370117245993	74.89000463327372	2.024 (MODERATE reliability)	7.568538620485311	2.428721510045424	0.0	0.3742034515747201	1.848826778	2.0	0.1737211830984329	2.0	1.6968341445724018	125.28638111461552	19.15330285634957	0.1407599807599805	0.9871656836809136	1.083641769157856	-0.0638198906364406	0.5248476793205018	15.56965488215488	2.8984780388662963	3.786522149530364	3.313103481434192	0.0605879917184264	0.6717766597858507	267.51	0.2148525869853942	35.392371257240434	0.0	16.841138659320478	0.025625	159.07296308883156	22.56565182456836	1.7942339883508205	3.5228738161163164	0.5877405630040075	8.692871562280908	0.3253126699677636	1.3672181504273346	81.59227040816327	-0.0201853544118771	0.0	40.39351415424553	1.3151857648579688	4.5085000000000015	0.4422796283584751
5095	CC1(C)CC2(CC(C)(C)c3ccc(O)cc32)c2cc(O)ccc21	1.0	1.0	2.7120468773494064	25.422626695216668	1.093 (MODERATE reliability)	2.9832102924083586	2.4247547785042607	0.0	0.492372981956315	1.9035958158400008	2.0	0.1794771862947972	2.0	5.7730444433457375	30.81967600215153	9.837357862572611	0.0464478903714387	0.9910614720359024	1.693036915536026	-0.0896818613485279	0.7866926389359594	3.4437056737588656	0.1604304442957334	3.745662255748832	4.346335444588547	0.0373333333333332	0.9501693396649052	271.9099999999999	0.3110501522839644	70.19089842528	39.82768293568572	69.12539610683564	0.0	146.20539770685676	10.213054789681411	4.290348735182692	3.547903616668866	0.9380105820105816	11.484236858311665	0.2080557195669029	1.8933486804777124	0.0	-0.0088864606281123	0.0	0.0	0.7769801421760849	4.7465000000000055	0.109855640199843
5104	CCC(c1ccc(O)cc1)c1ccc(O)cc1	1.0	1.0	1.3528852641383493	45.51746989644933	0.661 (GOOD reliability)	1.9367280944551468	2.4308929019534413	0.0	0.5817021736779495	1.8811834209411764	2.0	0.1947745863563273	2.0	-1.0425670129626126	-6.366791396793306	10.642267689231875	0.0673400673400672	0.9877826722369346	1.0963781309984786	-0.1282339582312861	0.7866926610380853	4.216329966329966	0.1089056145874327	4.112427831414106	3.775859361640236	0.0515995872033023	0.9891119042167464	195.69	0.337569664882322	41.81319288016644	6.923737199690624	23.60697887970614	0.025625	152.91343531842094	10.213054789681411	0.96442695675137	3.5217247122779707	0.92109934504499	8.022107218634181	0.2383599956821788	1.8019111001121733	0.0	-0.012778268984748	0.0	0.0	0.7754167810325264	3.639700000000002	0.0342611117119066
5276	COc1ccc2c(c1)CCC(c1ccccc1)=C2c1ccc(OCCN2CCCC2)cc1	1.0	1.0	20.164770001035485	63.13123989475675	1.353 (MODERATE reliability)	3.869015183075395	2.409930006949097	1.0	1.3799306366720383	1.8845721434328369	0.0	0.0575712544769644	0.0	1.903287399539288	18.119751300259008	10.552843858014231	0.0563523937017919	0.987975489059668	-0.4003459701739578	0.0815128081044993	0.7764864135796031	2.408289241622575	-0.0003079421068839	5.211174169428641	4.705738642550678	0.0	0.8630897146147177	365.2148999999999	0.2405225667535133	96.43828260430216	77.69631455238981	67.10430839002265	0.0060530978509373	154.26913578364568	38.25085845437866	1.8873989209149813	3.94675236918432	0.8606465663649626	15.317855037558855	0.2029016422838366	1.89644476578494	11.53397921337336	-0.0029728518586493	2.484673647201189	0.0	0.7503155931106092	6.075100000000007	-0.1394113513737829
5342	Oc1ccc(C2(c3ccc(O)cc3)CC3CC2C2CCCC32)cc1	1.0	1.0	2.25854974783608	17.277181643642308	0.901 (GOOD reliability)	2.4620639444796986	2.428192261542486	0.0	0.5667095383102266	1.9376459767692304	2.0	0.1672836315983805	2.0	-0.8634226185356155	-5.011136253694821	9.756545030034973	0.0463888888888888	0.9929410838512576	1.9647853512934417	-0.0863334996791889	0.7866926610380863	3.3132233796296298	0.1067581003755669	4.709962500721157	4.378054075569339	0.0356837606837605	0.93280379853962	278.16	0.2899242667104862	84.74728193359005	24.26546827384644	33.0277777777778	0.0167721193415637	152.60936895353709	10.213054789681411	3.50524048023591	3.529191087748176	0.9047656311135456	11.779586732854664	0.2060280540608912	1.9565321463134644	0.0	-0.008349458526404	0.0	0.0	0.7911323581111936	4.840000000000003	0.0113672901968949
5429	CC(c1ccc(O)cc1)c1ccc(O)cc1	1.0	1.0	1.2767240051086064	40.2790320496695	0.713 (GOOD reliability)	2.0401023945431844	2.4307464770704588	0.0	0.5765060240963856	1.901427344903225	2.0	0.2021266992509343	2.0	-0.8032358757387766	-5.019694665505604	10.847355145123744	0.0755555555555553	0.9929410838512572	1.1050868784960062	-0.1399006162900455	0.7866926610380847	4.496296296296296	0.1111111111111111	3.948394345536403	3.620197927253764	0.0550925925925924	0.9910826865146416	179.76000000000002	0.3503118317837844	35.392371257240434	6.923737199690624	18.64000000000002	0.025625	151.29849278317826	10.213054789681411	1.0163632833151426	3.517889401515257	0.892402376910017	7.295563265005863	0.246991877659204	1.7877003196845185	0.0	-0.0140042967000395	0.0	0.0	0.7707948878248971	3.249600000000002	0.0333476764199653
5569	CCOc1ccc(C(C)(C)CC(C)(C)C)cc1	0.0	0.0	1.358807061092252	35.77176015438108	1.377 (MODERATE reliability)	3.9629947917959374	2.435893685669521	0.0	1.0869307502125305	1.7084728386046522	0.0	0.1085797415852994	0.0	3.654686821335071	19.335571115004004	8.83560669461163	0.0215472235405789	0.98714040622829	-0.5440418506046548	0.0698295337851709	0.7787967877728903	2.126291989664083	0.1013548681425091	4.04140719605943	4.330498434224847	0.0	0.908272475648908	238.09	0.4514387424392686	41.87072539003041	58.884154272299554	53.67441860465118	0.015	152.05088625475807	6.606881964512918	2.029304120736652	1.961937981837972	1.1772022491054694	10.027967226773445	0.1983803801233113	1.8126886033190457	5.474419288548753	-0.0026542124754792	0.0	0.0	0.333559181192374	4.799100000000005	0.109512259164801
5733	CC12CCC3c4ccccc4CCC3C1CCC2O	1.0	1.0	1.5804273957454806	20.02742477939816	0.847 (GOOD reliability)	2.332638429260528	2.431349479774619	0.0	0.8065555134520652	1.870707111217392	1.0	0.1931903259844772	1.0	0.6321647471553806	3.5235809586231883	8.808970602652208	0.0238253440911248	0.9934416652030972	1.3768454931612049	-0.038547690440494	0.787946705487361	2.505329457364341	-0.0112446106564548	4.804058068605274	4.304598838215567	0.022017543859649	0.9401484848994136	240.91	0.3603162195401536	72.82054132883101	31.18920547353706	30.9637641968632	0.015625	153.28345594750763	11.210493782589008	3.638289535151876	1.7716601144157729	1.023233154339165	10.4366433823987	0.1997727304933045	2.007605371039588	0.0	-0.00237946364798	0.0	0.0	0.2690440775024414	3.903600000000003	-0.0042686172612281
5877	CC(C)(c1ccccc1)c1ccc(O)c(C(C)(C)c2ccccc2)c1	1.0	1.0	2.2138659179572997	17.547799264052998	1.127 (MODERATE reliability)	3.086383447158575	2.42192185674598	0.0	0.6220833960559984	1.928756900679245	1.0	0.1882908982650636	1.0	3.1734539057494486	16.891128595679163	8.42555530873994	0.0550724637681158	0.9910739698225404	0.9706184338023276	-0.0518480227448936	0.7874761578271421	2.8826252723311545	0.0597640430397062	4.000185880890236	4.553932013509336	0.0165641025641025	0.958053366806703	288.09	0.3261049513595295	22.7567215435526	70.15951827799377	60.50019223375625	0.0057916666666666	147.03794093972232	5.106527394840706	3.575213560292262	1.775917610006197	0.9611300741597272	12.677769294114707	0.1878495887868173	1.943262576138548	0.0	-0.0044053249088866	0.0	0.0	0.4741359391849361	6.044000000000007	0.1023633900346237
5952	Oc1ccc(C(c2ccc(O)cc2)C(Cl)(Cl)Cl)cc1	1.0	1.0	1.3085690807616532	41.78786110045006	1.581 (LOW reliability)	4.859813195335938	2.4309204948618794	0.0	0.544090784257114	2.145981121354839	2.0	0.179401938521486	2.0	0.3254459573920968	-8.60241724296749	22.64234607697812	0.1065759637188207	0.9890311830372353	1.2314791324785916	-0.1691692747410811	0.7866926610380846	4.496131496723061	0.0924914647157446	3.948394345536403	3.27038680719934	0.0560926124835898	0.803244429933636	189.2667	0.3109268687412773	35.392371257240434	0.0	1.7116049382716023	0.025625	150.2782974754786	14.005590725211182	2.112427931736165	3.522519031144886	0.5110404647761435	9.145604846981367	0.3141411725089124	1.5343057772113682	-1.5337849584278151	-0.0151827494299746	0.0	9.710441981691163	0.8296791391669922	4.599900000000002	0.0613784632347097
6205	CCCCCCCCCCC(=O)OC1CCC2C3CCc4cc(O)ccc4C3CCC12C	1.0	1.0	1.7395757436938406	1.181444956596458	0.736 (MODERATE reliability)	2.087568517586196	2.430210592949252	0.0	0.6598965118291712	1.7750687761518995	1.0	0.1370358034412414	1.0	-1.7721438497361306	-10.000968067614588	9.775322144150032	0.0145378690629013	0.9778637308236244	0.9379500189201844	0.0038643163806286	0.7414898020699281	2.826114766081872	0.1180917562103476	5.162015342220155	5.076991152380318	0.0142992424242424	0.7830938648049496	430.96	0.2277944499183314	85.95910661928346	19.913841467842857	72.44390581717452	0.0089586191129401	157.5841004586922	17.17979907054086	3.785215716658255	5.579936608419375	1.0622632058704673	17.791557350044627	0.1836751558438394	1.8768219771463983	6.136412301222908	-0.0059526350782953	12.62218736716267	0.0	0.8376490414294765	7.690900000000009	0.1294774272500641
6216	CC12CCC3c4ccc(O)cc4CCC3C1CC(=O)C2	1.0	0.0	1.331216219922059	28.72879271959903	0.741 (GOOD reliability)	2.098032498326026	2.430211218895826	0.0	0.527402708592777	1.8925506332444453	1.0	0.2262774885313558	1.0	0.6760817709446134	3.2083910959296453	10.131234409400315	0.0283730158730158	0.9779253954698844	1.3426455282906735	-0.0414794520547943	0.7528068705140064	3.678736772486773	0.0869173953251334	4.898153434632011	4.1706225151424325	0.0226984126984126	0.7064244275576614	243.48	0.3921597584455715	72.1116322199022	12.990104268152232	39.20408163265308	0.0150790895061728	152.12210287175287	10.889772341205646	3.406928159763849	3.546290416010476	0.9127540983606556	10.15408671060857	0.2175882532766656	1.911037383654992	0.0	-0.0056118947749141	11.946328206826042	0.0	0.5138557417745413	3.817400000000003	0.0411083437110835
6276	CCC(=O)OC1CCC2C3CCc4cc(O)ccc4C3CCC12C	1.0	1.0	1.6683437955589355	15.76179220118113	0.744 (GOOD reliability)	2.104336046415478	2.430210610550384	0.0	0.5944451451011769	1.8200458973818183	1.0	0.169525555521057	1.0	0.596271281917746	3.091914178948877	10.628576537898104	0.0236737400530503	0.9776046519605108	0.8913225022414382	-0.0114302635475271	0.7414946973502184	3.4766292735042734	0.1661431115089679	5.171405583442496	4.453836369194815	0.0198333333333332	0.7603880007694666	303.5199999999999	0.2820615996569637	79.53828499635745	12.990104268152232	61.6523668639053	0.0126305298353909	154.56803830165543	17.17979907054086	3.802474615090468	5.521224463459727	0.9356370501744956	12.322669035587072	0.2119121181560576	1.8383001125143	5.825903468825548	-0.0085772256380991	11.81689918918104	0.0	0.8026061826998616	4.5701000000000045	0.1467334658299376
6366	Cc1cc(Cc2cc(C)cc(C3CCCCC3)c2O)c(O)c(C2CCCCC2)c1	1.0	1.0	2.005288701157279	19.979136726493348	0.917 (MODERATE reliability)	2.5017737992899005	2.4216908790293727	0.0	0.6137900896792824	1.8422900369411763	2.0	0.1512792774922217	2.0	0.0734645439801977	-0.33134514127652	9.271988190780071	0.0314885114885119	0.992941194505336	1.7479672127916943	-0.064749246711907	0.7866867050027069	2.808119658119658	0.0579337195923734	4.168070505136442	4.869219424774414	0.0292176492398961	0.9685583211109196	367.49000000000007	0.2618454810627909	73.62037895019606	38.112942673227685	66.05633136094674	0.0086607142857142	154.3206061539585	10.213054789681411	2.199669803653451	3.594811898239352	1.0427311703457591	15.696085046743937	0.1857085189876837	1.9292304994906864	0.0	-0.0063433380257518	0.0	0.0	0.801516099725472	7.400840000000007	0.0446665645424842
6415	CC(=O)Oc1ccc2c(c1)CCC1C2CCC2(C)C(O)CCC12	1.0	1.0	1.7409877071985846	44.05969878618357	0.882 (GOOD reliability)	2.415726330845598	2.4303825508515526	0.0	0.5860330564109968	1.828587225692308	1.0	0.1907253894903307	1.0	0.8710275155572726	4.628059835426977	10.774061357182184	0.0256029684601112	0.9728452751325984	0.8827096216867013	-0.0145693506895412	0.7413134472315103	3.602749433106576	0.1732726245344234	5.094102190965679	4.355201674930186	0.0208333333333332	0.7578023615441345	287.59000000000003	0.2646520385176582	84.95327546575425	19.056471336613846	58.59975010412328	0.0135941358024691	154.02669481681565	17.17979907054086	3.779386764837541	5.461883516755851	0.9145830139851944	11.63208124252453	0.2168815555600252	1.8340355592237243	5.243798010901636	-0.0070669836257335	11.15440338405356	0.0	0.6170528597304471	3.828900000000002	0.1479937030665603
6595	CCCCCCC(=O)OC1CCC2C3CCc4cc(O)ccc4C3CCC12C	1.0	1.0	2.000260048871247	10.307846519992315	0.75 (GOOD reliability)	2.117000016612675	2.430210602023048	0.0	0.6278105051806111	1.7935295348656717	1.0	0.1515247370724259	1.0	-0.5588142627139941	-3.3171911751250613	10.144474984624102	0.0180803571428573	0.977865523055356	0.9185624588449436	-0.0021110329247059	0.7414934598532295	3.0903862847222223	0.1382485503762126	5.382659765557392	4.796384254663357	0.0166256157635467	0.7714828988938094	367.2400000000001	0.2518793867316183	85.95910661928346	19.913841467842857	68.0185546875	0.0100855780022446	156.3516486635579	17.17979907054086	3.785215716658255	5.576482952833514	1.0068410616715653	15.066609329871753	0.1957179249727565	1.8593530567212169	6.056962850911715	-0.0070187834245986	12.411296864918	0.0	0.820599856455924	6.130500000000008	0.139169785316055
6775	Cc1cc(C(C)(C)c2cc(C)c(O)c(C)c2)cc(C)c1O	1.0	1.0	2.35917437631877	25.858345795521487	0.861 (GOOD reliability)	2.365525036373806	2.418659438056848	0.0	0.5037774725274725	1.8266128433043487	2.0	0.1857980413550473	2.0	5.617842902432144	29.55966605916085	9.989885022448217	0.0464717348927873	0.991555270617792	1.074802046720508	-0.0977229292446684	0.7866786089182013	3.550771604938272	0.1093205589849108	3.5245347627078787	4.283327172727464	0.0411318150448584	0.9894319085467688	259.41	0.3216235978690432	61.07565774894447	13.847474399381248	75.97827160493831	0.0085416666666666	145.24175268219793	10.213054789681411	2.926289273272931	3.4996997273713863	1.015410016510732	10.854157125953249	0.2120057369883581	1.7980803363361897	0.0	-0.0097596930486692	0.0	0.0	0.7693433906963885	4.657380000000004	0.1472667957042955
6778	C#CC1(O)CCC2C3C(C)CC4=C(CCC(=O)C4)C3CCC21C	1.0	1.0	1.3238853996048627	68.77722239132362	0.865 (GOOD reliability)	2.375006085977112	2.415441055667647	0.0	0.6028580807015073	1.855791562148148	1.0	0.1492652322957353	1.0	1.553718832822856	7.431761283050209	9.741312042940322	0.0221534227726178	0.911417611341942	1.38920197041478	-0.0323380460012659	0.7528030736802205	3.5258714596949887	0.0600546560914368	5.172233675219988	4.4871490920777815	0.0194444444444444	0.7221010590204809	291.2699999999999	0.2651964292089667	62.19655392220163	19.76790871823689	53.33333333333334	0.015134479717813	152.23691851126176	16.490823152189332	4.888902178124751	3.5371127638033704	0.9813384813384812	12.244019994720707	0.2023352842693715	1.9067707033365653	0.0	-0.003430489602	11.852874944169583	5.601050810983688	0.3971535263756368	3.882600000000004	0.073236852594312
6845	CC12CCC3c4ccc(O)c(O)c4CCC3C1CCC2O	1.0	1.0	0.9281254576072948	20.10983673511381	0.735 (GOOD reliability)	2.085481992505028	2.428815221974901	0.0	0.5824673450241753	1.824451134750001	3.0	0.1564624671338935	3.0	0.9515944212806838	4.7882463042291645	11.005705232552028	0.0279738562091502	0.992544700320844	2.123040573684482	-0.1167680369127516	0.784256388566252	3.93966049382716	0.0510463958582238	4.98618892961493	4.218947501009619	0.063690476190476	0.9639623074120672	265.41	0.2689927447502528	73.32345690559563	6.923737199690624	38.32000000000003	0.0120632716049382	153.2920897079338	21.42354857227042	3.854347273625082	5.3186987708672415	0.9699876237623763	10.595031427108802	0.2244023532406066	1.8233554833368952	0.0	-0.0114214580326446	0.0	0.0	0.9788405921354852	3.314800000000003	0.0184157826369343
6905	O=C1OC2(c3ccc(O)cc3Oc3cc(O)ccc32)c2c(Cl)c(Cl)c(Cl)c(Cl)c21	1.0		0.4695043163904732	68.62135713257359	1.734 (LOW reliability)	5.663261709520492	2.418697789191017	0.0	0.708169302889388	2.269375166634146	2.0	0.1304456445149079	2.0	-0.4429814311627024	-8.738441316450105	24.78770100533844	0.1607722007722011	0.9778421533865864	1.0841543607197563	-0.1538919259605061	0.7414529804088443	6.0112707872481534	0.1608653710791088	4.560804716980302	3.514816280329299	0.0404364637957518	0.8384146339629206	257.0056	0.1940794369169211	24.26546827384644	0.0	16.41964487009532	0.0128125	146.06903122042556	16.182360077633263	3.633718283593641	9.530300987010447	0.4775400686081747	9.977315040134272	0.2987500025360698	1.4956341775361035	11.7499747085048	-0.0192464513839283	12.92236819727891	11.570356098935536	1.4689822401808807	6.2794000000000025	0.0315674915114939
7041	CC(C)CC(C)(c1ccc(O)cc1)c1ccc(O)cc1	1.0	1.0	2.0628086824815344	39.27747784384529	0.848 (GOOD reliability)	2.3349722343978727	2.428220427158589	0.0	0.5626305072195482	1.8374000505116288	2.0	0.1777909043940941	2.0	1.1649578068834705	5.531694056796255	10.131234409400315	0.0504409171075836	0.9883017906543542	1.078851109430225	-0.1036699585855365	0.7866926610380869	3.6833664021164014	0.1442466063001778	4.243158791671847	4.1706225151424325	0.0433333333333332	0.9885360725996022	243.48	0.3081347355628452	47.73109892632783	20.771211599071872	44.17913832199547	0.025625	151.17895661250475	10.213054789681411	2.0927607101548604	3.520500416798464	0.99459778879146	10.15408671060857	0.2175882532766656	1.810729994403514	0.0	-0.0102723759851481	0.0	0.0	0.7857158767919643	4.449900000000004	0.0737134394668642
7210	CCC(=C(CC)c1ccc(OC)cc1)c1ccc(OC)cc1	0.0	1.0	1.5228444618898551	51.79072570417243	1.214 (MODERATE reliability)	3.3669254548427423	2.420407669472976	0.0	1.3258732960077892	1.8100324136170227	0.0	0.075145306527746	0.0	3.606255909624647	20.44875669727621	9.915391730947192	0.052415458937198	0.9871943693895678	-0.6592679847065103	0.0654457312146508	0.7760505329366849	2.557971014492754	0.0028880487292585	4.023136955868885	4.314731780762065	0.0	0.8645506234110305	265.66	0.3152827445903063	59.38022356323098	38.112942673227685	67.05482041587898	0.0036363636363636	151.50558983030413	14.219595082555069	1.2811413451894849	3.782955521416762	0.9347509911093388	11.17604568487548	0.2100527898834695	1.829969711347188	10.499146724256615	-0.0039518253391547	0.0	0.0	0.6260086707087823	5.434600000000005	-0.0897699610516068
7354	CCC(=C(c1ccccc1)c1ccc(OCCN(C)C)cc1)c1ccccc1	1.0	1.0	19.525264902365706	61.18527182346686	2.158 (EXPERIMENTAL value)	8.653812713866106	2.413525729285338	1.0	1.4970723725932875	1.8678807625423728	0.0	0.0682639080414041	0.0	2.7844692517641496	30.801804895285805	9.774887918483564	0.0563530037214251	0.987178589139509	-0.5017458267146754	0.0949208983393651	0.7788082798105794	2.3976608187134505	-0.0035003077870114	4.757728391092035	4.61566458825207	0.0	0.903735770160927	324.53490000000005	0.2826152794446792	60.48546326043312	110.84812985435806	60.51769775315478	0.0042013888888888	152.31270644363713	32.14689206663035	1.4048412823754797	2.0247028553235857	0.928351381554302	13.91125730998926	0.1992666861736157	1.8902276935299405	5.87098820026174	-0.001829004250694	2.123016167567936	0.0	0.4926464027074972	5.9961000000000055	-0.1490246142457514
7415	CCC(c1ccc(O)cc1)C(CC)c1ccc(OC)cc1	0.0	0.0	1.5900991019069344	38.01495304592002	0.772 (MODERATE reliability)	2.1640901087061213	2.43453444220155	0.0	0.9581043956043956	1.8076827633913053	1.0	0.178893614454097	1.0	0.8424357521502994	4.589334901647009	9.989885022448217	0.0464717348927873	0.9871976632481898	0.2040183707205077	-0.0152646266776702	0.7766095616747971	3.0092592592592595	0.0495841906721536	4.374860596185444	4.283327172727464	0.0215007215007214	0.9269182437832828	259.41	0.3100458791141772	60.06982659541524	25.980208536304467	48.133827160493794	0.005	153.6851690698673	12.21632493611824	1.4944767795153395	3.652192589583501	0.9844523940561364	10.854157125953249	0.2120057369883581	1.8270419523715435	5.23939849171992	-0.0067411346655194	0.0	0.0	0.7102129643265478	5.088200000000005	-0.0287954233266733
7478	O=C1OC2(c3cc(Br)c(O)c(Br)c3Oc3c2cc(Br)c(O)c3Br)c2c(Cl)c(Cl)c(Cl)c(Cl)c21	1.0	1.0	0.2979171132640323	59.842541677469214	2.535 (LOW reliability)	12.616430848036902	2.417027095812763	0.0	0.7948151429549146	2.6576635266341464	2.0	0.1254779348202885	2.0	0.7002063743259428	-4.902091586922321	52.3800288685451	0.1772832572832579	0.9777581030789536	1.6690066863742403	-0.2063220063585032	0.741451704384337	5.893606826991601	0.0801458124326183	4.993237149412733	3.298600064113083	0.0347062461348175	0.9408714130439576	267.676	0.1858097496842515	75.85250972872062	63.719775591797394	6.232350468586693	0.0073214285714285	142.1232334155167	16.182360077633263	5.909546958320776	9.49528609533682	0.5258008897859819	16.433828592434267	0.3368670694309633	1.3230885986290355	13.01395793090899	-0.0187931773510915	13.215204081632653	11.570356098935536	1.5006373041694512	3294-09-01	-0.0120000270909953
7738	C#CC1(O)CCC2C3CCC4=CC(=O)CCC4=C3C=CC21CC	1.0	1.0	1.0147446813085117	84.00736272088997	0.929 (GOOD reliability)	2.5319759352725133	2.414940743229085	0.0	0.6048597509100977	1.9151713423200007	1.0	0.1494966035705016	1.0	0.8242466469950402	3.522439521889103	9.837357862572611	0.0400647007589895	0.9114216457959896	1.2989693294083668	-0.0400261158594491	0.7527793719824147	3.8466312056737593	0.071205312232785	5.155548692057141	4.346335444588547	0.0194444444444444	0.7131559298748622	271.9099999999999	0.2653431010614851	73.15607552692052	24.99621173221403	54.78497057492076	0.0176957947530864	151.88386665222555	16.490823152189332	3.750470074185079	3.545278440489261	0.9036931216931212	11.484236858311665	0.2080557195669029	1.915310206919304	0.0	-0.0039824989676349	11.709695415815544	5.601050810983688	0.4061019081866553	3.722800000000003	0.0643090673472617
7945	CCC(=C(CC)c1ccc(OC)cc1)c1ccc(O)cc1	0.0	1.0	1.5557398945597798	43.26593188943326	0.776 (MODERATE reliability)	2.1727638049685454	2.420356367732482	0.0	0.9649556877853982	1.839234511272728	1.0	0.1846447856066152	1.0	1.8981242403087983	10.33082092602898	10.04602964503941	0.0567387460900311	0.9871943694055848	0.2161813884731822	-0.0209027870382715	0.7766096385279461	3.1492248062015507	0.0522279310137611	4.303830742923251	4.205072520126713	0.0215007215007214	0.9258285581979137	249.73000000000005	0.3200131528344321	59.38022356323098	25.980208536304467	55.890751757706845	0.005	152.03092510061194	12.21632493611824	1.220598839896056	3.652192589583501	0.9426491755618578	10.467902886331116	0.2152857306978587	1.8270419523715435	5.223336511372225	-0.0070739802888538	0.0	0.0	0.7029964674703326	5.131600000000005	-0.0185781527627106
7995	CC12CCC3C4CCC(O)C=C4CCC3C1CCC2O	0.0	1.0	0.8837476890041523	16.63371702806012	0.781 (GOOD reliability)	2.1836548288635016	2.46770668613444	0.0	0.7598470279720281	1.789554275137255	2.0	0.1516200916200185	2.0	0.4849875570927442	2.739160143613088	9.887189659736732	0.0079444444444444	0.9930185621929036	1.821172556866684	-0.0718716577540105	0.7871676616827576	2.937644675925926	0.0046020391886277	4.985902344426085	4.409678913407802	0.0433333333333332	0.954254329600128	272.52	0.2821993739808478	80.45318763745044	12.999757306524504	25.58333333333333	0.0150790895061728	155.3610899413971	22.420987565178017	4.027362758878402	3.5465082542004	1.0796062226543512	11.153850745904997	0.2061741980312726	1.911024390849604	0.0	-0.0043616220884265	0.0	0.0	0.4605112701039552	3.280900000000002	-0.0152447552447551
8572	CC(c1ccc(O)cc1)(c1ccc(O)cc1)c1ccc(O)cc1	1.0	1.0	0.9479509105524752	38.81261317228361	0.848 (LOW reliability)	2.3349722343978727	2.421682637609332	0.0	0.5629494955233915	1.9460764792558145	3.0	0.1386197149268927	3.0	-0.2822083928581074	-2.2887014612696914	11.00972825267502	0.0855725506407604	0.9929410838512572	1.807999646640186	-0.1527316654384111	0.7866926610380831	4.786077235772358	0.1038187529277201	3.849904747834545	4.054929254289569	0.0576923076923074	0.9963407506450016	248.87	0.2402459736410288	60.01229408555127	6.923737199690624	24.931588340273645	0.025625	148.07708271732182	15.319582184522115	2.1294057790725223	5.284209957838962	0.8567437164692486	9.963545193158192	0.2285126787996801	1.798675653823912	0.0	-0.0152690792691095	0.0	5.41499046939678	1.1505142642994417	4.157700000000002	0.0299063960342599
8578	Oc1ccc(-c2ccc(Cl)cc2)cc1	0.0	0.0	2.016930375589721	42.53516852686972	0.852 (GOOD reliability)	2.344330828044636	2.4227169008058715	0.0	0.6064406724592536	2.111615102749999	1.0	0.3049836345872758	1.0	-1.0896569743387057	-8.173177565563599	16.53516177877294	0.1051286601597157	0.9929410801214162	0.6830972186252757	-0.1235601277555078	0.7874928253917459	3.909650570233859	0.0312590823687931	4.2626923908396215	3.110820653114552	0.0335827664399092	0.7821626065378613	138.8189	0.528575846584301	35.392371257240434	0.0	5.893813157833323	0.0	150.10960033835988	5.106527394840706	0.6891843662781301	1.7613361417226487	0.5611419489515134	6.240333999259739	0.287909680359862	1.770583767451493	0.0	-0.0095533532317256	0.0	0.0	0.4146103018791049	3.712600000000002	-0.004757861430476
8762	O=C(c1ccc(O)cc1)c1ccc(O)c(O)c1O	1.0		0.5267053664242474	39.833164163147	0.429 (MODERATE reliability)	1.5357210343973493	2.429268693623711	0.0	0.6238559639909975	1.881435786344828	4.0	0.1174525940541412	4.0	-1.3653049636643066	-8.762951985125609	13.808281505089123	0.1182142857142855	0.9779420054240454	1.9644628149246195	-0.2483100881321125	0.7527183762675227	8.8015873015873	-0.1496730475135789	4.378783493486177	3.3190942056837365	0.1114478114478112	1.011719552975632	190.90000000000003	0.20332591085301	36.39820241076966	0.0	1.6122448979591764	0.0170833333333333	151.234676031343	26.20935452572776	0.8692681047673998	8.817504435438384	0.8004397130293914	6.454348702600713	0.2878689180130602	1.4997130030818109	0.0	-0.0310584132538052	12.00757558578987	23.03178044621665	1.6302157684452114	1.7400000000000009	-0.0171966068440186
8877	Oc1ccc(C2CC(c3ccccc3)CC(c3ccccc3)C2)cc1	0.0	0.0	2.1512573057461424	12.065041194494135	1.009 (MODERATE reliability)	2.742856786344921	2.4357137253510053	0.0	0.7216494845360822	1.9766524445384608	1.0	0.187503658159347	1.0	-2.8805800702753976	-15.888935518742082	8.399601606602676	0.0590313737435271	0.9938426566617644	1.2063917170608325	-0.0497587893206441	0.7874851567591596	2.840702947845805	0.0337110249646693	4.195345047755317	4.491391837441133	0.0165641025641025	0.9334447773229256	278.41	0.3249682036509925	65.83927161927642	72.79640482153933	21.356934610578925	0.00921875	151.75122245764612	5.106527394840706	1.8276479203795832	1.7630866169384096	0.9062315938273058	12.208598091048977	0.1894061299190295	2.011299005536896	0.0	-0.0041219138565088	0.0	0.0	0.4762826674944638	6.227300000000005	-0.033035950303991
8960	C#CC1(O)CCC2C3CCc4cc(O)ccc4C3C(OC)CC21C	1.0	1.0	0.239883291901949	33.0	0.894 (GOOD reliability)	2.444889676932956	2.415434071629126	0.0	0.8764929001508117	1.8357860266415096	2.0	0.1555975786360455	2.0	2.6079334065594058	14.07794497109136	10.704333080404751	0.0396666666666665	0.91141809461666	1.2350875606567062	-0.0549796285812394	0.7769324021842645	3.646388888888889	0.0611826182618261	5.253660689688187	4.384099721043716	0.0381410256410255	0.9257754250164718	293.84000000000003	0.2696649553429073	67.19955732727004	18.91053858700788	48.211200000000005	0.015134479717813	151.30109271919306	29.02786952969093	4.428307555671538	5.454751311327126	0.9311007779665564	11.967985685795515	0.2150495998158447	1.832202814839188	5.9167363473167045	-0.0074543044445182	0.0	5.601050810983688	0.8018712594139651	3.2375000000000016	-0.0213458138730743
9093	CC(C)(C)CC(C)(C)c1ccc(O)c(Cc2ccc(Cl)cc2Cl)c1	1.0	0.0	2.3594524449464265	38.6340544084506	1.539 (MODERATE reliability)	4.659928012235036	2.427233030808265	0.0	0.5449895833973488	1.928425798745098	1.0	0.213736727720395	1.0	5.323205362538632	20.957574436242204	15.199505115982118	0.045437788018433	0.9883632714869324	0.6895895134519665	-0.0566876666780788	0.7874760353636849	2.6782674135040394	0.1032559655707804	4.507976439385302	4.329001971000447	0.0195634920634919	0.7073816859108736	285.3578	0.3701921035434671	52.14025824219539	40.685053066914726	58.38567901234569	0.0194642857142857	148.26862999460496	5.106527394840706	3.0032487341988925	1.7796385462541315	0.6583851512241173	13.99192395747552	0.2254207117880247	1.7464882489490006	0.0	-0.0047680639025079	0.0	0.0	0.4470601215899087	7.003600000000006	0.1432826552121456
9134	O=C1OC2(c3ccccc31)c1ccc(O)c(I)c1Oc1c2ccc(O)c1I	1.0		0.6874032787498162	68.52988382269791	1.199 (MODERATE reliability)	3.316798465319058	2.41829005863824	0.0	0.6681636110190462	2.404343181756097	2.0	0.1316543016252344	2.0	0.059760880959799	-6.646868645113553	41.39481348981474	0.1251386451386449	0.977894891103582	1.2272342199763353	-0.1121909784805893	0.7414545647043972	5.992401352018685	0.0756838616311618	4.993237149412733	3.6018238735420995	0.0361369579760383	0.8783823026437998	244.41820000000004	0.1963917992203727	75.51357659644417	0.0	22.75604938271606	0.015625	143.93702264385715	16.182360077633263	3.653574586334287	9.512042001811224	0.451865094234383	39.58726755970891	0.2834113091258608	1.600783468751068	13.1433878968254	-0.0195599346004509	12.6967080813807	11.570356098935536	1.462318464639252	4.875000000000003	0.0711472635876824
9159	CCCOc1ccc2c(c1)CCC1C2CCC2(C)C(OC)CCC12	1.0	1.0	1.3054637832722815	20.889880270825103	1.259 (GOOD reliability)	3.521897828001337	2.4303872112115585	0.0	1.22644030156414	1.7819572528813563	0.0	0.0793747182818179	0.0	2.543179067574791	14.337950268091587	9.572245226862108	0.0192396313364054	0.9871714636100238	0.046397242301057	0.0805682433027582	0.7768241743688444	2.0626240079365084	0.0019136471039565	5.195485948727419	4.644776707321795	0.0	0.8460624592980348	316.8800000000001	0.3290164363607324	91.37409708868024	32.04657560476608	60.35204081632653	0.0109638631687242	154.56708937610546	19.82064589353876	3.792311001240453	3.910684496903853	1.0185053103886503	13.265059504214856	0.1952535916069368	1.9138426165584408	11.724261174527886	-0.0023490015856125	0.0	0.0	0.4949666172373655	5.346500000000006	-0.0535673143383755
9449	O=C(c1cc(O)c(O)c(O)c1)c1ccc(O)c(O)c1O	1.0		0.4502018741178347	34.54044270716731	0.341 (MODERATE reliability)	1.4063532408621693	2.4281814202627245	0.0	0.6674811463046758	1.8091214566451608	6.0	0.0869094422308467	6.0	-1.09255293598366	-7.862773119258968	14.64961933518844	0.127301587301587	0.9778867745561608	2.716641014138781	-0.339220551744271	0.7526908823386704	10.533333333333331	-0.2898765432098766	4.256564762130954	3.365882724637035	0.154230769230769	1.1287011956423267	215.40000000000003	0.1493245877584906	24.26546827384644	0.0	-7.959999999999991	0.01025	151.38793211345802	36.42240931540917	1.0716942908827418	12.324429332633146	0.8406605484420508	6.689213544326664	0.2936412263743911	1.3590180746139109	0.0	-0.0426658657845705	12.089797808012092	40.28031594606837	2.37094414580172	1.1511999999999996	-0.0458521870286575
9817	C#CC1(O)C=CC2C3CCC4=CC(=O)CCC4C3CCC21CC	0.0	1.0	0.8491037695591401	92.40236845576284	0.889 (GOOD reliability)	2.4326957387976567	2.414614871578797	0.0	0.6176240577786245	1.884339533384616	1.0	0.1450299053266824	1.0	0.0390669469726296	-0.7244972357080068	9.794855915911054	0.0307435254803675	0.9114216906329724	1.3449777990161451	-0.0360058609695518	0.7527794569113639	3.689625850340137	0.0958475793945696	5.10950805835677	4.417348950000457	0.0194444444444444	0.7174104202029786	281.59	0.2547450754943033	74.3485941358694	18.92019162538015	47.40816326530612	0.0176957947530864	152.78755614591256	16.490823152189332	4.145752213427165	3.545278440489261	0.9424228466144632	11.879634204810245	0.2052774681516451	1.915310206919304	0.0	-0.004110723121284	11.739131750534618	5.601050810983688	0.411518049905353	3.6586000000000025	0.0525584828948897
9848	C=CC(=O)Oc1c(Cc2cc(C)cc(C(C)(C)C)c2O)cc(C)cc1C(C)(C)C	1.0	1.0	2.302222843184682	48.36422142371927	1.113 (MODERATE reliability)	3.0434751378966176	2.4205710152172646	0.0	0.5075894732268296	1.7992264096250008	1.0	0.1665200784177684	1.0	6.878702336733937	36.349284035934	10.159574456423105	0.0401154401154406	0.9570646216916632	0.1987291582891038	-0.0109707446808477	0.7413879772299655	3.5337301587301586	0.2353605486770258	4.0395307166012575	4.760953282164181	0.0159770114942527	0.7934343072876703	363.8099999999999	0.2521427028548787	41.367809813265794	54.18772595020384	113.09397833207358	0.0151666666666666	147.34172007087943	11.075832682792557	3.3180900692756405	5.540940265797994	0.9908393378329076	15.084298332652605	0.1971379945544558	1.7684023153068271	5.708549107142858	-0.0081877285889898	12.066948276657874	5.969305287951849	0.8200012860023534	6.286240000000007	0.270570514027491
9859	O=C(c1ccc(O)c(O)c1)c1ccc(O)cc1O	1.0		0.5087245685670985	37.888304611436425	0.463 (MODERATE reliability)	1.58883334241608	2.4294392371735003	0.0	0.6238559639909976	1.881435786344828	4.0	0.1200804372587259	4.0	-1.3653049636643109	-8.762951985125529	13.808281505089123	0.1182142857142855	0.9779393419383104	1.964462814924616	-0.2483100881321125	0.7527179347956234	8.8015873015873	-0.0721536676686177	4.307354922057605	3.3190942056837365	0.1114478114478112	1.011719552975632	190.90000000000003	0.2079127198826651	30.33183534230805	0.0	0.6122448979591772	0.0170833333333333	151.23466940316283	26.20935452572776	0.8444575383559443	8.82604020459987	0.8004397130293913	6.454348702600713	0.2878689180130602	1.499577618947231	0.0	-0.0307971071436505	12.007575585789873	11.532756779648844	1.6059948789528045	1.7399999999999998	-0.0171966068440186
9912	O=c1cc(-c2ccc(O)cc2)oc2ccc(O)cc12	0.0	1.0	0.4676412985605723	49.38325322161533	0.725 (LOW reliability)	2.0647310999664863	2.413168805693229	0.0	0.6965686274509808	1.9773222726451607	2.0	0.1517494399983424	2.0	-2.0424495454037763	-12.846456738786856	12.749516097515714	0.1197540764501468	0.97776913663209	0.9626689727013108	-0.1347934432226059	0.7496253054373122	6.713601532567049	0.0395059893424935	4.556088322639176	3.4421599959655653	0.0534670008354217	0.8764727106944102	191.15	0.2630007207010335	42.46456947923127	0.0	13.815695600475618	0.008	150.71872763400788	10.213054789681411	0.8699489425811158	7.408717546466571	0.6999620493358636	6.789666208321034	0.2678738420529857	1.6626493518081802	5.63078514739229	-0.0187107802137306	11.971519904258	0.0	1.1279849916107247	2.871200000000001	-0.0126092605716986
10185	CCC(=C(c1ccc(O)cc1)c1ccc(OCCN(C)C)cc1)c1ccccc1	1.0	1.0	7.244849400256878	46.24512757950117	0.947 (MODERATE reliability)	2.5779641544043934	2.413323839005584	1.0	1.1966413334617485	1.849425477766668	1.0	0.1398433686049959	1.0	2.824070914446504	30.28010263313376	10.831281912169718	0.0598290598290604	0.9871785263030042	-0.1000278916682491	0.0122227615850536	0.7787513317067569	2.955938697318008	0.0306235439239524	4.952302977662384	4.570566922937379	0.0155555555555555	0.9422189802985332	336.7849	0.2423665356498268	72.61819739735634	48.22184934131076	62.34244946492268	0.0067261904761904	152.33297592243812	37.253419461471054	1.4909075789578667	3.788292059856164	0.9162545707818214	14.019821409000157	0.2100431761155454	1.8283226361676648	5.85366037657028	-0.0053820193824675	2.1045803908904004	0.0	0.8355084388796368	5.701700000000005	-0.1018950525622832
10671	CCC(c1ccc(O)c(O)c1)C(CC)c1ccc(O)c(O)c1	0.0	0.0	1.1132296475914685	26.31319644531936	0.603 (MODERATE reliability)	1.8275933645319704	2.433118947766215	0.0	0.5457498090678403	1.7895406560888896	4.0	0.116813067116068	4.0	-0.651538497960916	-5.107585539360903	11.87169403387804	0.0577922077922076	0.9871976632579316	1.8045898565676213	-0.1611310483521435	0.7842603576161049	5.061868686868687	0.1305126625102701	3.970573095811685	4.117412400817777	0.0829836829836828	1.0305847055266426	267.98	0.2008366617169303	60.06982659541524	13.847474399381248	42.373966942148776	0.01390625	154.19025460494888	20.426109579362823	1.6505421888356575	7.033617676739118	0.9597731800766284	10.327256065702636	0.2365864928868489	1.6665344731105365	0.0	-0.0195199033850177	0.0	0.0	1.5174634116507064	4.196400000000005	0.0532885498189223
10764	CCC(=C(c1ccc(OCCN(C)C)cc1)c1cccc(O)c1)c1ccccc1	1.0	1.0	7.216399517851315	46.38396149718542	0.949 (MODERATE reliability)	2.583125242080516	2.4132784320322043	1.0	1.1966413334617485	1.849425477766667	1.0	0.1398149276607046	1.0	2.824070914446504	30.280102633133765	10.831281912169718	0.0598290598290604	0.9871785264664666	-0.1000278916682493	0.0122227615850536	0.7787512718382548	2.955938697318008	0.0317236539349535	5.081781857047332	4.570566922937379	0.0155555555555554	0.942218980298533	336.7849	0.2423061371895858	72.61819739735634	54.28821640977237	62.34244946492268	0.0055625	152.3329759224381	37.253419461471054	1.4786963745258677	3.7916086039190864	0.9162545707818214	14.019821409000157	0.2100431761155454	1.8281862012892496	5.850103426599189	-0.0053531751733814	2.101662343329496	0.0	0.8364372848334551	5.701700000000006	-0.1018950525622832
10928	CN(C)CCOc1ccc(C(=C(CCCl)c2ccccc2)c2ccccc2)cc1	1.0	1.0	11.048666834673146	98.94376391152936	2.079 (EXPERIMENTAL value)	7.99646844628277	2.413598394066636	1.0	1.488895534320755	1.910712214915255	0.0	0.0664694957591043	0.0	1.4815269785544214	29.77524304461473	13.41067057931374	0.0613004372402874	0.987140201563368	-0.5039076299109817	0.0812087924639383	0.77880791875271	2.381184538086567	-0.0023415546617019	4.806059750779113	4.505567903320724	0.0	0.7665936914336976	327.7038	0.2751863416184269	60.48546326043313	77.69631455238981	54.18545497380012	0.0039802631578947	152.12017237322266	38.02689551160069	1.3789529347271614	2.024928853177608	0.7212172365809704	14.745804244234876	0.2172901361426469	1.8350005538920773	5.8710499286568005	-0.001803396759751	2.1139966080676067	0.0	0.5071624673400005	6.215000000000006	-0.1937985960857711
11051	CCCCN(C)C(=O)CCCCCCCCCCC1Cc2cc(O)ccc2C2CCC3(C)C(O)CCC3C12	1.0	1.0	1.1468048101427024	24.75102921956564	0.846 (MODERATE reliability)	2.330306956761805	2.4299250429297525	0.0	0.7603933761048919	1.7419573375208337	2.0	0.1098512921593275	2.0	-0.7178429498155866	3.0295834006096847	10.368041180016304	0.0116650374714891	0.9777829000339212	1.1180781062796474	-0.0157712166871824	0.7517988430097855	2.860887096774193	0.045139102431115	5.408220403691541	5.330144175790659	0.0235526315789473	0.8586098001487228	524.8749000000003	0.1903824209426537	103.71282475776763	19.913841467842857	72.89143253555324	0.0079358398802843	157.87689378485717	40.71653902622146	4.5051196149063815	5.301486869145285	1.1191211142158572	21.328105197359253	0.1819748352136392	1.8404123261298504	0.0	-0.0048710770378381	14.059775574306215	0.0	0.9200618025346338	7.994800000000012	0.0378897651141561
11283	CCC(=C(c1ccc(I)cc1)c1ccc(OCCN2CCCC2)cc1)c1ccccc1	1.0	1.0	20.603123517685617	58.547737512302405	1.452 (MODERATE reliability)	4.271649276115181	2.412707353851995	1.0	1.4089371854516923	2.0096829578125006	0.0	0.0681991211132907	0.0	2.353163567376482	10.812959802303972	21.9566494181548	0.053931631345111	0.9878614062940398	-0.2913828084675373	0.0970426813629524	0.7788069378936374	2.2704072406395466	-0.0002222843653471	5.225498812830854	4.61987960140768	0.0	0.8868332139779392	346.7589999999999	0.2823467923196117	107.04488011674722	113.27728944761012	57.82634457085409	0.0064264626945786	154.80125833854134	31.14106091310112	2.0045947177247365	2.0439315349019584	0.4971981774431514	32.094485090976555	0.2111067849242846	1.8629194822278263	7.287031921377125	-0.0018816761458505	2.4854874203688584	0.0	0.4844695043295223	7.134900000000008	-0.1125071802219598
11639	CCC(C)C(C)C(C)(C)c1ccc(O)cc1	0.0	0.0	2.043383212480791	52.43175089192666	0.787 (GOOD reliability)	2.196796142353235	2.435427538410744	0.0	0.6146629538956061	1.7329781779000004	1.0	0.2585497089916691	1.0	2.1192036272353163	10.988586050949962	8.947860757543618	0.0233695652173913	0.9874652799922032	0.3294778703999964	-0.0659390632105505	0.7874906095110761	2.7230902777777777	0.1061711020738203	4.327567157116929	4.216061473785889	0.0263480392156861	1.0152931100209417	222.16000000000005	0.4481002387849632	34.94698819033978	34.61868599845312	44.2	0.0	153.11792776574092	5.106527394840706	3.220202715517448	1.7569452730800736	1.1963657678780772	9.351321123350395	0.203798869220893	1.8146958919050984	0.0	-0.0056991817754906	0.0	0.0	0.4176742150654147	4.352000000000005	0.1083493742485686
11841	CCC1Cc2cc(O)ccc2C2=C1c1ccc(O)cc1CC2CC	1.0	1.0	2.6044609607639093	26.545887915284304	0.793 (MODERATE reliability)	2.210016540741348	2.410872586395401	0.0	0.5525345529274287	1.9209547214117648	2.0	0.1770922785494588	2.0	1.3545287015868852	6.760653820276591	9.756545030034973	0.052374551971326	0.9872003109751736	1.6755885991367472	-0.0910974213596455	0.7866924428382102	3.391203703703704	0.1069595410628019	4.220175521464345	4.378054075569339	0.0356837606837605	0.9510940690992205	278.16	0.3069170074612197	95.18458188479978	25.980208536304467	59.354166666666686	0.008	150.99053452389444	10.213054789681411	2.261475373407534	3.552033998035581	0.9225061336843996	11.779586732854664	0.2060280540608912	1.9277976463389	0.0	-0.0084967220206509	0.0	0.0	0.7790086804868404	5.173200000000005	0.0577426763911839
12062	O=C1OC2(c3cc(Cl)c(O)cc3Oc3cc(O)c(Cl)cc32)c2ccccc21	1.0		0.4236798402684785	72.64200857582718	1.043 (MODERATE reliability)	2.837717409612209	2.4203681142102167	0.0	0.6824840877266146	2.146104157365854	2.0	0.1308745580108848	2.0	-1.00026332435795	-9.470642918707076	20.586234044402136	0.1415654615654613	0.9778942072581618	1.0095372370691045	-0.1320020025353138	0.7414538006065792	6.033507015245698	0.0992372448627625	4.560804716980302	3.6018238735420995	0.040880617892112	0.8339309141533646	250.66780000000003	0.1950546631371471	18.19910120538483	0.0	20.750110470831192	0.0078125	146.71965898895695	16.182360077633263	2.520544932921673	9.520463863508098	0.4955175394933325	9.533244651600812	0.2834113091258608	1.601380759761679	11.760953404509952	-0.0198394466549743	12.63448585915848	11.570356098935536	1.4627511008570242	4.972600000000004	0.052295183740278
12143	CCC(c1ccc(O)cc1)C(CC)C(C)c1ccc(O)cc1	0.0	0.0	2.7846048203704576	29.315709628199446	0.762 (GOOD reliability)	2.142557052342714	2.4359897530600785	0.0	0.5976962525495125	1.8171465186122449	2.0	0.1673903731535952	2.0	-0.42835999949302	-3.1621373117241376	9.860361003194331	0.0430555555555555	0.9871975883336532	1.0713349525060405	-0.0925260417883656	0.7866926395970025	3.394675925925926	0.110163427720356	4.621115365169273	4.3885415535294925	0.0391414141414141	0.9906687432157364	275.34000000000003	0.29010926723336	59.566911018650615	20.771211599071872	45.140625	0.0113888888888888	154.2313237280911	10.213054789681411	1.986040561991416	3.5191728413354286	1.034658019051777	11.550587429783915	0.206944560877748	1.831404874589519	0.0	-0.0089295162095438	0.0	0.0	0.7946832681601095	5.421300000000005	0.051607990158749
12294	C=C(CC(C)(C)c1ccc(O)cc1)c1ccc(O)cc1	0.0	0.0	1.8093165711138064	40.56783876336418	0.959 (GOOD reliability)	2.609086082362757	2.4299630075566925	0.0	0.5650951557093425	1.8727100866341468	2.0	0.1776815948551041	2.0	1.2065405412979997	5.805574832598104	10.18784549942097	0.0617901234567899	0.9778877402853952	1.0924700910122496	-0.1119081779053081	0.78669263892701	3.967534722222223	0.1424537888071895	4.53418371977919	4.0874302980927215	0.0433333333333332	0.988863833023638	233.8	0.3079452852788143	52.80128787963248	20.426410082979743	36.96000000000001	0.0128125	148.8011032549892	10.213054789681411	1.9653404278073083	3.5153927050581872	0.9525901454979968	9.75418109649	0.2210395856078239	1.8089869354338148	0.0	-0.0108106673142745	0.0	0.0	0.7919882341497954	4.478900000000005	0.0726643598615917
12528	CCC(c1ccc(O)c(C)c1)C(CC)c1ccc(O)c(C)c1	1.0	0.0	2.592671463458463	42.71048520973938	0.816 (MODERATE reliability)	2.2614359779865105	2.4287760486613954	0.0	0.5706647637407406	1.8171465186122449	2.0	0.1731576505390679	2.0	1.4280545734675636	6.85671561961559	9.860361003194331	0.0430555555555555	0.9871976632579316	1.0713349525060405	-0.0925260417883656	0.7866856136748416	3.3900462962962963	0.0904067524404249	4.105388542207534	4.3885415535294925	0.0391414141414141	0.9906687432157364	275.34000000000003	0.2999237069070649	72.91146984126726	25.980208536304467	57.890625	0.01390625	152.07654228166288	10.213054789681411	1.965189937022184	3.513325711042924	1.034658019051777	11.550587429783915	0.206944560877748	1.8265477442785447	0.0	-0.0089787169401769	0.0	0.0	0.7853213180373777	5.402040000000006	0.0818985946395004
12606	O=C1C=CC(=C(c2ccccc2)c2ccc(O)c3ccccc23)c2ccccc21	1.0	0.0	1.2729706509819123	35.851252134507114	0.902 (MODERATE reliability)	2.464527239866597	2.3924715071995912	0.0	0.594387229343349	2.129403946196079	1.0	0.1695742466632283	1.0	-1.7058444803217043	-9.570847581763234	9.153230287618024	0.0995239483143886	0.9779915937842724	1.2146775238752	-0.0564643564576797	0.7527454884234552	4.229314420803783	-0.0260200632789487	4.474356938206001	4.371076863497347	0.0150957854406129	0.697390064223177	280.3699999999999	0.2934805956909252	51.44119503182369	12.13273413692322	29.00950656405614	0.0103125	146.00150616009807	10.889772341205646	1.7521275825842042	3.575845879353886	0.723036787255596	11.286493872748466	0.1965193799056821	1.97255502133718	0.0	-0.0054800631856841	12.441257905187378	0.0	0.5953077641611558	6.257000000000005	-0.0069811651578492
12754	CC12CCC3c4cc(O)c(O)cc4CCC3C1CCC2=O	1.0	0.0	1.007448250840764	31.520903511744347	0.635 (GOOD reliability)	1.8870221414587376	2.429033803474045	0.0	0.4932326241467474	1.867942221130436	2.0	0.169369317185862	2.0	0.8349766829261713	3.8509871879231934	11.103014369417568	0.03046986236355	0.9779051542202316	1.733235679909543	-0.0822235765505256	0.7527718647420355	4.401970284237726	0.0987802395464296	4.629412138272088	4.137698445073154	0.0443064182194615	0.7958299087041145	255.73	0.2911926568953029	73.11746337343143	6.923737199690624	46.10708491076255	0.0120632716049382	152.60731897064218	15.99629973604635	3.582939308614843	5.310921425770982	0.8969711773326821	10.24268498530786	0.2283131012380344	1.8237972877273805	0.0	-0.010453222819185	12.276068433163491	0.0	0.8799054612453635	3.5230000000000024	0.044318855829259
12755	COc1cc2c(cc1O)CCC1C2CCC2(C)C(=O)CCC12	1.0	0.0	0.8217334893887395	28.89422339050797	0.732 (GOOD reliability)	2.0792349218188444	2.429214097149246	0.0	0.7318692690218169	1.8381744309387769	1.0	0.1705162091632925	1.0	2.5507174623095303	13.849217601434844	10.931713404252344	0.0278428093645484	0.977889090499249	0.8731403771545725	-0.0181566892185604	0.7527700325606729	3.729015700483092	0.0450733550558817	4.805745651521059	4.250100223367377	0.0219367588932806	0.7553444975915727	271.6599999999999	0.293161289152059	73.11746337343145	6.923737199690624	57.81663516068055	0.0131259645061728	152.24224256336342	17.99956988248318	3.630775287042269	5.450805700071349	0.8919482282224056	10.93893193600591	0.2223253173278832	1.826637650597372	5.310183544868565	-0.0072447170189822	12.342390747213075	0.0	0.803028771751414	3.826000000000003	-0.0069849665124034
13270	CC12CCC3c4ccc(O)cc4CCC3C1CC(O)C2=O	1.0	1.0	0.8422627760635416	50.395904129748416	0.663 (GOOD reliability)	1.9406054266838415	2.4302076739747944	0.0	0.578464028523844	1.8679422211304355	2.0	0.1771809315767286	2.0	0.7769214792557293	3.8701508659015897	11.103014369417568	0.03046986236355	0.9778779582306169	1.733235679909543	-0.0822235765505257	0.752465454959087	4.419412144702843	0.0480429749454609	4.99010458023318	4.137698445073154	0.0443064182194615	0.7958299087041145	255.73	0.3070708967969774	73.11746337343143	12.990104268152232	38.52568956192534	0.0191882716049382	152.84338388169667	22.10026612379465	3.525014280846078	5.308749491351872	0.8969711773326821	10.24268498530786	0.2283131012380344	1.8244974484135992	0.0	-0.0079860877852849	12.34297172534456	6.103966387748303	0.7284021729737069	2.788200000000001	0.0152839818106877
13746	CCC(c1ccccc1)C(O)(c1ccccc1)c1ccc(OCCN(C)C)cc1	1.0	1.0	3.9797954987889534	45.62429218021291	0.993 (MODERATE reliability)	2.699320298441079	2.4290022932555457	1.0	1.241287651134766	1.8256873755806464	1.0	0.0997637413463366	1.0	1.830907368355312	24.05783248553585	10.771266859939477	0.0520512820512826	0.9871787434204312	-0.1104927094533997	0.0171720324595191	0.7787555193819989	2.8741898148148146	-0.0147282255970924	4.885487053689447	4.6298586382276925	0.0155555555555555	0.943012355153261	346.46489999999994	0.2317759086749473	49.33925420029459	23.95638106746432	57.0	0.0060855263157894	153.08713947437855	37.253419461471054	2.079504198195323	3.833775518594086	0.9469595393958514	14.43220274792085	0.2076560113066376	1.821831658847411	5.838344587260983	-0.0038110641252136	2.09149353382308	5.601050810983688	0.7007686450208367	5.056700000000005	-0.0848958139616248
13842	C#CC1(O)CCC2C3CCC4=CC(=O)CCC4=C3C=CC21C	1.0	1.0	1.0274596329648538	63.03042152729597	0.925 (GOOD reliability)	2.521868260358148	2.414891095772074	0.0	0.5932810831096097	1.9306931594893628	1.0	0.1554816865675929	1.0	1.0317695181938704	4.690198895893798	9.957272486553762	0.0434904601571267	0.9114222625337266	1.2793767181987357	-0.0435205607424972	0.7527798916961945	4.012310606060606	0.0820267064585246	5.078638720860853	4.239683125176541	0.0204216073781291	0.7084599751628686	255.98	0.2759746153977494	66.7352539039945	24.99621173221403	50.0929752066116	0.015134479717813	150.98653686722218	16.490823152189332	3.837897787134773	3.538043380175533	0.8797159711880767	10.767454690429908	0.2129478757843142	1.9101314950357409	0.0	-0.0042340207223071	11.663373101765956	5.601050810983688	0.4012999396376603	3.3327000000000018	0.0651020467076585
13886	C#CC1(O)CCC2C3CCC4=C(CCCC4)C3CCC21C	1.0	1.0	1.3181586252298243	27.692598574833564	0.923 (GOOD reliability)	2.516829564213142	2.4154432538988537	0.0	0.7478083588175332	1.847778929923077	1.0	0.1737542469659871	1.0	0.786416248762716	3.5433906062915863	8.63609305950339	0.020408163265306	0.911427516198042	1.405572875525552	-0.0315971405420942	0.7877571322930528	2.5870181405895694	0.0473143906088512	4.711349384799078	4.511112239088983	0.0198412698412698	0.9557240929407442	272.77	0.308705552793631	81.96193436774429	12.844171518546268	44.121615993336114	0.0103125	153.46116120470043	10.707578205824394	4.415210931286077	1.7631270825140386	1.065493140046596	11.819958074188	0.1908889361173146	1.997474829822832	0.0	-0.0028347055805146	0.0	5.601050810983688	0.2907805583603774	4.457600000000004	0.0764016309887872
14109	CC12CCC3c4ccc(OC5CCCC5)cc4CCC3C1CC(O)C2O	1.0	1.0	1.178419521903772	27.58843894752872	0.915 (GOOD reliability)	2.496775251904888	2.4303833775200303	0.0	0.8425366575166354	1.8120100850322585	2.0	0.1116575074140667	2.0	-0.4088033785836886	-3.082840737086683	10.36904080095205	0.0205280172413792	0.9927410664670164	1.615642310960021	-0.0377233275644424	0.7786074528854657	2.983836206896552	-0.0097864719109933	5.155310520952339	4.634427801577151	0.0348901098901098	0.9146712725456428	335.38	0.260010961366198	104.21574033453228	25.12283840507545	47.82045184304398	0.0108544238683127	156.22373039041088	28.52495395292632	4.03380223596565	5.598804833777444	0.9852589751372834	13.697749986247723	0.2031681278090412	1.878855446771825	6.22480352054351	-0.0053530260874458	0.0	12.207932775496603	0.7422206791184375	4.195800000000004	-0.0012724774282825
14167	CC12CCC3c4ccc(O)cc4CCC3C1CC(=O)C2=O	1.0	0.0	1.1462444091860144	56.78724062197698	0.667 (GOOD reliability)	1.9483833939544983	2.4302076231297898	0.0	0.4885171960157863	1.9153870426363648	1.0	0.1912935484639771	1.0	0.6486097025374441	2.8554193644644057	11.188139982227014	0.0333160352880124	0.9762143601906622	1.3079163035186168	-0.0428768515829217	0.7472070194505445	4.927676151761518	0.1052027076942219	4.900115724077511	4.054929254289569	0.0231601731601731	0.6254609781092996	246.05	0.3315293635470683	66.69664175050542	0.0	47.25698988697206	0.0191882716049382	151.8458427081049	16.673017287570584	3.425627560745552	5.308749491351872	0.8217416016033983	9.855963280892192	0.2320017928787177	1.8244974484135992	0.0	-0.006529912549937	24.171244376615046	5.41499046939678	0.653260972598829	2.9964000000000013	0.0428378124412704
14235	CC1CC(=O)CC2CCC3C4CCC(O)C4(C)CCC3C12C	0.0	1.0	0.9801503102119112	5.682906067043511	0.879 (GOOD reliability)	2.40849001175893	2.486030699397397	0.0	0.6483199119593009	1.7873337122105264	1.0	0.159551323361476	1.0	2.5033390154129744	13.356779433434973	9.6430009329607	0.0	0.9778614636139518	1.5048966521701408	-0.0248219693869194	0.7528041059886892	3.0290637860082303	0.0112813517988938	4.675912270561794	4.600714109217542	0.0204216073781291	0.7326719987182297	304.3799999999999	0.2975766505912203	78.94444090715659	20.771211599071872	45.25925925925925	0.0150790895061728	153.67704428086563	16.99373872895395	6.291635596265812	3.539627276306587	1.0824823252160245	12.507749666772147	0.1970258001700451	1.9006310051470248	0.0	-0.0026784277287197	12.074153304457688	0.0	0.3652613499878145	4.205100000000003	0.0362887814007435
14397	C=CCc1cc(C(C)(C)c2ccc(O)c(CC=C)c2)ccc1O	1.0	1.0	2.9268713434725493	52.09565401382949	0.925 (GOOD reliability)	2.521868260358148	2.4232280372571835	0.0	0.5806653608736939	1.866708141500001	2.0	0.159268344379125	2.0	1.4335807804068386	7.007449591864886	9.837357862572611	0.0579984239558705	0.9567080531572284	1.0897690866822227	-0.1001058483697371	0.7866868052180942	3.760195035460993	0.0481786158895427	4.203317043074936	4.346335444588547	0.0373333333333333	0.9897597288176094	271.9099999999999	0.2758530615025609	47.22818334956322	27.005345766578245	47.75101856043459	0.0135416666666666	148.87159450326843	10.213054789681411	2.4203353005907124	3.544956232877996	0.9770943562610224	11.484236858311665	0.2080557195669029	1.83003884506106	0.0	-0.0094322478092744	0.0	0.0	0.8233821936386165	4.880700000000005	0.0758977326685659
14555	O=C1OC2(c3ccccc31)c1ccc(O)c(O)c1Oc1c2ccc(O)c1O	1.0	1.0	0.4772719731315522	51.89104551366563	0.503 (MODERATE reliability)	1.65367486118276	2.420438117913397	0.0	0.6650930694884472	1.964122940093023	4.0	0.0972022234518823	4.0	-1.3401633120887384	-8.974738600286742	13.577903174433956	0.1309041835357625	0.977894891103582	1.9270985752275	-0.1972377400582851	0.7414247793068751	7.52866809116809	-0.0031535158346752	4.926427859887889	3.823322983610368	0.0772600557546793	0.9676865896815684	268.8299999999999	0.1442716478149761	30.33183534230805	0.0	17.128862590401052	0.015625	147.68042839132707	26.39541486731467	2.1618033955484943	13.078744219553286	0.6973084597488826	8.937353505719894	0.2552548078922957	1.600783468751068	11.424873157596371	-0.0292020040977689	12.5754580813807	34.56840343207116	2.223373008815929	3.0770000000000017	0.0283992277151712
15312	CC(C)c1cc2c(c(O)c1O)C1(C(=O)O)CCCC(C)(C)C1CC2	1.0	1.0	0.460993639187294	51.745339370786105	0.711 (MODERATE reliability)	2.0360262672401097	2.422229999740095	0.0	0.4013701201201198	1.7806679945925927	3.0	0.134529769836349	3.0	4.338855051086016	23.62380659245076	11.40703514663132	0.0251989389920423	0.9726846384204416	1.768628491285222	-0.0989693397100801	0.7415477259434662	4.607638888888889	0.3195890700132782	4.757756064128517	4.404701917603081	0.0586419753086419	0.8689780632647487	309.5199999999999	0.2159005205493321	48.4975405451206	13.847474399381248	76.65680473372781	0.0052083333333333	151.0058316895793	21.288887472473967	4.312605231242507	7.004717922416744	0.9768668102674568	12.036903538356306	0.221191875087296	1.7144932239376012	0.0	-0.0146169110737868	12.450648305618545	11.384295757348628	1.2724399168986384	4.316100000000004	0.1644095075467624
15366	C=CCOc1ccc(C(C)(C)c2ccc(OCC=C)cc2)cc1	1.0	1.0	1.3665566441708177	55.60907293473801	1.336 (GOOD reliability)	3.803797842997153	2.428210463080064	0.0	1.268801934947768	1.8304254883333344	0.0	0.0676695083204627	0.0	0.9544721286461574	4.696612071321364	9.837357862572611	0.0579984239558705	0.9567064105006468	-0.6517982653177767	0.0637860082304527	0.7781767148377324	2.801566193853428	0.0031950260298777	4.203317043074936	4.346335444588547	0.0	0.8646909750221511	271.9099999999999	0.2776924156117421	35.392371257240434	51.27081404042468	52.81484834766863	0.004453125	151.5347726580675	13.213763929025836	2.0171771799044085	3.998898381927951	0.9175154320987652	11.484236858311665	0.2080557195669029	1.823890033604777	11.078234283522749	-0.0050699867136995	0.0	0.0	0.6562097113003349	5.142100000000005	-0.0228558285849952
15999	COc1ccc(C(CN(C)C)=C(c2ccc(OC)cc2)c2ccc(OC)cc2)cc1	1.0	0.0	13.496696589398937	55.052006447804544	1.443 (MODERATE reliability)	4.233376916586104	2.41350777911104	1.0	1.5503314758927431	1.803024999836066	0.0	0.0509961050854252	0.0	7.94731777501605	59.131643934278415	11.65783771438131	0.0630765930057934	0.9871605590863264	-1.4493918211674746	0.0660961256874452	0.7760505261981373	2.7495291902071566	-0.0232672979179223	4.241404277552029	4.539792695466635	0.0	0.8894517889424824	349.03489999999994	0.2139606664775175	78.33010991135357	55.39345610697452	78.22981901752367	0.0072265625	147.85761354104656	46.869402725950025	1.6036349538008463	5.680341069602965	0.8610083927895082	14.124705369061523	0.2183586296802661	1.7670790136198595	16.087345083055936	-0.0044968177361652	2.1871152210884355	0.0	1.0178603648768156	5.233100000000005	-0.217398065005297
16425	C=CC1(O)CCC2C3CCC4=CC(=O)CCC4C3CCC21C	0.0	1.0	1.2283595556116136	48.81488014471446	0.88 (GOOD reliability)	2.4108997064172097	2.465883635109168	0.0	0.6158026005595933	1.8381857425660373	1.0	0.1546493634602841	1.0	0.5288662322890029	1.911597110239759	9.795141781886036	0.0153086419753086	0.9574768672802818	1.4205015858803431	-0.0313160234605058	0.7527797627909742	3.355833333333334	0.0605609014675052	5.108758439731458	4.460889994307204	0.0204216073781291	0.721816045426571	285.02	0.2818767973194298	74.69339565196152	13.502672883289122	44.47519999999999	0.015134479717813	153.6502068285818	16.490823152189332	4.734883334947474	3.538043380175533	1.0008795506701549	11.89516583509968	0.2037013771922837	1.9101314950357409	0.0	-0.0034962834365581	11.715058951840607	5.601050810983688	0.3811670854902316	4.045300000000004	0.0588225697248532
16868	CC1Cc2cc(O)ccc2C2CCC3(C)C(=O)CCC3C12	1.0	0.0	1.9138460396775283	34.09222120004683	0.64 (GOOD reliability)	1.8964808793049517	2.429896853668702	0.0	0.5293576104746316	1.8787659815833344	1.0	0.2173951532990242	1.0	1.4530724947289368	7.3922108812716605	9.989885022448217	0.0259694989106752	0.977903305488248	1.3600051183837425	-0.0380322802197803	0.7527831267274233	3.556327160493827	0.0723663645915418	4.924969207344631	4.283327172727464	0.0215007215007214	0.7116820162391944	259.41	0.3767658511171424	72.61454779666683	19.913841467842857	49.37925925925924	0.0150790895061728	152.07708863136895	10.889772341205646	3.85222188367119	3.545501776925083	0.9375	10.854157125953249	0.2120057369883581	1.9073101051666903	0.0	-0.0054440056710637	12.3686236527822	0.0	0.5185652389116171	4.063400000000003	0.0517507758199246
16892	Cc1ccc(-c2cc(O)ccc2O)cc1	0.0	0.0	1.0041494653216008	30.61435902469392	0.717 (MODERATE reliability)	2.048279146723384	2.420232644283577	0.0	0.5651392961876831	1.926009252571428	2.0	0.2113264096758634	2.0	-0.0952235534881653	-1.1710115100021914	11.072034942676993	0.085849952516619	0.9929371686019668	1.1161884705435612	-0.1543956043956046	0.7865404982988529	4.810699588477366	0.0964237713208907	4.430632409490749	3.449083938684743	0.0590849673202612	0.994561808643775	163.83	0.366193623922281	30.686289896772447	0.0	19.74622770919069	0.0	149.04082159554102	10.213054789681411	0.7589249851212733	3.538604469236903	0.861527854384997	6.556664993511851	0.2566708798128144	1.7745803511324774	0.0	-0.0151834313437772	0.0	0.0	0.7656554690585402	3.073220000000001	0.0446283555154521
17087	C=CC1(O)CCC2C3CCC4=C(CCC(=O)C4)C3CCC21C	1.0	1.0	1.2118635849556323	54.782760098720686	0.886 (GOOD reliability)	2.425408587773163	2.4556714979134866	0.0	0.610181684327305	1.8381857425660373	1.0	0.1547867887131951	1.0	0.9368615705825628	4.096528426827313	9.795141781886036	0.0153086419753086	0.9574768384179974	1.4205015858803431	-0.0313160234605058	0.7528034856872066	3.3408333333333338	0.0309396226415094	5.0687584397314565	4.460889994307204	0.0204216073781291	0.7218160454265711	285.02	0.2821272776168638	62.69946949896625	13.502672883289122	46.75519999999999	0.015134479717813	153.27921926804802	16.490823152189332	4.667977696764534	3.538043380175533	1.000879550670155	11.89516583509968	0.2037013771922837	1.9101314950357404	0.0	-0.0031792037870182	11.757281174062827	5.601050810983688	0.3790661854862724	4.189400000000004	0.0653994240918844
17119	COc1cc(C2CC3CCC2(C)C3(C)C)ccc1O	1.0	0.0	1.644778998350214	43.76576560435936	0.896 (GOOD reliability)	2.4497843493276594	2.4359358913471567	0.0	0.8388105900948366	1.785877935911112	1.0	0.1919785580873476	1.0	4.703221760010718	25.689185215083864	10.124426745377647	0.0260085429520645	0.987640789731768	0.5493841079491856	-0.0078181711743356	0.7759526273057789	2.837532299741602	0.0717242052761252	4.466166789233626	4.221534146943338	0.0240350877192981	0.9059944039856852	246.91	0.3300652478265751	59.62444352851458	26.83757866753348	57.60140616549484	0.0	150.28978504845654	12.21632493611824	5.4408362582305605	3.661967790376624	1.0058638083228248	10.165465325468464	0.2157097039779944	1.830257405155861	5.260198885109599	-0.0070701325292487	0.0	0.0	0.7018474915870895	4.330600000000005	0.017485511064278
17402	Cc1c(Cl)cc(C(C)C)c(O)c1Cc1c(C)c(Cl)cc(C(C)C)c1O	1.0	0.0	2.536113024787087	32.412885471956706	1.294 (MODERATE reliability)	3.6473468030567706	2.419164969021071	0.0	0.5041991296843578	1.9059669117692304	2.0	0.1770980845244003	2.0	5.817523570433686	22.412500867200016	16.258195238931073	0.0481970566004178	0.987159600757886	1.1054646187550674	-0.0942645790161811	0.7866864576669376	3.278530143958208	0.0825518358464486	4.21106602799148	4.283335265686713	0.0382363315696648	0.8022558209066405	297.60779999999994	0.3065273143606301	60.06982659541523	0.0	82.15155614412312	0.011875	149.2633999421472	10.213054789681411	3.365842120798165	3.564434648328142	0.6625308051884269	14.111591649565684	0.2371277881304447	1.6792876519273288	0.0	-0.0087782763921004	0.0	0.0	0.7806699867865007	6.859040000000007	0.1377330448178832
17426	COc1ccc2c(c1)CCC1C2CCC2(C)C1CCC2(O)CCCCO	1.0	1.0	0.9321036782117764	29.705019331939265	0.884 (GOOD reliability)	2.4205626181825304	2.4303808062579555	0.0	0.9079294892256085	1.7743303792380956	2.0	0.109843361492124	2.0	2.3504869674521696	13.184497463603904	10.294528290494906	0.0192424242424242	0.9871710865337778	1.2714274687912048	-0.03607170350819	0.7765746805638002	2.959027777777778	-0.0089927732610659	5.281727678869736	4.6961758182331055	0.0348901098901098	0.931097889413506	345.05999999999995	0.2587467996264862	104.21574033453228	25.122838405075456	52.146666666666654	0.012187757201646	154.40736754405765	29.53078510645556	4.727188610053633	5.396402723544165	1.034444393290671	14.014578365041933	0.2003037448365325	1.8539834209734969	5.424865337680751	-0.0048843809735883	0.0	5.601050810983688	0.7484620730880359	4.445000000000004	-0.03650087309187
17577	C#CC1(O)CCC2C3CC=C4CCCCC4C3CCC21C	0.0	1.0	1.325930518693224	29.27204650957666	0.929 (GOOD reliability)	2.5319759352725133	2.415446261928924	0.0	0.7563710499490317	1.847778929923077	1.0	0.1702830504685298	1.0	0.3728626506845734	1.3129332634511997	8.63609305950339	0.020408163265306	0.9114275286996716	1.405572875525552	-0.0315971405420942	0.7877571436455435	2.6023242630385486	0.0448339426473537	5.027875405295546	4.511112239088983	0.0198412698412698	0.9557240929407442	272.77	0.3025383515924859	75.03819716805366	18.92019162538015	39.93794252394836	0.0103125	153.6443711084858	10.707578205824394	4.485585953513193	1.7631270825140386	1.065493140046596	11.819958074188	0.1908889361173146	1.997474829822832	0.0	-0.0028877547187193	0.0	5.601050810983688	0.2963951935476345	4.313500000000004	0.0677200135915735
18948	Cc1cc(C)c(O)c(C(c2cc(C)cc(C)c2O)C(C)C)c1	1.0	1.0	2.782679470595041	34.35901408883997	0.929 (GOOD reliability)	2.5319759352725133	2.4203578463331765	0.0	0.5301175305275827	1.8171465186122449	2.0	0.1773450924650931	2.0	4.290893431277146	22.342481239404314	9.860361003194331	0.0430555555555555	0.9880271261823416	1.0713349525060405	-0.0925260417883656	0.7866856121560504	3.4120370370370376	0.0947593669250646	3.7406015629507214	4.3885415535294925	0.0391414141414141	0.9906687432157364	275.34000000000003	0.3069690068089604	44.73975782831788	13.847474399381248	72.640625	0.0	147.9343479616087	10.213054789681411	2.156879501300289	3.5416558158217226	1.034658019051777	11.550587429783915	0.206944560877748	1.8104907233914167	0.0	-0.0089362638493074	0.0	0.0	0.7787266876478791	5.119380000000004	0.1259925125545184
19346	Oc1ccc2ccccc2c1Cc1c(O)ccc2ccccc12	1.0		1.761110360500613	22.340780202693363	0.951 (MODERATE reliability)	2.588296662261051	2.395035026507782	0.0	0.5779788958015123	2.054081816952382	2.0	0.1748457631255755	2.0	-1.0737102857318224	-6.200293193345724	9.823562522715354	0.0932927712588727	0.992976137689345	1.5738442967127142	-0.1264136433547455	0.7866921671552062	4.114672364672365	0.0009109933695152	4.631305423879507	4.057401689188564	0.0373333333333333	0.9499201379066984	233.19000000000003	0.3028184862567565	33.677630994782405	0.0	20.82840236686392	0.0037499999999999	146.8687483812836	10.213054789681411	1.4865695208299046	3.578774898967887	0.7937196978238813	9.497111732318771	0.21542207099668	1.931079382906772	0.0	-0.0102637535463195	0.0	0.0	0.8002747111129105	4.995000000000004	0.0068092705733336
19609	CC(C)(C)c1cc(-c2ccccc2)ccc1O	0.0	0.0	3.262942804984373	39.51151683038997	0.955 (GOOD reliability)	2.598670582919522	2.4195590624070684	0.0	0.5851919668958516	1.8948794793333328	1.0	0.2587896510224425	1.0	2.086515897059249	10.937321758126068	9.042602396737102	0.0551975683890577	0.9893719778708514	0.693820042324143	-0.0745476607378741	0.7874816224985648	3.1621031746031747	0.0980636407568491	3.9853087307361728	3.973104286456046	0.0247276688453158	0.9654792531396112	199.37	0.448214724626028	34.23807908141099	38.970312804456704	41.72163265306123	0.0	148.33834248996783	5.106527394840706	1.619809756710079	1.7715504124605443	0.9698352292877216	8.63525813793697	0.2144122164627912	1.891836433050166	0.0	-0.0063417461611826	0.0	0.0	0.4275014212084629	4.356700000000004	0.1016171358385037
20034	COC(=O)C1(C(C)CN(C)C)CCCCC1c1ccccc1	0.0	1.0	2.274437226925836	31.00339175588107	0.765 (GOOD reliability)	2.1489943746552203	2.438276458052464	1.0	1.0301731881528644	1.7160212498076926	0.0	0.1875260732523104	0.0	4.271289769879313	37.25953961081557	11.330450783428743	0.0221534227726178	0.9776140613037424	-0.8572132679084886	0.0634673947370415	0.7409959387143601	2.983796296296296	0.0821759672132447	4.774887351563312	4.384158266943681	0.0	0.7407966260391478	293.03489999999994	0.2814119906076965	38.41834474906479	50.18445916974192	54.41791618608229	0.015625	153.3830361214017	38.61911293134681	2.702868452125672	3.6108633732644737	1.0173954676029362	11.686730899954158	0.2218337078270685	1.735414674363116	5.290053146258503	-0.0043584031912207	15.027395124716554	5.41499046939678	0.5778909916480843	3.7013000000000025	0.0206050358939395
20078	CC12CCC3c4ccc(O)cc4CCC3C1CCC2OC(O)C(Cl)(Cl)Cl	1.0	1.0	1.8280923802732283	34.259597704863815	1.655 (MODERATE reliability)	5.233079922178068	2.4302106128559737	0.0	0.6973856808305943	1.9317780574444443	2.0	0.147024638882976	2.0	3.291335563703033	4.074061451242218	19.24040795399895	0.0304584991891493	0.988720595048976	1.1951404212394807	-0.0671485264521211	0.7714830677766316	3.226074083039709	0.1037300411974682	5.172233675219987	4.157740032283182	0.0405416012558869	0.7678553167255342	306.77669999999995	0.2548072600775112	84.95327546575423	12.990104268152232	36.67640651031654	0.0137697723765432	154.30242519712704	26.399583842294696	4.878211183961806	5.533431831851659	0.5696470252474288	14.788613044153925	0.2596800738587582	1.641682300857231	4.017797647527155	-0.0083408067621832	0.0	10.082562664864984	0.8383753909519834	5.322100000000004	0.1175806025827857
23134	CC(C(O)c1ccccc1)N(C)CC=C1c2ccccc2CCc2ccccc21	1.0	0.0	7.429528231076022	43.02841243999666	0.956 (MODERATE reliability)	2.6012705532709526	2.418556952683843	1.0	1.1732723596206482	1.9123532568196728	1.0	0.1196796860306157	1.0	1.1662997932485162	14.123060576052186	9.702353245303064	0.0564397288535224	0.9926425106128672	0.6450594486415083	0.0026141095561304	0.7879219946908046	2.7581417624521074	-0.0393276510194262	4.777445918178311	4.642472610639883	0.0146743295019157	0.9725378511409294	330.7849	0.219362059548506	60.20341441677408	73.47827556774506	46.9476813317479	0.008426724137931	151.79003520875497	29.64070634342891	2.305576370255689	1.7665565708029916	0.9238077496274216	14.193211981551878	0.1976517669535636	1.9276876457299936	0.0	-0.0021661468448342	2.223000755857899	6.103966387748303	0.4264931586143419	5.270800000000005	-0.0953799536541213
23189	CN(C)CC(c1ccc(O)cc1)C1(O)CCCCC1	1.0	1.0	3.137724332188124	55.44164797575788	0.752 (GOOD reliability)	2.121238253470012	2.437414101569917	1.0	0.9356883028929958	1.7045385578222232	2.0	0.1804099385897323	2.0	1.0760870185880949	17.249718061891382	11.822349617408792	0.0259999999999999	0.988454004209694	0.3389053953525992	-0.0572743589854669	0.7868254381469897	3.3499053030303028	0.059780573741246	4.390805482076981	4.138554653281093	0.0477861319966581	1.011932380035764	254.92490000000004	0.3126738657801416	44.63317283982661	4.899909730850478	33.07438016528927	0.015625	156.48965007081543	41.35411570278253	1.7353361552873998	3.543786987284673	1.0654416123295791	9.946841913710792	0.2365059685155712	1.7027384516452275	0.0	-0.0072512070062546	2.1290669879062736	5.601050810983688	0.711419783059886	2.7326000000000006	-0.0478517893129249
23767	COc1ccc(C=Cc2cc(OC)c(OC)c(OC)c2)cc1O	0.0	0.0	1.4386587355293394	55.866802450247015	0.756 (MODERATE reliability)	2.1297401990391056	2.42625883331698	0.0	1.380508376269974	1.7177197699090918	1.0	0.1081088723151384	1.0	5.520584593559804	30.39699527138834	12.609604189279162	0.0744458044335643	0.9871939927710006	-1.2702323097546766	-0.026416359892681	0.773191109825978	3.917312661498708	-0.1006681275079115	4.05371708008224	4.025740753445248	0.023611111111111	0.9445202724138212	270.54999999999995	0.1858640999870641	35.392371257240434	0.0	64.56679286100595	0.0114930555555555	148.98416269341055	33.54571755995084	0.9956565202213068	9.36390027142116	0.8059416039780695	10.04532548443116	0.2469003850776265	1.5903008409618031	20.974803227011783	-0.0131495812854363	0.0	0.0	1.571771408794792	3.5970000000000035	-0.2078542635359168
24456	CC1=C(c2ccc(O)cc2)C(c2ccc(OCCN3CCCCC3)cc2)Oc2cc(O)ccc21	0.0	0.0	6.629516753802769	4.6266260526396366	0.965 (MODERATE reliability)	2.624787656474575	2.417668040461395	1.0	1.015404624445272	1.8519921878550725	2.0	0.1023350074638228	2.0	-0.1737522251650997	4.073864457422802	12.011185102440306	0.0617797888386129	0.9929414682266612	0.4173029181092356	-0.0284923403532965	0.7780980930831957	3.415811965811966	0.0616204541379366	5.322217428346502	4.653254376626042	0.0278867102396513	0.9318877420754892	389.71490000000006	0.1773576308150391	85.95310318160074	11.823646930541102	68.44236686390533	0.0077916666666666	154.9685801297657	41.35411570278253	2.043886179329991	7.690542919155907	0.8494625515779437	15.538992080043782	0.2171892537344872	1.784778479051094	12.452505214121585	-0.0095403345092989	2.4703385227830923	0.0	1.4502305724755338	6.026900000000007	-0.0552197941305297
24866	Oc1ccc(-c2ccccc2)cc1Cl	0.0	0.0	1.7977662658235436	42.50628805529232	0.759 (MODERATE reliability)	2.1361390130581417	2.4225478096431208	0.0	0.6064406724592536	2.1116151027499988	1.0	0.2884258768027123	1.0	-1.0896569743387052	-8.173177565563716	16.53516177877294	0.1051286601597158	0.9925253563847436	0.6830972186252757	-0.1235601277555084	0.7874854825748114	3.909650570233859	-0.0138971850096964	4.229871195093383	3.110820653114552	0.0335827664399092	0.7821626065378613	138.8189	0.4981933065493497	23.25963712031721	0.0	6.893813157833323	0.0	150.10934266439136	5.106527394840706	0.7756977609770251	1.7570828198679518	0.5611419489515133	6.24033399925974	0.287909680359862	1.7703275753604035	0.0	-0.0092782084199402	0.0	0.0	0.4275890586365925	3.712600000000001	-0.0047578614304763
25383	Cc1cccc2c1ccc1cc(C(C)C)ccc12	0.0	0.0	2.2426508531733678	26.5995134458714	1.478 (MODERATE reliability)	4.384168569593948	2.379839130165594	0.0	0.824915824915825	1.9953104626315792	0.0	0.0828677646681984	0.0	2.516060712122502	13.6672817211224	6.509499999999999	0.0559999999999998	0.9886250012852592	0.503212142424502	0.0526315789473652	1.303839130165595	2.234567901234568	0.0371929168225464	4.363826390090816	4.169925001442312	0.0	0.9210526315789476	199.62	0.0803997658431141	45.5134430871052	69.30214814676475	51.5	0.0078125	147.26110186353048	0.0	1.68101834717765	0.0	0.9210526315789472	9.057818563640996	0.1820879004699382	2.0599647917714377	0.0	-0.0002593669915013	0.0	0.0	0.076655348266553	5.424820000000004	0.1515151515151497
27596	CCCC(c1ccc(O)cc1)c1ccc(O)cc1	1.0	1.0	2.018481339487608	44.27366265002045	0.674 (GOOD reliability)	1.9620699246831084	2.430909669125112	0.0	0.5886635013418222	1.86422229545946	2.0	0.1880851749982825	2.0	-1.3004959038072097	-7.805258097931357	10.455687979814693	0.060648148148148	0.9877335800249436	1.0893782230394156	-0.1186221587029943	0.7866926610380841	3.9830246913580254	0.1139735165272799	4.260067015271105	3.918295834054489	0.0485185185185184	0.9882080189419682	211.62	0.3259760458551115	41.81319288016644	6.923737199690624	26.929012345679013	0.025625	154.12207340280688	10.213054789681411	0.9345336677841074	3.523642367659328	0.9476106110509984	8.73938543386322	0.2306612787927885	1.813729471965793	0.0	-0.0117368282106589	0.0	0.0	0.7797799840720513	4.0298000000000025	0.0335835895652928
29206	CC(=O)Oc1ccc2c(c1)CCC1C2CCC2(C)C(=O)C(OC(C)=O)CC12	1.0	1.0	1.9622836879304892	31.59806416006644	0.914 (GOOD reliability)	2.494279724624584	2.430379683004318	0.0	0.5348306022665477	1.8298612867857145	0.0	0.1443159815193831	0.0	1.060863958458348	5.253938445105711	11.973181149719837	0.0280780300607611	0.9714661107173636	-0.0079914610545466	0.0150060338947482	0.7401946109093311	4.8696278825995805	0.3074576803458104	5.081417388403002	4.376010731247655	0.0	0.6265521074783654	324.5899999999999	0.213295137550505	73.11746337343145	12.990104268152232	87.62442150231396	0.0148715504720406	154.14133632620118	23.82582191001694	3.669372134104974	9.15964929247746	0.7903194153075725	12.4703368340377	0.2270515872909979	1.7116213506909554	10.580304534888803	-0.0097281680917018	35.55585899012296	6.103966387748303	0.925694465917328	3.578700000000002	0.1971379577338056
29288	Cc1cc(-c2cc(C)c(O)c(C)c2)cc(C)c1O	1.0	0.0	1.5300293682143744	37.08830210100787	0.84 (MODERATE reliability)	2.3163669767810915	2.4134278419851096	0.0	0.5116581014569911	1.86422229545946	2.0	0.206612553582849	2.0	3.5381180368822305	18.30424830914696	10.455687979814693	0.060648148148148	0.9923415544985172	1.0893782230394116	-0.1186221587029952	0.786678390722787	4.006172839506173	0.0955241382362051	3.3082708345352603	3.918295834054489	0.0485185185185184	0.9882080189419682	211.62	0.3576540409794956	85.34112602279092	0.0	57.37345679012346	0.0	145.31911568469727	10.213054789681411	1.5473721579568889	3.504217184596357	0.9476106110509984	8.739385433863221	0.2306612787927885	1.7884262380292937	0.0	-0.0119465246638732	0.0	0.0	0.7567591960989278	3.998480000000002	0.1245232999054745
29313	COc1cc(O)c2c(=O)cc(-c3ccc(O)cc3)oc2c1	0.0	1.0	0.6493581021316227	37.76345724725528	0.734 (LOW reliability)	2.0833975529060256	2.412218805231399	0.0	0.8943829273203142	1.891507402057143	2.0	0.1226600369530685	2.0	0.2700518702962934	-0.1565590055551828	13.216498144497937	0.110423382763808	0.977726823097498	0.5110148207718205	-0.1199746900975004	0.7496514154981081	6.415824915824916	-0.012111009080706	4.779094498080775	3.594823954033051	0.0506556245686679	0.9022194206932118	219.33	0.2125536203631536	24.26546827384644	0.0	30.833792470156105	0.0158928571428571	150.13478180940294	17.322852330958945	1.0177733880836393	9.323766850851904	0.7037504431052818	7.715279959452969	0.2671395943349955	1.597257651035805	10.719430963156611	-0.0179147061848898	12.150054957168052	0.0	1.4200488742012818	2.8798000000000004	-0.0846285484195691
29342	CC12CCC3C(=CCc4cc(O)ccc43)C1CCC2O	0.0	1.0	1.1495706423724197	16.11314115954214	0.838 (GOOD reliability)	2.3117388724745376	2.426125484357533	0.0	0.6432128066263141	1.879688937155556	2.0	0.2034937018658199	2.0	1.111784611426449	5.9050662550821125	10.131234409400315	0.0363174603174602	0.9929834958971332	1.721427088290673	-0.0926210045662097	0.7868982684042937	3.4108796296296298	0.0343438355100868	5.041010577489153	4.1706225151424325	0.0433333333333333	0.94460113603962	243.48	0.3526732110485543	61.28165128110865	19.06612437498612	34.82312925170069	0.0150790895061728	151.83834120670144	16.317021177429716	3.3863455477412705	3.5465082542004	0.9503934426229508	10.15408671060857	0.2175882532766656	1.911024390849604	0.0	-0.0072250083315189	0.0	0.0	0.6187392635903542	3.5293000000000023	0.0131379420197516
29360	COc1ccc2c(c1)CCC1C2CCC2(C)C(=O)C(Cl)CC12	1.0	0.0	1.807123166833564	28.352768146703852	0.9 (GOOD reliability)	2.45960311115695	2.430381884253712	0.0	0.8369744121232722	1.913271648541668	0.0	0.1129403297116132	0.0	2.37248173179539	13.519990453328496	14.327930185365908	0.0288079676314969	0.9778656441925982	0.4060674021290693	0.0334379875404989	0.7527733761150951	3.0465683161442194	0.0061761049654358	4.969413651789076	4.150056616549765	0.0	0.6018391304084101	262.5789	0.3589141161658286	73.11746337343145	25.122838405075456	53.10130772748056	0.0187951940035273	151.9329042666077	18.270130355848195	3.834755390181996	3.6686393535044464	0.6735470479704797	11.79296467025764	0.2353847327794334	1.827987286332452	5.367705265263436	-0.0027681650543563	12.516410660147132	0.0	0.4633334204962261	4.337700000000003	-0.0307868301622474
29916	CCN(CC)CCOc1ccc(C(=C(Cl)c2ccccc2)c2ccccc2)cc1	1.0	0.0	9.049269631068984	87.0835306699725	2.158 (EXPERIMENTAL value)	8.653812713866106	2.4160513699373283	1.0	1.3852738856007594	1.910712214915255	0.0	0.0677560498659631	0.0	1.101509226975475	8.66285065371051	13.41067057931374	0.0613004372402874	0.9872569003884852	-0.5039076299109817	0.0812087924639383	0.7788076875399335	2.381184538086567	-0.0049278032812694	4.700796592884377	4.505567903320724	0.0	0.7665936914336976	327.7038	0.2805124376660987	41.91260142383936	43.01285240407817	57.74101052935568	0.005625	156.06895027764082	31.141060913101125	1.698066694678679	2.036454743732767	0.7212172365809704	14.745804244234876	0.2172901361426469	1.8261671572274312	5.935004403965443	-0.0020801004971884	2.3514367368975955	0.0	0.4960519025053836	6.562600000000006	-0.1046644050839723
29923	CCC(=C(CC)c1ccc(O)cc1)c1ccc(O)cc1	0.0	1.0	2.0140889704947367	39.95441056083631	0.711 (GOOD reliability)	2.0360262672401097	2.420305427264259	0.0	0.5802768166089964	1.8727100866341468	2.0	0.1832934226552796	2.0	0.1130378888490002	-0.2126135216758955	10.18784549942097	0.0617901234567899	0.9871943694097246	1.0924700910122502	-0.1119081779053081	0.7866926331699196	3.829166666666667	0.1138684640522875	3.984183719779189	4.0874302980927215	0.0433333333333332	0.988863833023638	233.8	0.3176710670979745	59.38022356323098	13.847474399381248	44.16000000000001	0.008	152.59207868480436	10.213054789681411	1.1600563346026271	3.5214088552221945	0.9525901454979968	9.75418109649	0.2210395856078239	1.8238231931051705	0.0	-0.0106530359628991	0.0	0.0	0.7799842642318827	4.828600000000005	0.0622837370242214
29981	CC=C(C(=CC)c1ccc(O)cc1)c1ccc(O)cc1	0.0	0.0	1.856538170690263	43.38046955114403	0.725 (MODERATE reliability)	2.0647310999664863	2.4194663446420406	0.0	0.5867332309267793	1.9116416649230767	2.0	0.1816386390855355	2.0	0.1497802476439176	0.0456388941806108	10.224906559015004	0.0743339831059127	0.9870138926945596	1.1086304213871774	-0.1213756613756619	0.7866926356921868	4.0701754385964914	0.0846314995184622	3.997670276487613	4.003086843471664	0.0433333333333332	0.9904584335294776	224.12	0.3148031124849375	60.38605471676021	12.152040213667762	37.64819944598339	0.008	150.07829258032936	10.213054789681411	1.01064741203903	3.5214088552221945	0.9113683412244564	9.312180154569472	0.224110317291251	1.8238231931051705	0.0	-0.0112925282824176	0.0	0.0	0.7887123734768169	4.604600000000004	0.0592524321556577
30025	CC12CC(=CO)C(=O)CC1CCC1C2CCC2(C)C1CCC2(C)O	0.0	1.0	1.512426032022623	59.80525177324383	0.913 (MODERATE reliability)	2.4917866916242124	2.4744058680127377	0.0	0.5765825859953386	1.7869065300338984	2.0	0.1644959969733044	2.0	3.343555611060426	17.651947749831443	10.457509515953172	0.0073275862068965	0.977857209610046	1.8179736305867733	-0.0600160878138359	0.7527676271965238	3.649181547619048	0.0603471857492997	4.838343091584562	4.589170596080669	0.0381410256410255	0.8061691864996935	322.8800000000001	0.2900869272723213	86.37109368361183	13.847474399381248	54.4375	0.0160632716049382	152.4045178991711	21.59735054703004	6.818479782121016	5.250053998692435	1.031782387714591	12.956032160214855	0.2054018339779524	1.8295917368947665	0.0	-0.0059209347057929	12.23987376665542	5.601050810983688	0.7311834632999674	4.401000000000005	0.0452355658769181
30755	Oc1ccc2c(ccc3ccccc32)c1	0.0	0.0	2.242582937693142	9.959566673451178	0.652 (MODERATE reliability)	1.919375744308914	2.382002012200276	0.0	0.5950280673616679	2.093274325037036	1.0	0.2986813960538326	1.0	-0.8932880302752829	-5.012784993501226	9.131324981935006	0.097162393162393	0.9938511515049956	0.8725301288156777	-0.1102596849723284	0.7874925192009541	3.835555555555556	0.0241736434108527	4.053660689688186	3.460889994307203	0.0281944444444444	0.9205366702366836	148.15	0.5176291421028782	33.677630994782405	18.19910120538483	11.732799999999996	0.0	146.88255341857797	5.106527394840706	0.8513656770605704	1.773837203815302	0.7634426319547427	6.065205808294	0.2325257662573482	1.9727232867248443	0.0	-0.0081175273796842	0.0	0.0	0.4167119775269	3.6986000000000017	-0.0069500133654101
31353	O=C1C=CC(=C(c2ccccc2)c2ccc(O)c3ccccc23)c2ccccc21	1.0	0.0	1.2729706509819123	35.851252134507114	0.902 (MODERATE reliability)	2.464527239866597	2.3924715071995912	0.0	0.594387229343349	2.129403946196079	1.0	0.1695742466632283	1.0	-1.7058444803217043	-9.570847581763234	9.153230287618024	0.0995239483143886	0.9779915937842724	1.2146775238752	-0.0564643564576797	0.7527454884234552	4.229314420803783	-0.0260200632789487	4.474356938206001	4.371076863497347	0.0150957854406129	0.697390064223177	280.3699999999999	0.2934805956909252	51.44119503182369	12.13273413692322	29.00950656405614	0.0103125	146.00150616009807	10.889772341205646	1.7521275825842042	3.575845879353886	0.723036787255596	11.286493872748466	0.1965193799056821	1.97255502133718	0.0	-0.0054800631856841	12.441257905187378	0.0	0.5953077641611558	6.257000000000005	-0.0069811651578492
31515	Cc1ccc(O)c(Cc2cc(C)cc(Cc3cc(C)ccc3O)c2O)c1	1.0		1.2287298876607118	17.340399332466774	1.062 (MODERATE reliability)	2.892149507838893	2.422341336956704	0.0	0.5412857724906892	1.898639509	3.0	0.1358870092571744	3.0	2.01561528269528	9.824595102368791	10.598322389326142	0.0672352941176471	0.992935973526462	1.792305457293622	-0.1267905833557347	0.786686781437887	4.165555555555556	0.088269220945083	4.1479764393853005	4.376718250175649	0.0505305039787797	0.9902382293356484	296.66	0.2353435357168569	55.15775170278307	0.0	53.83680000000002	0.009296875	146.9400930579477	15.319582184522115	1.7204840575343645	5.339521316130304	0.915329557967595	12.17697376803552	0.2136560544628298	1.812811086014272	0.0	-0.0123349230681045	0.0	0.0	1.1488793439417917	4.9102600000000045	0.0772634152219947
32127	Cc1cc(C(C)(C)CC(C)(C)C)ccc1O	1.0	0.0	2.63052074228549	48.48967361244868	0.929 (MODERATE reliability)	2.5319759352725133	2.4298877367413665	0.0	0.5599992524622026	1.7329781779000004	1.0	0.2666241494903476	1.0	4.512852318972916	23.971357586771298	8.947860757543618	0.0233695652173913	0.9884849435041192	0.3294778703999964	-0.0659390632105505	0.7874789093226362	2.7427083333333333	0.1417646499238965	3.883206219346495	4.216061473785889	0.0263480392156861	1.0152931100209417	222.16000000000005	0.4618155914756354	41.367809813265794	40.68505306691473	49.24999999999999	0.0	148.67646133091836	5.106527394840706	2.255315483512152	1.7534330552168962	1.1963657678780772	9.351321123350395	0.203798869220893	1.8026813110254016	0.0	-0.0057418624630143	0.0	0.0	0.4115749154705705	4.414420000000004	0.1640409401533697
32131	CC(C)c1ccc(-c2ccc(O)cc2)cc1	0.0	0.0	2.642003329803764	37.23389864060521	0.994 (GOOD reliability)	2.7020209688496686	2.4208679530417254	0.0	0.6150048568653219	1.9151415950303023	1.0	0.2678307605807464	1.0	0.3400164748867492	1.4672215656312728	9.158220495068475	0.0610795454545453	0.9886223772281972	0.6914011647122492	-0.0815001047559176	0.7874910864585754	3.277777777777778	0.0891335227272727	4.265319531114783	3.831354966691493	0.0263480392156861	0.9608455780918764	183.44	0.4641851396612338	34.7409946581756	38.112942673227685	32.19140625	0.02375	151.12188424104156	5.106527394840706	1.1078610102164568	1.761712711068106	0.9399429715034624	7.910490102791999	0.221108060449574	1.900545250833144	0.0	-0.0067500069692454	0.0	0.0	0.4228441816547645	4.182600000000003	0.0583166676189936
32185	CC(C)(c1ccc(O)cc1)c1ccc(O)c(C(C)(C)c2ccc(O)cc2)c1	1.0	1.0	1.436662023551639	24.937551568811944	1.099 (MODERATE reliability)	3.0011633595049294	2.421647027753345	0.0	0.5317505813102248	1.8862771470545456	3.0	0.1294234311202621	3.0	3.381355590763901	17.3427506232841	10.476441502962825	0.0626627690672338	0.991073969488655	1.7888297775350162	-0.1202064494471601	0.7866888479549282	4.086215932914047	0.1447259682884804	4.104541208953618	4.471800380964898	0.0485185185185184	0.9893728421093306	312.5899999999999	0.2242949913943078	47.02218981739904	33.761315867224106	63.26842292630827	0.0126644736842105	147.24172426211544	15.319582184522115	3.7473461534570354	5.292244033713185	0.9330307642636412	12.899645179396192	0.2093533455997167	1.8066901550907912	0.0	-0.0120845678091197	0.0	5.41499046939678	1.159605938395264	5.455200000000007	0.0846764887621628
32202	O=C1OC2(c3ccccc31)c1ccc(O)c(Cl)c1Oc1c2ccc(O)c1Cl	1.0		0.4271933769723242	78.19422808994035	0.933 (MODERATE reliability)	2.542124121855858	2.4203081208052404	0.0	0.6824840877266146	2.146104157365854	2.0	0.1278265580425996	2.0	-1.00026332435795	-9.470642918707073	20.586234044402136	0.1415654615654613	0.977894891103582	1.0095372370691047	-0.1320020025353138	0.7414538805474185	6.033507015245699	0.0709220308095717	4.993237149412733	3.6018238735420995	0.040880617892112	0.8339309141533645	250.66780000000003	0.1905102425317119	30.33183534230805	0.0	22.750110470831192	0.015625	146.71938413672382	16.182360077633263	2.6523431229878685	9.512042001811224	0.4955175394933325	9.533244651600812	0.2834113091258608	1.600783468751068	11.76592254031242	-0.0196217444726726	12.634485859158476	11.570356098935536	1.4880728041817348	4.972600000000003	0.052295183740278
32233	Cc1cc(C2(c3ccc(O)c(C)c3)CCCCC2)ccc1O	1.0	1.0	2.535275509753132	25.976390204957003	0.846 (GOOD reliability)	2.330306956761805	2.423507083596104	0.0	0.5566280201988177	1.866708141500001	2.0	0.175858197159688	2.0	1.3000059692897217	6.355582665365465	9.915391730947192	0.0464767616191903	0.9925253559228936	1.397190348847855	-0.0934558584875042	0.7866856382873664	3.4234601449275366	0.0962084285839891	4.066615216738451	4.314731780762065	0.0391414141414141	0.96898242934083	265.66	0.3046012785200745	61.07565774894447	24.26546827384644	52.45746691871452	0.0128125	151.21287578089735	10.213054789681411	2.392345109790291	3.5173324097043324	0.974710584343991	11.17604568487548	0.2100527898834695	1.87267830496868	0.0	-0.009185513358239	0.0	0.0	0.7811449290033252	4.964840000000004	0.0656659722379474
32870	Cc1ccc(O)c(Cc2cc(C)ccc2O)c1	1.0		1.419537981869661	38.01791387908465	0.881 (GOOD reliability)	2.4133118119753973	2.4270140906358417	0.0	0.5495836487509462	1.8811834209411764	2.0	0.20166005343673	2.0	0.8952297258520235	4.0644850726940485	10.642267689231875	0.0673400673400672	0.992936015806656	1.0963781309984784	-0.1282339582312861	0.786692635342248	4.20959595959596	0.1012396694214875	3.7865221495303647	3.775859361640236	0.0515995872033023	0.9891119042167464	195.69	0.3492752960265627	37.10711151969846	0.0	33.00091827364553	0.0	148.19584630703713	10.213054789681411	1.0127374161612728	3.543755906000641	0.92109934504499	8.022107218634181	0.2383599956821788	1.7916001436683149	0.0	-0.0125957816852841	0.0	0.0	0.7680711989606203	3.3054400000000017	0.0745765518546556
32937	Nc1ccc2c(c1)C(=O)OC21c2ccc(O)cc2Oc2cc(O)ccc21	1.0	1.0	0.4506735194282841	69.66649577519546	0.629 (MODERATE reliability)	1.875733907177512	2.420552911147862	0.0	0.6604572437703917	1.979687427023256	3.0	0.1211753489550672	2.0	-1.00930783286234	-8.133383112543425	14.443867797376196	0.1184885290148445	0.9779215995056116	1.6098243065232958	-0.1630514843050025	0.7414520903659406	6.149750712250712	0.1599719665424793	4.599379462396518	3.747536377128674	0.0750427350427348	0.9198979355723482	258.5949	0.1811180973672956	36.39820241076966	0.0	27.28402366863905	0.025625	148.15454918456643	16.182360077633263	2.005896183831444	9.533127977458808	0.6907359284517668	8.91237647843492	0.2684858936035713	1.6600311148961433	11.774001244016125	-0.0221240464129835	12.627269305870495	11.570356098935536	1.638924267464775	3.248000000000001	0.0724715659699264
34015	Cc1cc(Cc2cc(C)c(O)c(C)c2)cc(C)c1O	1.0		1.901393015904188	36.71872194919735	1.083 (GOOD reliability)	2.9535268540377024	2.4221850081648943	0.0	0.5225972234582179	1.8498053388000009	2.0	0.1966741659369462	2.0	3.229705139513902	16.61196982892905	10.285938108587969	0.0551030668677726	0.9923416060599553	1.0836379801785725	-0.1105521936459913	0.7866786089181999	3.806980056980057	0.0864197530864197	3.4131060647942	4.049370005102642	0.0457811194653299	0.988081805144298	227.55000000000004	0.3404505943339208	67.49647937187046	0.0	55.905325443787	0.0085416666666666	146.08042612647313	10.213054789681411	1.5418087921536203	3.502703328465631	0.9720554926387316	9.4495361580159	0.223774481682821	1.7994655133693347	0.0	-0.010940930062614	0.0	0.0	0.7640549370000332	3.922280000000003	0.1176882174957726
36077	CC(C)(c1ccccc1)c1ccc(O)c(Cc2cc(C(C)(C)c3ccccc3)ccc2O)c1	1.0	1.0	2.005372638570907	20.014552675688616	1.163 (MODERATE reliability)	3.199517445009748	2.422254575307353	0.0	0.5874722213361402	1.9408403716470588	2.0	0.131412737809118	2.0	3.022093851349823	15.775695840429938	9.098573337283057	0.0611235955056186	0.9910738912371948	1.6508708053680738	-0.0778668081478652	0.7866926389175148	3.2553418803418803	0.0619070937903829	4.291147428213365	4.855078240338356	0.0255122655122654	0.9616766676951604	373.13000000000005	0.2276069108544821	45.5134430871052	88.35861948337862	70.47999999999999	0.0103125	146.9621303435362	10.213054789681411	4.168363537784714	3.562407185543459	0.9290210549164316	16.09623320419298	0.184641387116393	1.9221100922965049	0.0	-0.0065842268504688	0.0	0.0	0.8540679613397372	7.340400000000009	0.0782923033164272
36314	O=C1OC2(c3cc(Cl)c(O)cc3Oc3cc(O)c(Cl)cc32)c2ccccc21	1.0		0.4236798402684785	72.64200857582718	1.043 (MODERATE reliability)	2.837717409612209	2.4203681142102167	0.0	0.6824840877266146	2.146104157365854	2.0	0.1308745580108848	2.0	-1.00026332435795	-9.470642918707076	20.586234044402136	0.1415654615654613	0.9778942072581618	1.0095372370691045	-0.1320020025353138	0.7414538006065792	6.033507015245698	0.0992372448627625	4.560804716980302	3.6018238735420995	0.040880617892112	0.8339309141533646	250.66780000000003	0.1950546631371471	18.19910120538483	0.0	20.750110470831192	0.0078125	146.71965898895695	16.182360077633263	2.520544932921673	9.520463863508098	0.4955175394933325	9.533244651600812	0.2834113091258608	1.601380759761679	11.760953404509952	-0.0198394466549743	12.63448585915848	11.570356098935536	1.4627511008570242	4.972600000000004	0.052295183740278
36542	Oc1ccc(-c2ccccc2)cc1O	0.0	0.0	1.0647136429780766	32.32539313709245	0.576 (MODERATE reliability)	1.7789085463024783	2.4226628299642385	0.0	0.5950283872947675	1.9564908180799991	2.0	0.2079902672089726	2.0	-1.420478863933126	-8.230958376044118	11.315625704536677	0.0990740740740738	0.9925253563847436	1.1307732600640623	-0.1729446064139941	0.7842603708262312	5.212962962962963	-0.0118989603638726	4.136842188131012	3.259951289896979	0.063690476190476	1.0002571758455243	147.89999999999998	0.3575971756525996	23.25963712031721	0.0	5.840277777777773	0.0	150.8768708669129	10.213054789681411	0.5802676107062957	3.5178167528011346	0.8288125613346418	5.8007795349525	0.2674523026159023	1.7703275753604035	0.0	-0.0175339021728295	0.0	0.0	0.7832366196101901	2.7648000000000006	0.0016878932023937
36945	COC1=CCC2=C(CCC3C2CCC2(C)C(O)CCC32)C1	1.0	1.0	1.2504438473968769	25.73585660120876	0.877 (LOW reliability)	2.40367784550572	2.448999402089333	0.0	0.9502420358281204	1.792026622230769	1.0	0.1451556918602595	1.0	2.416678458563629	13.664795396158707	9.844087751273316	0.0152997047875753	0.9878066149295416	0.9256078368316708	0.0031724590499249	0.7765487835307119	2.5154478458049887	-0.016028366474795	5.012469537904455	4.435031848429409	0.0215007215007214	0.8956068161337031	278.77	0.3455828121867271	74.1904800751969	12.999757306524504	42.39608496459808	0.0159902263374485	153.34851048781016	18.32029132386654	3.972175835488813	3.673219293444582	1.0277181450310622	11.532072730187998	0.204987151398236	1.9105633257823007	5.469492455346081	-0.0034925265942512	0.0	0.0	0.535120812930368	4.204300000000004	-0.0376998500059652
37095	CCCCCCCC(c1ccc(O)cc1)c1ccc(O)cc1	1.0	1.0	2.4206857824737256	29.85647857877683	0.765 (GOOD reliability)	2.1489943746552203	2.4309125439765964	0.0	0.6247277413582845	1.8171465186122449	2.0	0.1654459325582187	2.0	-2.44120856919102	-14.095962688622128	9.860361003194331	0.0430555555555554	0.9877311020703085	1.0713349525060405	-0.0925260417883656	0.7866926610380836	3.3414351851851856	0.1070231750645994	4.360902344426084	4.3885415535294925	0.039141414141414	0.9906687432157364	275.34000000000003	0.2867392972286734	41.81319288016644	6.923737199690624	36.140625	0.0101785714285714	157.1586517305204	10.213054789681411	0.9345336677841074	3.5254401695793494	1.034658019051777	11.550587429783915	0.206944560877748	1.8482207807622395	0.0	-0.0088613174309328	0.0	0.0	0.7968421896359845	5.590200000000007	0.024001363290216
37204	CC(C)(C)c1cccc(Cc2cccc(C(C)(C)C)c2O)c1O	1.0	0.0	2.985633472977132	44.42328276402851	1.01 (GOOD reliability)	2.7456010150169163	2.425019124941324	0.0	0.5293150270190922	1.808772462153846	2.0	0.1708742304980534	2.0	5.141411770750431	27.01621331981569	9.741312042940322	0.0400871459694988	0.9871461514728538	1.0683345309225725	-0.0879404937750577	0.7866866032729037	3.334150326797386	0.1095607040770272	3.6220640668677992	4.4871490920777815	0.0373333333333333	0.9921720625293182	291.2699999999999	0.2957555584977537	33.08378690558154	41.54242319814374	72.44444444444447	0.0228125	147.7927163756032	10.213054789681411	2.946410399257988	3.566812529891237	1.0524948024948024	12.244019994720706	0.2023352842693715	1.8127606714404307	0.0	-0.0086593061956682	0.0	0.0	0.7916750635941743	5.283600000000006	0.1304823756617154
37805	COc1ccc2c(c1)CCC1C2CCC2(C)C(=O)CCC12	1.0	0.0	1.203382580213752	21.374340712184868	0.9 (GOOD reliability)	2.45960311115695	2.430381900074561	0.0	0.844999415478139	1.8606246550000007	0.0	0.1074414444733433	0.0	2.427215162050114	13.514388534524777	9.989885022448217	0.0259694989106752	0.9779225511968894	0.4892214423837421	0.0409902597402596	0.7527814820220974	3.039043209876544	0.0145464860053118	4.802529762804033	4.283327172727464	0.0	0.6517730875075198	259.41	0.385205105168652	73.11746337343145	25.122838405075456	54.2237037037037	0.0159902263374485	152.22241788596108	12.893042487642472	3.533910598456784	3.673219293444582	0.9078322784810126	10.854157125953249	0.2120057369883581	1.9105633257823007	5.371089103647274	-0.0027987791686285	12.317336586073058	0.0	0.437679632949758	4.120400000000004	-0.0198963270771782
38079	CCC1(O)CCC2C3CCc4cc(OC)ccc4C3CCC21C	1.0	1.0	1.3778265313724145	24.93064962009713	0.975 (GOOD reliability)	2.6511672109826065	2.43038074561853	0.0	0.912155740311662	1.803397731714286	1.0	0.1395712730545151	1.0	3.0094010147148875	16.105429099651264	9.67910245188535	0.0205948193156378	0.9871998116038082	0.9103176036512316	0.0041318626401092	0.7766099684166973	2.543238993710692	0.0219354455915509	5.119153237459605	4.555573278237915	0.0194444444444444	0.9002110941783715	300.9499999999999	0.3287741794570537	91.37409708868024	32.04657560476608	60.63332146671412	0.0157295953360768	152.95847376551652	17.817375747101927	4.819701961842812	3.6647081028387607	1.0256238352802145	12.5809049702983	0.1992891913529347	1.9097526541376788	5.41046582541036	-0.0037886769246654	0.0	5.601050810983688	0.5382889768907393	4.692400000000005	0.0188251328881018
39551	CC12CCC3c4ccc(O)cc4CCC3C1CCC2OC(=O)CCc1ccccc1	1.0	1.0	2.0712090255585114	24.827938166313444	0.807 (GOOD reliability)	2.2411743681943785	2.4302105977856887	0.0	0.6296264174454825	1.879984872666668	1.0	0.1446322633753044	1.0	-0.804193679047	-4.334686924011693	10.151950321464366	0.0374019180470798	0.9779160650947905	1.1524318663073598	-0.0075785896346619	0.7414921030082785	3.319556451612903	0.1319914007399698	5.44597413289773	4.728013710654469	0.0153763440860213	0.7561804930093818	360.38	0.2401562461291609	91.52255811098046	25.12283840507545	58.00104058272636	0.008449074074074	153.5783384598634	17.17979907054086	4.004631813479543	5.585608596564287	0.9038332855367556	15.037627349403872	0.1980965030702373	1.897749948378895	6.0984821252881325	-0.007011144409439	12.621466932945212	0.0	0.8416260401061171	5.792900000000005	0.1262753894081009
40182	COc1ccc(-c2cc(=O)c3c(O)c(C)c(OC)c(C)c3o2)cc1	1.0	1.0	1.1533611232461312	55.1657852001992	0.766 (LOW reliability)	2.1511444438853182	2.406014269595711	0.0	1.0046649682232007	1.8268168467272736	1.0	0.1200614281468382	1.0	4.5855655453364585	23.392861332798308	12.594165695163614	0.0799603174603172	0.9776555570179732	-0.4119882833434515	-0.037759922530327	0.7496354444122229	4.845899470899471	-0.010423893047833	4.558518613048906	3.985212220376823	0.0223888888888889	0.8461451495505623	267.12	0.2074848853746262	38.11294267322769	0.0	82.97052154195006	0.0120673076923076	147.23699320326384	19.32612247739577	1.673854943498528	9.435549974962177	0.742241379310345	9.938515937494476	0.2468415195978588	1.6299268681467822	16.407705614908444	-0.0116032144564693	12.53536359914336	0.0	1.3435730691914407	3.799640000000003	-0.0588053185468843
40571	O=C(c1ccccc1)c1cc(Cl)c(O)c(Cl)c1	1.0		0.8159434372067459	60.90173706969481	1.1 (LOW reliability)	3.0041660239464334	2.429603241331159	0.0	0.5913537410701388	2.205156082923076	1.0	0.2259195560586928	1.0	-0.8718771743256937	-9.012345524339803	21.42125247188848	0.1258996138996136	0.9779693506994892	0.689539859075739	-0.10165171376389	0.7527450859757108	5.651534827008079	-0.08255579942082	4.453660689688185	3.044228653433368	0.0317149081854963	0.6760291265057087	160.48780000000002	0.3889095397317422	12.13273413692322	0.0	8.81133827160493	0.015625	149.754749167388	10.889772341205646	1.113818930415676	3.5369234592396994	0.4947739071133317	7.021780293898559	0.3171099439281714	1.5825658757987815	0.0	-0.0105894256841957	12.06312421264802	0.0	0.5590414625848963	3.9300000000000015	-0.0008946896455857
40636	CC(C)(C)c1cc(C(C)(C)c2ccccc2)cc(C(C)(C)C)c1O	1.0	1.0	2.875161548199898	33.89603541203511	1.274 (MODERATE reliability)	3.5751244974458816	2.41940745504258	0.0	0.574815268433189	1.8127645894035087	1.0	0.2028996403711598	1.0	7.449491789957382	39.996354146372965	8.457242321436626	0.0326680672268906	0.9871463750901884	0.7063786873384428	-0.0471573855095438	0.787467826072545	2.6174355158730163	0.1077243485885455	3.756764073186551	4.71503437480913	0.0172777777777777	1.001394332739838	310.88000000000005	0.3511792674000545	33.08378690558154	97.85446707675626	84.13903061224485	0.0156249999999999	146.8910638442114	5.106527394840706	4.12930240052933	1.7783748701739177	1.1151807734690666	13.547178848214855	0.1827454228726969	1.88292977179492	0.0	-0.004282624767342	0.0	0.0	0.4503807686446746	6.313100000000007	0.1886660037014061
41244	Oc1c(Cl)cc(Cc2ccccc2)cc1Cl	1.0		2.4627774046972988	51.222334417363705	1.316 (MODERATE reliability)	3.728477599232907	2.431404672570704	0.0	0.5882235832897911	2.156363213925925	1.0	0.2600880713758013	1.0	-0.6744154915427755	-8.470704915999937	19.524004264132664	0.1037015615962982	0.9923755537665316	0.6853433852380176	-0.1155352081024919	0.7874768870597582	3.60617664990093	-0.0257827514047284	4.440636352673266	3.204807587873378	0.0313900560224089	0.7123686650403599	157.9178	0.4477292349928292	29.68045874324322	0.0	8.598582803711006	0.015625	149.97953615620318	5.106527394840706	1.0368197308258065	1.751302911777167	0.512214342001576	7.583413648301537	0.2964939088577656	1.679548542981245	0.0	-0.0081253392079738	0.0	0.0	0.4460705854613949	4.289800000000001	0.0149433553420192
41859	CC(=O)Oc1ccc2c(c1)CC=C1C2CCC2(C)C(=O)CCC12	1.0	0.0	2.2755103772029623	42.22471486224545	0.939 (MODERATE reliability)	2.5574227164750942	2.426257102762941	0.0	0.494646018942694	1.900231975416668	0.0	0.2091326967366797	0.0	1.271386129847518	6.530152313336171	10.921186454515569	0.0385744234800837	0.9727013512111128	0.4260309955835856	0.0198209718670078	0.7412731840166831	4.206327160493827	0.1911356818764226	4.969413651789076	4.206687666887361	0.0	0.5864156061730388	268.23	0.2901940211217258	54.86082965818265	19.06612437498612	68.357037037037	0.0135941358024691	151.96963624772974	11.75255023431679	3.221375905270941	5.461883516755851	0.8065324029293905	10.871970375590978	0.223317211493565	1.8340355592237243	5.211508604781061	-0.006304805444143	23.456258660620204	0.0	0.5265389634178121	3.957200000000003	0.1817402546302802
42441	Cc1c(Cl)cc(Cc2cc(Cl)c(C)c(C(C)C)c2O)c(O)c1C(C)C	1.0	0.0	2.395812881319079	35.28786367026477	1.243 (MODERATE reliability)	3.465995870979486	2.4197469885468124	0.0	0.5041991296843579	1.9059669117692304	2.0	0.1775464950621031	2.0	5.817523570433685	22.412500867200013	16.258195238931073	0.0481970566004178	0.9871595995991712	1.1054646187550676	-0.0942645790161811	0.7866864518625049	3.278530143958208	0.0837595653150476	3.818909165246381	4.283335265686713	0.0382363315696648	0.8022558209066403	297.60779999999994	0.3073034401642238	48.94292361202124	0.0	82.1515561441231	0.0152083333333333	149.2633999421472	10.213054789681411	3.232583817456462	3.5647937194348334	0.6625308051884268	14.111591649565684	0.2371277881304447	1.679234789168555	0.0	-0.0087830171722243	0.0	0.0	0.7806132524735667	6.859040000000006	0.1377330448178832
42442	Cc1c(Cl)c(C(C)C)cc(O)c1Cc1c(O)cc(C(C)C)c(Cl)c1C	1.0	0.0	2.5009827935942424	31.0304766334314	1.178 (MODERATE reliability)	3.2478719588953	2.41929480823023	0.0	0.5041991296843578	1.9059669117692304	2.0	0.1766882719806798	2.0	5.817523570433685	22.412500867200013	16.258195238931073	0.0481970566004178	0.9871595971187466	1.105464618755068	-0.0942645790161811	0.786692227692991	3.278530143958208	0.1162787995251031	3.818909165246381	4.283335265686713	0.0382363315696647	0.8022558209066405	297.60779999999994	0.3060098824378945	60.06982659541524	0.0	82.1515561441231	0.0085625	149.2891757890974	10.213054789681411	3.528836564480242	3.5564330413588903	0.6625308051884269	14.111591649565684	0.2371277881304447	1.679227148148792	0.0	-0.0086907853614956	0.0	0.0	0.7798232225487466	6.859040000000007	0.1377330448178832
42574	Oc1ccc(C(=C2CCCCC2)c2ccc(O)cc2)cc1	1.0	1.0	2.2618876749314327	23.34751404578938	0.728 (MODERATE reliability)	2.070934593854598	2.418366595410428	0.0	0.5881374937168928	1.9153235709767449	2.0	0.1809345310498749	2.0	-1.4969364176480624	-8.76269294701982	10.086278599277604	0.0616703621581669	0.9929410838512596	1.3839501261815597	-0.1078949995009479	0.786692661038086	3.705284552845528	0.1122977528390972	4.2356007851058886	4.125589869589643	0.0411318150448584	0.966594321233032	240.05000000000004	0.3135828027345562	66.64876227901374	0.0	31.94051160023796	0.020625	153.64847927746388	10.213054789681411	1.0657519598036778	3.526976374260113	0.9130891058968672	10.043965306258048	0.2182837573466971	1.883460236818642	0.0	-0.0100682683648817	0.0	0.0	0.7820610689358961	4.863800000000005	0.0227013494180877
43235	CC(C)(C)c1cc(C(C)(C)c2ccccc2)ccc1O	1.0	1.0	3.1348408766053693	33.02263180767458	1.074 (GOOD reliability)	2.9270643721414085	2.424237601992556	0.0	0.5808792812743787	1.8503028248000009	1.0	0.2269511154745842	1.0	4.241177171333746	22.60766119121939	8.749471447939934	0.0426948051948051	0.9885752491076352	0.7000983509302847	-0.0595449525071796	0.7874794405920928	2.869002525252525	0.1051047369552835	4.151502640872872	4.335220972107633	0.0208730158730158	0.9806010635876744	247.16000000000005	0.3930717925239329	28.17171201294937	64.95052134076117	59.28305785123967	0.015625	147.53239672186535	5.106527394840706	2.998726872026124	1.7688184125492783	1.0434678750834303	10.765528915443635	0.1981887074319669	1.8863065969299364	0.0	-0.0052113680765168	0.0	0.0	0.440309948989058	5.0156000000000045	0.1411631476961015
43940	CCCCCCCCCC(c1ccc(O)cc1)c1ccc(O)cc1	1.0	1.0	2.3382526790649605	23.52127390228933	0.756 (GOOD reliability)	2.1297401990391056	2.430912533344287	0.0	0.644543207908163	1.8013119391272727	2.0	0.1560544521273994	2.0	-3.049028184624592	-17.42632480540524	9.631558709688347	0.037485970819304	0.9877304113350182	1.0657137509177312	-0.0838600852272721	0.7866926610380847	3.1275720164609053	0.0999902018420537	4.203509029740925	4.579892842190298	0.0356837606837605	0.9938855540989514	307.1999999999999	0.2704626414231742	41.81319288016644	6.923737199690624	39.23593964334706	0.0083823529411764	158.08710193863422	10.213054789681411	0.9345336677841074	3.5255300596753507	1.0690586534183597	12.934954443912597	0.1981194905616929	1.8608976462849387	0.0	-0.0078946282445988	0.0	0.0	0.8053667698685314	6.370400000000007	0.0177196269132655
43974	CC(=O)Oc1ccc2c(c1)CC=C1C2CCC2(C)C(OC(C)=O)CCC12	0.0	1.0	2.1947058237231434	34.13154084476636	0.956 (MODERATE reliability)	2.6012705532709526	2.426265277392365	0.0	0.5557194518462124	1.838779855636364	0.0	0.1605524300536849	0.0	1.4565329657777712	7.782221526510304	11.364380815985369	0.0345299145299144	0.9714661135720538	-0.0175523773691656	0.0252921295174818	0.7402511184530823	4.063701923076923	0.312869822485207	5.11842697763166	4.390748620801711	0.0	0.6593863296617914	312.3399999999999	0.2411804133479826	61.281651281108665	19.06612437498612	83.28254437869826	0.0135744598765432	153.31755599610983	18.042576963652003	3.501981285576542	7.377616842133701	0.8228442005634631	12.38225422980623	0.2208310742484461	1.774723733783687	10.915598729931377	-0.0092646334404899	22.705156082221656	0.0	0.8081132897957931	4.319800000000003	0.2344880091358966
44050	C=CCc1cc(Cc2ccc(O)c(CC=C)c2)ccc1O	1.0	1.0	2.062470840428569	48.50270656244736	0.898 (GOOD reliability)	2.4546888208630264	2.4272181237604817	0.0	0.6089792140031979	1.8945241321904769	2.0	0.1671927342240207	2.0	-1.059570518828836	-6.478618876656173	10.086278599277604	0.0680074169162742	0.9567080531572264	1.1012338239688295	-0.1131889093262481	0.7866868052180934	4.034552845528456	0.0047590719809637	4.1868202973010105	4.125589869589643	0.0411318150448584	0.9896084717385804	240.05	0.2895781225152367	53.64900497248923	13.157871367196996	25.823914336704355	0.0135416666666666	150.36168756115546	10.213054789681411	1.0411947412299931	3.5489483482404243	0.9348293227039354	10.043965306258048	0.2182837573466971	1.83445227664503	0.0	-0.0105096801925938	0.0	0.0	0.8181051777225486	4.145600000000004	0.0353077926449551
44276	Cc1cc(Cc2cc(C)cc(C3CCCC3)c2O)c(O)c(C2CCCC2)c1	1.0	1.0	2.2334610566239244	20.163238995743207	0.899 (MODERATE reliability)	2.457144737437517	2.421765637103615	0.0	0.5908715676051439	1.8587700850322584	2.0	0.1600875669321601	2.0	0.6294692672949946	2.721630755887282	9.435289334851138	0.0353306278348055	0.9929411945054144	1.7327394858879934	-0.0713753125455473	0.7866867052566675	2.949623352165725	0.0618993804352252	4.1960366933563	4.713498385497765	0.0315027671349509	0.9623150642153598	335.62999999999994	0.2770915268132377	73.62037895019606	38.112942673227685	62.87158862395862	0.0088798868312757	153.88829504871094	10.213054789681411	2.199669803653451	3.5913694374925127	1.0122916827938562	14.304756060704	0.192057790635144	1.9154938863975368	0.0	-0.0069571884760553	0.0	0.0	0.7929916383309806	6.620640000000006	0.0507649101674408
44289	CCC(C)(c1ccc(O)c(C)c1)c1ccc(O)c(C)c1	1.0	1.0	2.429249376314744	34.79046554980935	0.836 (GOOD reliability)	2.3071200151265554	2.423341645108943	0.0	0.5339411329137356	1.8374000505116288	2.0	0.1844328800850436	2.0	3.046949631969613	15.68016581441094	10.131234409400315	0.0504409171075836	0.987599660245263	1.078851109430225	-0.1036699585855365	0.786685638287369	3.678075396825397	0.1097656968192682	4.177566232096526	4.1706225151424325	0.0433333333333332	0.988536072599602	243.48	0.3194533549396537	54.65483612601845	13.847474399381248	59.131519274376416	0.0128125	148.54823245110398	10.213054789681411	2.6086731391394493	3.5111642153072102	0.99459778879146	10.15408671060857	0.2175882532766656	1.8040015158917089	0.0	-0.0103560401424759	0.0	0.0	0.7757867147598232	4.430640000000003	0.1070677526841911
44382	Cc1cc(C)c(O)c(Cc2cc(C)cc(C)c2O)c1	1.0		2.032728762176404	43.00588834848896	1.031 (GOOD reliability)	2.8038683015336563	2.4220172922991967	0.0	0.522597223458218	1.8498053388000009	2.0	0.1959232628239479	2.0	3.2297051395139023	16.611969828929137	10.285938108587969	0.0551030668677726	0.992537258603252	1.0836379801785725	-0.1105521936459913	0.7866856121560498	3.806980056980057	0.0913217138707335	3.4131060647942	4.049370005102642	0.0457811194653299	0.988081805144298	227.55	0.3391342375106839	49.94875476555048	0.0	55.90532544378701	0.0	146.08042612647313	10.213054789681411	1.4685410088199315	3.5374784289996217	0.9720554926387316	9.4495361580159	0.223774481682821	1.7973511881627535	0.0	-0.0108140351025643	0.0	0.0	0.7662433959584647	3.9222800000000015	0.1176882174957726
44549	CCCCCCCCCC(C)(c1ccc(O)cc1)c1ccc(O)cc1	1.0	1.0	2.070968762036397	22.33638454355681	0.849 (GOOD reliability)	2.3373083745076477	2.428278741709556	0.0	0.629442970822281	1.794623194344828	2.0	0.1526597201167312	2.0	-1.345661561730896	-8.185270348850453	9.530075772045189	0.0351894228324433	0.987681390724542	1.0634057490961402	-0.0802021403091544	0.7866926610380827	3.064449317738791	0.1070750237416904	4.27974396130543	4.667402192794935	0.0341728395061727	0.9957659278211162	323.13000000000005	0.2645791282156919	41.81319288016644	13.847474399381248	50.54293628808867	0.0090277777777777	156.466073865872	10.213054789681411	1.9459813833830144	3.5216598652919413	1.0844732329967612	13.623785216687718	0.1942479702283011	1.855490963859057	0.0	-0.0075990290787135	0.0	0.0	0.8076236766821379	6.544500000000008	0.0400033156498678
44819	COc1ccc(C=C(c2ccc(OC)cc2)c2ccc(OC)cc2)cc1	1.0	0.0	1.5060941365105056	55.4394049075436	1.46 (MODERATE reliability)	4.305959528345206	2.416818266349116	0.0	1.4506172839506175	1.8777962964	0.0	0.0583646838043046	0.0	4.274011476421974	25.00831664371488	10.6283928647124	0.0778186274509804	0.9871994518192942	-0.8100931525044118	0.0481528662420391	0.776050526423736	2.9623842592592595	-0.0463699738511659	3.974060156295072	4.310506418781152	0.0	0.8607660744578293	286.9800000000001	0.2448764857640847	64.7376815227638	30.34148838068032	55.55555555555557	0.0063020833333333	147.96973239826696	21.3293926238326	1.1738095655901917	5.678551773288062	0.8013267326732674	11.717572618783915	0.2157575227290478	1.8200829434034973	15.80365248101512	-0.0054994836667063	0.0	0.0	0.916132156216946	5.301300000000005	-0.1889596602972389
45052	O=C1c2ccccc2-c2c(-c3ccccc3)ccc3cccc1c23	1.0	0.0	1.5660861274312794	40.830559958460015	0.951 (MODERATE reliability)	2.588296662261051	2.3860946833364847	0.0	0.6088259413392193	2.1959347700000005	0.0	0.1708927067202129	0.0	-1.0780898111556938	-5.969541141971397	8.010502921629886	0.1000292397660816	0.978085780591098	0.6160513206604019	0.0128931530306462	0.7527539426432639	3.789473684210527	-0.0539340978941123	4.14860021052734	4.140655102582046	0.0	0.4566606435464048	223.76	0.2544651136075566	27.64003018125278	48.53093654769288	28.70360110803324	0.0052083333333333	144.37762218749347	5.783244946364939	1.6277939893666926	1.8102826849630465	0.671192310181889	8.990876441612208	0.1924055701254413	2.051048587139077	0.0	-0.0013909978947006	12.94225781053162	0.0	0.2237280717652247	5.718200000000004	-0.013734010836993
45108	CCCCCCCCCCCC(c1ccc(O)cc1)c1ccc(O)cc1	1.0	1.0	2.3048024339915703	25.867638212744037	0.749 (GOOD reliability)	2.1148840747433253	2.430912518355571	0.0	0.6644409913998675	1.788592358885246	2.0	0.1476719079782956	2.0	-3.670889380540104	-20.82622898670776	9.435973227004258	0.0331481481481483	0.9877297222233404	1.061358349539285	-0.0769013092004655	0.7866926610380847	2.956481481481482	0.0929040404040404	4.035812887167012	4.750213943663655	0.0327838827838826	0.997779406437406	339.05999999999995	0.2559346032832427	41.81319288016644	6.923737199690624	41.721111111111085	0.0075	158.8026591053971	10.213054789681411	0.9345336677841074	3.5255525321993515	1.098848539500769	14.310827864508603	0.1906791370236309	1.871604426705993	0.0	-0.0071181074336515	0.0	0.0	0.8138913500735171	7.150600000000008	0.0112463268665686
46126	CCCCOc1ccc2c(c1)Oc1cc(OCCCC)ccc1C21OC(=O)c2ccccc21	1.0	0.0	1.2722267580571414	47.33349071300054	0.94 (MODERATE reliability)	2.5599814183292717	2.4212397422260907	0.0	0.9217010154910018	1.8665000104615392	0.0	0.1230777462237133	0.0	-0.3410054810199989	-4.165188958369439	11.445828427160656	0.0636231583316045	0.9779233786108064	-0.7152928460159991	0.0301334232455099	0.7414478972495111	3.50922131147541	0.1141404315758451	4.7460707390958286	4.603631411633814	0.0	0.7796819530166366	371.7699999999999	0.1787989987268213	43.17347858816007	13.847474399381248	110.5114216608439	0.0077391975308641	155.08798431030075	19.183069216977685	1.9900423315941067	10.064277406745534	0.7668849285429595	14.706152949516	0.213059007152353	1.7776359968044453	24.3842698107961	-0.0090561383499586	12.928800611696673	5.601050810983688	1.302192919138241	6.612400000000007	0.0846890715121922
46280	C=CCCCCCCCCC(=O)OC1CCC2C3CCc4cc(O)ccc4C3CCC12C	1.0	1.0	2.008575313458136	13.246007270196117	0.743 (MODERATE reliability)	2.1022327621864507	2.4302105936386607	0.0	0.6630291076821024	1.7922512298181823	1.0	0.1339559599938661	1.0	-2.0904983035861395	-11.657911785914411	9.828371080272357	0.0199077125906396	0.9572806336583972	0.9177779485458136	0.0017275428936745	0.7414899604623241	2.966685435435436	0.1137611826183157	5.361414345329445	5.028563082669878	0.0142992424242424	0.780118669281418	421.2800000000001	0.222674829889758	98.8007498651355	19.56903995175073	65.52885317750186	0.0089586191129401	156.89486399690662	17.17979907054086	3.785215716658255	5.579936608419375	1.0341592303617624	17.482108979527784	0.1857460673701577	1.8768219771463983	6.125335625373504	-0.0061490671946217	12.611110691313268	0.0	0.8537567455400523	7.466900000000009	0.1258774353357453
46352	Oc1cc(Cc2ccccc2)ccc1-c1ccccc1	1.0	0.0	2.817856945251452	22.953781778880444	0.892 (MODERATE reliability)	2.4400047841002204	2.4200969424335885	0.0	0.6739849019520257	2.0301098062105267	1.0	0.2204237646640885	1.0	-1.894766227879244	-10.53915695530683	8.666397368334406	0.0811728395061726	0.9938758268102984	0.904604336286027	-0.0799942635881263	0.7874801797045876	3.3371913580246915	-0.014946859047876	4.516875695766563	4.019739520984114	0.0208730158730158	0.9351178220350596	208.44	0.3814774952692948	29.177543166478607	18.19910120538483	15.222222222222236	0.000875	148.93335288968012	5.106527394840706	0.8676641244394898	1.787891415443859	0.8387458006718926	8.904459264435554	0.2070694179481547	1.971981300014845	0.0	-0.0056587995492449	0.0	0.0	0.4586884280709363	4.650000000000003	-0.0185911466476083
46686	CC(C)c1cc(Cc2cc(C(C)C)cc(C(C)(C)C)c2O)c(O)c(C(C)(C)C)c1	1.0	1.0	2.547409260331853	48.18236865921049	1.214 (MODERATE reliability)	3.3669254548427423	2.4200972799908134	0.0	0.5439562238128494	1.7736014250285717	2.0	0.1506929887729555	2.0	8.040372542508939	42.67415994189144	9.190703396378389	0.0281982465557349	0.98714614863787	1.0564060464756106	-0.0686652035115688	0.7866865811431784	2.8862721417069244	0.1129292690611216	3.766669746068858	4.974769367447944	0.0292176492398961	1.004376992422509	386.85	0.2608249183177966	56.04650198129831	93.50284027075269	105.28628439403488	0.021875	148.92210265005806	10.213054789681411	4.163473727847857	3.5765864071363005	1.1366612832183232	16.36355939514261	0.181460986365597	1.830816916168693	0.0	-0.0065310656819237	0.0	0.0	0.8028688124885591	7.530400000000008	0.154372981407124
46706	Oc1ccc(O)c(C2CCCCCCC2)c1C1CCCCCCC1	0.0	0.0	2.303915862468949	25.315006077289823	0.676 (GOOD reliability)	1.9659979912897256	2.428651333156882	0.0	0.6374204384724186	1.7719205648666674	2.0	0.1639756701297843	2.0	-3.2700566506010373	-18.518657745600816	9.507040661970962	0.0179956896551723	0.9929633523618348	1.4325805245026375	-0.0687116925978293	0.786536521003114	2.761494252873564	0.0701876073457524	3.134733807160776	4.708297107112622	0.0356837606837605	0.9829455264173246	326.56	0.2839978280273986	49.65183272095005	0.0	42.07253269916761	0.0028124999999999	158.2604161631851	10.213054789681411	1.418053663979544	3.574395052270805	1.123932817002882	13.57239869828938	0.1923423200400773	1.905234789871312	0.0	-0.0071339213872497	0.0	0.0	0.7846418822656939	6.753600000000005	0.0092821782178225
47586	Cc1cc(Cc2cc(C)c(O)c(C(C)(C)C)c2)cc(C(C)(C)C)c1O	1.0	1.0	2.817092029228183	42.35455165598896	1.073 (GOOD reliability)	2.9241387708137303	2.420618732520854	0.0	0.5166445623342174	1.794623194344828	2.0	0.1671066717696079	2.0	7.342749819526137	38.900473129571424	9.530075772045189	0.0351894228324433	0.987146151449182	1.0634057490961404	-0.0802021403091544	0.7866795748177956	3.150828460038986	0.1267704329800359	3.691167206539908	4.667402192794935	0.0341728395061727	0.9957659278211162	323.13000000000005	0.2892484105326103	64.47898591128278	65.80789147199017	89.59556786703598	0.0185416666666666	146.55348690729852	10.213054789681411	3.326057908658586	3.5315384907884466	1.0844732329967612	13.623785216687716	0.1942479702283011	1.816807236061633	0.0	-0.0078051498430372	0.0	0.0	0.7859817423782264	5.900440000000006	0.1576508620689657
47829	O=C1OC(c2ccc(O)c(O)c2)(c2ccc(O)c(O)c2)c2ccccc21	1.0	1.0	0.4426882527662129	50.86045848528181	0.595 (MODERATE reliability)	1.8130309449601565	2.4220869350443133	0.0	0.6055652515916521	1.953620814976745	4.0	0.1103965701518636	4.0	-1.3485310658994305	-8.252981956298775	13.108148296534107	0.1163793103448275	0.9778943582158308	2.089209173622007	-0.183859901456768	0.7414329808824567	7.1453125	0.0715693933823529	4.353055907333276	3.881282645272016	0.0769230769230768	0.9526193020519104	266.26	0.1638897302572699	30.33183534230805	0.0	15.007500000000007	0.01375	148.170496587037	26.39541486731467	1.916885885515013	10.916174327624494	0.7414746063197413	9.343631952925898	0.2515128240769551	1.6328069445464264	5.756848072562358	-0.0271909024938746	12.48551099143361	11.570356098935536	1.9304132567011272	2.971300000000002	0.064460886736642
47838	Oc1ccc2ccc3c(O)ccc4ccc1c2c43	0.0	0.0	1.176667876855216	11.764291890232371	0.597 (MODERATE reliability)	1.8166606353305503	2.3671406669076176	0.0	0.5297655860349127	2.117602272645161	2.0	0.2101721999160318	2.0	-0.2165809412269897	-1.3491390322628272	10.426967311257764	0.113419913419913	0.9929757324295444	1.541873561202424	-0.1654734132410912	0.7866753587068651	4.865079365079366	0.0011111111111111	4.324862957617357	3.5435457481740578	0.0485185185185184	0.9467195551672068	172.90000000000003	0.3637428187371265	22.90518256585281	0.0	13.09693877551021	0.0	144.33994198845144	10.213054789681411	1.3522979846802914	3.5833112967197454	0.7304670725238083	6.625109722600714	0.2391131500594854	1.918659883842652	0.0	-0.0140117716148651	0.0	0.0	0.7678121116851377	3.9952000000000014	0.0026932668329174
47851	CCC(=C(c1ccc(O)cc1)c1ccc(OCCNC)cc1)c1ccccc1	1.0	1.0	5.972818254146495	42.40604179436408	0.827 (MODERATE reliability)	2.286449093665522	2.413323846505014	1.0	1.0890458603100104	1.868795930456141	2.0	0.139872380612785	1.0	0.8671716659906835	14.083435177346605	10.972250762165816	0.0636767676767681	0.9871713773404488	0.4768360786366504	-0.0310390241039385	0.7787513356106821	3.048989898989899	0.0086134067952249	5.05818812241889	4.481424860050578	0.0312698412698412	0.9685575381108956	320.8548999999999	0.2424168171890249	65.57052541467915	48.63872821446661	53.71900826446278	0.0070625	153.8130274178223	25.30583774794339	1.2673007812078878	3.785027258935326	0.9103332655964234	13.297489361415346	0.2142953742781984	1.8329324664557407	5.76241037657028	-0.0063739082039367	0.0	0.0	0.8517674502863432	5.359500000000005	-0.0823924399682084
47886	CCC(=C(c1ccc(O)cc1)c1ccc(OCCN(C)C)cc1)c1ccccc1	1.0	1.0	7.244849400256878	46.24512757950117	0.947 (MODERATE reliability)	2.5779641544043934	2.413323839005584	1.0	1.1966413334617485	1.849425477766668	1.0	0.1398433686049959	1.0	2.824070914446504	30.28010263313376	10.831281912169718	0.0598290598290604	0.9871785263030042	-0.1000278916682491	0.0122227615850536	0.7787513317067569	2.955938697318008	0.0306235439239524	4.952302977662384	4.570566922937379	0.0155555555555555	0.9422189802985332	336.7849	0.2423665356498268	72.61819739735634	48.22184934131076	62.34244946492268	0.0067261904761904	152.33297592243812	37.253419461471054	1.4909075789578667	3.788292059856164	0.9162545707818214	14.019821409000157	0.2100431761155454	1.8283226361676648	5.85366037657028	-0.0053820193824675	2.1045803908904004	0.0	0.8355084388796368	5.701700000000005	-0.1018950525622832
47909	O=C1OC2(c3cc(O)c(O)cc3Oc3cc(O)c(O)cc32)c2ccccc21	1.0	1.0	0.5080107783264117	50.13937399887222	0.573 (MODERATE reliability)	1.773579817752941	2.420488769573212	0.0	0.6650930694884472	1.964122940093024	4.0	0.1001278106205851	4.0	-1.3401633120887384	-8.974738600286745	13.577903174433956	0.1309041835357625	0.9778942072581618	1.9270985752275	-0.1972377400582851	0.7414225972036783	7.52866809116809	0.0693102522812667	4.4136073470673765	3.823322983610368	0.0772600557546793	0.9676865896815684	268.8299999999999	0.1486396970806848	18.19910120538483	0.0	15.128862590401038	0.0078125	147.68042021187068	26.39541486731467	2.129684632380215	13.065924990374358	0.6973084597488826	8.937353505719894	0.2552548078922957	1.601380759761679	11.551076861300077	-0.0287476070791911	12.575458081380702	34.56840343207116	2.1760986289877464	3.0770000000000026	0.0283992277151712
47925	C#CC1(O)CCC2C3CC(O)c4cc(O)ccc4C3CCC21C	1.0	1.0	0.8356177693078761	51.18298320457034	0.875 (GOOD reliability)	2.398875293967098	2.4154360600282523	0.0	0.6400910895167479	1.863029089360001	3.0	0.1549485596441225	3.0	0.85543658821314	3.8504602058017854	10.85313029032675	0.0429264650989174	0.9114182579500804	2.1008941917243464	-0.1194397011739596	0.7867717820619136	4.256796690307329	0.0892604417335779	5.240655075035862	4.281543604621669	0.0576923076923076	0.9671816512620685	277.9099999999999	0.2685392129368878	73.11746337343143	12.844171518546268	38.24535989135354	0.015134479717813	151.82242051988268	20.920632995505805	4.414141309474406	5.332696758066886	0.9378538812785387	11.268198380694631	0.2201982423058474	1.8287331767776749	0.0	-0.0095681056047611	0.0	11.70501719873199	0.8440478887715839	3.1035000000000013	0.026697747570634
47957	Oc1ccc(-c2ccc(O)c(O)c2)cc1	0.0	0.0	0.6786384444233016	26.412057634154657	0.582 (MODERATE reliability)	1.7896140820710107	2.4222010389416675	0.0	0.5940828402366863	1.910493620307692	3.0	0.1662499866712154	3.0	-1.28900539961144	-7.778892973573445	12.510528831225509	0.1076756756756754	0.9925253563807588	1.551650400871839	-0.2218934911242603	0.7842603707945026	6.395555555555557	0.0293515669515669	4.133660689688186	3.239748738387638	0.0922222222222221	1.0472178962179797	160.15	0.2879342588430091	35.392371257240434	0.0	2.737599999999988	0.0	150.9819894138355	15.319582184522115	0.6663339072886827	5.2794341839825165	0.8352505751725517	5.937704246693999	0.2808214902774172	1.658745972034388	0.0	-0.0251295282770367	0.0	0.0	1.1260976512138476	2.470400000000001	0.0
47981	O=c1cc(-c2ccc(O)c(O)c2)oc2ccccc12	0.0	1.0	0.5035808029641167	46.34233778186975	0.697 (LOW reliability)	2.007720502180154	2.413778496270332	0.0	0.6965686274509808	1.9773222726451607	2.0	0.1461272342850043	2.0	-2.0424495454037723	-12.846456738786856	12.749516097515714	0.1197540764501468	0.97777311797007	0.962668972701314	-0.1347934432226059	0.7496370350013047	6.713601532567051	-0.0299384551019509	4.513153408920675	3.4421599959655653	0.0534670008354217	0.8764727106944101	191.15	0.2512361861830011	30.33183534230805	0.0	14.81569560047562	0.01140625	150.718733736142	10.213054789681411	0.9045314041713988	7.394840615054976	0.6999620493358636	6.789666208321036	0.2678738420529857	1.663336578203744	5.63078514739229	-0.0191256845087822	11.952836514235324	0.0	1.1484972630801684	2.871200000000001	-0.0126092605716986
48018	C#CC1(O)CCC2C3CC(O)c4cc(O)ccc4C3CCC21C	1.0	1.0	0.8356177693078761	51.18298320457034	0.875 (GOOD reliability)	2.398875293967098	2.4154360600282523	0.0	0.6400910895167479	1.863029089360001	3.0	0.1549485596441225	3.0	0.85543658821314	3.8504602058017854	10.85313029032675	0.0429264650989174	0.9114182579500804	2.1008941917243464	-0.1194397011739596	0.7867717820619136	4.256796690307329	0.0892604417335779	5.240655075035862	4.281543604621669	0.0576923076923076	0.9671816512620685	277.9099999999999	0.2685392129368878	73.11746337343143	12.844171518546268	38.24535989135354	0.015134479717813	151.82242051988268	20.920632995505805	4.414141309474406	5.332696758066886	0.9378538812785387	11.268198380694631	0.2201982423058474	1.8287331767776749	0.0	-0.0095681056047611	0.0	11.70501719873199	0.8440478887715839	3.1035000000000013	0.026697747570634
48021	Cc1c2ccccc2c(CO)c2ccc3ccccc3c12	0.0	0.0	2.4311620690633444	22.074754463026544	0.739 (MODERATE reliability)	2.093840626598392	2.370462885689689	0.0	0.8807859436992251	2.0680493159000006	1.0	0.1890063687157978	1.0	2.071639111822711	12.220227952508552	8.541984562570416	0.0810810810810808	0.9878688839555564	1.1011771978904592	-0.0747560654008451	0.7881004031048255	3.256006006006006	-0.0874644309497072	4.270132081786695	4.065907078317494	0.0198412698412698	0.9122848442537518	214.69000000000003	0.351596783539515	50.36798546987339	61.52104081584511	34.65668371073775	0.0	144.61447905673035	5.106527394840706	1.7363944082950356	1.7562972323245216	0.8039485559566788	9.119371515601728	0.203669703165518	2.0147075698900583	0.0	-0.0027368024712941	0.0	0.0	0.2880237330806519	4.946920000000004	-0.0900875369985523
48022	Oc1ccc(-c2ccc(O)cc2Cl)cc1	0.0	0.0	0.9390860899358348	30.61718215392112	0.661 (MODERATE reliability)	1.9367280944551468	2.421771924814632	0.0	0.587749346534406	2.057573045679999	2.0	0.2210063638648603	2.0	-0.968420373084934	-7.745364216912762	18.09298024290001	0.114153439153439	0.9929231050452318	1.1823722185221677	-0.1874820178869995	0.7866923779745726	5.195822537214856	0.0821299811441167	4.168295834054489	3.0645364592347786	0.0644631185807655	0.9055149459265608	151.0689	0.3830307218716064	35.89528683400505	0.0	4.284036351165981	0.0	150.2791130683067	10.213054789681411	0.8590243898971149	3.5208731890661147	0.5842654028436018	6.443007599108958	0.3068966076896632	1.657588885246916	0.0	-0.0174222612712437	0.0	0.0	0.7630079712274117	3.418200000000001	0.0014901191063983
48040	Oc1ccc(-c2ccccc2O)cc1	0.0	0.0	1.1305792634758285	24.349212048886105	0.565 (MODERATE reliability)	1.759447782721815	2.42243854023812	0.0	0.5950283872947675	1.9564908180799991	2.0	0.2154971613049171	2.0	-1.420478863933126	-8.230958376044118	11.315625704536677	0.0990740740740738	0.9929582658714208	1.1307732600640623	-0.1729446064139941	0.7866864504555071	5.212962962962963	0.0231887589343729	4.251629167387822	3.259951289896979	0.063690476190476	1.0002571758455243	147.89999999999998	0.3734408696870634	23.762552697081823	0.0	5.840277777777775	0.0	150.8759462988279	10.213054789681411	0.5778225188999101	3.5349670540351426	0.8288125613346418	5.8007795349525	0.2674523026159023	1.769533990924374	0.0	-0.0173450086675556	0.0	0.0	0.7652212416445836	2.764800000000001	0.0016878932023937
48059	C#CC1(O)CCC2C3C=Cc4cc(O)ccc4C3CCC21C	1.0	1.0	1.2891825020845589	43.03704813950225	0.991 (GOOD reliability)	2.693927052887499	2.415407772183334	0.0	0.6067647440893736	1.9183787696170225	2.0	0.1829575851018254	2.0	0.6046062058189584	2.434931235218884	9.957272486553762	0.0503246753246751	0.9114228878711166	1.6805220107441898	-0.0958137786548592	0.7868176578965039	3.773674242424242	0.1010674931129476	5.169547811769943	4.239683125176541	0.0391414141414141	0.9473229849810404	255.98	0.3170744995621862	66.69664175050542	31.06257880067564	39.54752066115705	0.015134479717813	150.53928453063577	15.8141056006651	4.109719470141656	3.538043380175533	0.9159929184535645	10.767454690429908	0.2129478757843142	1.9101314950357409	0.0	-0.0078579073670033	0.0	5.601050810983688	0.6524491666693168	3.693200000000002	0.0556638087815016
48087	Oc1ccc2ccc3ccc(O)c4ccc1c2c34	0.0	0.0	1.1303260195800675	10.940658895161576	0.597 (MODERATE reliability)	1.8166606353305503	2.3671402855506627	0.0	0.5297655860349127	2.117602272645161	2.0	0.2101715121354972	2.0	-0.2165809412269898	-1.3491390322628272	10.426967311257764	0.1134199134199132	0.9929756775901892	1.5418735612024237	-0.1654734132410912	0.7866732528161774	4.865079365079366	0.0011111111111111	3.6644977792004623	3.5435457481740578	0.0485185185185184	0.9467195551672068	172.90000000000003	0.3637416283509215	35.03791670277603	0.0	13.096938775510212	0.0	144.33994198845144	10.213054789681411	1.3522979846802914	3.583179609686567	0.7304670725238083	6.625109722600714	0.2391131500594854	1.9186679048728992	0.0	-0.0140109328735755	0.0	0.0	0.7678145291423403	3.9952000000000014	0.0026932668329174
48108	CCC(=C(c1ccc(O)cc1)c1ccc(O)cc1)c1ccccc1	1.0	1.0	2.237271873134324	32.54729759780999	0.822 (MODERATE reliability)	2.275045381235993	2.413291276181008	0.0	0.604524167024167	1.9722959467826096	2.0	0.164752794684773	2.0	-0.902139874415855	-5.502348694209108	9.769703726635338	0.0790719696969695	0.9877800488418536	1.3724094564830611	-0.1118012422360248	0.7866926610380849	3.85669191919192	0.0648945691559327	4.527169118440618	4.239683125176541	0.0356837606837605	0.9700856177817688	258.8	0.2855377733295616	58.522853432001966	19.056471336613843	34.429752066115704	0.01390625	150.1167433817223	10.213054789681411	1.2266871352259672	3.5267156614966	0.8704522586453427	10.834285878352729	0.2100351209511726	1.8914691076799115	0.0	-0.0095230026242097	0.0	0.0	0.8070437493015694	5.466900000000006	0.028113828113828
48198	CCC(c1ccc(O)cc1)C(O)(CC)c1ccc(O)cc1	0.0	0.0	0.925124554117732	45.48989489253126	0.749 (GOOD reliability)	2.1148840747433253	2.434092244769073	0.0	0.612832289491997	1.8129264965454552	3.0	0.1505175050222811	3.0	-0.6740738450334776	-5.294250851268005	11.103014369417568	0.0542917547568709	0.9871975584212456	1.4473831830086064	-0.1340658297860801	0.7866920270669876	4.394218346253231	0.0889028103279049	4.553944405764263	4.137698445073154	0.063690476190476	1.008549889975251	255.73	0.2608663941196289	48.234014503092446	0.0	40.59383450513791	0.008	154.19988756771633	15.319582184522115	1.896076535635168	5.292049548827176	0.9746373850868234	10.24268498530786	0.2283131012380344	1.735443268914108	0.0	-0.0127611879772054	0.0	5.601050810983688	0.9834138355694036	3.8892000000000015	0.0644199224575007
48279	CC(C)(c1ccc(O)cc1)c1ccc(O)c(O)c1	1.0	1.0	0.908180336306964	34.31550416226574	0.717 (GOOD reliability)	2.048279146723384	2.427446270465422	0.0	0.537677968275685	1.849165713942857	3.0	0.1525304243123692	3.0	1.075594531135223	4.794952144582326	11.716056123062453	0.0728900255754474	0.9917296527523126	1.484629542347187	-0.1650922594870605	0.7842603734899275	5.160334967320262	0.14801124483161	4.197325708706504	3.7458307775379778	0.0753968253968252	1.019505256017238	207.94	0.2641732283660703	35.392371257240434	0.0	32.61937716262976	0.0170833333333333	148.99518150091853	15.319582184522115	2.0452510226047256	5.269294961214714	0.9092626079967852	8.127158621779763	0.2504188596873919	1.6919375361488798	0.0	-0.0188954727242399	0.0	0.0	1.138264050353816	3.129300000000001	0.0633631194151096
48280	CC(CO)(c1ccc(O)cc1)c1ccc(O)cc1	1.0	1.0	1.0025687341374028	52.19298003437818	0.71 (GOOD reliability)	2.0339912586467506	2.428505964916865	0.0	0.7022460700899282	1.849165713942857	3.0	0.1603643275619952	3.0	0.8784994537191053	4.860987474491212	11.716056123062453	0.0728900255754474	0.9876729641440328	1.4846295423471874	-0.16509225948706	0.7866926610380861	5.144812091503268	-0.0243060825121242	4.182907326480825	3.7458307775379778	0.0753968253968252	1.019505256017238	207.94	0.2779322138340594	42.316108456931055	0.0	17.795847750865065	0.025625	149.8484058269759	21.926464149035034	1.8311237371435376	5.246754647324123	0.9092626079967852	8.127158621779763	0.2504188596873919	1.7025026732322568	0.0	-0.015308271824036	0.0	5.41499046939678	0.9794507852421818	2.396100000000001	-0.0342753716134363
48388	CC12CCC3C(CCC4=CC(O)CCC43C)C1CCC2=O	0.0	1.0	0.6172539719031969	20.95195637718372	0.785 (GOOD reliability)	2.192406940733216	2.4618165682418223	0.0	0.6373160973121672	1.8199027760769229	1.0	0.1639688658316243	1.0	2.1303617831180786	11.360718041636986	9.844087751273316	0.0079498466053087	0.9779063083922204	1.4539505088316702	-0.0302353031413516	0.7527833842629453	3.2406462585034017	0.0303250872932923	4.767571578720781	4.435031848429409	0.0215007215007214	0.7215212944452949	278.77	0.302452540747868	68.11445996836302	19.92349450621513	45.845064556434814	0.0150790895061728	153.4304816540762	16.993738728953947	4.977695877394003	3.5423278015052064	1.0221327203298065	11.532072730188	0.204987151398236	1.9034602471758184	0.0	-0.00312689303929	12.365900281026091	0.0	0.3655060219977252	3.879200000000002	0.0310549398174668
48546	CC(C)(c1ccc(O)c(O)c1)c1ccc(O)c(O)c1	1.0	1.0	0.8170683297764225	26.91764955098876	0.645 (GOOD reliability)	1.9059870292719228	2.4268923432264	0.0	0.5395290603012154	1.818926768444444	4.0	0.1246267277218348	4.0	1.185540675867057	5.049811466726408	12.534485801136562	0.0778115501519755	0.9916748663592952	1.8575729384566084	-0.1986954281431516	0.7842602049469988	6.00654761904762	0.1417440769411213	3.6575751596784816	3.7315245409750792	0.0976353928299006	1.0505037128172414	220.19000000000003	0.2142706816694352	35.392371257240434	0.0	32.74612244897959	0.0128125	149.11055559599873	20.426109579362823	2.154552157268884	7.022677120829334	0.9025407660219946	8.226207087602742	0.2592129443391699	1.607954093729842	0.0	-0.0245079836932461	0.0	5.41499046939678	1.503505439438549	2.834900000000002	0.0578789178345059
48668	CC12CCC3c4ccc(O)cc4C(O)CC3C1CCC2=O	1.0	1.0	0.8862143198698208	38.12384880118054	0.687 (GOOD reliability)	1.9877433493982577	2.4299345738052014	0.0	0.578464028523844	1.867942221130436	2.0	0.1832332257240735	2.0	0.7769214792557295	3.870150865901591	11.103014369417568	0.03046986236355	0.9779033395177924	1.733235679909543	-0.0822235765505256	0.7527706901932683	4.419412144702843	0.0566259961689316	4.99010458023318	4.137698445073154	0.0443064182194615	0.7958299087041145	255.73	0.3175589778494354	66.69664175050542	6.923737199690624	38.52568956192535	0.0150790895061728	152.84304889326	15.99629973604635	3.588482024190327	5.340815881829945	0.8969711773326821	10.24268498530786	0.2283131012380344	1.821850979853422	0.0	-0.0080800662646459	12.28097956737026	6.103966387748303	0.7145523056469376	3.308300000000002	0.0152839818106877
48709	CCC(=C(c1ccccc1)c1ccc(OCCN(C)C)cc1)c1ccc(O)cc1	1.0	1.0	7.223949592139069	48.43912507373616	0.947 (MODERATE reliability)	2.5779641544043934	2.4133646386767675	1.0	1.1966413334617485	1.849425477766667	1.0	0.1398433954705822	1.0	2.824070914446504	30.28010263313375	10.831281912169718	0.0598290598290604	0.9871785269191836	-0.1000278916682493	0.0122227615850536	0.7787513276471326	2.955938697318008	0.0306235439239524	5.021268494903763	4.570566922937379	0.0155555555555555	0.9422189802985332	336.7849	0.2423665837058945	72.61819739735635	48.221849341310765	62.34244946492271	0.0052556818181818	152.33297592243812	37.253419461471054	1.4909075789578663	3.7863596845264658	0.9162545707818214	14.019821409000157	0.2100431761155454	1.8283787317817244	5.856381910087268	-0.0053832058750048	2.1069390700622663	0.0	0.8354988535899667	5.701700000000006	-0.1018950525622832
48737	CCC(=C(c1ccccc1)c1ccc(OCCNC)cc1)c1ccc(O)cc1	1.0	1.0	6.047592473267868	43.18764005844327	0.828 (MODERATE reliability)	2.288736686364905	2.4133646524192107	1.0	1.0890458603100104	1.8687959304561408	2.0	0.1398724074895212	1.0	0.8671716659906837	14.083435177346605	10.972250762165816	0.0636767676767681	0.9871713779214136	0.4768360786366507	-0.0310390241039385	0.7787513315507945	3.048989898989899	0.0086134067952249	5.130915395146162	4.481424860050578	0.0312698412698412	0.9685575381108956	320.8548999999999	0.2424168652647268	65.57052541467915	48.63872821446662	53.71900826446279	0.0055059523809523	153.8130274178223	25.305837747943382	1.2673007812078876	3.783096465831052	0.9103332655964232	13.297489361415346	0.2142953742781984	1.832990534034796	5.765131910087268	-0.0063751571434496	0.0	0.0	0.8517578649966732	5.359500000000005	-0.0823924399682084
48770	CCC(=C(c1ccccc1)c1ccc(O)cc1)c1ccc(O)cc1	1.0	1.0	2.237271873134324	32.8936723122703	0.822 (MODERATE reliability)	2.275045381235993	2.413331948049359	0.0	0.604524167024167	1.972295946782609	2.0	0.1647528319845083	2.0	-0.902139874415855	-5.502348694209106	9.769703726635338	0.0790719696969695	0.9877800222740344	1.3724094564830611	-0.1118012422360248	0.786692633158894	3.85669191919192	0.0648945691559328	4.618078209349708	4.239683125176541	0.0356837606837605	0.9700856177817688	258.8	0.2855378397194488	58.522853432001966	19.056471336613843	34.4297520661157	0.0095138888888888	150.1167433817223	10.213054789681411	1.226687135225967	3.5249099632102894	0.8704522586453427	10.834285878352729	0.2100351209511726	1.891532431607339	0.0	-0.0095245502231209	0.0	0.0	0.8070341640119425	5.466900000000005	0.0281138281138281
48779	CCC(=C(C(C)=O)c1ccc(O)cc1)c1ccc(O)cc1	0.0	1.0	1.1815352696981938	68.06482473530906	0.549 (MODERATE reliability)	1.7315206311872335	2.4196634575466027	0.0	0.5568627450980391	1.8973341233000005	2.0	0.1675854853610813	2.0	0.2072716341639275	-0.0705587561901145	11.256747877852323	0.0724721819061441	0.972826769339302	1.102530813009258	-0.1031475748194016	0.7526523938835051	5.146011396011397	0.1359924026590693	4.528741321315404	3.97108173215607	0.0443064182194615	0.8366792269830268	236.37000000000003	0.2904471922083485	54.310034609926326	0.0	44.792899408284	0.008	151.42585913474866	15.996299736046351	1.1650375641489503	5.238613057313749	0.8618637110016419	9.429577811921082	0.2353320163808562	1.7427656250151915	0.0	-0.0120269971841511	12.100155108339631	0.0	0.8855622840338608	4.007600000000003	0.0630546955624354
48785	CCC(=C(c1ccccc1)c1ccc(O)cc1)c1ccccc1	1.0	1.0	2.779491194438612	26.626776014716164	0.836 (MODERATE reliability)	2.3071200151265554	2.4134923602393954	0.0	0.6794348238132161	1.999223330577779	1.0	0.2056873612156916	1.0	-1.0083118583797497	-5.780386045295798	8.478050195636719	0.0735818875353757	0.9878646650224868	0.9221832306777724	-0.0674819473561603	0.7874865959331232	3.1375968992248064	0.0236986877599722	4.5012778358458805	4.291768779250414	0.0180555555555554	0.9430532646687944	246.55	0.3564826395566446	46.39011929507875	55.4546737473835	34.66738777717683	0.009125	150.0439681795311	5.106527394840706	1.14062083864358	1.7633164725291026	0.8779582366589327	10.692270511407909	0.1962334176850636	1.969570306803032	0.0	-0.0049566268567601	0.0	0.0	0.4641817131294732	5.761300000000006	0.0118664024582871
48788	Oc1ccc(C(=Cc2ccccc2)c2ccc(O)cc2)cc1	1.0	0.0	1.6137490399560497	15.530074047610212	0.928 (MODERATE reliability)	2.5294452249033177	2.416874344459753	0.0	0.6182401923723118	2.0173409078000004	2.0	0.1714274905606927	2.0	-2.1283015965833973	-12.021082661693486	9.96040367993584	0.0937689050211734	0.992941083851256	1.367179220666684	-0.1297851562500008	0.7866926610380841	4.228070175438597	0.0405782424368788	4.346225868535943	4.011541102572296	0.0391414141414141	0.971304752828538	226.94	0.297105879368202	52.604947385840575	6.076020106833881	12.0	0.01390625	149.17832722391077	10.213054789681411	0.9061157531275184	3.5262681986503983	0.823828125	9.283624236917056	0.2190676674418666	1.888511721352012	0.0	-0.0109099360598285	0.0	0.0	0.8042507978291026	4.686700000000004	-0.0060273857526886
48859	CC12CCC3C(=CC(O)c4cc(O)ccc43)C1CCC2=O	1.0	1.0	0.875193685554461	55.845687597439664	0.688 (GOOD reliability)	1.989732086950704	2.425740895747654	0.0	0.5797246493963073	1.902233035272728	2.0	0.1818164191586856	2.0	1.085675821072948	5.567499692481991	11.188139982227014	0.0426082628173219	0.977903386074492	1.6987988692747191	-0.0890212024397325	0.7527707353741216	4.653285907859079	0.059561864352114	4.9488962118823885	4.054929254289569	0.0443064182194615	0.795899341627569	246.05	0.3151033952612587	48.44000803525663	6.923737199690624	38.7204045211184	0.0150790895061728	151.27086958668775	15.99629973604635	3.242419275381373	5.340815881829947	0.8585360016751922	9.855963280892194	0.2320017928787177	1.821850979853422	0.0	-0.0086243748062543	12.253757345148038	6.103966387748303	0.7205862470665101	3.228400000000001	0.0156491781823781
48860	CC12CCC3C(=CCc4cc(O)ccc43)C1CC(O)C2=O	1.0	1.0	0.9045084138152488	63.67025705509917	0.677 (GOOD reliability)	1.9679649726077597	2.426117614258229	0.0	0.5797246493963073	1.902233035272728	2.0	0.1771380093562612	2.0	1.0856758210729418	5.567499692481991	11.188139982227014	0.0426082628173219	0.9778779897917418	1.698798869274714	-0.0890212024397326	0.752465485680932	4.653285907859079	0.022258178062239	5.046457187492145	4.054929254289569	0.0443064182194615	0.795899341627569	246.05	0.3069963836011706	54.86082965818264	6.076020106833881	37.7204045211184	0.0191882716049382	151.27339259536646	22.10026612379465	3.206882344905089	5.308749491351872	0.8585360016751922	9.855963280892192	0.2320017928787177	1.824497448413599	0.0	-0.0083200392418263	12.31574950312234	6.103966387748303	0.7358034121802826	2.7083000000000017	0.0156491781823781
48861	CC12CCC3(O)C(=CC(O)c4cc(O)ccc43)C1CCC2=O	1.0	1.0	0.8011114441091377	48.16033824179686	0.731 (MODERATE reliability)	2.0771567261680337	2.4252050080188963	0.0	0.5920701168614357	1.8768626050666672	3.0	0.1545785426361623	3.0	1.3211121687572882	6.188884742874059	11.975061698727082	0.0452063492063491	0.9778747287163132	2.0952019910265323	-0.1227601558152477	0.7527583396841131	5.394510582010581	0.0607638888888888	5.088629625108201	4.035647902945449	0.0647272727272726	0.8572319430354475	258.3	0.2678978123964899	60.08913267215978	0.0	41.01360544217689	0.0150790895061728	151.32750098222272	21.102827130887057	3.5990895126646616	7.1453768192371045	0.851786795881284	9.95289869460857	0.2403798881855391	1.7359921215162453	0.0	-0.0113368861461943	12.276480323228158	17.12000766812877	0.9155642028617113	3324-02-01	0.0247495826377294
48862	CC12CCC3C(=CC(O)c4cc(O)ccc43)C1CCC2O	0.0	1.0	1.1226621461886772	25.54423161796897	0.767 (GOOD reliability)	2.153296664260039	2.425748573299382	0.0	0.6696662107359679	1.855360127130436	3.0	0.1674214854161636	3.0	1.2116459971344902	6.549286990095436	11.103014369417568	0.039033287733698	0.9929689429448356	2.1059376612118683	-0.1254360144711418	0.7867977899181643	4.157784237726099	0.0370584924922311	5.12963946395411	4.137698445073154	0.063690476190476	0.9646998947589356	255.73	0.2901557446705237	54.86082965818264	6.923737199690624	30.618712817739304	0.0150790895061728	152.11335391804087	21.42354857227042	3.476079728412074	5.340815881829947	0.9322618466047876	10.24268498530786	0.2283131012380344	1.821850979853422	0.0	-0.0096762098080351	0.0	6.103966387748303	0.8176290420585951	3.0202000000000013	-0.0102413004651864
48863	CC12CCC3C(=CC(O)c4cc(O)ccc43)C1CC(O)C2=O	1.0	1.0	0.7057593447021593	50.93513146606982	0.623 (MODERATE reliability)	1.8645131995195232	2.4257407101823825	0.0	0.6254382303839733	1.876862605066667	3.0	0.1491622618167131	3.0	1.1854715599082886	6.234728712675059	11.975061698727082	0.0452063492063491	0.9778498166299834	2.0952019910265327	-0.1227601558152477	0.7524553657231414	5.388392857142857	0.0126625881834215	5.136248672727249	4.035647902945449	0.0647272727272726	0.8572319430354475	258.3	0.2585109494554127	48.44000803525663	0.0	32.013605442176896	0.0191882716049382	151.57474327601332	27.20679351863536	3.296616525575893	7.102925291743343	0.851786795881284	9.95289869460857	0.2403798881855391	1.7433154230581054	0.0	-0.0108004726075004	12.334775863666556	17.622923244893386	0.9346980424067634	1992-02-01	-0.009432387312187
48864	CC12CCC3C(=CCc4cc(O)ccc43)C1CC(O)C2O	0.0	1.0	1.1014246688205438	35.69292242275888	0.776 (GOOD reliability)	2.1727638049685454	2.426125249377292	0.0	0.6696662107359679	1.855360127130436	3.0	0.1653191041380127	3.0	1.2116459971344904	6.549286990095438	11.103014369417568	0.039033287733698	0.992740522118952	2.1059376612118688	-0.1254360144711418	0.785632260322021	4.157784237726099	-0.014721334648462	5.083127836047133	4.137698445073154	0.063690476190476	0.9646998947589356	255.73	0.2865131390772361	54.86082965818264	12.999757306524504	28.61871281773931	0.0191882716049382	152.11771089359013	27.52751496001872	3.4536211676161006	5.308749491351872	0.9322618466047876	10.24268498530786	0.2283131012380344	1.824497448413599	0.0	-0.0094153599821104	0.0	12.207932775496603	0.8242966386076462	2.500100000000001	-0.0102413004651864
48865	CC12CCC3C(=CCc4cc(O)ccc43)C1C=CC2=O	1.0	0.0	1.3434325078946114	39.37554483331058	0.721 (GOOD reliability)	2.056488671413628	2.426005469504738	0.0	0.5182936507936508	1.9685512501463416	1.0	0.2187002927616001	1.0	0.812965582967166	4.004123049488011	10.224906559015004	0.0522660818713449	0.9779336853847432	1.232624748372048	-0.0521331784746423	0.7527614837062563	4.125182748538012	0.0734192251461988	4.964904158123495	4.003086843471664	0.0226984126984126	0.6993260649641503	224.12000000000003	0.3790276249254397	48.59812209592912	25.14214448182	38.78670360110805	0.0150790895061728	149.32458100147198	10.889772341205646	2.89254840492891	3.5465082542004	0.8257930241172916	9.312180154569472	0.224110317291251	1.911024390849604	0.0	-0.0066337562620467	12.147925429048264	0.0	0.5339954118921544	3.5135000000000023	0.0409523809523807
48866	CC12CCC3c4ccc(O)cc4C(O)CC3C1CC(O)C2O	1.0	1.0	0.7613044786322837	39.17234601136816	0.693 (GOOD reliability)	1.999705660541164	2.4299373483437097	0.0	0.6865523221029797	1.802739145795919	4.0	0.141486900301091	4.0	1.0046035378566152	5.476892658771515	11.75769720167606	0.0297658862876253	0.9927403936225124	2.4797963941602443	-0.1434429659385726	0.7856322602127151	4.642663043478261	-0.0135177578686758	5.202803532096937	4.197777174853682	0.0829836829836828	0.983635913540532	277.6599999999999	0.2452089966825073	72.1116322199022	6.923737199690624	23.741020793950863	0.0191882716049382	153.72333454397557	32.634042354859425	3.891539101611704	7.102925291743343	0.9523292599714662	10.669060621918952	0.2325758795385819	1.7433154230581054	0.0	-0.011124157000187	0.0	18.31189916324491	1.017283804829433	2.0708999999999995	-0.0266159992022836
48867	CC12CCC3(O)c4ccc(O)cc4C(O)CC3C1CC(O)C2O	1.0	1.0	0.414986506650084	32.82481958802646	0.696 (GOOD reliability)	2.0057137852036884	2.429555240329893	0.0	0.6809940462589178	1.7818956364000007	5.0	0.1247515006288468	5.0	1.25154521177309	6.10953128482234	12.37054155350966	0.0313930148534723	0.9927403803191354	2.8265662198818915	-0.1677508441871683	0.7856322570009412	5.305260047281324	-0.0277606363123744	5.155548692057141	4.185263628036302	0.101190476190476	1.0045416477757656	289.9099999999998	0.2162050944170686	66.19372617374081	0.0	25.75192394748753	0.0191882716049382	153.72399740040026	37.74056974970013	4.299614406161514	8.906809212354972	0.938896713615024	10.739939638226554	0.2390614943946106	1.664620248542002	0.0	-0.0133531037099222	0.0	29.327940443625373	1.2132310798233965	1.1748999999999996	-0.0164778353263767
48868	CC12CCC3c4ccc(O)cc4C=CC3C1CC(O)C2O	1.0	1.0	0.8911798183423542	37.00536723041668	0.812 (GOOD reliability)	2.2524083014645075	2.424366176002031	0.0	0.6743095049552464	1.855360127130436	3.0	0.1645056706467765	3.0	0.780888812161723	4.2640103277075605	11.103014369417568	0.039033287733698	0.992740522126542	2.1059376612118683	-0.1254360144711418	0.785632260322929	4.175226098191215	-0.0075608247045277	5.12963946395411	4.137698445073154	0.063690476190476	0.9646998947589356	255.73	0.2850964236680235	65.69081059697619	19.075777413358384	25.037317468902096	0.0191882716049382	152.61121130161888	27.52751496001872	3.587117262278953	5.308749491351872	0.9322618466047876	10.24268498530786	0.2283131012380344	1.8244974484135992	0.0	-0.0094766017992367	0.0	12.207932775496603	0.8257041024027252	2.660600000000001	-0.0170956871698358
48869	CCC(O)(c1ccc(O)cc1)C(O)(CC)c1ccc(O)cc1	0.0	0.0	0.7099233716011696	43.81687715589276	0.727 (GOOD reliability)	2.068864694382971	2.433738230553275	0.0	0.6341185503937719	1.7895406560888891	4.0	0.1298168687318134	4.0	-0.4945597662028254	-5.161834673570995	11.87169403387804	0.0577922077922076	0.987197455110311	1.8045898565676224	-0.1611310483521436	0.7853987320394927	5.107638888888889	0.0416470325262191	4.152391277629866	4.117412400817777	0.0829836829836828	1.0305847055266422	267.98	0.2249894895977196	48.234014503092446	0.0	44.010330578512416	0.008	154.18770538786498	20.426109579362823	2.3880799315218617	7.049798621656715	0.9597731800766286	10.327256065702636	0.2365864928868489	1.6558093384254144	0.0	-0.0153701054572391	0.0	11.202101621967376	1.1866015423945928	2.9932000000000007	0.068554910446658
48870	CC=C(c1ccc(O)cc1)C(CC)c1ccc(O)cc1	0.0	0.0	1.9865329746767275	34.09945711431542	0.714 (MODERATE reliability)	2.0421435173290265	2.4273223459940456	0.0	0.5878676470588234	1.8727100866341468	2.0	0.1781237919579314	2.0	-0.3466350697754995	-2.6704320329878897	10.18784549942097	0.0617901234567899	0.987101343616336	1.0924700910122496	-0.1119081779053081	0.7866926362667295	3.8479166666666673	0.0976072303921568	4.784183719779191	4.0874302980927215	0.0433333333333332	0.988863833023638	233.8	0.3087116701755747	54.31003460992633	12.999757306524504	37.56	0.008	152.250587948636	10.213054789681411	1.2018681123666084	3.5214088552221945	0.9525901454979968	9.75418109649	0.2210395856078239	1.8238231931051705	0.0	-0.0106604139766146	0.0	0.0	0.7896063519539248	4.694900000000004	0.0519031141868512
48871	C#CC1(O)CCC2C3CC(O)c4cc(OC)ccc4C3CCC21C	1.0	1.0	0.6624632786585717	39.17517447596042	0.937 (GOOD reliability)	2.5523129824793847	2.415436220826583	0.0	0.8764929001508116	1.8357860266415087	2.0	0.1128885027887979	2.0	2.6079334065594058	14.07794497109136	10.704333080404751	0.0396666666666665	0.9114181614317314	1.2350875606567062	-0.0549796285812394	0.7765695257249924	3.646388888888889	0.0359075907590759	5.253660689688187	4.384099721043716	0.0381410256410255	0.9257754250164718	293.84	0.2642538834120372	73.11746337343143	18.91053858700788	50.211200000000005	0.0157295953360768	151.50582310646223	22.92390314194263	4.4751861442401015	5.4620188651650485	0.9311007779665564	11.967985685795515	0.2150495998158447	1.8316310648560912	5.325534695933776	-0.0066577114913043	0.0	11.70501719873199	0.7670656372417632	3.406500000000002	-0.0213458138730743
48872	C#CC1=CCC2C3CCc4cc(OC)ccc4C3CCC12C	1.0	1.0	1.8479237740591925	27.476424409755488	1.343 (GOOD reliability)	3.8305178387768017	2.406418494207627	0.0	1.119981173744615	1.9091519069387768	0.0	0.0999007635376545	0.0	2.7726075324929256	15.80033580693587	8.617674035472785	0.0430284857571213	0.9113368074727096	0.4115083191205492	0.0764485367659969	0.7766531761598834	2.429498792270532	0.0216566601283276	5.012479890745558	4.397342736862211	0.0	0.8316689563858789	259.66	0.3995289200809632	73.11746337343143	37.11929283076498	52.56710775047257	0.0132426697530864	150.10207818898405	7.109797541277533	3.5442025805083603	1.9015143421829244	0.9265836204611712	11.38040186852765	0.1948017897174212	1.996378263449584	5.39980696406968	-0.0021122756693248	0.0	0.0	0.3685368738669121	4.720800000000004	-0.0458186001794126
48874	C#CC1(O)CCC2C3C=Cc4cc(OC)ccc4C3CCC21C	1.0	1.0	1.4802482139402364	42.67634489584332	1.052 (GOOD reliability)	2.8633721394136336	2.415408383361049	0.0	0.9330781101614428	1.8861801423200013	1.0	0.1334446694146609	1.0	2.505128393050854	13.608082236236974	9.837357862572611	0.0464478903714387	0.911422789836266	0.8222532395360254	-0.0110137701804368	0.776610269084536	3.155141843971632	0.0445714501282631	5.182040447330259	4.346335444588547	0.0194444444444444	0.8901363378430851	271.9099999999999	0.3123660447733276	66.69664175050542	43.19531293759886	51.65731100045269	0.0157295953360768	150.22079805050095	17.817375747101927	4.170764304907351	3.6647081028387607	0.909412698412698	11.484236858311665	0.2080557195669029	1.9097526541376788	5.354423584822665	-0.0048754443732349	0.0	5.601050810983688	0.5754691003310561	3.996200000000004	-0.007716049382716
48875	C#CC1=CCC2C3CC(O)c4cc(OC)ccc4C3CCC12C	1.0	1.0	1.9305035810685007	33.47201421860231	0.959 (GOOD reliability)	2.609086082362757	2.406418398857493	0.0	0.9801756885090214	1.8861801423200013	1.0	0.1368299606120476	1.0	2.824938660787536	16.094638514927905	9.837357862572611	0.0464478903714387	0.9113319466155758	0.8222532395360249	-0.0110137701804368	0.7766063286608486	3.1337174940898347	0.0073295483124591	5.182040447330259	4.346335444588547	0.0194444444444444	0.8901363378430851	271.9099999999999	0.3222293445303734	66.69664175050544	24.98655869384176	48.18922589406972	0.0132426697530864	150.40461131368332	12.21632493611824	3.659818841007597	3.6990777830553214	0.909412698412698	11.484236858311665	0.2080557195669029	1.911082327339587	5.337029186291902	-0.0043057937218391	0.0	6.103966387748303	0.5684289434493753	4.211700000000004	-0.0541904083570749
48876	C#CC1=CCC2C3CCc4cc(O)ccc4C3CCC12C	1.0	1.0	2.129132304737731	30.063027407295568	0.948 (GOOD reliability)	2.580543407970643	2.406418457743855	0.0	0.6198844161304343	1.9435486629565224	1.0	0.2335282923407707	1.0	0.8436507731774827	4.347326853806205	8.686954740849945	0.0465116279069766	0.9113369116277134	1.26146685033031	-0.0493768924589158	0.7874881401737015	3.011789405684755	0.0772523306581791	4.990104580233179	4.291768779250414	0.0198412698412697	0.9297296367527272	243.73	0.4047260702289122	73.11746337343143	24.98655869384176	41.273661438615456	0.0117193930041152	150.42985995345063	5.106527394840706	3.483157745742665	1.7749338093889508	0.9332448843845886	10.658077810610186	0.1990190286270832	2.0008955930337105	0.0	-0.0049789320377127	0.0	0.0	0.4455215490261021	4.417800000000003	0.0417204086528756
48877	CC12CCC3(O)c4ccc(O)cc4C(O)CC3C1CCC2O	1.0	1.0	0.7000693319635161	31.384027805547017	0.753 (GOOD reliability)	2.1233605526962367	2.429555263966722	0.0	0.6551071775791791	1.802739145795919	4.0	0.1451117794228024	4.0	1.140244146705615	5.431048688970513	11.75769720167606	0.0297658862876253	0.9929687616486568	2.4797963941602448	-0.1434429659385726	0.7867773222724754	4.648248792270532	0.0276375649671309	5.115847010357807	4.197777174853682	0.0829836829836828	0.983635913540532	277.6599999999999	0.2514912110314216	72.61454779666683	6.923737199690624	32.74102079395087	0.0150790895061728	153.51400273523294	26.530075967111124	4.234387519326216	7.145376819237104	0.9523292599714662	10.669060621918952	0.2325758795385819	1.7359921215162453	0.0	-0.0114071128316714	0.0	11.70501719873199	1.0080142903704898	2041-02-01	0.0055279263109347
48878	CC12CCC3c4ccc(O)cc4C=CC3C1CCC2O	1.0	1.0	1.1231776436256238	6.60368116925676	0.879 (GOOD reliability)	2.40849001175893	2.4243662490972047	0.0	0.6493843580758203	1.8796889371555563	2.0	0.2018532087999986	2.0	0.6740008413078791	3.564286720499265	10.131234409400315	0.0363174603174602	0.9929834956747112	1.7214270882906726	-0.0926210045662098	0.7868982502640585	3.428736772486773	0.040621411139822	5.088629625108202	4.1706225151424325	0.0433333333333332	0.9446011360396198	243.48	0.3498215454126175	72.1116322199022	25.14214448182	31.346938775510218	0.0150790895061728	152.35122952496633	16.317021177429716	3.5218903754436552	3.5465082542004	0.9503934426229508	10.15408671060857	0.2175882532766656	1.911024390849604	0.0	-0.0072714348803149	0.0	0.0	0.6204725353517415	3.689800000000003	0.0051099076138898
48881	CCC(=C(CC)c1ccc(O)c(O)c1)c1ccc(O)cc1	0.0	1.0	1.2130282102637038	36.13499791117503	0.662 (MODERATE reliability)	1.938665791236518	2.4198929614684905	0.0	0.5562346622216048	1.8462304101904763	3.0	0.1444999646654746	3.0	0.1949995352797656	-0.169998869307281	11.188139982227014	0.0664301552106429	0.987194369409589	1.4783256098557975	-0.1438840712003649	0.7842603696691809	4.584010840108402	0.1172170541076213	4.326706577630513	4.054929254289569	0.063690476190476	1.0123537863432592	246.05000000000004	0.2502646256696144	59.38022356323098	13.847474399381248	46.25639500297445	0.0126041666666666	152.6147023874559	15.319582184522115	1.2693574692667853	5.277509583742484	0.9379651827825568	9.855963280892192	0.2320017928787177	1.7414340351633526	0.0	-0.0156352299879005	0.0	0.0	1.1457284686888216	4.534200000000006	0.0644395054868732
48882	C=CC(=C(CC)c1ccc(O)cc1)c1ccc(O)cc1	0.0	1.0	2.0434700787100017	50.89749817020427	0.739 (MODERATE reliability)	2.093840626598392	2.4178735989888738	0.0	0.5948323092677932	1.9116416649230767	2.0	0.1791320021503835	2.0	-0.3340860245923979	-2.541538486147813	10.224906559015004	0.0743339831059127	0.9574621522218384	1.1086304213871774	-0.1213756613756619	0.7866926331596108	4.155701754385966	0.0821183192843455	4.543851526544547	4.003086843471664	0.0433333333333332	0.9904584335294776	224.12	0.3104587903136241	52.95940194030497	13.502672883289122	33.91135734072023	0.008	150.9761070744085	10.213054789681411	1.0621095319294072	3.5214088552221945	0.9113683412244564	9.312180154569472	0.224110317291251	1.8238231931051705	0.0	-0.011360940540824	0.0	0.0	0.7931548727020862	4.604600000000004	0.0475780849974396
48889	CCC(=C(CC)c1cc(O)c(O)c(O)c1)c1ccc(O)cc1	0.0	1.0	0.8982259892840881	37.52125444687056	0.612 (MODERATE reliability)	1.8441159448971345	2.419453133162857	0.0	0.5492904841402337	1.8209823466046515	4.0	0.1188400500942628	4.0	0.281877982623431	-0.0961028490368093	11.975061698727082	0.0706349206349206	0.9871943694094774	1.851511011675512	-0.1724579725899756	0.7831011591486973	5.302910052910053	0.118392542202066	4.499227541723356	4.035647902945449	0.0829836829836828	1.0369166437271562	258.3	0.2057280648707607	59.38022356323098	0.0	47.56009070294789	0.0158928571428571	152.63634245086178	20.426109579362823	1.3624825207179694	7.031554012965848	0.9277886552195288	9.95289869460857	0.2403798881855391	1.6663101111435574	0.0	-0.0201286226784734	0.0	5.749511833283905	1.5192085583465775	4.239800000000004	0.063372287145242
48890	CCC(=C(CC)c1ccc(O)c(O)c1)c1ccc(O)c(O)c1	0.0	1.0	0.9600686956394988	28.10476242529971	0.613 (MODERATE reliability)	1.8459609832074333	2.419504691512047	0.0	0.5492904841402337	1.8209823466046515	4.0	0.119205762358247	4.0	0.2818779826234311	-0.0961028490368116	11.975061698727082	0.0706349206349206	0.98719436940942	1.851511011675512	-0.1724579725899756	0.7842603297841938	5.302910052910053	0.1168052406147644	3.880179922675738	4.035647902945449	0.0829836829836828	1.0369166437271558	258.3	0.2049501877675108	59.38022356323098	0.0	47.56009070294789	0.01390625	152.63634245086175	20.426109579362823	1.378658603930944	7.033617676739118	0.9277886552195288	9.95289869460857	0.2403798881855391	1.666534473110537	0.0	-0.020385693201475	0.0	0.0	1.511472674656113	4.239800000000005	0.063372287145242
48891	CC12CCC3(O)c4ccc(O)cc4C(O)CC3C1CCC2=O	1.0	1.0	0.8482103477099889	44.22417393473438	0.732 (GOOD reliability)	2.0792349218188444	2.4295523079802246	0.0	0.5859095716093687	1.8443809754893623	3.0	0.1560937134991243	3.0	1.0175320011360178	4.502228212449662	11.87169403387804	0.0323636363636362	0.9778746737196926	2.111680845884684	-0.1144434521932255	0.7527582536411643	5.132260101010101	0.0504553106825833	5.0331841754063085	4.117412400817777	0.0647272727272726	0.8544497568655457	267.98	0.2705238485699247	60.77873570434403	0.0	40.89462809917356	0.0150790895061728	152.86249764492757	21.102827130887057	3.996557328740138	7.145376819237104	0.8856170212765961	10.327256065702636	0.2365864928868489	1.7359921215162453	0.0	-0.010508840168467	12.30370254545038	11.70501719873199	0.9105754108910384	4123-02-01	0.0264073091659298
48892	CC12CCC3c4ccc(O)cc4C(O)CC3C1CC(O)C2=O	1.0	1.0	0.694538680142143	53.6426894903848	0.62 (GOOD reliability)	1.858928041846342	2.429934560055723	0.0	0.6178906398987535	1.8443809754893623	3.0	0.1501142846170389	3.0	0.881891392287018	4.548072182250666	11.87169403387804	0.0323636363636362	0.9778497783567512	2.111680845884684	-0.1144434521932255	0.7524553327815402	5.126420454545454	0.0228046723548617	5.0331841754063085	4.117412400817777	0.0647272727272726	0.8544497568655459	267.98	0.2601609975222038	66.69664175050542	0.0	32.894628099173566	0.0191882716049382	153.08330010336377	27.20679351863536	3.6406305413453146	7.102925291743343	0.8856170212765961	10.327256065702636	0.2365864928868489	1.7433154230581054	0.0	-0.0101948929206028	12.36199808588878	17.622923244893386	0.9282913554633252	2791-02-01	-0.0063175048976265
48893	CC12CCC3c4ccc(O)cc4C=CC3C1CCC2=O	1.0	1.0	1.7360907451327796	30.515550174302284	0.743 (GOOD reliability)	2.1022327621864507	2.4243626800124165	0.0	0.5252690100430415	1.928783485488373	1.0	0.2237356960533049	1.0	0.5312603830490001	2.4626914517241474	10.18784549942097	0.0397222222222221	0.9779377963730704	1.2888070830367506	-0.0465116279069764	0.7527837256631966	3.900173611111112	0.0646727853997289	4.903055907333276	4.0874302980927215	0.0226984126984126	0.702526546451991	233.8	0.3877449728078601	60.27582012757941	25.14214448182	39.88000000000001	0.0150790895061728	151.53261211196266	10.889772341205646	3.284060184857576	3.5465082542004	0.8690771396019034	9.75418109649	0.2210395856078239	1.911024390849604	0.0	-0.0061038832265494	12.2378602363045	0.0	0.522999485379993	3.8980000000000032	0.0373027259684362
48894	CC12CCC3c4ccc(O)cc4CCC3C1C=CC2=O	1.0	0.0	1.3322577697097782	34.911509358443936	0.706 (GOOD reliability)	2.0258715438680044	2.430184293659956	0.0	0.5252690100430415	1.928783485488373	1.0	0.2205415698013864	1.0	0.5312603830490008	2.4626914517241456	10.18784549942097	0.0397222222222221	0.9779336465551722	1.2888070830367506	-0.0465116279069764	0.7527614378711299	3.900173611111112	0.0921118097899728	4.903055907333276	4.0874302980927215	0.0226984126984126	0.702526546451991	233.8	0.3822188822310903	72.7726618573393	19.06612437498612	39.88000000000001	0.0150790895061728	151.2761182800967	10.889772341205646	3.191289314243439	3.5465082542004	0.8690771396019034	9.75418109649	0.2210395856078239	1.911024390849604	0.0	-0.0063124993983836	12.175147651270484	0.0	0.5267762876705945	3.5934000000000026	0.0373027259684362
48895	C#CC1(O)CCC2C3CC(O)c4cc(O)ccc4C3(O)CCC21C	1.0	1.0	0.6238385465684188	53.20049292839504	0.871 (GOOD reliability)	2.3892989582311457	2.415433356841015	0.0	0.6368150924887891	1.841412120470588	4.0	0.1350885125280432	4.0	1.0940945044558308	4.467796856310313	11.604612190948856	0.0454980842911876	0.9114136246669632	2.4786364846367475	-0.1456080189923499	0.7867612054752559	4.913628472222222	0.0795401114004629	5.194235677759416	4.2599512898969785	0.0753968253968252	0.9870637627152798	290.1600000000001	0.2341200262807367	67.19955732727004	5.920434318855644	40.333333333333314	0.015134479717813	151.86010986472198	26.02716039034651	4.822216614024216	7.138261724939321	0.925033171163202	11.356511380854666	0.2281608802299124	1.7496802443085329	0.0	-0.0117840189500975	0.0	22.72105847911246	1.0399940771548488	2075-02-01	0.0336322869955158
48896	C#CC1=CCC2C3CC(O)c4cc(O)ccc4C3CCC12C	1.0	1.0	1.5898525759503792	43.17796131531399	0.898 (GOOD reliability)	2.4546888208630264	2.40641836133452	0.0	0.6549428422967003	1.9183787696170225	2.0	0.1886870762443937	2.0	0.9325966632126398	4.96365170114211	9.957272486553762	0.0503246753246751	0.9113320491967692	1.6805220107441898	-0.0958137786548592	0.7868477355205181	3.750789141414141	0.0616624339990817	5.169547811769943	4.239683125176541	0.0391414141414141	0.9473229849810404	255.98	0.3270109710113335	66.69664175050544	18.92019162538015	36.13842975206615	0.0117193930041152	150.73183612286093	10.213054789681411	3.598774006241902	3.569830173406982	0.9159929184535645	10.767454690429908	0.2129478757843142	1.9116602600786088	0.0	-0.0072518352620738	0.0	6.103966387748303	0.6454111949784499	3.908700000000003	0.008313847752663
48909	Oc1ccc(C(c2ccc(O)c(O)c2)(C(F)(F)F)C(F)(F)F)cc1	1.0	1.0	1.063182765298908	66.20463774542633	1.95 (MODERATE reliability)	7.028687580589293	2.428101546995669	0.0	0.4003799485918889	1.8177335465142848	3.0	0.1469604036320965	3.0	1.799126561799382	125.17482373794624	20.113497251176977	0.1426013883814395	0.9871656836809136	1.4558136564125477	-0.0978703957590712	0.5248476793205006	16.134599673202615	2.7281120157901486	4.197325708706504	3.2966853643968177	0.0860449735449735	0.7349553147271942	279.76	0.1817546546231625	35.392371257240434	0.0	11.173010380622838	0.0170833333333333	158.9328908379416	27.672179219409067	1.9035351230149795	5.279711627881383	0.6177081559679892	8.78556120246353	0.3342529340471009	1.314114125695968	81.89272392290249	-0.0258706831884556	0.0	46.14302598752944	1.680685412912669	2141-04-01	0.4151560389564227
48911	Oc1ccc(C(c2cc(O)c(O)c(O)c2)(C(F)(F)F)C(F)(F)F)cc1	1.0	1.0	0.8388771976776329	48.2797968513851	1.873 (MODERATE reliability)	6.5077905150376125	2.4274324670000933	0.0	0.4263394327570604	1.7883677167777776	4.0	0.1270008688911558	4.0	1.9057605558120856	125.07242627644042	20.820973461718616	0.1440903169778553	0.9871656836809122	1.813576175906044	-0.1322761075919905	0.5248476793204996	16.667261904761904	2.5615477167878646	4.400432302535625	3.2952118539236666	0.1089786535303776	0.7949461083493786	292.00999999999993	0.1570685710089284	35.392371257240434	0.0	4.984489795918365	0.0128125	158.79982219959624	32.77870661424977	1.9966601744661632	7.034405628969608	0.6471720214190093	8.872954291778568	0.3401267060565899	1.265074428496532	82.19317743764172	-0.0309331602566609	0.0	51.89253782081335	2.0539206080081924	3.9197000000000006	0.3889200287077026
48912	Oc1ccc(C(c2ccc(O)c(O)c2)(C(F)(F)F)C(F)(F)F)cc1O	1.0	1.0	0.8535183504820721	50.40469605202312	1.873 (MODERATE reliability)	6.5077905150376125	2.4275396980537685	0.0	0.4263394327570604	1.7883677167777776	4.0	0.1273440050206776	4.0	1.905760555812085	125.07242627644042	20.820973461718616	0.1440903169778553	0.9871656836809136	1.813576175906044	-0.1322761075919905	0.524847679320502	16.667261904761904	2.559632007975604	3.6575751596784816	3.2952118539236666	0.1089786535303776	0.7949461083493786	292.00999999999993	0.1563436838796445	35.392371257240434	0.0	4.984489795918366	0.0128125	158.79982219959624	32.77870661424977	2.0128362576791377	7.036566009718225	0.6471720214190093	8.872954291778568	0.3401267060565899	1.2652577743738076	82.19317743764172	-0.0312401271857116	0.0	51.89253782081335	2.046185135376592	9197-03-01	0.3889200287077026
48926	CCC(C)(c1ccc(O)cc1)c1ccc(O)c(O)c1	1.0	1.0	0.8780614914248832	36.5532726698834	0.696 (GOOD reliability)	2.0057137852036884	2.4276408633021203	0.0	0.5395153339214361	1.835178647578948	3.0	0.1483466819866116	3.0	0.8136668945879976	3.31735123646592	11.493345964213264	0.0655267512410368	0.9876331114539786	1.4700507684317612	-0.1529336417687882	0.7842603739325281	4.856794294294295	0.1350405263693551	4.553651676264344	3.886852365625003	0.0710526315789472	1.0146965215537476	223.87	0.2569272463045908	41.81319288016644	13.847474399381248	38.69466764061359	0.0170833333333333	150.70704755732345	15.319582184522115	2.184724256288764	5.273609685822768	0.9323622864693116	8.837884227306969	0.2422598344283457	1.7088362518726683	0.0	-0.0174195925423421	0.0	0.0	1.1428958461369456	3.5194000000000027	0.0639907979174233
48927	CC(=O)C(C)(c1ccc(O)cc1)c1ccc(O)cc1	1.0	1.0	0.7121419777688887	77.03233637926911	0.588 (GOOD reliability)	1.8003840441397765	2.4278277699200874	0.0	0.5408223279687749	1.8913465642222225	2.0	0.1704959463105685	2.0	0.7745890838102935	3.1460647824795407	11.58145489653996	0.0722188449848023	0.9728173250938382	1.100362379508038	-0.1105853487556959	0.7526653520025007	5.498611111111111	0.1091510050347823	4.171860873964196	3.792996785776099	0.0496240601503757	0.8383148780043691	214.19	0.2954916235091528	49.23984565662168	0.0	36.81306122448979	0.025625	149.2611957441702	15.996299736046351	2.063805588716904	5.224257231700427	0.8500422381236336	8.419612962802743	0.2462626302947928	1.7107236101636982	0.0	-0.0132284866016566	12.111437074829931	5.41499046939678	0.8850363286572751	2.992800000000001	0.0612936427311125
48931	CCC(C=O)(c1ccc(O)cc1)c1ccc(O)cc1	1.0	1.0	0.7602016184465418	81.80550553402935	0.574 (MODERATE reliability)	1.775354284656273	2.428462125392534	0.0	0.5984835320536811	1.8913465642222225	2.0	0.1653081038506063	2.0	0.1672424639861221	0.6966781492582284	11.58145489653996	0.0722188449848023	0.957524470951942	1.1003623795080382	-0.1105853487556959	0.7532966218693524	5.483531746031746	0.0002023521272915	4.250571945454581	3.792996785776099	0.0496240601503757	0.8383148780043691	214.19	0.286500418591152	41.81319288016644	0.0	26.92734693877552	0.025625	150.55594568105477	16.499215312810968	1.6737938723478147	5.262575304220319	0.8500422381236336	8.419612962802743	0.2462626302947928	1.718800887029504	0.0	-0.0127641518557263	11.703798185941045	5.41499046939678	0.8973265034169299	2.992800000000001	-0.0020985938084799
48939	CC12CCC3C(CC=C4C=CCCC43C)C1CC(O)C2=O	0.0	1.0	0.8206403029559999	49.13158281481022	0.789 (LOW reliability)	2.201194131160753	2.4490695447254462	0.0	0.6352477398144888	1.848157114720001	1.0	0.1554715289188483	1.0	2.066390986845547	11.049590935924492	9.921598976697052	0.016576275900431	0.9778809115647944	1.408055987685731	-0.0339532699307269	0.7524759257660201	3.410460992907802	-0.0006018308938182	4.926721298394087	4.360043732491416	0.0215007215007214	0.7163929490523375	269.09	0.2837816116156296	67.26674287550628	32.07553471988289	45.220461747397	0.015625	152.4375147896779	16.993738728953947	4.763195395964836	3.533171052032796	0.9797235880398668	11.20753866433093	0.2085477842546813	1.9043794863154424	0.0	-0.003161932451763	12.421783588435371	6.103966387748303	0.3898901959090832	3.655200000000003	0.0281836327345308
48948	CC(C=O)(c1ccc(O)cc1)c1ccc(O)cc1	1.0	1.0	0.8158312689992746	79.06640601074592	0.629 (MODERATE reliability)	1.875733907177512	2.4282700085999225	0.0	0.6015577788222654	1.9112875058181813	2.0	0.1705075175083811	2.0	0.3905280507942719	1.9826432066794528	11.802569313593782	0.0809659090909089	0.9574852770980644	1.1090538978187554	-0.1204572414536822	0.7532949701534895	5.864800347222222	-0.0098827050167059	4.101409765557392	3.645662979534303	0.0527777777777777	0.8424419212353678	198.26	0.2955116779048619	42.316108456931055	0.0	20.0	0.025625	148.708199526452	16.499215312810968	1.646796775101597	5.246754647324123	0.8229733229733229	7.688155593685874	0.2544823974166004	1.7025026732322568	0.0	-0.0139208785483987	11.472548185941044	5.41499046939678	0.8922383020977458	2.6027000000000005	-0.0081246223057811
48950	CC(C)(c1ccc(O)cc1)c1cc(O)c(O)c(O)c1	1.0	1.0	0.7988295648692871	28.74462259332652	0.645 (GOOD reliability)	1.9059870292719228	2.426791336300286	0.0	0.5395290603012153	1.818926768444444	4.0	0.1242245085349843	4.0	1.1855406758670566	5.049811466726409	12.534485801136562	0.0778115501519755	0.9916513776901072	1.8575729384566084	-0.1986954281431516	0.7831012434162019	6.00654761904762	0.1436597857533818	4.400432302535625	3.7315245409750792	0.0976353928299006	1.0505037128172412	220.19	0.2150494511202752	35.392371257240434	0.0	32.74612244897959	0.0128125	149.11055559599873	20.426109579362823	2.138376074055909	7.0209025425498535	0.9025407660219946	8.226207087602743	0.2592129443391699	1.6076873216797918	0.0	-0.0242010505760007	0.0	11.164502302680685	1.5112406645884684	2.834900000000001	0.0578789178345059
48968	C#CC1=CCC2C3CCC4=CC(O)CCC4C3CCC12C	0.0	1.0	1.52158077331872	31.54775846940948	0.916 (GOOD reliability)	2.499273275960652	2.4064235399859326	0.0	0.8164250414566466	1.877148314720001	1.0	0.1753982243758029	1.0	0.5759636912297351	3.209533268700744	8.667301585656938	0.028368794326241	0.9113368938809352	1.359521745288267	-0.0369116850279947	0.7879461709132807	2.723552009456265	0.0270370700618173	5.070442309078417	4.439361586583312	0.0198412698412697	0.9463734135843672	263.09	0.3235351424429483	68.61737554512764	24.99621173221403	34.6124943413309	0.0117193930041152	153.0705304057845	11.210493782589008	3.7998245503438985	1.7749338093889508	1.0212038456179455	11.465625795224549	0.1937878480986938	2.0008955930337105	0.0	-0.0025432906689991	0.0	0.0	0.2938125135671187	4.089500000000004	-0.0037762490354153
48969	C#CC1=CCC2C3CCC4=CC(=O)C(O)CC4C3CCC12C	0.0	1.0	0.9412924160272108	66.86091181415509	0.796 (GOOD reliability)	2.2166565453905425	2.40642351635945	0.0	0.6508641674780914	1.897340145224491	1.0	0.1521331238350289	1.0	0.5679670437982629	2.9363721797049136	9.915391730947192	0.0332796564680621	0.9113315066873556	1.3283771375326427	-0.0390576873397851	0.7524714171820828	3.8159722222222223	0.0416668717837639	5.159325271227372	4.314731780762065	0.020421607378129	0.7124338478720943	265.66	0.2774073462557829	68.27257402903551	18.92019162538015	39.68620037807181	0.0129023368606701	152.44534113680916	16.99373872895395	3.9034158544308872	3.539441608960052	0.9198861462997548	11.17604568487548	0.2100527898834695	1.9135439697018108	0.0	-0.0034760869251812	11.76756966503314	6.103966387748303	0.4119365039198356	3.268500000000002	0.0085478537812397
48971	C#CC1(O)CCC2C3CCC4=CC(=O)C=CC4C3CCC21C	1.0	1.0	0.9686746507092384	68.74039517945509	0.908 (LOW reliability)	2.4793588536523394	2.4154467214187045	0.0	0.6055923655063289	1.8973401452244911	1.0	0.1522790386254011	1.0	0.2601344588499235	0.5156028657870035	9.915391730947192	0.0332796564680622	0.911422255987783	1.3283771375326494	-0.0390576873397851	0.7527556955735442	3.83786231884058	0.1172268824826717	5.072368749488241	4.314731780762065	0.0204216073781291	0.7124338478720943	265.66	0.2705509996672373	68.430688089708	18.92019162538015	43.20793950850658	0.015134479717813	152.0394124626754	16.490823152189332	4.435857301293956	3.538043380175533	0.9198861462997546	11.17604568487548	0.2100527898834695	1.9101314950357409	0.0	-0.004394861797233	11.617176720435648	5.601050810983688	0.4070751425703415	3.268500000000002	0.0533385061668288
48999	OC(c1ccc(Cl)cc1)(c1ccccc1Cl)C(Cl)Cl	1.0	1.0	2.7550094424785643	48.2712717158954	2.111 (LOW reliability)	8.256493651406982	2.429898895604427	0.0	0.7473031918282402	2.2763968925333344	1.0	0.1808609664192998	1.0	-1.556812489683823	-6.93498247345379	23.281697543017447	0.1121230325603747	0.988252259063926	0.6989348750070198	-0.115017888112581	0.7877687255173782	3.437751617446878	-0.046401859783694	4.582118926162055	3.259387926126899	0.029235588972431	0.6659036616112802	180.1856	0.3220203589802913	23.762552697081823	0.0	10.059731947563886	0.015625	149.6479763886555	9.94279708509076	2.411005100933432	1.7785399809779752	0.482203310577013	9.151141317286552	0.3092101081842957	1.5267473478578937	0.0	-0.0052368688023516	-1.075393046107332	10.437320501233742	0.3266992092823799	5.033	-0.0140644008458147
49002	OC(c1ccc(Cl)cc1)(c1ccccc1Cl)C(Cl)(Cl)Cl	1.0	1.0	2.3343033119998267	52.17263432571918	2.573 (MODERATE reliability)	13.10508076930768	2.429811298630319	0.0	0.6422344783720337	2.360632082200001	1.0	0.1881432131454349	1.0	0.6245328415061497	-7.833257608196382	24.80197503337403	0.123080619968761	0.988809978587994	0.715065674222082	-0.1224637999550858	0.7877645632244281	3.4582886597396323	-0.0619375192422207	4.487122805397797	3.2221356688353127	0.0290362811791382	0.6686997440954132	183.35450000000003	0.3119485807494286	23.762552697081823	0.0	6.580012037404019	0.015625	149.30257138528506	8.899063330370478	3.352972569018415	1.7792878639959384	0.4829714666001166	9.25048753120069	0.3164156783388326	1.4563293122334378	-2.008112244897959	-0.0060462241739692	0.0	9.39358674651346	0.354949934733384	5.599500000000001	0.0831094188165904
49003	Oc1ccc(C(O)(c2ccc(Cl)cc2)C(Cl)(Cl)Cl)c(Cl)c1	1.0	1.0	1.0304481110226356	51.90588415688584	2.471 (MODERATE reliability)	11.834275211692336	2.4292267392724844	0.0	0.6282807510089491	2.3090169723225817	2.0	0.1874093958339233	2.0	0.7611665800341956	-7.5285621370686755	26.129504549639115	0.1272562358276642	0.9886296940439044	1.3411828065208566	-0.1928052702268893	0.7868377612850657	4.502271630340903	-0.0058042684888821	4.681727678869736	3.18139781320747	0.0553287981859409	0.7934556387478269	195.60450000000003	0.3247677974477291	29.82891976554344	0.0	3.779643347050744	0.025625	149.4292590823914	14.005590725211182	3.4206141075207968	3.537853882668899	0.4984196859028742	9.61570076001537	0.3312233858902634	1.391316452274291	-2.095791761148903	-0.0125674647069035	0.0	9.39358674651346	0.7005557959488382	5.305100000000002	0.0423512896999472
49004	Oc1cccc(Cl)c1C(O)(c1ccc(Cl)cc1)C(Cl)(Cl)Cl	1.0	1.0	1.0405605640560445	45.37143552290017	2.343 (MODERATE reliability)	10.412427034735195	2.4289637014649896	0.0	0.6282807510089491	2.3090169723225813	2.0	0.1818842273136366	2.0	0.7611665800341951	-7.528562137068676	26.129504549639115	0.1272562358276642	0.988633309281688	1.3411828065208566	-0.1928052702268893	0.787096465661615	4.502271630340903	-0.0408042684888821	4.681727678869736	3.18139781320747	0.0553287981859409	0.793455638747827	195.60450000000003	0.3149104786911694	29.82891976554344	0.0	4.779643347050747	0.015625	149.42858490636493	14.005590725211182	3.420478401579246	3.5494891490209035	0.4984196859028742	9.61570076001537	0.3312233858902634	1.3906481378140858	-2.177278911564626	-0.0122500420340132	0.0	9.39358674651346	0.7075103799465039	5.305100000000002	0.0423512896999472
49005	Oc1cccc(C(O)(c2ccc(Cl)cc2)C(Cl)(Cl)Cl)c1Cl	1.0	1.0	1.001439612719217	43.18593140102992	2.397 (MODERATE reliability)	10.990156406226276	2.4291435823834147	0.0	0.6282807510089491	2.3090169723225817	2.0	0.1812239666741898	2.0	0.7611665800341947	-7.5285621370686755	26.129504549639115	0.1272562358276642	0.9886685185158952	1.3411828065208566	-0.1928052702268893	0.7867667427813057	4.502271630340903	-0.0414421285711866	4.681727678869736	3.18139781320747	0.0553287981859409	0.793455638747827	195.60450000000003	0.313017183146085	23.762552697081823	0.0	4.779643347050751	0.0078125	149.42907719488423	14.005590725211182	3.517229840618386	3.536130921832214	0.4984196859028743	9.615700760015368	0.3312233858902634	1.391532798499635	-2.12672335600907	-0.0125226003953216	0.0	9.39358674651346	0.7112256786836681	5.305100000000002	0.0423512896999472
49006	Oc1ccc(Cl)c(C(O)(c2ccc(Cl)cc2)C(Cl)(Cl)Cl)c1	1.0	1.0	0.966454007952952	44.90032521205188	2.421 (MODERATE reliability)	11.25711079900116	2.4291790027744	0.0	0.6282807510089489	2.3090169723225817	2.0	0.1875111343165299	2.0	0.7611665800341951	-7.528562137068676	26.129504549639115	0.1272562358276642	0.9886359872172455	1.3411828065208566	-0.1928052702268891	0.7867700265733699	4.502271630340903	-0.0058042684888821	4.681727678869736	3.18139781320747	0.0553287981859409	0.793455638747827	195.60450000000003	0.3249717223155525	35.89528683400505	0.0	3.7796433470507473	0.0078125	149.4292590823914	14.005590725211182	3.4276912420922923	3.5416705190085254	0.4984196859028742	9.615700760015368	0.3312233858902634	1.3910636920784196	-2.1267233560090704	-0.0126126088191289	0.0	9.39358674651346	0.6992937875165782	5.305100000000002	0.0423512896999473
49008	Oc1cc(C(O)(c2ccccc2Cl)C(Cl)(Cl)Cl)ccc1Cl	1.0	1.0	1.001439612719217	42.076485270151	2.349 (MODERATE reliability)	10.475089396040554	2.42917596881226	0.0	0.6282807510089491	2.3090169723225817	2.0	0.1816474458498237	2.0	0.7611665800341947	-7.5285621370686755	26.129504549639115	0.1272562358276642	0.9886689757385536	1.3411828065208566	-0.1928052702268893	0.7867672237531408	4.502271630340903	-0.0414421285711866	4.548394345536403	3.18139781320747	0.0553287981859409	0.7934556387478273	195.60450000000003	0.313748898316937	23.762552697081823	0.0	4.779643347050772	0.015625	149.4290771948842	14.005590725211182	3.5332187313069063	3.538358977438848	0.4984196859028741	9.615700760015368	0.3312233858902634	1.3914744179724057	-2.126723356009069	-0.0125216291397349	0.0	9.39358674651346	0.7112213582627421	5.305100000000002	0.0423512896999472
49009	CC12C=CC3=C4CCC(O)C=C4CCC3C1CCC2O	1.0	1.0	1.030675614540748	12.680717998534703	0.821 (LOW reliability)	2.272771472998368	2.4319598356031955	0.0	0.7533988294314381	1.8470870381276605	2.0	0.1535567075879273	2.0	1.1524429297209924	6.400860350842624	10.05992730586602	0.0259999999999999	0.993018557350006	1.7556325396007662	-0.0849536279323521	0.787167610293603	3.238794191919192	-0.0064962245977562	4.987729629951764	4.252221591892486	0.0433333333333332	0.947161746017704	253.16000000000005	0.2855649739109702	67.08005542008665	25.151797520192265	33.03305785123967	0.0150790895061728	153.74439603458	22.420987565178017	3.304304642670997	3.5465082542004	0.9930614230483652	10.51763726889818	0.2138980842445947	1.911024390849604	0.0	-0.0047644348629792	0.0	0.0	0.4645143022935135	3.1211000000000024	-0.0135562987736904
49015	C#CC1(O)CCC2C3CCC4=CC(O)CCC4C3CCC21CC	0.0	1.0	1.150051623598493	56.781046026955366	0.895 (GOOD reliability)	2.447335789462311	2.41548244697296	0.0	0.7323115228100232	1.818947440214286	2.0	0.1329965963806855	2.0	0.2113186271921592	0.4677061418472595	9.67910245188535	0.0205948193156378	0.9114222035840102	1.7811012796512324	-0.0710716070536153	0.7870605650255175	3.156446540880504	0.0521932143422219	5.043681539346398	4.555573278237915	0.0373333333333333	0.9589093071516286	300.9499999999999	0.2438160041328036	81.45901879097967	18.92019162538015	40.14275542897826	0.0176957947530864	154.41415283061704	21.9180719884134	4.521082928091499	3.545278440489261	1.0517211338878536	12.5809049702983	0.1992891913529347	1.915310206919304	0.0	-0.0047265221907232	0.0	5.601050810983688	0.4971619849454067	3.674400000000003	0.0297672592275294
49016	C#CC1=CCC2C3CCC4=CC(=O)CCC4C3CCC12CC	0.0	1.0	1.2518107919332535	49.94221914380058	0.962 (GOOD reliability)	2.6169250932469144	2.4064799386373066	0.0	0.6539652562731728	1.906374354117647	0.0	0.142031898126668	0.0	0.2546741784255784	1.116183122525775	8.61161351644551	0.0284722222222221	0.9113354021526692	0.9458033746222968	0.0238429172510533	0.7527933711194177	3.0053530092592595	0.0456153227084861	5.069235677759418	4.4677103864588	0.0	0.5349069419259163	269.34000000000003	0.2698891496475357	74.69339565196152	18.92019162538015	47.000000000000014	0.015134479717813	152.97280843802085	5.783244946364939	3.7684961862816464	1.7751439228643775	0.9638153768970276	11.787601412117253	0.1923857124727798	2.00258060718214	0.0	-0.0012427359293159	11.732873460564209	0.0	0.2013407742361085	4.687800000000005	0.0310638356963334
49019	C#CC1=CCC2C3CCC4=CC(O)CCC4C3CCC12CC	0.0	1.0	1.3964575347197907	16.790727525450002	0.912 (GOOD reliability)	2.48929615041074	2.406479960970364	0.0	0.8314087759815239	1.8655359312452828	1.0	0.1677578519695109	1.0	0.3335593623545543	1.873161361334532	8.591646833968259	0.0263908045977011	0.911336060080536	1.3743410764531414	-0.0335713351966775	0.7879454676464592	2.645138888888889	0.0185818783068783	5.038562939644919	4.536892073919337	0.0189064558629774	0.9536245619412228	279.02	0.3094419041357548	75.03819716805366	24.99621173221403	38.0928	0.015134479717813	153.75085893162344	11.210493782589008	3.804259998080665	1.7751439228643775	1.0414963539452602	12.162224992219675	0.1897796998001345	2.00258060718214	0.0	-0.0024064204223118	0.0	0.0	0.2984075809280755	4.479600000000004	-0.0057501060470372
49021	C#CC1=CCC2C3CCC4=CC(=O)C(O)CC4C3CCC12CC	0.0	1.0	0.977073809028906	71.5208719809616	0.79 (GOOD reliability)	2.203396426255937	2.40647993855471	0.0	0.6620620765343338	1.8843395333846151	1.0	0.1463569167517308	1.0	0.3402873830119355	1.6624381324159927	9.794855915911054	0.0307435254803675	0.9113306840954154	1.3449777990161451	-0.0360058609695518	0.7524709955708427	3.669075963718821	0.0326110886531483	5.150324384887383	4.417348950000457	0.0194444444444443	0.7174104202029787	281.59	0.2668747137954177	74.69339565196152	18.92019162538015	43.83673469387754	0.0139934842249657	153.18209682546043	16.99373872895395	3.907851302167654	3.5398519714284897	0.9424228466144634	11.879634204810245	0.2052774681516451	1.9189448042226147	0.0	-0.0032827692920139	11.813891979082726	6.103966387748303	0.4165315714974905	3.6586000000000025	0.0084424787678451
49023	C#CC1(O)CCC2C3CCC4=CC(=O)C=CC4C3CCC21CC	1.0	1.0	1.0058975462581918	92.2879331970723	0.909 (LOW reliability)	2.481839452598748	2.415481595051193	0.0	0.6176240577786246	1.884339533384616	1.0	0.1465033856290121	1.0	0.0390669469726293	-0.7244972357080068	9.794855915911054	0.0307435254803675	0.9114216414166664	1.3449777990161451	-0.0360058609695518	0.7527551785632646	3.689625850340137	0.1059571787898832	5.037879997043976	4.417348950000457	0.0194444444444444	0.7174104202029786	281.59	0.2602815524379613	74.85150971263401	18.92019162538015	47.40816326530612	0.0176957947530864	152.7896239950915	16.490823152189332	4.341748375809052	3.545278440489261	0.9424228466144632	11.879634204810245	0.2052774681516451	1.915310206919304	0.0	-0.0041414783973584	11.663499034485234	5.601050810983688	0.4117742890967582	3.6586000000000025	0.0525584828948897
49041	CC(C)(C)CC(C)(CO)c1ccc(O)cc1	0.0	0.0	1.2408841499133243	42.7975089948459	0.831 (GOOD reliability)	2.2956132060461325	2.4359972785981747	0.0	0.7073362093915055	1.7122026887368422	2.0	0.2093540036380736	2.0	3.3488514222183983	18.235268267725864	10.411813501850272	0.028468899521531	0.987182533537596	0.6539837271579	-0.1045510455104554	0.7869586810183322	3.662646198830409	0.0686008590878641	4.14163540772496	4.037117487337552	0.0550925925925924	1.0124434703562304	218.48	0.3628376893919622	29.531997720943004	27.694948798762496	33.36842105263159	0.0	150.43653214587997	16.81993675419433	1.989042136094608	3.476028356430713	1.124699036918138	8.733655599443372	0.226000610924979	1.7049714961805995	0.0	-0.0085411195269208	0.0	0.0	0.6170164358823671	3.078400000000002	0.0253690036900367
49042	CC(C)(C)C(O)C(C)(C)c1ccc(O)cc1	0.0	0.0	1.306354653217231	55.19920601065626	0.88 (GOOD reliability)	2.4108997064172097	2.435621279050234	0.0	0.6453449460965195	1.712202688736842	2.0	0.2124801467310526	2.0	3.4844920310673992	18.189424297924862	10.411813501850272	0.028468899521531	0.9884015941514144	0.6539837271579	-0.1045510455104554	0.7868946235150602	3.6962719298245617	0.0867348324371299	3.911243631352237	4.037117487337552	0.0550925925925924	1.0124434703562313	218.48	0.3682557015470958	23.111176098017	0.0	42.36842105263159	0.0	150.10881885951105	16.317021177429716	2.741287532731889	3.482772920074272	1.124699036918138	8.733655599443372	0.226000610924979	1.6930789159018198	0.0	-0.0089435154377058	0.0	6.103966387748303	0.6128367342211718	3.0768000000000013	0.0890357065335357
49043	CC(C)(C)CC(C)(C=O)c1ccc(O)cc1	0.0	0.0	1.1869300478787754	71.40797219683776	0.758 (MODERATE reliability)	2.134003941758656	2.435836106230785	0.0	0.5728606167218543	1.7615386076666664	1.0	0.2268534448073343	1.0	3.1231622964139767	16.759770232838893	10.545735748920976	0.0314814814814814	0.9574529717739414	0.3451580782222249	-0.0562913907284766	0.7533078089027962	4.220293209876543	0.1001733431927297	4.057727778739319	3.937264744626492	0.0291666666666665	0.7546720949782063	208.8	0.3931664921299307	36.45573492063363	20.771211599071872	40.0	0.0	149.54095571863482	11.39268791797026	1.817041811969418	3.476028356430713	1.0262345679012344	8.43405302976889	0.2316191115020898	1.7049714961805995	0.0	-0.0069624979026953	11.327385204081631	5.41499046939678	0.5274863283702286	3.285000000000002	0.0566432119205298
49048	CC(C)(C)C(=O)C(C)(C)c1ccc(O)cc1	0.0	0.0	1.1306847046273771	62.48192378617542	0.709 (GOOD reliability)	2.031958284044819	2.4353656149933403	0.0	0.5019660596026491	1.7615386076666664	1.0	0.2351484809091383	1.0	3.6577257165292	18.83740097689023	10.545735748920976	0.0314814814814814	0.9776205787178204	0.3451580782222248	-0.0562913907284766	0.7527548505768686	4.234953703703704	0.1317816840277777	3.7589809036792223	3.937264744626492	0.0291666666666665	0.7546720949782063	208.8	0.4075428673660863	31.54366002800146	0.0	55.33333333333333	0.0	149.42371811541975	10.889772341205646	2.383956006744019	3.482772920074272	1.0262345679012344	8.43405302976889	0.2316191115020898	1.6930789159018198	0.0	-0.0077111566608121	12.30919075963719	5.41499046939678	0.517239255995246	3.285000000000002	0.1315190397350993
49083	O=C1OC(c2ccc(O)cc2)(c2cc(O)c(O)c(O)c2)c2ccccc21	1.0	1.0	0.4547270933230393	56.8670527677689	0.595 (MODERATE reliability)	1.8130309449601565	2.4220452750851287	0.0	0.6055652515916522	1.9536208149767444	4.0	0.1100847763956464	4.0	-1.3485310658994305	-8.252981956298777	13.108148296534107	0.1163793103448275	0.9778940956783492	2.089209173622007	-0.183859901456768	0.7414326349541018	7.1453125	0.0732033803104575	5.021928094887364	3.881282645272016	0.0769230769230768	0.9526193020519104	266.26	0.1646281807277967	30.33183534230805	0.0	15.0075	0.01375	148.170496587037	26.39541486731467	1.9007098023020383	10.91352060192384	0.7414746063197415	9.343631952925898	0.2515128240769551	1.6326321109440114	5.756848072562358	-0.0269338637792183	12.48551099143361	28.81889159878725	1.9381491583501989	2.971300000000001	0.064460886736642
49500	Oc1ccc(O)c(C(O)c2ccccc2O)c1	1.0	1.0	0.6155116690905613	16.307624396417232	0.558 (MODERATE reliability)	1.7471746543074462	2.431193404037553	0.0	0.6891257076001274	1.8483128808	4.0	0.1368498792027409	4.0	-1.4164833841530482	-8.520812127068986	13.070336244311171	0.0995794785534059	0.9929355371681664	1.912213777629317	-0.2390685874784813	0.786484545504201	6.885057471264369	-0.0933987029473768	4.32316116739216	3.418112632568554	0.1105508870214749	1.074911931818633	188.33	0.2371556920009204	24.26546827384644	0.0	-1.09512485136742	0.0	151.87297823979432	20.426109579362823	0.8614018331503446	7.084401557748024	0.8631166150670794	6.795093834937791	0.2785085590520794	1.58127992172447	0.0	-0.0248925055620399	0.0	6.103966387748303	1.3249141035690943	8851-01-01	-0.040810357256816
49695	O=C1OC2(c3ccc(O)cc3Oc3cc(O)c(O)cc32)c2ccccc21	1.0	1.0	0.404057080321055	64.68748353637157	0.62 (MODERATE reliability)	1.858928041846342	2.4208137413848614	0.0	0.6632208831572736	1.99277911304762	3.0	0.115005063773061	3.0	-1.4982486926042948	-9.611674788896348	13.110196540809037	0.12687969924812	0.977924894068934	1.4665578840727371	-0.1566827277857359	0.7414384900403468	6.81158625730994	0.1001568072981732	4.859641000228759	3.81494439238758	0.059681697612732	0.9180653389802236	256.58000000000004	0.1719351337429324	24.26546827384644	0.0	20.48753462603877	0.0104166666666666	147.55151314464777	21.288887472473967	2.0187475065329745	11.29937437642754	0.6756785048151953	8.770235145497052	0.2513811551231172	1.6600217025997532	11.6632990835223	-0.0243929409228725	12.553030360292269	11.570356098935536	1.8085662550467203	3.371400000000002	0.048027597547679
49780	Cc1cc(O)ccc1C(C)(C)CC(C)(C)C	0.0	0.0	2.284120012850102	48.667622250732975	1.037 (MODERATE reliability)	2.8207420820631355	2.429092436468516	0.0	0.5599992524622024	1.7329781779000009	1.0	0.2665022082014602	1.0	4.512852318972916	23.971357586771298	8.947860757543618	0.0233695652173912	0.9884582273088433	0.3294778703999967	-0.0659390632105505	0.7874911528640607	2.7427083333333333	0.1634541476407915	3.883206219346495	4.216061473785889	0.0263480392156861	1.0152931100209417	222.16000000000005	0.4618730775789845	47.4341768817274	47.60879026660536	49.24999999999999	0.0	148.73271394988006	5.106527394840706	2.1929644534435155	1.7558870818116887	1.1963657678780772	9.351321123350395	0.203798869220893	1.802425777317348	0.0	-0.0056610871102145	0.0	0.0	0.4110848923606223	4.414420000000003	0.1640409401533697
49867	CCC(=C(c1ccccc1)c1ccc(OCCNC)cc1)c1ccccc1	1.0	1.0	10.61702073115432	55.92490886940951	1.189 (MODERATE reliability)	3.2837957691686293	2.413525740043385	1.0	1.348074883967035	1.8885857921428573	1.0	0.0700647475837014	0.0	0.81308583187729	14.391324934175683	9.879853365137908	0.0598932265598934	0.9871714563941704	0.0691963441803378	0.0380568050111972	0.7788082935951899	2.46141975308642	-0.0250853690570002	4.856196298219379	4.527377172273736	0.0158289241622574	0.9430482336867564	308.6048999999999	0.2826914561850214	53.437791277755935	97.16966476215951	52.39506172839508	0.0044485294117647	153.81641199000433	20.19931035310268	1.1812344846255007	2.021440427740883	0.9217084221748396	13.184146772054092	0.2030824439389831	1.8973009892535373	5.77973820026174	-0.0026482652762016	0.0	0.0	0.5089054141142038	5.653900000000005	-0.1252616012734515
49869	CCC(=C(c1ccccc1)c1ccc(OCCN)cc1)c1ccccc1	1.0	1.0	7.191647629336674	52.85539611654207	1.123 (MODERATE reliability)	3.07406257154899	2.413525746465774	1.0	1.172510780222462	1.911634787358491	1.0	0.0684897964260402	0.0	-0.1999377612984553	3.053345373926162	9.992218155230256	0.0638865874988493	0.9871714577112866	0.6402934060904459	-0.0220550401546821	0.7788067165560804	2.6797385620915035	-0.0391381374296599	4.774887351563312	4.4340295051309	0.0317765567765567	0.983656382307972	292.6748999999999	0.2835617797914646	46.39011929507875	79.72014202122996	45.87620146097655	0.0047265625	153.80497578802348	13.151638370425491	1.1812344846255007	2.0031346015650424	0.9150604241836772	12.45042905591863	0.2071838449412069	1.8994965716803265	5.62598820026174	-0.0035943457586094	0.0	0.0	0.5241121435312764	5.393200000000004	-0.0803656703970148
49874	CCC(=C(c1ccc(O)cc1)c1ccc(OCCN(C)C)cc1)c1ccc(O)cc1	1.0	1.0	7.779976814065147	41.88341368412527	0.933 (MODERATE reliability)	2.542124121855858	2.4131668932903865	1.0	1.0406351593824543	1.8315752842950823	2.0	0.1196342762562087	2.0	2.868990577153685	29.802283069905044	11.65783771438131	0.0630765930057934	0.9871784638879144	0.292175530832525	-0.0396323564631055	0.7787043487467015	3.495291902071563	0.0630183367036366	4.8100292779187175	4.539792695466635	0.0306249999999999	0.969221295409986	349.0349	0.2073415818540203	84.75093153427957	23.95638106746432	63.5857512209135	0.00645	152.35262172496832	42.35994685631176	1.5769738755402536	5.549976461205176	0.9068067115549076	14.124705369061523	0.2183586296802661	1.7705979632119595	5.839054086395808	-0.0088197092559991	2.0885032933847314	0.0	1.178360889762899	5.4073000000000055	-0.0780139125130179
49948	CCN(CC)CCOc1ccc(C(=C(Cl)c2ccc(O)cc2)c2ccccc2)cc1	1.0	0.0	5.487483405523418	57.02390864105909	1.017 (MODERATE reliability)	2.76488764657882	2.415885829719689	1.0	1.1334818041753512	1.8915430726000004	1.0	0.1389772564607591	1.0	1.136465756448291	8.173957440947529	14.419279679524626	0.0646288577323067	0.9872569003884886	-0.0801284090358926	0.0034335600935271	0.7787508351232726	2.939746490495036	0.0288966879896789	4.965318279423824	4.462368456711746	0.0157194060419866	0.846791550201408	339.9538	0.240865447978612	66.1780696976858	18.74738413023173	59.22079828540393	0.0063858695652173	156.0314083357975	36.24758830794183	1.784132991261066	3.796196876899015	0.7231412525943107	14.872403793813104	0.2276958878481424	1.7685439241982537	5.920398113790971	-0.0056258377739548	2.3353596393919265	0.0	0.8389391377936243	6.268200000000006	-0.0735747911470893
[truncated: 21 more rows]
[truncated: 40 more columns]
